# Supplementary material for: Qualitative rather than quantitative phosphoregulation shapes the end of meiosis I in budding yeast
Source: EMBO J. 2024 Feb 6;43(7):10. doi: 10.1038/s44318-024-00032-5 (PMC10987528; doi:10.1038/s44318-024-00032-5)
Supplement: Supplementary file 2 — Data Set EV1 [file 44318_2024_32_MOESM2_ESM.xlsx]

## Sheet: Description
PXD043862	username reviewer_pxd043862@ebi.ac.uk	password: O4E1NjjV
Description of tabs in this file
	1. Repeat 1 - wild type condition	Perseus output corresponding to phosphosites quantidied in all the conditions with localisation probability > 0,75 and multiplicity of 1, after smoothing
	2. Repeat 2 - wild type condition	Perseus output corresponding to phosphosites quantidied in all the conditions with localisation probability > 0,75 and multiplicity of 1, after smoothing
	3. Repeat A - cdk-as - 3-MB-PP1 condition	Perseus output corresponding to phosphosites quantidied in all the conditions with localisation probability > 0,75 and multiplicity of 1, after smoothing
	4. Repeat B - cdk-as - 3-MB-PP1 condition	Perseus output corresponding to phosphosites quantidied in all the conditions with localisation probability > 0,75 and multiplicity of 1, after smoothing
	5. Repeat C - cdk-as - 3-MB-PP1 condition	Perseus output corresponding to phosphosites quantidied in all the conditions with localisation probability > 0,75 and multiplicity of 1, after smoothing
	6. Normalization Repeats A-B-C (at least 2 in common)	Perseus output corresponding to phosphosites quantidied in all the conditions with localisation probability > 0,75 and multiplicity of 1, after smoothing
	7. Classification of full Cdk motifs behaviour
Description of files associated with Celebic et al.
	Maxquant : mqpar + combined + fasta saccharomyces cerevisiae
Description of raw files associated with Celebic et al.
						Reporter intensity 1	Reporter intensity 2	Reporter intensity 3	Reporter intensity 4	Reporter intensity 5	Reporter intensity 6	Reporter intensity 7	Reporter intensity 8	Reporter intensity 9	Reporter intensity 10	Reporter intensity 11
	Raw File Name	Project ID	Replicate	Strain	LC-MS Injection	TMT 126	TMT 127N	TMT 127C	TMT 128N	TMT 128C	TMT 129N	TMT 129C	TMT 130N	TMT 130C	TMT 131	TMT 131C
	phosphoproteome-1.raw	2105001	1	MATa, ho::LYS2, lys2, leu2::hisG, his3::hisG ndt80::pGAL-NDT80::TRP1, ura3::pGPD1-GAL4(848).ER::URA3 MATα, ho::LYS2, lys2, leu2::hisG, his3::hisG ndt80::pGAL-NDT80::TRP1, ura3::pGPD1-GAL4(848).ER::URA3	1	50 min after prophase I release	60 min after prophase I release	70 min after prophase I release	80 min after prophase I release	90 min after prophase I release	100 min after prophase I release	110 min after prophase I release	120 min after prophase I release	130 min after prophase I release	140 min after prophase I release
	phosphoproteome-1.raw				2
	phosphoproteome-1.raw				3
	proteome-1.raw	2105001	1	MATa, ho::LYS2, lys2, leu2::hisG, his3::hisG ndt80::pGAL-NDT80::TRP1, ura3::pGPD1-GAL4(848).ER::URA3 MATα, ho::LYS2, lys2, leu2::hisG, his3::hisG ndt80::pGAL-NDT80::TRP1, ura3::pGPD1-GAL4(848).ER::URA3	1	50 min after prophase I release	60 min after prophase I release	70 min after prophase I release	80 min after prophase I release	90 min after prophase I release	100 min after prophase I release	110 min after prophase I release	120 min after prophase I release	130 min after prophase I release	140 min after prophase I release
	proteome-1.raw				2
	proteome-1.raw				3
	phosphoproteome-2.raw	2119001	2	MATa, ho::LYS2, lys2, leu2::hisG, his3::hisG ndt80::pGAL-NDT80::TRP1, ura3::pGPD1-GAL4(848).ER::URA3 MATα, ho::LYS2, lys2, leu2::hisG, his3::hisG ndt80::pGAL-NDT80::TRP1, ura3::pGPD1-GAL4(848).ER::URA3	1	50 min after prophase I release	60 min after prophase I release	70 min after prophase I release	80 min after prophase I release	90 min after prophase I release	100 min after prophase I release	110 min after prophase I release	120 min after prophase I release	130 min after prophase I release	140 min after prophase I release
	phosphoproteome-2.raw				2
	phosphoproteome-2.raw				3
	proteome-2.raw	2119001	2	MATa, ho::LYS2, lys2, leu2::hisG, his3::hisG ndt80::pGAL-NDT80::TRP1, ura3::pGPD1-GAL4(848).ER::URA3 MATα, ho::LYS2, lys2, leu2::hisG, his3::hisG ndt80::pGAL-NDT80::TRP1, ura3::pGPD1-GAL4(848).ER::URA3	1	50 min after prophase I release	60 min after prophase I release	70 min after prophase I release	80 min after prophase I release	90 min after prophase I release	100 min after prophase I release	110 min after prophase I release	120 min after prophase I release	130 min after prophase I release	140 min after prophase I release
	proteome-2.raw				2
	proteome-2.raw				3
	phosphoproteome-A.raw	SaTO230418	1 (A)	MATa, ho::LYS2, lys2, ura3, leu2::hisG, his3::hisG, trp1::hisG GAL-NDT80::TRP1 ura3::pGPD1-GAL4(848).ER::URA3 cdc28-as1 (F88G) MATalpha, ho::LYS2, lys2, ura3, leu2::hisG, his3::hisG, trp1::hisG GAL-NDT80::TRP1 ura3::pGPD1-GAL4(848).ER::URA3 cdc28-as1 (F88G)"	1	control 60min after prophase I release	control 65min after prophase I release	3MBPP1 65min after prophase I release	control 70min after prophase I release	3MBPP1 70min after prophase I release	control 75min after prophase I release	3MBPP1 75min after prophase I release	control 80min after prophase I release	3MBPP1 80min after prophase I release	control 85min after prophase I release	3MBPP1 85min after prophase I release
	phosphoproteome-A.raw				2
	phosphoproteome-A.raw				3
	proteome-A.raw	SaTO230418	1 (A)	MATa, ho::LYS2, lys2, ura3, leu2::hisG, his3::hisG, trp1::hisG GAL-NDT80::TRP1 ura3::pGPD1-GAL4(848).ER::URA3 cdc28-as1 (F88G) MATalpha, ho::LYS2, lys2, ura3, leu2::hisG, his3::hisG, trp1::hisG GAL-NDT80::TRP1 ura3::pGPD1-GAL4(848).ER::URA3 cdc28-as1 (F88G)"	1	control 60min after prophase I release	control 65min after prophase I release	3MBPP1 65min after prophase I release	control 70min after prophase I release	3MBPP1 70min after prophase I release	control 75min after prophase I release	3MBPP1 75min after prophase I release	control 80min after prophase I release	3MBPP1 80min after prophase I release	control 85min after prophase I release	3MBPP1 85min after prophase I release
	proteome-A.raw				2
	proteome-A.raw				3
	phosphoproteome-B.raw	SaTO230418	2 (B)	MATa, ho::LYS2, lys2, ura3, leu2::hisG, his3::hisG, trp1::hisG GAL-NDT80::TRP1 ura3::pGPD1-GAL4(848).ER::URA3 cdc28-as1 (F88G) MATalpha, ho::LYS2, lys2, ura3, leu2::hisG, his3::hisG, trp1::hisG GAL-NDT80::TRP1 ura3::pGPD1-GAL4(848).ER::URA3 cdc28-as1 (F88G)"	1	control 60min after prophase I release	control 65min after prophase I release	3MBPP1 65min after prophase I release	control 70min after prophase I release	3MBPP1 70min after prophase I release	control 75min after prophase I release	3MBPP1 75min after prophase I release	control 80min after prophase I release	3MBPP1 80min after prophase I release	control 85min after prophase I release	3MBPP1 85min after prophase I release
	phosphoproteome-B.raw				2
	phosphoproteome-B.raw				3
	proteome-B.raw	SaTO230418	2 (B)	MATa, ho::LYS2, lys2, ura3, leu2::hisG, his3::hisG, trp1::hisG GAL-NDT80::TRP1 ura3::pGPD1-GAL4(848).ER::URA3 cdc28-as1 (F88G) MATalpha, ho::LYS2, lys2, ura3, leu2::hisG, his3::hisG, trp1::hisG GAL-NDT80::TRP1 ura3::pGPD1-GAL4(848).ER::URA3 cdc28-as1 (F88G)"	1	control 60min after prophase I release	control 65min after prophase I release	3MBPP1 65min after prophase I release	control 70min after prophase I release	3MBPP1 70min after prophase I release	control 75min after prophase I release	3MBPP1 75min after prophase I release	control 80min after prophase I release	3MBPP1 80min after prophase I release	control 85min after prophase I release	3MBPP1 85min after prophase I release
	proteome-B.raw				2
	proteome-B.raw				3
	phosphoproteome-C.raw	SaTO221209	3 (C)	MATa, ho::LYS2, lys2, ura3, leu2::hisG, his3::hisG, trp1::hisG GAL-NDT80::TRP1 ura3::pGPD1-GAL4(848).ER::URA3 cdc28-as1 (F88G) MATalpha, ho::LYS2, lys2, ura3, leu2::hisG, his3::hisG, trp1::hisG GAL-NDT80::TRP1 ura3::pGPD1-GAL4(848).ER::URA3 cdc28-as1 (F88G)"	1	control 60min after prophase I release	control 65min after prophase I release	3MBPP1 65min after prophase I release	control 70min after prophase I release	3MBPP1 70min after prophase I release	control 75min after prophase I release	3MBPP1 75min after prophase I release	control 80min after prophase I release	3MBPP1 80min after prophase I release	control 85min after prophase I release	3MBPP1 85min after prophase I release
	phosphoproteome-C.raw				2
	phosphoproteome-C.raw				3
	proteome-C.raw	SaTO221209	3 (C)	MATa, ho::LYS2, lys2, ura3, leu2::hisG, his3::hisG, trp1::hisG GAL-NDT80::TRP1 ura3::pGPD1-GAL4(848).ER::URA3 cdc28-as1 (F88G) MATalpha, ho::LYS2, lys2, ura3, leu2::hisG, his3::hisG, trp1::hisG GAL-NDT80::TRP1 ura3::pGPD1-GAL4(848).ER::URA3 cdc28-as1 (F88G)"	1	control 60min after prophase I release	control 65min after prophase I release	3MBPP1 65min after prophase I release	control 70min after prophase I release	3MBPP1 70min after prophase I release	control 75min after prophase I release	3MBPP1 75min after prophase I release	control 80min after prophase I release	3MBPP1 80min after prophase I release	control 85min after prophase I release	3MBPP1 85min after prophase I release
	proteome-C.raw				2
	proteome-C.raw				3

## Sheet: 1. Repeat 1 - wt
50 min after prophase I release	60 min after prophase I release	70 min after prophase I release	80 min after prophase I release	90 min after prophase I release	100 min after prophase I release	110 min after prophase I release	120 min after prophase I release	130 min after prophase I release	140 min after prophase I release	Amino acid	Charge	Multiplicity	Motifs	Localization prob	PEP	Score	Delta score	Score for localization	Mass error [ppm]	Intensity	Proteins	Positions within proteins	Protein names	Gene names	Sequence window
0.405817	0.752339	1.10388	1.42917	1.59905	1.58841	1.37569	0.921259	0.56491	0.389895	S	2	___1	downstream acidic motif 13;downstream acidic motif 4;downstream acidic motif 9;downstream basic motif 14;downstream basic motif 8;Plk kinase motif DEN;Plk kinase motif N;upstream acidic motif 14;upstream acidic motif 15;upstream acidic motif 6;upstream acidic motif 8;upstream basic motif 1;upstream basic motif 10;upstream basic motif 11	1	1.78624e-08	138	113.15	138	0.40635	51732000	P32783	115	mRNA cap guanine-N7 methyltransferase	ABD1	EEQLKRHEIEMTANRSINVDQIVREHYNERT
1.72852	1.86833	1.88178	2.15023	2.10552	1.99482	2.146	2.29687	2.43446	2.4086	S	3	___1	downstream acidic motif 11;downstream acidic motif 12;downstream acidic motif 13;downstream acidic motif 7;downstream basic motif 3;downstream basic motif 8;Plk kinase motif DE;Plk kinase motif DE special 2;Plk kinase motif DEN;upstream acidic motif 1;upstream acidic motif 2;upstream acidic motif 3;upstream acidic motif 5;upstream basic motif 14;upstream basic motif 7	0.999991	2.22942e-28	209.43	172.35	206.11	0.14139	171840000	P14164	193	ARS-binding factor 1	ABF1	FKQQGVTIKNDTEDDSINKASIDRGLDDESG
-2.4511	-2.38226	-2.31266	-2.23831	-2.39055	-2.45364	-2.41631	-2.14853	-2.11461	-2.06941	S	6	___1	downstream acidic motif 10;downstream acidic motif 7;downstream acidic motif 8;downstream acidic motif 9;downstream basic motif 4;Plk kinase motif DEN;Plk kinase motif N;upstream acidic motif 1;upstream acidic motif 10;upstream acidic motif 11;upstream acidic motif 15;upstream acidic motif 9;upstream basic motif 14	0.997824	9.92549e-11	128.87	117.99	128.87	-0.69749	10646000	P14164	215	ARS-binding factor 1	ABF1	DRGLDDESGPTHGNDSGNHRHNEEDDVHTQM
-4.81939	-4.49032	-4.24954	-3.89478	-3.83289	-3.99097	-3.98721	-3.9719	-3.72454	-3.75849	S	3	___1	downstream acidic motif 10;downstream basic motif 13;downstream basic motif 5;Plk kinase motif DE;Plk kinase motif DEN;upstream acidic motif 2;upstream acidic motif 4	0.750376	0.00201991	63.426	57.199	63.426	-0.26039	22535000	P14164	459	ARS-binding factor 1	ABF1	PSSSSNNNNNNDGELSGTNLRSNSIDYAKHQ
-2.8355	-2.84895	-2.68747	-2.48376	-2.32341	-2.14249	-2.11056	-2.21945	-2.65805	-3.11502	S	3	___1	downstream acidic motif 12;downstream acidic motif 14;downstream acidic motif 6;downstream acidic motif 7;downstream basic motif 2;Plk kinase motif DEN;Plk kinase motif N;upstream acidic motif 10;upstream acidic motif 5;upstream acidic motif 9;upstream basic motif 13;upstream basic motif 14;upstream basic motif 8	0.968952	0.0140322	53.779	37.473	53.779	0.27534	3848400	P14164	603	ARS-binding factor 1	ABF1	YKRSIDDKNGDGHNNSSRNVVDENLINDMDS
1.56792	1.69627	1.70807	1.82661	1.65469	1.46041	1.55172	1.71811	1.87028	1.8788	S	2	___1	Casein kinase motif;downstream acidic motif 1;downstream acidic motif 2;downstream acidic motif 7;downstream basic motif 9;Plk kinase motif DE;Plk kinase motif DE special 2;Plk kinase motif DE special 3;Plk kinase motif DEN;upstream acidic motif 15;upstream acidic motif 2;upstream acidic motif 3;upstream acidic motif 4;upstream acidic motif 5;upstream acidic motif 6;upstream basic motif 8	1	1.99566e-22	172.66	158.05	158.93	-0.18557	899570000	P14164	720	ARS-binding factor 1	ABF1	DVAGLIGKADDEEDLSDENIQPELRGQ____
2.59768	2.53435	2.42876	2.40222	2.4399	2.49981	2.58209	2.66424	2.74925	2.75385	S	3	___1	Casein kinase motif;Dbf2 kinase motifs;downstream acidic motif 2;downstream acidic motif 8;downstream basic motif 5;upstream acidic motif 10;upstream acidic motif 12;upstream basic motif 3	0.995712	9.39098e-09	139.78	114.15	97.456	0.025326	162490000	P14164	467	ARS-binding factor 1	ABF1	NNNDGELSGTNLRSNSIDYAKHQEISSAGTS
0.0133078	0.184069	0.545729	0.850094	0.822385	0.748745	0.890271	1.13475	1.33496	1.30897	S	3	___1	downstream basic motif 15;downstream basic motif 9;upstream acidic motif 3;upstream acidic motif 9;upstream basic motif 14;upstream basic motif 6	0.962649	1.34353e-14	156.83	141.26	156.83	-0.42528	101970000	P14164	478	ARS-binding factor 1	ABF1	LRSNSIDYAKHQEISSAGTSSNTTKNVNNNK
2.87988	3.05129	3.22567	3.46621	3.57381	3.65387	3.67444	3.67352	3.6407	3.5982	S	3	___1	downstream acidic motif 13;downstream acidic motif 14;downstream acidic motif 15;downstream acidic motif 4;downstream acidic motif 6;downstream basic motif 3;upstream acidic motif 10;upstream acidic motif 15;upstream acidic motif 7;upstream basic motif 14;upstream basic motif 4	0.979822	7.28249e-08	118.06	88.972	114.5	0.23708	283800000	P14164	656	ARS-binding factor 1	ABF1	DKLPHEVAEQLRLLSSHLKEVENLHQNNDDD
1.28038	1.20529	1.11699	1.1058	1.17748	1.25334	1.14993	1.06949	0.885343	0.800413	T	3	___1	Cdk kinase full threonine motif;Cdk kinase minimal threonine motif;Chk1 kinase substrate motif;downstream acidic motif 12;downstream basic motif 10;downstream basic motif 11;downstream basic motif 15;downstream basic motif 3;upstream basic motif 11;upstream basic motif 15;upstream basic motif 3;upstream basic motif 4	0.954088	3.95585e-06	98.077	77.696	87.157	0.088726	476130000	P15891	165	Actin-binding protein	ABP1	KQQGKASTPPVKKSFTPSKSPAPVSKKEPVK
2.46444	2.4487	2.31804	2.24652	2.0969	2.01019	2.00768	2.03198	2.06018	2.04225	S	5	___1	Cdk kinase minimal serine motif;downstream acidic motif 13;downstream basic motif 10;downstream basic motif 6;upstream acidic motif 6;upstream basic motif 15;upstream basic motif 3;upstream basic motif 7;upstream basic motif 8	1	2.04193e-06	104.44	93.158	81.723	0.24673	2187500000	P15891	183	Actin-binding protein	ABP1	KSPAPVSKKEPVKTPSPAPAAKISSRVNDNN
4.21342	4.15295	4.08192	3.9646	3.89569	3.8302	3.8236	3.80426	3.86949	3.85665	T	3	___1	Cdk kinase minimal threonine motif;Cdk special 4;downstream basic motif 11;downstream basic motif 4;downstream basic motif 5;upstream basic motif 15;upstream basic motif 3;upstream basic motif 7	0.994182	1.27616e-07	125.31	112.73	86.624	-0.04185	1727500000	P15891	157	Actin-binding protein	ABP1	RYSIQTSSKQQGKASTPPVKKSFTPSKSPAP
4.17435	4.15825	4.08148	4.10964	4.12642	4.1473	4.09735	4.04391	4.00247	3.98761	S	2	___1	Cdk kinase minimal serine motif;downstream acidic motif 8;downstream basic motif 11;downstream basic motif 6;downstream basic motif 7;upstream basic motif 1;upstream basic motif 15;upstream basic motif 7;upstream basic motif 8	0.999916	1.41728e-13	142.94	123.19	66.568	0.2847	990970000	P15891	169	Actin-binding protein	ABP1	KASTPPVKKSFTPSKSPAPVSKKEPVKTPSP
2.86651	2.90336	2.84373	2.8481	2.73569	2.6503	2.67492	2.74048	2.86969	2.91979	T	5	___1	Cdk kinase minimal threonine motif;downstream acidic motif 15;downstream basic motif 12;downstream basic motif 8;upstream acidic motif 4;upstream basic motif 1;upstream basic motif 13;upstream basic motif 5;upstream basic motif 6	1	1.62502e-09	119.23	101.95	81.723	0.24673	2321200000	P15891	181	Actin-binding protein	ABP1	PSKSPAPVSKKEPVKTPSPAPAAKISSRVND
0.699041	0.745844	0.56143	0.599973	0.398438	0.193199	0.172274	0.224553	0.272749	0.265416	S	4	___1	downstream acidic motif 1;downstream acidic motif 3;downstream acidic motif 4;downstream acidic motif 5;downstream acidic motif 6;downstream acidic motif 8;downstream basic motif 10;downstream basic motif 2;upstream acidic motif 11;upstream acidic motif 14;upstream acidic motif 5;upstream basic motif 12;upstream basic motif 7;upstream basic motif 9	0.999998	6.81513e-16	143.67	104.46	143.67	-0.048157	55211000	P15891	365	Actin-binding protein	ABP1	PDVKDLKSKFEGLAASEKEEEEMENKFAPPP
0.104833	0.111398	0.05529	0.159947	0.169051	0.119901	0.0923191	0.0963324	0.109079	0.0956162	S	3	___1	downstream acidic motif 13;downstream acidic motif 4;downstream acidic motif 8;downstream basic motif 11;downstream basic motif 6;upstream acidic motif 7;upstream basic motif 15;upstream basic motif 3;upstream basic motif 5;upstream basic motif 6	0.999917	0.00104028	70.98	48.447	47.532	-0.26334	12066000	P15891	327	Actin-binding protein	ABP1	KSPAQLWAERKAKQNSGNAETKAEAPKPEVP
2.0104	1.94018	1.87401	1.69628	1.67213	1.70138	1.74783	1.75432	1.77428	1.74334	S	4	___1	downstream acidic motif 10;downstream acidic motif 11;downstream acidic motif 14;downstream basic motif 1;downstream basic motif 8;upstream acidic motif 10;upstream acidic motif 12;upstream acidic motif 13;upstream acidic motif 7;upstream acidic motif 8;upstream basic motif 14	0.917192	3.18573e-16	146.34	127.31	69.492	-0.2953	93084000	P15891	478	Actin-binding protein	ABP1	QKEEPEQEEIAPSLPSRNSIPAPKQEEAPEQ
-0.538524	-0.571975	-0.572909	-0.557541	-0.455272	-0.379994	-0.352514	-0.322983	-0.36038	-0.371418	S	4	___1	downstream basic motif 1;downstream basic motif 11;downstream basic motif 12;upstream acidic motif 10;upstream acidic motif 11;upstream acidic motif 12;upstream acidic motif 14;upstream acidic motif 15;upstream acidic motif 7;upstream acidic motif 8	1	8.50182e-07	98.683	90.69	63.328	-0.14971	704990000	P15891	512	Actin-binding protein	ABP1	EEIEEEAEEAAPQLPSRSSAAPPPPPRRATP
1.07469	1.06676	1.05273	1.04375	0.996743	0.883324	0.880382	0.912719	0.978129	1.00392	S	3	___1	downstream acidic motif 1;downstream acidic motif 10;downstream acidic motif 14;downstream acidic motif 3;downstream basic motif 6;downstream basic motif 9;Plk kinase motif DE;Plk kinase motif DEN;upstream acidic motif 12;upstream acidic motif 2;upstream acidic motif 4;upstream acidic motif 7;upstream basic motif 1;upstream basic motif 6	0.917077	6.75059e-07	93.043	82.336	66.809	-0.39881	54863000	Q08641	326	tRNA(Thr) (cytosine(32)-N(3))-methyltransferase	ABP140	NTGDQNAVEKSDFEKSDTEGSRIGRDLPFEF
1.44386	1.30012	1.31969	1.00006	1.06566	1.16112	1.10728	1.04248	0.894333	0.907334	S	3	___1	Chk1 kinase substrate motif;Dbf2 kinase motifs;downstream acidic motif 3;upstream basic motif 10;upstream basic motif 3;upstream basic motif 8	0.995914	8.09666e-64	276.3	263.47	169.06	0.32695	1782400000	Q00955	1157	Acetyl-CoA carboxylase;Biotin carboxylase	ACC1	TFPTVKSKMGMNRAVSVSDLSYVANSQSSPL
0.702534	0.792481	0.844282	0.890222	0.763981	0.568849	0.576009	0.543565	0.510113	0.456513	S	2	___1	Casein kinase motif;downstream acidic motif 1;downstream acidic motif 13;downstream acidic motif 15;downstream acidic motif 2;downstream acidic motif 6;downstream basic motif 11	0.999969	1.62206e-27	131.44	117.23	72.79	-0.068689	222430000	Q00955	2	Acetyl-CoA carboxylase;Biotin carboxylase	ACC1	______________MSEESLFESSPQKMEYE
-0.233475	-0.298805	-0.242183	-0.309598	-0.295393	-0.391125	-0.353991	-0.295137	-0.302568	-0.285184	S	2	___1	downstream acidic motif 1;downstream acidic motif 15;downstream basic motif 14;upstream basic motif 10;upstream basic motif 12;upstream basic motif 5	0.963308	4.46046e-51	262.19	243.83	219.97	0.11316	358180000	Q00955	1159	Acetyl-CoA carboxylase;Biotin carboxylase	ACC1	PTVKSKMGMNRAVSVSDLSYVANSQSSPLRE
0.216689	0.249303	0.200511	0.0587954	-0.0238325	-0.114717	-0.0179936	-0.0620248	0.0195422	0.0022191	S	2	___1	Cdk kinase full serine motif;Cdk kinase minimal serine motif;downstream acidic motif 13;downstream basic motif 3;upstream basic motif 10;upstream basic motif 7;upstream basic motif 8	0.95651	6.11527e-08	123.96	111.53	123.96	0.50951	34836000	P47129	62	Assembly-complementing factor 4	ACF4	VTTPLKPKRLAIPISSPQRSTTNQSPVSDHA
0.042389	-0.140093	-0.211828	-0.529116	-0.272832	-0.0188171	-0.0277042	-0.134311	-0.409587	-0.532757	S	3	___1	Cdk kinase minimal serine motif;downstream basic motif 10;downstream basic motif 11;downstream basic motif 2;downstream basic motif 8;upstream acidic motif 3;upstream acidic motif 7;upstream basic motif 1;upstream basic motif 10	0.798101	1.565e-08	118.47	106.09	110.38	-0.1788	21857000	P47129	44	Assembly-complementing factor 4	ACF4	QQPHQKQHEVQPESKSPRVTTPLKPKRLAIP
-0.980791	-0.800413	-0.608793	-0.401045	-0.366838	-0.379006	-0.318983	-0.305964	-0.239583	-0.301044	S	3	___1	Dbf2 kinase motifs;downstream acidic motif 12;downstream acidic motif 4;downstream basic motif 13;downstream basic motif 7;upstream acidic motif 5;upstream acidic motif 6;upstream basic motif 3	1	7.48821e-06	110.92	85.264	97.86	-0.024921	32059000	P47129	9	Assembly-complementing factor 4	ACF4	_______MSEDQRVISQPIELHKLSIVDKHS
2.93026	3.24246	3.46754	3.68994	3.40032	2.7124	2.00384	1.57472	1.78684	1.8685	S	3	___1	Cdk kinase full serine motif;Cdk kinase minimal serine motif;downstream acidic motif 14;downstream acidic motif 8;downstream basic motif 13;downstream basic motif 3;downstream basic motif 9;Plk kinase motif DEN;Plk kinase motif N;upstream acidic motif 11;upstream acidic motif 3;upstream basic motif 4	1	9.12094e-11	130.61	118.18	54.066	-0.024694	132030000	Q08981	102	APC/C-CDH1 modulator 1	ACM1	SVSNENNPSQVKENLSPAKICPYERAFLREG
2.37552	2.44299	2.50291	2.63677	2.59879	2.39729	1.97056	1.61598	1.48636	1.51253	S	3	___1	Cdk kinase full serine motif;Cdk kinase minimal serine motif;Cdk special 2;Cdk special 3;Cdk special 4;downstream acidic motif 11;downstream acidic motif 9;downstream basic motif 15;downstream basic motif 3;downstream basic motif 4;downstream basic motif 5;upstream acidic motif 3;upstream basic motif 1;upstream basic motif 10;upstream basic motif 12;upstream basic motif 6	0.996084	0.00238594	64.439	52.591	56.122	-0.31047	147590000	Q08981	31	APC/C-CDH1 modulator 1	ACM1	INQKPRAVVKGNELRSPSKRRSQIDTDYALR
-0.100299	-0.0488122	0.0393831	0.151709	0.0988876	-0.205532	-0.548381	-0.940031	-0.988736	-1.07976	T	3	___1	Cdk kinase full threonine motif;Cdk kinase minimal threonine motif;downstream basic motif 14;downstream basic motif 3;downstream basic motif 6;upstream acidic motif 10;upstream basic motif 8;upstream basic motif 9	0.999992	1.16346e-12	143.76	121.07	128.46	0.17013	86491000	Q08981	161	APC/C-CDH1 modulator 1	ACM1	TLPLGDKKISLPSFITPPRNSKISIFFTSKH
-0.819511	-1.05757	-0.932937	-1.80608	-2.05983	-2.24858	-2.34456	-2.20654	-2.01896	-1.88525	S	2	___1	Casein kinase motif;Casein kinase motif special 2;downstream acidic motif 10;downstream acidic motif 14;downstream acidic motif 15;downstream acidic motif 2;downstream acidic motif 3;downstream basic motif 5;Plk full kinase substrate motif;Plk kinase motif DE;Plk kinase motif DEN;upstream acidic motif 10;upstream acidic motif 2;upstream basic motif 11;upstream basic motif 15;upstream basic motif …	1	0.0262312	51.762	28.618	51.762	1.5637	10155000	Q08981	126	APC/C-CDH1 modulator 1	ACM1	RAFLREGGRIALKDLSVDEFKGYIQDPLTDE
0.966193	0.913381	1.00542	0.883149	0.79893	0.476127	-0.131296	-0.736428	-1.07774	-1.15946	S	3	___1	Aurora kinase motif special 2;Aurora kinase motifs;Chk1 kinase substrate motif;Dbf2 kinase motifs;downstream acidic motif 5;downstream acidic motif 6;downstream acidic motif 7;upstream acidic motif 11;upstream acidic motif 12;upstream acidic motif 8;upstream basic motif 15;upstream basic motif 2;upstream basic motif 3;upstream basic motif 6;upstream basic motif 7	0.978635	1.65299e-05	103.76	88.56	95.264	0.12258	120660000	Q08981	202	APC/C-CDH1 modulator 1	ACM1	RSTDDVSEKKVVRKLSFHVYEDE________
1.045	1.01138	1.0216	0.936264	0.870477	0.643608	0.158724	-0.354889	-0.54864	-0.577108	Y	2	___1		0.990073	0.000491305	87.298	72.096	48.794	0.59294	68238000	Q08981	206	APC/C-CDH1 modulator 1	ACM1	DVSEKKVVRKLSFHVYEDE____________
3.2349	3.12643	3.06872	3.03398	3.12194	3.05307	2.63625	2.13491	1.84001	1.74978	S	3	___1	Casein kinase motif;Casein kinase motif special 2;downstream acidic motif 2;downstream acidic motif 3;downstream acidic motif 6;downstream basic motif 11;downstream basic motif 12;downstream basic motif 7;downstream basic motif 8;upstream acidic motif 6;upstream basic motif 1;upstream basic motif 13;upstream basic motif 4	0.991422	3.91072e-19	180.27	120.67	155.03	0.11278	122940000	Q08981	188	APC/C-CDH1 modulator 1	ACM1	TSKHQGQNPETKISRSTDDVSEKKVVRKLSF
4.19918	4.12218	4.03612	3.89057	3.908	3.98249	3.95211	3.94332	3.91556	3.99474	S	2	___1	Cdk kinase minimal serine motif;downstream acidic motif 10;downstream acidic motif 11;downstream acidic motif 15;downstream basic motif 8	0.99982	3.86867e-42	223.56	201.7	137.01	-0.057446	591120000	Q01574	2	Acetyl-coenzyme A synthetase 1	ACS1	______________MSPSAVQSSKLEEQSSE
1.45644	1.39545	1.40909	1.28551	1.30928	1.30612	1.29921	1.30886	1.26058	1.28366	S	3	___1	Cdk kinase minimal serine motif;downstream acidic motif 15;downstream acidic motif 4;downstream acidic motif 8;downstream basic motif 11;downstream basic motif 14;upstream acidic motif 11;upstream basic motif 10;upstream basic motif 15	0.999943	3.33995e-42	228.46	212.47	192.18	-0.10207	359870000	Q01574	67	Acetyl-coenzyme A synthetase 1	ACS1	RPISDRLQPAIATHYSPHLDGLQDYQRLHKE
-1.30636	-1.26387	-1.05578	-0.784021	-0.544903	-0.377872	-0.300344	-0.349861	-0.533997	-0.648181	S	3	___1	downstream acidic motif 13;downstream basic motif 9;Plk kinase motif DE;Plk kinase motif DEN;upstream acidic motif 2;upstream acidic motif 6;upstream acidic motif 8;upstream basic motif 13;upstream basic motif 14	0.887678	5.81923e-32	197.28	175.48	197.28	0.01016	570220000	Q01574	696	Acetyl-coenzyme A synthetase 1	ACS1	LRKILAGESDQLGDVSTLSNPGIVRHLIDSV
0.555898	0.531476	0.573628	0.578061	0.38101	0.0203754	0.0444041	0.245355	0.436756	0.460832	S	3	___1	downstream acidic motif 11;downstream basic motif 12;downstream basic motif 2;downstream basic motif 7;upstream acidic motif 4;upstream acidic motif 6;upstream acidic motif 8;upstream basic motif 10;upstream basic motif 9	0.769655	6.99882e-10	141.54	107.69	136.3	0.48922	27836000	Q01574	45	Acetyl-coenzyme A synthetase 1	ACS1	ATAQQKKEHEYEHLTSVKIVPQRPISDRLQP
1.75467	1.85784	1.89646	2.04942	2.01506	1.97702	2.04826	2.07649	2.05041	2.02568	S	3	___1	downstream acidic motif 1;downstream acidic motif 3;downstream basic motif 4;downstream basic motif 6;downstream basic motif 8;upstream acidic motif 3;upstream acidic motif 4;upstream basic motif 6	0.989865	1.87774e-19	182.35	154.77	170.49	0.022668	141300000	Q01574	16	Acetyl-coenzyme A synthetase 1	ACS1	MSPSAVQSSKLEEQSSEIDKLKAKMSQSAAT
1.10528	1.1366	1.1469	1.2208	1.01731	0.765404	0.701173	0.829092	0.960559	1.00213	T	4	___1	downstream acidic motif 12;downstream basic motif 13;downstream basic motif 3;downstream basic motif 8;upstream acidic motif 3;upstream acidic motif 5;upstream acidic motif 7;upstream basic motif 8;upstream basic motif 9	0.911822	2.68516e-08	124.47	98.034	82.85	0.30606	55559000	Q01574	44	Acetyl-coenzyme A synthetase 1	ACS1	AATAQQKKEHEYEHLTSVKIVPQRPISDRLQ
3.61199	3.58713	3.48087	3.43761	3.40081	3.4248	3.40436	3.37109	3.29639	3.3041	S	2	___1	Dbf2 kinase motifs;downstream acidic motif 1;downstream basic motif 2;Ime2 kinase motif;upstream acidic motif 14;upstream basic motif 3;upstream basic motif 8	1	1.6728e-08	132.14	114.28	100.04	0.23552	1643000000	Q01574	55	Acetyl-coenzyme A synthetase 1	ACS1	YEHLTSVKIVPQRPISDRLQPAIATHYSPHL
-1.07702	-1.01199	-0.943084	-1.00839	-1.11007	-1.20789	-1.26937	-1.26311	-1.21468	-1.14337	S	3	___1	downstream acidic motif 3;downstream basic motif 11;downstream basic motif 8;upstream acidic motif 1;upstream basic motif 4;upstream basic motif 5;upstream basic motif 8	0.76588	0.00440589	61.807	46.835	61.807	-0.098762	13110000	Q01574	426	Acetyl-coenzyme A synthetase 1	ACS1	YVAPTALRLLKRAGDSYIENHSLKSLRCLGS
-0.878772	-0.85844	-0.889097	-0.866533	-0.955254	-1.00173	-1.16788	-1.19221	-1.154	-1.03291	T	3	___1	downstream basic motif 1;downstream basic motif 11;downstream basic motif 12;downstream basic motif 4;downstream basic motif 7;downstream basic motif 8;upstream acidic motif 4;upstream acidic motif 5;upstream basic motif 1;upstream basic motif 11	1	1.26377e-08	128.96	110.37	128.96	-0.22366	9594400	Q01574	671	Acetyl-coenzyme A synthetase 1	ACS1	FAAPKLIILVDDLPKTRSGKIMRRILRKILA
-0.785442	-0.715876	-0.538353	-0.45872	-0.425399	-0.476418	-0.424526	-0.39165	-0.278414	-0.259774	S	3	___1	downstream acidic motif 10;downstream basic motif 13;downstream basic motif 6;upstream acidic motif 11;upstream acidic motif 5;upstream acidic motif 9	0.900852	2.64739e-23	171.9	159.34	169.6	-0.36657	105340000	Q01574	699	Acetyl-coenzyme A synthetase 1	ACS1	ILAGESDQLGDVSTLSNPGIVRHLIDSVKL_
-0.883245	-0.845675	-0.937517	-0.938862	-1.05371	-1.04305	-1.10097	-1.1019	-1.20137	-1.21174	S	3	___1	downstream acidic motif 10;downstream acidic motif 15;downstream acidic motif 8;downstream basic motif 3;Plk kinase motif DEN;Plk kinase motif N;upstream acidic motif 5;upstream acidic motif 6;upstream basic motif 8	1	0.0278564	40.278	24.706	40.278	0.37211	6033400	Q01574;P52910	582;539	Acetyl-coenzyme A synthetase 1;Acetyl-coenzyme A synthetase 2	ACS1;ACS2	GYIWILGRVDDVVNVSGHRLSTAEIEAAIIE
0.0201708	0.0661919	0.116801	0.169861	0.0432133	-0.139326	-0.127064	-0.0743728	0.0402457	0.0120693	T	2	___1	Cdk kinase minimal threonine motif;downstream acidic motif 5;downstream acidic motif 7;downstream basic motif 10;downstream basic motif 15;upstream basic motif 13;upstream basic motif 3	0.99992	3.40213e-13	156.02	113.69	156.02	-0.36777	37543000	P07245	318	C-1-tetrahydrofolate synthase, cytoplasmic;Methylenetetrahydrofolate dehydrogenase;Methenyltetrahydrofolate cyclohydrolase;Formyltetrahydrofolate synthetase	ADE3	SSKPLQIPPLPLKLLTPVPSDIDISRAQQPK
-1.65302	-1.67574	-1.68673	-1.70335	-1.71446	-1.66219	-1.66604	-1.69394	-1.74696	-1.78079	S	2	___1	downstream acidic motif 1;downstream acidic motif 3;downstream basic motif 11;downstream basic motif 6;upstream basic motif 7	0.999925	1.76944e-13	152.4	122.39	152.4	-0.72767	7784700	P07245	322	C-1-tetrahydrofolate synthase, cytoplasmic;Methylenetetrahydrofolate dehydrogenase;Methenyltetrahydrofolate cyclohydrolase;Formyltetrahydrofolate synthetase	ADE3	LQIPPLPLKLLTPVPSDIDISRAQQPKLINQ
1.36763	1.30555	1.18287	1.1362	1.10843	1.13674	1.0827	1.11152	1.11154	1.13994	S	2	___1	downstream acidic motif 12;downstream acidic motif 3;downstream basic motif 6	0.999976	1.44611e-05	106.76	104.81	106.76	0.16388	113980000	P00330;P00331	2;2	Alcohol dehydrogenase 1;Alcohol dehydrogenase 2	ADH1;ADH2	______________MSIPETQKAIIFYESNG
0.17145	0.158518	0.150503	0.15704	0.192063	0.225395	0.155268	0.0568969	-0.0212454	-0.0782487	T	3	___1	Casein kinase motif;Dbf2 kinase motifs;downstream acidic motif 2;downstream acidic motif 5;downstream basic motif 1;downstream basic motif 13;downstream basic motif 9;upstream acidic motif 1;upstream basic motif 15;upstream basic motif 3	1	4.63243e-19	174.39	149.23	124.25	-0.1388	29486000	P00330;P38113;P00331	302;305;302	Alcohol dehydrogenase 1;Alcohol dehydrogenase 5;Alcohol dehydrogenase 2	ADH1;ADH5;ADH2	KSISIVGSYVGNRADTREALDFFARGLVKSP
-0.772665	-0.777439	-0.934251	-0.875707	-0.882693	-0.884951	-0.941248	-0.987239	-0.923352	-0.912955	S	3	___1	downstream acidic motif 3;downstream acidic motif 6;downstream acidic motif 9;downstream basic motif 10;downstream basic motif 7;upstream basic motif 10;upstream basic motif 14;upstream basic motif 6	0.905451	8.76177e-07	111.12	89.558	111.12	0.34095	17528000	P00331	325	Alcohol dehydrogenase 2	ADH2	ARGLVKSPIKVVGLSSLPEIYEKMEKGQIAG
-2.33808	-2.44928	-2.49671	-2.49035	-2.48166	-2.57372	-2.75385	-2.73797	-2.53661	-2.4188	S	3	___1	downstream acidic motif 1;Plk kinase motif DE;Plk kinase motif DEN;upstream acidic motif 15;upstream acidic motif 2;upstream acidic motif 4;upstream basic motif 11;upstream basic motif 13;upstream basic motif 3	1	1.37136e-05	93.823	80.16	93.823	-1.5938	6588100	Q04894	359	NADP-dependent alcohol dehydrogenase 6	ADH6	DVRYRFTLVGYDKEFSD______________
0.0254978	0.0224701	-0.0230918	-0.0560245	-0.109884	-0.141552	-0.154572	-0.113732	-0.153392	-0.104879	T	3	___1	downstream acidic motif 1;downstream acidic motif 10;downstream acidic motif 8;downstream basic motif 14;downstream basic motif 3;downstream basic motif 4;Plk kinase motif DE;Plk kinase motif DEN;upstream acidic motif 14;upstream acidic motif 15;upstream acidic motif 2;upstream acidic motif 4;upstream acidic motif 5;upstream acidic motif 6;upstream acidic motif 7;upstream basic motif 12;upstream …	0.998748	4.48814e-15	154.75	111.19	154.75	-0.18509	100900000	P25371	713	Probable ATP-dependent permease	ADP1	DEIRSLLRDEEDVEGTDGRRGATEIDLNTKL
2.0109	2.01366	1.95553	1.96726	1.968	2.00471	2.00924	2.01646	2.0021	2.02567	S	3	___1	downstream acidic motif 12;downstream acidic motif 4;downstream acidic motif 5;downstream acidic motif 6;downstream acidic motif 7;downstream acidic motif 9;downstream basic motif 14;downstream basic motif 15;downstream basic motif 3;upstream acidic motif 13;upstream acidic motif 3;upstream acidic motif 4;upstream basic motif 1;upstream basic motif 14;upstream basic motif 5	1	1.20748e-28	214.05	184.32	214.05	0.090048	353530000	P25371	702	Probable ATP-dependent permease	ADP1	QREWAHLAAHRDEIRSLLRDEEDVEGTDGRR
2.02372	1.93759	1.79962	1.50701	1.34239	1.244	1.11443	0.953845	0.868708	0.850829	S	3	___1	Aurora kinase motif special 2;Aurora kinase motif special 3;Aurora kinase motifs;Casein kinase motif;Cdk kinase minimal serine motif;Dbf2 kinase motifs;downstream acidic motif 2;downstream basic motif 11;downstream basic motif 12;downstream basic motif 15;downstream basic motif 6;downstream basic motif 7;downstream basic motif 8;upstream basic motif 10;upstream basic motif 2;upstream basic motif …	1	3.3887e-05	90.731	64.607	63.76	0.0032882	33172000	P07248	212	Regulatory protein ADR1	ADR1	GNFLNRTTANTRRKASPEANVKRKYLKKLTR
2.06073	2.0226	1.88255	1.62986	1.29044	0.959554	0.678596	0.476541	0.302236	0.265097	S	3	___1	Aurora kinase motif special 2;Aurora kinase motifs;Dbf2 kinase motifs;downstream acidic motif 15;downstream basic motif 5;upstream basic motif 12;upstream basic motif 13;upstream basic motif 2;upstream basic motif 3;upstream basic motif 5;upstream basic motif 9	0.99347	3.15367e-05	94.767	71.018	84.479	0.1461	26703000	P07248	180	Regulatory protein ADR1	ADR1	HTKKVSRTITKARKNSASSVKFQTPTYGTPD
-1.67657	-1.66078	-1.81926	-1.72197	-1.80159	-1.82607	-1.87079	-1.85022	-1.61415	-1.51105	S	3	___1	downstream acidic motif 12;downstream acidic motif 9;downstream basic motif 3;upstream acidic motif 1;upstream acidic motif 14;upstream acidic motif 6;upstream acidic motif 7;upstream acidic motif 8;upstream basic motif 5	0.99997	0.000747427	79.974	57.333	79.974	-0.0067732	2951000	P25613	41	Accumulation of dyads protein 2	ADY2	NDVNGVAEDERPSHDSLGKIYTGGDNNEYIY
1.88586	1.98688	1.99563	1.9356	1.71351	1.56808	1.75622	1.83474	1.92507	1.84338	T	2	___1	Chk1 kinase substrate motif;downstream acidic motif 3;downstream acidic motif 6;downstream basic motif 12;downstream basic motif 14;upstream acidic motif 12;upstream acidic motif 13;upstream acidic motif 14;upstream acidic motif 7;upstream basic motif 11;upstream basic motif 3	1	8.28811e-37	224.67	202.47	224.67	0.34931	2515800000	P25613	47	Accumulation of dyads protein 2	ADY2	AEDERPSHDSLGKIYTGGDNNEYIYIGRQKF
0.249507	0.226694	0.130838	0.12303	0.129274	0.123026	0.148759	0.171305	0.228191	0.294689	S	2	___1	Casein kinase motif;downstream acidic motif 2;downstream basic motif 3;upstream basic motif 14;upstream basic motif 6	0.987085	7.09615e-08	125.71	107.31	125.71	0.16834	17665000	P25613	277	Accumulation of dyads protein 2	ADY2	TKQNSYVLARPFPLPSTERVIF_________
0.504597	0.82478	1.29519	1.67172	1.83366	1.88401	2.16423	2.525	2.97006	3.12419	S	2	___1	Cdk kinase full serine motif;Cdk kinase minimal serine motif;downstream basic motif 3;downstream basic motif 7;upstream acidic motif 10;upstream acidic motif 6;upstream basic motif 1;upstream basic motif 5	0.99877	0.000869308	79.659	37.658	60.518	0.62485	166540000	Q07732	117	Accumulates dyads protein 3	ADY3	NISTLENATEKNTLKSPNKFLQRGGLPTVGI
-0.29752	0.231961	0.868097	1.52044	2.05209	2.54243	2.85027	3.11778	3.27809	3.38006	T	3	___1	Cdk kinase full threonine motif;Cdk kinase minimal threonine motif;downstream basic motif 10;downstream basic motif 3;upstream acidic motif 7;upstream basic motif 13;upstream basic motif 4	0.980454	2.90433e-12	148.14	82.264	104.44	-0.17441	102020000	Q07732	171	Accumulates dyads protein 3	ADY3	TYKVHNSIEVNRFSSTPTKLLTNPHKVAAIS
0.046144	0.0661615	0.0209058	-0.0183877	0.0623581	0.229919	0.247259	0.267465	0.292493	0.381751	T	3	___1	Casein kinase motif;Casein kinase motif special 2;Casein kinase motif special 3;Cdk kinase minimal threonine motif;downstream acidic motif 13;downstream acidic motif 2;downstream acidic motif 3;downstream acidic motif 4;downstream acidic motif 7;downstream basic motif 10;downstream basic motif 15;downstream Cdk basic motif;upstream acidic motif 13;upstream acidic motif 8;upstream basic motif 1;up…	0.964151	8.90934e-14	142.58	115.74	142.58	-0.74685	66765000	Q07732	216	Accumulates dyads protein 3	ADY3	NIEVAHLENVFRSSKTPDEEQSEYMKLGEIR
-5.05324	-4.80084	-4.52023	-4.51118	-4.59205	-4.66723	-4.22495	-4.043	-3.73009	-3.78968	S	4	___1	Casein kinase motif;Casein kinase motif special 2;downstream acidic motif 11;downstream acidic motif 2;downstream acidic motif 3;downstream acidic motif 6;downstream basic motif 15;Plk kinase motif DEN;Plk kinase motif N;upstream acidic motif 1;upstream acidic motif 8;upstream acidic motif 9	0.821107	1.8235e-10	123.56	111.93	123.56	0.075459	11731000	Q07732	197	Accumulates dyads protein 3	ADY3	VAAISNDEHYVVSNESLEENIEVAHLENVFR
2.17947	2.17092	2.18553	2.16896	2.27742	2.48964	2.70353	2.88778	2.93885	2.99914	S	3	___1	downstream acidic motif 1;downstream acidic motif 7;downstream basic motif 4;downstream basic motif 9;Plk kinase motif DE;Plk kinase motif DE special 2;Plk kinase motif DE special 3;Plk kinase motif DEN;upstream acidic motif 14;upstream acidic motif 2;upstream acidic motif 3;upstream acidic motif 4;upstream basic motif 10;upstream basic motif 7	0.999994	2.55652e-06	99.451	91.829	98.368	-0.090915	204660000	Q07732	222	Accumulates dyads protein 3	ADY3	LENVFRSSKTPDEEQSEYMKLGEIRLSSSSY
-0.515257	-0.462596	-0.247846	0.0744994	0.442969	0.725	0.90363	1.10042	1.19808	1.28089	S	3	___1	Aurora kinase motifs;downstream acidic motif 13;downstream acidic motif 5;downstream acidic motif 7;downstream basic motif 14;upstream acidic motif 3;upstream acidic motif 9;upstream basic motif 1;upstream basic motif 12;upstream basic motif 2;upstream basic motif 4;upstream basic motif 7	0.928057	1.26163e-21	192.6	145.71	162.09	0.19884	94432000	Q07732	49	Accumulates dyads protein 3	ADY3	TLTKSPESKPFRERRSQTWIDSEVPTSTEKS
-0.11156	-0.0304278	0.0695936	0.180026	0.331849	0.535043	0.717121	0.844905	0.916585	0.963338	S	3	___1	Casein kinase motif;downstream acidic motif 2;downstream basic motif 10;downstream basic motif 11;downstream basic motif 13;downstream basic motif 14;downstream basic motif 6;upstream acidic motif 15;upstream acidic motif 3;upstream acidic motif 9;upstream basic motif 8	0.97008	1.46592e-10	139.9	116.45	137.69	-0.33371	37658000	Q07732	71	Accumulates dyads protein 3	ADY3	EVPTSTEKSNVQESISSDIISKLSNRRSRRN
0.232411	0.22646	0.242396	0.33738	0.525761	0.874287	1.20731	1.60999	1.83582	1.97236	S	3	___1	Casein kinase motif;downstream acidic motif 2;downstream basic motif 12;downstream basic motif 5;upstream basic motif 4;upstream basic motif 9	1	3.89748e-13	145.46	124.94	107.34	-0.13181	64669000	Q07732	162	Accumulates dyads protein 3	ADY3	GNVSPGKFTTYKVHNSIEVNRFSSTPTKLLT
1.83591	2.08038	2.45467	2.79471	2.95898	2.98905	3.00639	2.96009	2.84288	2.77418	S	3	___1	Dbf2 kinase motifs;downstream acidic motif 10;downstream basic motif 15;downstream basic motif 9;upstream acidic motif 11;upstream acidic motif 14;upstream acidic motif 15;upstream acidic motif 5;upstream basic motif 3;upstream basic motif 8	0.961509	6.80784e-47	249.69	170.49	150.29	0.02181	208330000	Q07732	234	Accumulates dyads protein 3	ADY3	EEQSEYMKLGEIRLSSSSYGGSISKENSLPK
-1.17443	-1.28676	-1.32203	-1.36977	-1.18731	-1.06858	-1.0589	-1.0594	-1.04573	-0.978751	S	3	___1	Casein kinase motif;Casein kinase motif special 2;downstream acidic motif 2;downstream acidic motif 3;downstream basic motif 12;downstream basic motif 15;downstream basic motif 7;upstream acidic motif 1;upstream acidic motif 11;upstream acidic motif 4;upstream acidic motif 6;upstream acidic motif 7;upstream basic motif 10	0.994296	1.01868e-15	142.97	133.69	142.97	-0.018961	28024000	Q05955	419	Accumulates dyads protein 4	ADY4	LLVAEKISEDNDCSESLDDYHPRTYQFRHPR
-2.99235	-2.73665	-2.44008	-2.22259	-2.17541	-2.27951	-2.1853	-2.16669	-1.97498	-1.98446	S	2	___1	downstream basic motif 6;downstream basic motif 7;downstream basic motif 8;upstream basic motif 1	0.988663	0.00470554	74.464	23.119	74.464	0.010032	2158000	P32794	5	ATPase family gene 2 protein	AFG2	___________MAPKSSSSGSKKKSSASSNS
-1.3931	-1.39251	-1.46608	-1.30359	-1.20041	-1.13208	-1.1678	-1.19085	-1.1457	-1.10941	S	2	___1	downstream acidic motif 14;downstream acidic motif 7;downstream acidic motif 9;downstream basic motif 15;downstream basic motif 4;Plk kinase motif DEN;Plk kinase motif N;upstream acidic motif 4;upstream basic motif 5;upstream basic motif 6	0.987547	0.0426991	43.502	32.134	43.502	-0.080144	3349000	Q99222	9	ARF3-interacting protein 1	AFI1	_______MLRRELNNSISNRSIENESFPFER
-3.15712	-2.92998	-2.80529	-2.74161	-2.86752	-2.87712	-2.80244	-2.78505	-2.70503	-2.73197	S	3	___1	downstream basic motif 11;Plk kinase motif DEN;Plk kinase motif N;upstream basic motif 4	0.846861	1.16982e-09	117.84	101.95	98.175	-0.45389	20183000	P40529	183	ADP-ribosylation factor GTPase-activating protein effector protein 2	AGE2	TQPPSHLLSTSRSNTSLLNLQVSSLSKTTSN
0.406289	0.455322	0.43938	0.484952	0.357446	0.18793	0.264197	0.348298	0.44567	0.42898	S	3	___1	downstream basic motif 14;upstream basic motif 1;upstream basic motif 15	0.966979	1.46702e-20	180.8	157.93	166.94	0.099364	108230000	P40529	180	ADP-ribosylation factor GTPase-activating protein effector protein 2	AGE2	KTQTQPPSHLLSTSRSNTSLLNLQVSSLSKT
-1.82174	-1.74986	-1.58571	-1.61334	-1.68844	-1.82194	-1.6867	-1.55713	-1.4034	-1.37924	S	2	___1	Aurora kinase motifs;downstream acidic motif 3;downstream acidic motif 6;downstream basic motif 10;downstream basic motif 12;downstream basic motif 13;downstream basic motif 5;upstream acidic motif 15;upstream basic motif 11;upstream basic motif 2;upstream basic motif 6	0.849917	0.00321088	65.224	23.776	65.224	0.2381	4854500	Q12449	173	Hsp90 co-chaperone AHA1	AHA1	ESQVKSNYTRGNQKSSFTEIKDSASKPKKNA
-0.194511	-0.15618	-0.293968	-0.222044	-0.456065	-0.718942	-0.666054	-0.543726	-0.430192	-0.457894	S	3	___1	Aurora kinase motif special 2;Aurora kinase motif special 3;Aurora kinase motifs;Dbf2 kinase motifs;downstream acidic motif 14;downstream acidic motif 8;downstream acidic motif 9;downstream basic motif 13;downstream basic motif 15;upstream basic motif 2;upstream basic motif 3;upstream basic motif 4;upstream basic motif 5;upstream basic motif 8;upstream basic motif 9	0.999624	9.5415e-07	102.98	73.246	95.957	-0.24525	23219000	Q12433	505	Protein AHC1	AHC1	LSSSLQRKLLRKRKLSLNSSTPMEDLPLRER
1.64196	1.90837	1.95661	2.02635	1.62348	1.023	1.18614	1.40578	1.84969	1.95511	S	4	___1	Cdk kinase full serine motif;Cdk kinase minimal serine motif;Dbf2 kinase motifs;downstream acidic motif 12;downstream acidic motif 14;downstream acidic motif 15;downstream acidic motif 5;downstream basic motif 3;Plk kinase motif DE;Plk kinase motif DEN;upstream acidic motif 13;upstream acidic motif 14;upstream acidic motif 2;upstream acidic motif 5;upstream acidic motif 6;upstream basic motif 10;…	1	3.11477e-17	166.89	137.5	150.06	-0.74794	105830000	P40563	576	Altered inheritance of mitochondria protein 21	AIM21	LDEKSKSIPEEQREQSPNKMEAALCPFELDE
1.8945	1.82227	1.65859	1.57186	1.51879	1.47564	1.38615	1.30017	1.25465	1.20675	S	3	___1	Casein kinase motif;Cdk kinase minimal serine motif;downstream acidic motif 11;downstream acidic motif 2;downstream acidic motif 4;downstream basic motif 6;upstream acidic motif 5;upstream basic motif 3;upstream basic motif 4	0.866837	2.92954e-05	94.023	72.984	88.092	0.21759	70057000	P40563	477	Altered inheritance of mitochondria protein 21	AIM21	VNPGQLPPSLEKKLSSPDTESKLGPQDQSQA
3.21129	3.14313	3.09801	3.05262	3.00081	2.97721	2.83367	2.80457	2.73297	2.68206	S	4	___1	downstream acidic motif 1;downstream acidic motif 3;downstream acidic motif 4;downstream acidic motif 7;downstream basic motif 10;downstream basic motif 8;Plk kinase motif DE;Plk kinase motif DEN;upstream acidic motif 2;upstream acidic motif 5;upstream basic motif 9	0.999937	8.01343e-64	291.78	249.47	264.08	0.44985	681270000	P40563	183	Altered inheritance of mitochondria protein 21	AIM21	PSNLVNKSNNEVTEHSDSEDLTEKQKVHAAL
0.0287318	0.168483	0.558028	1.06144	1.51728	1.8567	2.07214	2.14904	2.10405	2.03123	S	5	___1	downstream acidic motif 10;downstream acidic motif 3;downstream acidic motif 4;downstream basic motif 12;downstream basic motif 5;Plk kinase motif DE;Plk kinase motif DEN;upstream acidic motif 2;upstream acidic motif 5;upstream acidic motif 7;upstream basic motif 1;upstream basic motif 13;upstream basic motif 15	1	1.45499e-50	248.18	232.48	122.3	-0.20244	178130000	P40563	206	Altered inheritance of mitochondria protein 21	AIM21	KQKVHAALDNEAGDRSHFEEKLIPGDMKVQV
-0.0291853	0.0369866	-0.0482258	-0.0205661	-0.223137	-0.360519	-0.379957	-0.293455	-0.168043	-0.148622	T	3	___1	Casein kinase motif;Casein kinase motif special 2;downstream acidic motif 1;downstream acidic motif 10;downstream acidic motif 13;downstream acidic motif 2;downstream acidic motif 3;downstream basic motif 11;downstream basic motif 15;Plk kinase motif DEN;Plk kinase motif N;upstream acidic motif 11;upstream acidic motif 7;upstream acidic motif 8;upstream basic motif 14;upstream basic motif 6	0.999951	5.96771e-11	137.43	120.35	96.131	-1.3226	42951000	P40563	277	Altered inheritance of mitochondria protein 21	AIM21	QKHQEQQEEKIFQNPTDEESTTSLNEKQEGK
0.533869	0.687719	0.785153	0.925091	0.73298	0.42868	0.437838	0.534587	0.685408	0.668919	S	4	___1	Casein kinase motif;downstream acidic motif 1;downstream acidic motif 14;downstream acidic motif 2;downstream acidic motif 5;downstream basic motif 6;downstream basic motif 8;upstream acidic motif 1;upstream acidic motif 4;upstream acidic motif 7;upstream basic motif 11	0.905453	1.17474e-22	182.15	151.19	182.15	0.10302	59366000	P40563	185	Altered inheritance of mitochondria protein 21	AIM21	NLVNKSNNEVTEHSDSEDLTEKQKVHAALDN
1.91766	1.93508	1.90178	1.92591	1.87089	1.81252	1.83184	1.83477	1.87466	1.83443	T	4	___1	Cdk kinase minimal threonine motif;Dbf2 kinase motifs;downstream acidic motif 12;downstream acidic motif 8;downstream basic motif 6;downstream basic motif 9;upstream acidic motif 12;upstream basic motif 15;upstream basic motif 3;upstream basic motif 4;upstream basic motif 5	1	2.53916e-05	94.09	76.878	94.09	-0.27738	73358000	P38266	729	Altered inheritance of mitochondria protein 3	AIM3	RLGDAPNSFIRKRAPTPPAPSRSEKLHEGTI
1.02832	1.08846	1.11276	1.19021	1.13644	1.02571	1.05328	1.13352	1.35919	1.42329	S	3	___1	Cdk kinase minimal serine motif;downstream acidic motif 5;downstream acidic motif 7;downstream acidic motif 8;downstream basic motif 9;Plk kinase motif DE;Plk kinase motif DEN;upstream acidic motif 12;upstream acidic motif 2;upstream basic motif 11;upstream basic motif 3;upstream basic motif 5;upstream basic motif 6	0.941073	1.07917e-06	105.5	83.026	105.5	-0.20676	74981000	P38266	843	Altered inheritance of mitochondria protein 3	AIM3	VNLEKLGGSKKVKDSSPVPSDLDEKYVSASG
-0.776699	-0.680366	-0.612305	-0.523052	-0.653921	-0.94165	-0.91199	-0.839585	-0.602115	-0.605563	S	3	___1	downstream acidic motif 1;downstream acidic motif 10;downstream acidic motif 3;downstream acidic motif 4;downstream acidic motif 7;downstream basic motif 6;Plk kinase motif DE;Plk kinase motif DE special 2;Plk kinase motif DEN;upstream acidic motif 1;upstream acidic motif 2;upstream acidic motif 3;upstream acidic motif 9;upstream basic motif 12	1	3.07054e-31	216.65	173.7	194.08	0.24021	145280000	Q12156	137	Protein AIM7	AIM7	GTFKLIEVSSGLEDDSDVEELREQLENC___
1.45813	1.49731	1.38858	1.41608	1.24227	1.05082	1.11725	1.25626	1.4822	1.54455	S	3	___1	Casein kinase motif;Casein kinase motif special 2;downstream acidic motif 1;downstream acidic motif 2;downstream acidic motif 3;downstream acidic motif 5;downstream acidic motif 9;downstream basic motif 13;downstream basic motif 4;downstream basic motif 8;upstream acidic motif 14;upstream basic motif 12;upstream basic motif 5;upstream basic motif 9	1	1.11142e-13	148.33	126.11	146.16	0.30286	44328000	Q12476	49	Protein AIR2	AIR2	NELRALRGQGRYFGVSDDDKDAIKEAAPKCN
-0.400622	-0.0743358	0.297587	0.749471	0.869671	0.79019	0.907025	1.22076	1.59745	1.7545	S	4	___1	Cdk kinase full serine motif;Cdk kinase minimal serine motif;downstream acidic motif 13;downstream acidic motif 4;downstream acidic motif 5;downstream basic motif 3;downstream basic motif 8;Plk kinase motif DE;Plk kinase motif DEN;upstream acidic motif 2;upstream acidic motif 7;upstream basic motif 9	1	1.07722e-15	142.31	114.59	125.88	0.089153	38162000	P38080	801	Serine/threonine-protein kinase AKL1	AKL1	PMHSSSKNEALLIELSPLKEDAGKQSFQDTN
-2.4699	-2.39206	-2.16926	-2.1239	-2.10906	-2.16369	-2.07822	-2.02227	-1.9823	-2.00032	S	3	___1	downstream acidic motif 13;downstream acidic motif 7;downstream basic motif 11;downstream basic motif 9;Plk kinase motif DEN;Plk kinase motif N;upstream acidic motif 4;upstream acidic motif 9;upstream basic motif 13	0.864905	6.99576e-12	140.57	120.59	140.57	-0.25522	11768000	P38080	971	Serine/threonine-protein kinase AKL1	AKL1	QPRQSLDLNFQEVNLSSPTLTQEHRNKNDSP
2.81681	2.7479	2.58349	2.44115	2.32018	2.27748	2.2067	2.14213	2.04748	2.00923	S	2	___1	Aurora kinase motifs;Casein kinase motif;downstream acidic motif 2;downstream acidic motif 4;downstream acidic motif 9;downstream basic motif 5;downstream basic motif 7;downstream basic motif 8;upstream acidic motif 11;upstream basic motif 2;upstream basic motif 4;upstream basic motif 8;upstream basic motif 9	1	1.85716e-08	134.3	98.949	127.17	0.3032	87202000	P38080	1072	Serine/threonine-protein kinase AKL1	AKL1	STPSEMRKSFARARQSLDLERVRREAMASSA
1.43393	1.42151	1.41297	1.4271	1.38891	1.30981	1.19529	1.13488	1.10446	1.10854	S	3	___1	Casein kinase motif;downstream acidic motif 1;downstream acidic motif 2;downstream acidic motif 7;downstream basic motif 14;downstream basic motif 8;upstream basic motif 11;upstream basic motif 14	0.999989	4.29561e-16	153.22	132.85	153.22	0.29015	108200000	P38080	541	Serine/threonine-protein kinase AKL1	AKL1	GRSMKSTSYGAATIGSDEALANEKTAGINKM
-2.46971	-2.59866	-2.7713	-2.86381	-2.76392	-2.82561	-2.85226	-2.98579	-2.98193	-2.89182	S	4	___1	downstream acidic motif 10;downstream acidic motif 12;downstream acidic motif 13;downstream acidic motif 14;downstream acidic motif 3;downstream acidic motif 9;Plk kinase motif DE;Plk kinase motif DE special 2;Plk kinase motif DEN;upstream acidic motif 1;upstream acidic motif 2;upstream acidic motif 3;upstream basic motif 10;upstream basic motif 7	0.991536	1.62881e-05	89.793	82.918	42.385	2.9614	30815000	P39010	57	Palmitoyltransferase AKR1	AKR1	SLASLKAIRSGNEEESGNEQVNHNDEAEEDP
-2.82585	-2.80256	-2.5085	-2.53161	-2.48345	-2.66161	-2.81749	-2.92899	-2.9912	-2.9226	S	4	___1	downstream acidic motif 15;downstream acidic motif 3;downstream acidic motif 4;downstream acidic motif 5;downstream acidic motif 9;upstream acidic motif 12;upstream acidic motif 15;upstream basic motif 1;upstream basic motif 4	0.998195	5.65924e-07	102.47	94.365	42.385	2.9614	52551000	P39010	51	Palmitoyltransferase AKR1	AKR1	DSNEITSLASLKAIRSGNEEESGNEQVNHND
1.64173	1.54985	1.47426	1.31001	1.30585	1.26244	1.25968	1.25195	1.22278	1.21814	S	3	___1	Casein kinase motif;Chk1 kinase substrate motif;Dbf2 kinase motifs;downstream acidic motif 2;downstream basic motif 11;downstream basic motif 14;Plk kinase motif DE;Plk kinase motif DEN;upstream acidic motif 2;upstream basic motif 3	1	8.12992e-20	168.41	149.81	168.41	-0.13177	213400000	P46367	500	Potassium-activated aldehyde dehydrogenase, mitochondrial	ALD4	VPFGGFNASGLGREMSVDALQNYLQVKAVRA
-1.7854	-1.76663	-1.71717	-1.81426	-1.87658	-1.97133	-1.88275	-1.99858	-2.00721	-2.07585	S	2	___1	downstream acidic motif 5;downstream acidic motif 8;downstream basic motif 11;downstream basic motif 15;downstream basic motif 9;Plk kinase motif DEN;Plk kinase motif N;upstream acidic motif 13;upstream acidic motif 14;upstream acidic motif 7;upstream basic motif 6	0.969768	2.39521e-14	148.15	101.23	126.71	-0.29723	18125000	P46367	99	Potassium-activated aldehyde dehydrogenase, mitochondrial	ALD4	VEEAVQAADRAFSNGSWNGIDPIDRGKALYR
-0.804569	-0.786508	-0.924126	-0.934814	-0.967439	-0.881363	-0.822367	-0.780723	-0.781836	-0.821115	S	2	___1	Dbf2 kinase motifs;downstream acidic motif 11;downstream acidic motif 8;downstream basic motif 12;downstream basic motif 14;upstream acidic motif 10;upstream acidic motif 11;upstream acidic motif 13;upstream acidic motif 14;upstream acidic motif 15;upstream acidic motif 4;upstream basic motif 3	0.985368	2.89951e-14	143.99	104.85	118.21	-0.40475	35155000	P46367	96	Potassium-activated aldehyde dehydrogenase, mitochondrial	ALD4	EDDVEEAVQAADRAFSNGSWNGIDPIDRGKA
2.92676	2.84313	2.75656	2.63282	2.65082	2.7236	2.73975	2.75138	2.70016	2.68864	S	3	___1	downstream acidic motif 1;downstream acidic motif 10;downstream basic motif 14;downstream basic motif 5;downstream basic motif 6;Plk kinase motif DE;Plk kinase motif DEN;upstream acidic motif 10;upstream acidic motif 2;upstream basic motif 7	0.926914	1.80811e-27	197.88	160.33	197.88	0.2706	157850000	P54115	262	Magnesium-activated aldehyde dehydrogenase, cytosolic	ALD6	FTGSTEVGKSVAVDSSESNLKKITLELGGKS
1.40261	1.40149	1.34789	1.3373	1.32623	1.36866	1.3551	1.36716	1.36565	1.4294	S	2	___1	Cdk kinase minimal serine motif;downstream acidic motif 12;downstream acidic motif 14;downstream basic motif 10;downstream basic motif 15;downstream basic motif 8;upstream acidic motif 5;upstream acidic motif 7;upstream basic motif 10;upstream basic motif 12;upstream basic motif 13;upstream basic motif 6;upstream basic motif 9	0.977152	1.71832e-27	199.96	162.64	114.72	-0.49383	131020000	Q08548	513	Lysophospholipid acyltransferase	ALE1	FIRKQKKLEKDISASSPNLGGILKAKIEHEK
-1.08241	-1.21947	-1.31909	-1.57981	-1.56888	-1.4765	-1.41651	-1.39336	-1.47981	-1.51145	S	3	___1	Cdk kinase minimal serine motif;downstream basic motif 13;downstream basic motif 9;upstream acidic motif 12;upstream acidic motif 4;upstream basic motif 5	0.897942	5.21955e-07	110.97	91.914	110.97	0.85089	11265000	P36117	569	Arrestin-related trafficking adapter 6	ALY1	SHHDSNIFFPKEVLSSPVLSPNVQKMNIRIP
-1.41632	-1.64203	-1.9835	-2.49287	-2.32506	-2.09874	-1.9747	-2.10464	-2.34363	-2.45386	S	3	___1	Cdk kinase minimal serine motif;downstream acidic motif 10;downstream acidic motif 14;downstream acidic motif 6;downstream acidic motif 8;downstream basic motif 7;upstream acidic motif 5	0.888963	1.98381e-06	93.152	79.952	93.152	-0.36262	7351300	P47029	9	Arrestin-related trafficking adapter 3	ALY2	_______MPMDQSISSPLFPMEKDIDIPLDA
-2.11385	-1.98295	-2.03559	-1.98852	-2.31952	-2.66804	-2.57175	-2.41555	-2.11001	-2.02181	S	2	___1	Cdk kinase minimal serine motif;Dbf2 kinase motifs;downstream basic motif 6;downstream basic motif 7;Plk kinase motif DEN;Plk kinase motif N;upstream basic motif 15;upstream basic motif 3	1	0.000118343	83.045	40.327	83.045	0.21211	2762100	P47029	213	Arrestin-related trafficking adapter 3	ALY2	RSSSVTSSNGPSRNLSPINLLKRATSPSVSH
0.47691	0.405823	0.29101	0.312971	0.372313	0.401407	0.361131	0.347647	0.331312	0.365055	S	4	___1	Aurora kinase motifs;Casein kinase motif;downstream acidic motif 14;downstream acidic motif 15;downstream acidic motif 2;downstream acidic motif 8;downstream basic motif 12;downstream basic motif 6;downstream basic motif 7;upstream acidic motif 3;upstream basic motif 12;upstream basic motif 2;upstream basic motif 6	0.938727	0.00985082	56.851	45.412	56.851	0.013168	21540000	P47029	740	Arrestin-related trafficking adapter 3	ALY2	PSLKASHPNKNSDKNSSETLNKKESMSKIEE
0.221168	0.188588	0.110601	0.0266743	-0.0169701	0.0103296	0.0399757	0.0304731	-0.0201349	-0.0416532	S	3	___1	Aurora kinase full motif;Aurora kinase motif special 2;Aurora kinase motifs;Chk1 kinase substrate motif;Dbf2 kinase motifs;downstream acidic motif 12;downstream acidic motif 3;downstream basic motif 10;upstream acidic motif 1;upstream acidic motif 10;upstream basic motif 2;upstream basic motif 3;upstream basic motif 7	1	1.87304e-10	140.89	122.3	140.89	-0.35907	28737000	P47029	838	Arrestin-related trafficking adapter 3	ALY2	GNLSNESLRSLNRRESVQDNLPSTIRHDNPF
0.344281	0.554143	0.884791	0.994767	0.840908	0.582439	0.680358	0.870994	1.05397	1.04397	S	3	___1	Dbf2 kinase motifs;downstream acidic motif 9;downstream basic motif 12;upstream acidic motif 14;upstream basic motif 3;upstream basic motif 5	0.764341	5.13462e-10	128.79	106.92	107.63	-0.35637	53245000	P15274	138	AMP deaminase	AMD1	ADHASQNSGGKPRTLSASAQHILPETLKSFA
-1.04584	-1.02858	-0.993706	-1.02578	-1.05328	-1.06753	-1.04221	-1.0227	-1.01558	-1.01292	S	3	___1	Casein kinase motif;downstream acidic motif 14;downstream acidic motif 2;downstream basic motif 15;upstream basic motif 4	0.999724	2.69836e-07	111.11	87.972	93.633	0.26483	16312000	P38313	59	Central kinetochore subunit AME1	AME1	QSPVQPILSSPKLANSFEFPITTNNVNAQDR
2.35103	2.39364	2.24971	2.37488	2.29422	2.21724	2.24733	2.33043	2.41049	2.44671	T	5	___1	Casein kinase motif;Cdk kinase minimal threonine motif;Dbf2 kinase motifs;downstream acidic motif 11;downstream acidic motif 12;downstream acidic motif 13;downstream acidic motif 2;downstream acidic motif 4;downstream acidic motif 5;downstream basic motif 9;upstream acidic motif 4;upstream acidic motif 7;upstream basic motif 3;upstream basic motif 6	1	2.29864e-23	182.26	166.12	141.65	0.12091	1869300000	P16550	60	Protein APA1;5',5'''-P-1,P-4-tetraphosphate phosphorylase;ADP-sulfurylase	APA1	ISHMPSLIEKPERGQTPEGEDPLGKPEEELT
-0.675323	-0.78767	-0.793069	-0.87133	-0.704667	-0.537525	-0.511423	-0.608343	-0.794599	-0.892966	S	4	___1	Casein kinase motif;Casein kinase motif special 2;Casein kinase motif special 3;downstream acidic motif 12;downstream acidic motif 2;downstream acidic motif 3;downstream acidic motif 4;downstream acidic motif 8;downstream basic motif 14;downstream basic motif 9;upstream basic motif 3	0.988741	0.00063933	66.138	45.133	66.138	-1.7418	13518000	P53940	166	J domain-containing protein APJ1	APJ1	GSGVNNLYSSSAKYNSNDEDHHLDRGPDIKH
3.10603	3.10368	3.04204	3.0029	2.95775	2.92061	2.91314	2.91138	2.93276	2.98642	S	3	___1	Aurora kinase motifs;Casein kinase motif;Cdk kinase minimal serine motif;downstream acidic motif 13;downstream acidic motif 2;downstream acidic motif 5;downstream acidic motif 9;downstream basic motif 8;upstream basic motif 10;upstream basic motif 12;upstream basic motif 14;upstream basic motif 15;upstream basic motif 2;upstream basic motif 4;upstream basic motif 6;upstream basic motif 8	1	7.35546e-16	155.38	140.39	149.6	-0.058935	404840000	Q08951	918	AP-3 complex subunit delta	APL5	KKSKSKNKLKTKAKNSPEPNEFLRDQSTDI_
-1.0826	-1.00256	-0.785749	-0.774166	-0.907604	-1.41801	-1.36455	-1.23939	-0.775909	-0.636952	S	3	___1	downstream acidic motif 1;downstream acidic motif 3;downstream acidic motif 4;downstream basic motif 10;downstream basic motif 11;downstream basic motif 12;downstream basic motif 13;downstream basic motif 15;downstream basic motif 9;Plk kinase motif DEN;Plk kinase motif N;upstream acidic motif 13;upstream acidic motif 3;upstream acidic motif 5;upstream acidic motif 6;upstream basic motif 15;upstr…	0.963012	1.61201e-21	177.61	143.98	177.61	-0.34358	9930400	Q08951	888	AP-3 complex subunit delta	APL5	RLEANLIVKDEKDNLSDTEEVIVIKKKKKGK
2.54875	2.4224	2.28692	2.10338	2.10075	2.1299	2.13229	2.12	2.0032	2.02145	S	3	___1	Chk1 kinase substrate motif;Dbf2 kinase motifs;downstream acidic motif 11;downstream acidic motif 3;downstream basic motif 10;downstream basic motif 6;upstream acidic motif 7;upstream basic motif 3	0.999868	2.29002e-12	156.64	128.53	84.658	-0.032076	87388000	P46682	10	AP-3 complex subunit beta	APL6	______MVDSIHRIASALDTAKVITREAAAV
0.564995	0.476341	0.356669	0.25083	0.334936	0.463771	0.502925	0.454888	0.308066	0.248536	S	2	___1	downstream acidic motif 11;downstream acidic motif 9;downstream basic motif 3;upstream basic motif 6	0.936165	1.69143e-08	138.22	110.63	96.009	1.9068	25063000	P46682	712	AP-3 complex subunit beta	APL6	QSFITNNSARSFTSSSNAKLTGINDGDSNSI
0.69856	0.771581	0.764979	0.788294	0.745008	0.742369	0.773539	0.762731	0.770372	0.782841	S	3	___1	downstream basic motif 4;upstream acidic motif 3;upstream acidic motif 5;upstream basic motif 11	0.999308	3.7045e-10	132.51	107.19	132.51	-0.22694	59479000	P46682	726	AP-3 complex subunit beta	APL6	SSNAKLTGINDGDSNSISGKGNVNTFTSQNG
1.42241	1.38071	1.33127	1.29349	1.31936	1.37081	1.3622	1.36097	1.35215	1.3771	T	2	___1	downstream acidic motif 1;downstream acidic motif 11;downstream acidic motif 4;downstream basic motif 12;downstream basic motif 14;downstream basic motif 9;Plk kinase motif DE;Plk kinase motif DEN;upstream acidic motif 14;upstream acidic motif 2;upstream acidic motif 6;upstream acidic motif 7;upstream basic motif 5;upstream basic motif 9	0.925149	1.30021e-39	231.37	199.57	159.52	0.32458	119900000	P07250	98	Inositol polyphosphate multikinase	ARG82	GDAALLKIDERLSDSTDNLDSIPVKSEKSKQ
1.02332	1.00303	1.01739	0.978945	1.00209	1.04524	1.06624	1.06687	1.06289	1.08899	S	4	___1	Casein kinase motif;downstream acidic motif 12;downstream acidic motif 2;downstream acidic motif 5;downstream basic motif 10;downstream basic motif 13;downstream basic motif 15;upstream acidic motif 1;upstream acidic motif 13;upstream acidic motif 5;upstream acidic motif 6;upstream basic motif 4;upstream basic motif 8	0.823142	1.30021e-39	231.37	199.57	151.82	0.34217	150200000	P07250	97	Inositol polyphosphate multikinase	ARG82	SGDAALLKIDERLSDSTDNLDSIPVKSEKSK
-2.29643	-2.30196	-2.39324	-2.34356	-2.38547	-2.59046	-2.37145	-2.18639	-1.94867	-1.9044	S	2	___1	downstream acidic motif 15;downstream acidic motif 6;downstream basic motif 4;downstream basic motif 7;downstream basic motif 9;upstream acidic motif 1;upstream acidic motif 11;upstream acidic motif 12;upstream acidic motif 4;upstream acidic motif 7;upstream basic motif 10;upstream basic motif 14	0.955882	2.13859e-06	105.65	79.53	105.65	-0.61131	9835800	P07250	103	Inositol polyphosphate multikinase	ARG82	LKIDERLSDSTDNLDSIPVKSEKSKQYLVLE
1.66259	1.64418	1.53244	1.42079	1.35209	1.32695	1.40667	1.41071	1.45352	1.45423	S	3	___1	downstream acidic motif 11;downstream acidic motif 15;downstream basic motif 1;upstream acidic motif 15;upstream acidic motif 3;upstream acidic motif 5;upstream acidic motif 7;upstream acidic motif 8;upstream basic motif 13;upstream basic motif 14;upstream basic motif 6	1	3.87033e-14	151.95	128.15	151.95	0.049222	50160000	P80428	349	Actin-related protein 4	ARP4	DKKVTPTEEKEQEAVSKSTSPAANSADTPNE
-2.46984	-2.62382	-2.53447	-2.94909	-2.97673	-3.10841	-3.03349	-3.17227	-3.19591	-3.24762	T	5	___1	Aurora kinase motifs;Casein kinase motif;Cdk kinase minimal threonine motif;downstream acidic motif 2;downstream acidic motif 5;downstream acidic motif 6;upstream acidic motif 6;upstream acidic motif 7;upstream basic motif 12;upstream basic motif 2	0.779904	0.0108626	50.393	45.704	47.749	0.90233	10940000	P53946	24	Actin-related protein 5	ARP5	TPLKAVVIDDPPLRQTPEPFDEQSAYNPQSP
-0.234108	-0.310254	-0.34505	-0.535514	-0.557731	-0.489914	-0.46952	-0.495666	-0.66881	-0.743117	S	2	___1	downstream acidic motif 15;downstream acidic motif 3;downstream basic motif 10;downstream basic motif 2	0.830085	0.00337231	72.79	54.731	50.123	0.13135	31460000	P53946	2	Actin-related protein 5	ARP5	______________MSSRDASLTPLKAVVID
-0.234108	-0.310254	-0.34505	-0.535514	-0.557731	-0.489914	-0.46952	-0.495666	-0.66881	-0.743117	S	2	___1	Casein kinase motif;downstream acidic motif 14;downstream acidic motif 15;downstream acidic motif 2;downstream basic motif 1;downstream basic motif 9	0.85215	0.00337231	72.79	54.731	50.123	0.13135	40330000	P53946	3	Actin-related protein 5	ARP5	_____________MSSRDASLTPLKAVVIDD
-1.74829	-1.94322	-2.0978	-1.97554	-1.9067	-1.96599	-2.0504	-1.93331	-1.86398	-1.87277	S	3	___1	downstream acidic motif 10;downstream basic motif 1;Plk kinase motif DEN;Plk kinase motif N;upstream acidic motif 11;upstream acidic motif 12;upstream acidic motif 13;upstream acidic motif 14;upstream acidic motif 8;upstream acidic motif 9	0.983411	1.59758e-07	111.81	105.21	111.81	-0.27515	20091000	P18634	229	Arrestin-related trafficking adapter 10	ART10	PDEDDNEELNAFSNNSRGNSMVTNNEFFNSS
0.286996	0.186694	0.175327	0.105392	0.275209	0.40475	0.310063	0.17132	-0.0070282	-0.0111391	T	4	___1	Cdk kinase minimal threonine motif;downstream acidic motif 3;downstream basic motif 2;downstream basic motif 6;downstream Cdk basic motif;Plk kinase motif DE;Plk kinase motif DEN;upstream acidic motif 2;upstream acidic motif 4;upstream acidic motif 9;upstream basic motif 11;upstream basic motif 12;upstream basic motif 13;upstream basic motif 14;upstream basic motif 15	0.969434	8.02002e-16	146.6	124.38	146.6	-0.036957	27754000	P32447	270	Histone chaperone ASF1	ASF1	KKRRKIEGGSTDIESTPKDAARSTN______
3.018	2.93441	2.63764	2.3443	2.347	2.59487	2.55824	2.46709	2.21797	2.22497	T	3	___1	downstream acidic motif 1;downstream acidic motif 3;downstream acidic motif 8;downstream basic motif 11;downstream basic motif 7;upstream acidic motif 11;upstream acidic motif 14;upstream acidic motif 15;upstream acidic motif 4;upstream basic motif 10;upstream basic motif 6;upstream basic motif 7;upstream basic motif 8;upstream basic motif 9	0.873896	9.58794e-07	107.57	89.433	107.57	0.10605	53168000	P32447	265	Histone chaperone ASF1	ASF1	EDGNDKKRRKIEGGSTDIESTPKDAARSTN_
0.387785	0.401345	0.427002	0.42135	0.449079	0.39807	0.380593	0.316716	0.385676	0.419988	S	4	___1	downstream acidic motif 4;downstream basic motif 3;downstream basic motif 7;upstream acidic motif 1;upstream acidic motif 15;upstream acidic motif 3;upstream acidic motif 8;upstream basic motif 10;upstream basic motif 11;upstream basic motif 12;upstream basic motif 13;upstream basic motif 14	0.809827	6.66598e-10	131.51	100.12	61.524	-0.22939	33866000	P32447	269	Histone chaperone ASF1	ASF1	DKKRRKIEGGSTDIESTPKDAARSTN_____
-1.15309	-1.0322	-1.038	-1.15663	-1.37192	-1.36532	-1.42605	-1.42048	-1.43809	-1.32986	S	2	___1	downstream acidic motif 1;upstream acidic motif 14;upstream basic motif 8	0.991563	0.00160338	79.906	72.556	79.906	-0.27637	15769000	P40467	963	Activator of stress genes 1	ASG1	LDAQLFGKYLPLNYPSE______________
-0.686062	-0.681883	-0.662274	-0.484023	-0.390854	-0.373474	-0.267874	-0.184175	-0.117229	-0.143295	T	3	___1	Cdk kinase minimal threonine motif;downstream acidic motif 13;downstream acidic motif 4;downstream acidic motif 5;downstream basic motif 14;downstream basic motif 15;upstream acidic motif 10;upstream acidic motif 12;upstream basic motif 3;upstream basic motif 5	1	1.8044e-10	127.92	96.925	127.92	-0.033592	25173000	P48361	808	Activator of SKN7 protein 10	ASK10	SLADFDGNGFRSKVNTPAIDDYGNLITVERR
-0.960636	-0.993693	-1.05824	-1.08236	-1.01304	-0.894074	-0.83072	-0.92652	-0.969099	-1.03943	S	3	___1	downstream basic motif 13;Plk kinase motif DEN;Plk kinase motif N;upstream acidic motif 15;upstream basic motif 14;upstream basic motif 4;upstream basic motif 5	1	2.51949e-10	116.43	98.466	116.43	-0.24666	20965000	P48361	1070	Activator of SKN7 protein 10	ASK10	EKTHAHPAFYKRGNNSAQNLTTSSSTASRVH
0.465605	0.440969	0.329617	0.270267	0.232459	0.299515	0.328617	0.353988	0.439578	0.469243	S	3	___1	Dbf2 kinase motifs;downstream basic motif 14;upstream basic motif 15;upstream basic motif 3	0.795067	7.59338e-16	149.33	129.75	135.91	0.37662	69357000	P48361	985	Activator of SKN7 protein 10	ASK10	RTSSSSVNVTAMRSTSAGNSITANAPVVPKV
0.150427	0.128967	0.00784301	-0.112286	-0.244893	-0.245408	-0.2619	-0.206068	-0.315139	-0.304139	S	4	___1	Casein kinase motif;downstream acidic motif 1;downstream acidic motif 15;downstream acidic motif 2;downstream acidic motif 4;downstream acidic motif 5;downstream acidic motif 6;downstream acidic motif 7;downstream acidic motif 8;downstream basic motif 11;downstream basic motif 12;downstream basic motif 14;upstream acidic motif 1;upstream acidic motif 10;upstream acidic motif 3;upstream acidic mot…	1	1.26456e-16	155.45	145.3	155.45	-0.13742	97813000	P53104	647	Serine/threonine-protein kinase ATG1	ATG1	NRRSMDSNAIAEEQDSDDAEEEDETLKKYKE
1.20651	1.2566	1.20672	1.28073	1.23606	1.21221	1.31234	1.40981	1.48577	1.51123	S	3	___1	Casein kinase motif;downstream acidic motif 10;downstream acidic motif 2;downstream acidic motif 7;downstream acidic motif 9;downstream basic motif 1;downstream basic motif 13;downstream basic motif 14;downstream basic motif 3;upstream acidic motif 12;upstream acidic motif 15;upstream acidic motif 4;upstream acidic motif 5;upstream acidic motif 7;upstream basic motif 1;upstream basic motif 11;ups…	0.831408	9.5801e-05	88.561	70.466	88.561	-0.838	34020000	Q12527	808	Autophagy-related protein 11	ATG11	EKIEKLTGDYDDVSKSRERLQMDLDESNKKH
1.85285	1.802	1.69289	1.54835	1.49887	1.52658	1.50501	1.47358	1.29696	1.26737	S	3	___1	Casein kinase motif;Casein kinase motif special 2;downstream acidic motif 12;downstream acidic motif 13;downstream acidic motif 2;downstream acidic motif 3;downstream acidic motif 6;downstream basic motif 14;downstream basic motif 9;upstream acidic motif 1;upstream acidic motif 15;upstream basic motif 11;upstream basic motif 14;upstream basic motif 8	1	1.0459e-15	142.31	118.27	140.64	0.29771	194770000	Q06628	461	Autophagy-related protein 13	ATG13	EKVSKAVKSPLQPQESQEDLMDFVKLLEEKP
-0.667101	-0.685992	-0.76771	-0.891292	-1.08342	-1.16936	-1.23438	-1.17059	-1.1923	-1.14545	S	3	___1	Casein kinase motif;downstream acidic motif 2;downstream basic motif 10;downstream basic motif 12;upstream basic motif 1;upstream basic motif 7;upstream basic motif 9	0.976875	2.49867e-08	120.84	100.46	110.38	-0.15651	15882000	Q06628	649	Autophagy-related protein 13	ATG13	MGNSATKFKSSISPRSIDSISSSFIKSRIPI
-1.58038	-1.51213	-1.35024	-1.3207	-1.34077	-1.39461	-1.4125	-1.43436	-1.45967	-1.4891	S	2	___1	downstream basic motif 5;upstream basic motif 12;upstream basic motif 6	0.929483	3.32941e-08	128.36	115.74	128.36	0.40489	4611800	Q06628	382	Autophagy-related protein 13	ATG13	PISRPVQPFKVGSIGSQSASRNPSNSSFFNQ
0.414337	0.4002	0.396342	0.332448	0.240865	0.0936792	0.0687223	0.0991263	0.104584	0.0943062	S	2	___1	downstream acidic motif 14;downstream basic motif 11;downstream basic motif 5;downstream basic motif 6;upstream acidic motif 13;upstream basic motif 4	0.950372	7.10257e-08	125.7	101.54	87.485	-0.68177	19035000	Q06628	429	Autophagy-related protein 13	ATG13	NIEGTSVGSTSKYSSSFGNIRRHSSVKTTEN
0.478921	0.451051	0.281075	0.197935	0.237386	0.377793	0.419965	0.408933	0.368791	0.397666	S	3	___1	Aurora kinase motifs;downstream basic motif 11;upstream basic motif 2	1	2.22509e-09	128.11	114.68	95.666	-0.26721	48061000	Q06628	554	Autophagy-related protein 13	ATG13	SISPSMHYGSLNSRMSQGANASHLIARGGGN
0.654848	0.619778	0.500931	0.441768	0.455315	0.481529	0.502267	0.489032	0.3828	0.375845	S	4	___1	downstream acidic motif 14;downstream basic motif 11;downstream basic motif 3;downstream basic motif 5;upstream acidic motif 11;upstream acidic motif 12;upstream acidic motif 13;upstream acidic motif 14;upstream acidic motif 15;upstream acidic motif 9;upstream basic motif 8	0.988417	3.67501e-69	278.57	260.48	182.79	-0.81084	113430000	Q06628	637	Autophagy-related protein 13	ATG13	DDDDENDRLLNQMGNSATKFKSSISPRSIDS
1.18745	1.02251	0.622213	0.260969	0.319506	0.561403	0.629772	0.488386	0.341285	0.351315	S	3	___1	Cdk kinase full serine motif;Cdk kinase minimal serine motif;downstream acidic motif 14;downstream basic motif 12;downstream basic motif 2;downstream basic motif 3;downstream basic motif 6;downstream basic motif 7;downstream basic motif 9;downstream basic motif special 2;upstream acidic motif 10;upstream acidic motif 14;upstream acidic motif 8;upstream basic motif 5	1	0.000630988	79.81	58.352	71.08	0.68931	224530000	Q07528	45	Autophagy-related protein 20	ATG20	TEYVAEAEISKNGVGSPKKSPKKGKVGKGDN
-1.13076	-1.13104	-1.0578	-1.06274	-1.03549	-1.08747	-1.07213	-1.10239	-1.18541	-1.2352	S	2	___1	downstream acidic motif 4;downstream basic motif 14;downstream basic motif 9;upstream acidic motif 14;upstream acidic motif 8;upstream acidic motif 9;upstream basic motif 1;upstream basic motif 15	1	4.24186e-05	101.39	77.965	81.625	-1.4111	9635600	Q07528	90	Autophagy-related protein 20	ATG20	KDNPFMEEGPTGFTKSALLEIPGMRSHNLKN
-2.1661	-2.08732	-2.00197	-1.97919	-1.97235	-1.90667	-1.80634	-1.8225	-1.88348	-1.95337	S	4	___1	downstream basic motif 15;downstream basic motif 3;downstream basic motif 8;upstream acidic motif 8;upstream basic motif 15;upstream basic motif 7	0.782889	0.000286489	78.975	65.383	78.975	0.13926	6445700	Q07528	529	Autophagy-related protein 20	ATG20	KSHTINLERPNNNTGSGGKSYGGKLFNGFNK
-0.374269	-0.255548	0.00521569	0.0936774	0.0202411	-0.236988	-0.124134	-0.000181146	0.235372	0.276296	S	3	___1	downstream acidic motif 12;downstream acidic motif 14;downstream acidic motif 15;downstream acidic motif 9;downstream basic motif 10;downstream basic motif 8;Plk kinase motif DE;Plk kinase motif DEN;upstream acidic motif 1;upstream acidic motif 2;upstream acidic motif 7;upstream basic motif 5	0.999999	1.27463e-05	90.259	72.342	90.259	-0.15256	46396000	Q02887	63	Autophagy-related protein 21	ATG21	NNGSASNSESRNNEESILITNGSRDRTDAEE
-2.51278	-2.57523	-2.61891	-2.77249	-2.85124	-2.67083	-2.66369	-2.4437	-2.32905	-2.16901	S	3	___1	downstream acidic motif 1;downstream acidic motif 5;downstream basic motif 2;downstream basic motif 3;downstream basic motif special 2;upstream acidic motif 1;upstream acidic motif 11;upstream acidic motif 8;upstream acidic motif 9;upstream basic motif 12;upstream basic motif 13;upstream basic motif 15	1	1.39503e-09	120.92	93.241	120.92	-0.091609	10505000	P25568	523	Autophagy-related protein 22	ATG22	RGRREAEELSQVLPESERRLD__________
0.683979	0.662207	0.61708	0.549705	0.540381	0.516418	0.503346	0.477899	0.430072	0.426599	S	3	___1	downstream acidic motif 1;downstream acidic motif 13;downstream basic motif 5;upstream acidic motif 12;upstream acidic motif 14;upstream acidic motif 3;upstream acidic motif 7;upstream basic motif 11;upstream basic motif 15	1	3.15927e-10	117.74	82.416	117.74	-0.23178	69182000	Q12092	106	Autophagy-related protein 29	ATG29	RDLEKYSNDQVNEGMSDLIHKYTPTLQNDNL
1.51247	1.43874	1.30526	1.25543	1.25458	1.26281	1.19567	1.16456	1.12632	1.14416	S	3	___1	Dbf2 kinase motifs;downstream acidic motif 13;downstream acidic motif 3;downstream basic motif 6;Plk full kinase substrate motif;Plk kinase motif DE;Plk kinase motif DEN;upstream acidic motif 2;upstream acidic motif 9;upstream basic motif 3	1	2.20287e-05	103.88	66.2	89.403	-0.17065	55890000	Q12421	174	Autophagy-related protein 31	ATG31	VISQFCDLSPFLRDLSLNDLIKLYVTQNEQL
-2.09512	-2.0976	-1.95372	-1.76917	-1.49821	-1.33007	-1.31011	-1.29203	-1.24293	-1.17277	S	3	___1	Cdk kinase minimal serine motif;downstream basic motif 10;downstream basic motif 6;upstream acidic motif 6;upstream basic motif 10	0.999682	6.11115e-07	108.18	93.025	108.18	-0.52573	10212000	P40458	148	Autophagy-related protein 32	ATG32	IINIIKQGQEGANVVSPSHPFKQLQKIISLP
1.07921	1.2221	1.30446	1.43038	1.28866	1.14603	1.13737	1.20569	1.29247	1.28696	S	3	___1	Cdk kinase minimal serine motif;downstream acidic motif 3;downstream acidic motif 4;downstream basic motif 5;downstream Cdk basic motif;upstream acidic motif 13;upstream acidic motif 15;upstream acidic motif 6;upstream acidic motif 8;upstream basic motif 7	0.999938	2.0661e-06	103.39	86.362	78.285	0.015514	39046000	P53867	488	Cysteine protease ATG4	ATG4	EVEGVLVEKETVGIHSPIDEKC_________
-0.00775333	0.0330241	0.155995	0.136504	0.0682748	-0.10465	-0.0352757	0.0902925	0.35241	0.464175	S	2	___1	Dbf2 kinase motifs;downstream acidic motif 13;downstream acidic motif 7;downstream basic motif 10;Plk kinase motif DE;Plk kinase motif DEN;upstream acidic motif 2;upstream acidic motif 4;upstream basic motif 3	0.849241	3.54336e-09	119.8	98.549	63.408	0.14279	160970000	P32907	7	Ammonia transport outward protein 2	ATO2	_________MSDREQSSGNTAFENPKALDSS
1.24421	1.26313	1.31897	1.28515	1.22502	1.11961	1.1451	1.16289	1.22859	1.24137	S	3	___1	downstream acidic motif 1;downstream acidic motif 10;downstream acidic motif 3;downstream acidic motif 7;downstream basic motif 13;Plk kinase motif DE;Plk kinase motif DEN;upstream acidic motif 2;upstream acidic motif 8;upstream basic motif 5	0.994154	3.96042e-51	264.66	248.85	118.76	-0.30567	839270000	P32907	22	Ammonia transport outward protein 2	ATO2	SSGNTAFENPKALDSSEGEFISENNDQSRHS
0.297159	0.194126	-0.00675666	-0.169025	-0.269948	-0.347337	-0.344275	-0.373906	-0.470873	-0.51042	S	2	___1	downstream acidic motif 1;downstream acidic motif 12;downstream acidic motif 3;downstream basic motif 15;downstream basic motif 2	0.997989	2.52466e-29	90.614	75.641	90.614	0.043682	353980000	P32907	2	Ammonia transport outward protein 2	ATO2	______________MSDREQSSGNTAFENPK
-2.68241	-2.64177	-2.73702	-2.75896	-2.80458	-2.7771	-2.8072	-2.89303	-2.85406	-2.86595	S	2	___1	downstream acidic motif 1;downstream acidic motif 11;downstream acidic motif 4;downstream basic motif 15;downstream basic motif 7;upstream acidic motif 14;upstream acidic motif 3;upstream acidic motif 5;upstream acidic motif 8;upstream basic motif 11	0.998816	6.72371e-16	158.56	147.95	158.56	-0.068541	32796000	P32907	28	Ammonia transport outward protein 2	ATO2	FENPKALDSSEGEFISENNDQSRHSQESICK
4.16444	4.15745	4.09043	4.07004	4.03207	4.03521	3.96662	3.95557	3.89787	3.92395	S	3	___1	downstream acidic motif 12;downstream basic motif 3;downstream basic motif 9;upstream acidic motif 1;upstream acidic motif 11;upstream acidic motif 15;upstream acidic motif 8;upstream basic motif 5	1	1.76229e-12	157.97	141.3	84.188	-0.3037	1463100000	P32907	40	Ammonia transport outward protein 2	ATO2	EFISENNDQSRHSQESICKIYTAGKNNEYIY
0.967729	0.890356	0.785096	0.73261	0.734414	0.72733	0.715903	0.752376	0.738736	0.787344	S	2	___1	downstream acidic motif 15;downstream acidic motif 6;downstream acidic motif 8;downstream basic motif 9	0.928762	2.99257e-36	233.59	199.38	233.59	-0.57504	289590000	Q12359	4	Ammonia transport outward protein 3	ATO3	____________MTSSASSPQDLEKGVNTLE
2.30726	2.28098	2.23103	2.20258	2.19274	2.1588	2.13398	2.13551	2.14579	2.19237	S	3	___1	downstream acidic motif 13;downstream acidic motif 4;downstream acidic motif 6;downstream basic motif 7	0.997611	1.47329e-37	244.72	211.66	63.923	0.025615	752730000	Q12359	6	Ammonia transport outward protein 3	ATO3	__________MTSSASSPQDLEKGVNTLENI
1.16195	1.1115	0.99664	0.865667	0.885968	0.976368	0.940344	0.84303	0.754968	0.750805	S	3	___1	Aurora kinase motifs;downstream acidic motif 13;downstream acidic motif 3;downstream basic motif 10;upstream basic motif 1;upstream basic motif 13;upstream basic motif 15;upstream basic motif 2;upstream basic motif 9	1	4.41651e-13	145.54	114.58	145.54	0.044963	52174000	P07251	178	ATP synthase subunit alpha, mitochondrial	ATP1	RSRAQVKAPGILPRRSVHEPVQTGLKAVDAL
-2.65389	-2.72648	-2.68489	-2.78463	-2.86816	-2.86533	-2.97503	-3.07759	-3.25103	-3.4843	S	4	___1	downstream acidic motif 15;downstream acidic motif 5;downstream acidic motif 7;downstream acidic motif 9;downstream basic motif 14;downstream basic motif 3;upstream acidic motif 14;upstream acidic motif 4;upstream basic motif 13;upstream basic motif 7	0.878585	0.0281313	44.729	29.137	44.729	-0.23131	5615900	P38077	226	ATP synthase subunit gamma, mitochondrial	ATP3	SEKPIFNAKTIEQSPSFGKFEIDTDANVPRD
0.964734	0.968957	0.937188	0.955835	0.954404	0.965013	1.03284	1.06515	1.1361	1.10563	S	2	___1	Casein kinase motif;downstream acidic motif 11;downstream acidic motif 2;downstream acidic motif 5;downstream basic motif 1;downstream basic motif 4;upstream acidic motif 15;upstream acidic motif 4;upstream acidic motif 6;upstream basic motif 14;upstream basic motif 7	0.865116	0.00144331	80.676	55.464	80.676	0.94872	24871000	P30902	112	ATP synthase subunit d, mitochondrial	ATP7	EKHAMTNAKETESLVSKELKDLQSTLDNIQS
1.66188	1.57478	1.49232	1.33238	1.37065	1.43133	1.39548	1.35442	1.27916	1.30953	S	3	___1	Cdk kinase minimal serine motif;downstream basic motif 13;downstream basic motif 4;upstream acidic motif 10;upstream acidic motif 11;upstream acidic motif 7;upstream acidic motif 9;upstream basic motif 5	0.999767	0.00111972	74.962	56.231	74.962	-0.59123	45382000	Q08236	276	Target of rapamycin complex 2 subunit AVO1	AVO1	FFQLDDDFDAKGSGASPAHKGINGMSNNKNN
0.355822	0.394484	0.468545	0.613395	0.614431	0.557305	0.536545	0.604792	0.760854	0.788909	S	2	___1	Cdk kinase full serine motif;Cdk kinase minimal serine motif;downstream acidic motif 4;downstream acidic motif 8;downstream basic motif 11;downstream basic motif 2;downstream basic motif 3;downstream basic motif special 2;upstream basic motif 13;upstream basic motif 15;upstream basic motif 6	0.996417	0.00237979	73.887	57.743	73.887	0.052399	17215000	Q04749	315	Target of rapamycin complex 2 subunit AVO2	AVO2	RLRVNSINVKTPVGVSPKKELVSESVRHSAT
0.724711	0.654082	0.653781	0.620029	0.816947	1.01203	1.03647	1.0606	1.02972	1.11618	S	3	___1	Cdk kinase minimal serine motif;Cdk special 4;downstream acidic motif 8;downstream basic motif 4;downstream basic motif 5;downstream basic motif 6;MAP kinase motif;upstream acidic motif 3;upstream acidic motif 5	1	9.2182e-13	155.88	122.66	72.615	0.064544	45984000	P47082	8	Vacuolar amino acid transporter 1	AVT1	________MPEQEPLSPNGRKRSEVHYISIP
0.699398	0.634878	0.699016	0.45619	0.39034	0.294494	0.279418	0.316896	0.268557	0.267189	T	3	___1	Aurora kinase motif special 2;Aurora kinase motifs;Dbf2 kinase motifs;downstream acidic motif 13;downstream acidic motif 3;downstream acidic motif 5;downstream basic motif 10;downstream basic motif 11;upstream acidic motif 11;upstream basic motif 2;upstream basic motif 3	0.999999	1.39793e-19	168.05	148.31	168.05	0.4099	32116000	P47082	181	Vacuolar amino acid transporter 1	AVT1	ASLTEMMSGGAGRRFTNNDMDSIVVKRVEGV
0.337752	0.340502	0.323645	0.454497	0.440628	0.431697	0.40842	0.505209	0.531777	0.561426	S	2	___1	Aurora kinase motifs;downstream basic motif 10;downstream basic motif 9;upstream basic motif 1;upstream basic motif 2;upstream basic motif 4;upstream basic motif 6;upstream basic motif 8	0.985569	6.8814e-08	121.68	76.926	117.25	0.29234	20868000	P36062	58	Vacuolar amino acid transporter 3	AVT3	GNSNGNSRSRSRSRKSSGTTGGLLKKPPLLV
0.930876	0.921825	0.825167	0.825117	0.748318	0.709665	0.703196	0.764057	0.743468	0.782991	S	3	___1	Aurora kinase motif special 2;Aurora kinase motifs;Dbf2 kinase motifs;downstream basic motif 8;downstream basic motif 9;upstream basic motif 2;upstream basic motif 3;upstream basic motif 5;upstream basic motif 7;upstream basic motif 9	0.984786	1.89305e-08	125.22	81.589	125.22	0.15078	36081000	P36062	59	Vacuolar amino acid transporter 3	AVT3	NSNGNSRSRSRSRKSSGTTGGLLKKPPLLVN
-0.508026	-0.467408	-0.507161	-0.453718	-0.534855	-0.582102	-0.51668	-0.473635	-0.431217	-0.468273	S	3	___1	downstream acidic motif 6;downstream basic motif 10;downstream basic motif 12;downstream basic motif 5;Plk kinase motif DE;Plk kinase motif DE special 2;Plk kinase motif DEN;upstream acidic motif 1;upstream acidic motif 13;upstream acidic motif 2;upstream acidic motif 3;upstream acidic motif 6;upstream acidic motif 9;upstream basic motif 14	0.994651	4.72543e-11	135.98	112.38	135.98	0.14812	41584000	P40074	344	Vacuolar amino acid transporter 6	AVT6	IRDSSLDLNEVIEEESIYQPKETPLRGKSFI
-0.0566731	0.056209	0.180322	0.302988	0.275575	0.239868	0.253096	0.211401	0.285724	0.223649	S	3	___1	Dbf2 kinase motifs;downstream acidic motif 15;downstream basic motif 11;Plk kinase motif DEN;Plk kinase motif N;upstream acidic motif 1;upstream basic motif 3	0.977336	7.01574e-28	203.06	177.07	203.06	0.03	75788000	P41696	61	Asparagine-rich zinc finger protein AZF1	AZF1	QPASSQPQHQQQRNESISYYTNFNQPRYSTD
0.0236989	-0.0140686	-0.156043	-0.304785	-0.321181	-0.138349	-0.177675	-0.252548	-0.41807	-0.486056	S	3	___1	Aurora kinase motif special 2;Aurora kinase motif special 3;Aurora kinase motifs;Dbf2 kinase motifs;downstream acidic motif 7;downstream basic motif 3;upstream acidic motif 10;upstream acidic motif 11;upstream acidic motif 8;upstream basic motif 15;upstream basic motif 2;upstream basic motif 3;upstream basic motif 4	1	0.000271005	87.308	70.531	87.308	-0.12784	19830000	P41696	303	Asparagine-rich zinc finger protein AZF1	AZF1	KFNPEDFDFQFKRRNSFVRGTLDHSSQNAFI
-4.34317	-4.33674	-3.97996	-3.83832	-3.59192	-3.68929	-3.23942	-3.29752	-3.15444	-3.43368	S	3	___1	Casein kinase motif;downstream acidic motif 1;downstream acidic motif 13;downstream acidic motif 2;downstream basic motif 11;upstream acidic motif 10;upstream acidic motif 5;upstream basic motif 11	0.856561	1.94538e-05	89.668	81.168	89.668	-0.56307	4636200	P41696	521	Asparagine-rich zinc finger protein AZF1	AZF1	NFSGKEPPIPDISSVSDDATNLIGATKVDQL
-0.557788	-0.715239	-0.812631	-1.04694	-1.0743	-1.12904	-1.11962	-1.14569	-1.08172	-1.06594	T	2	___1	downstream acidic motif 4;downstream basic motif 12;downstream basic motif 9;upstream acidic motif 14;upstream basic motif 1;upstream basic motif 3;upstream basic motif 6	0.788326	2.11334e-07	117.09	93.061	117.09	0.48429	7685900	Q12128	350	Rho-GTPase-activating protein BAG7	BAG7	FDNNGLSVPRSFKGRTLSAESLSPRLSKLLG
3.80172	3.76851	3.51839	3.50995	3.40099	3.34665	3.3318	3.37519	3.31641	3.3071	S	2	___1	Cdk kinase minimal serine motif;downstream acidic motif 13;downstream basic motif 2;downstream basic motif 4;downstream basic motif 6;upstream acidic motif 1;upstream acidic motif 14;upstream acidic motif 7;upstream basic motif 5;upstream basic motif 6	1	4.81893e-05	106.62	79.52	106.62	0.34548	619570000	P47068	158	Myosin tail region-interacting protein MTI1	BBC1	HDSSSGNGERKVPMDSPKLKARLSMFNQDIT
2.31997	2.38352	2.32984	2.48735	2.44515	2.38157	2.48911	2.64382	2.77585	2.8107	S	3	___1	Casein kinase motif;Cdk kinase minimal serine motif;Cdk special 4;downstream acidic motif 2;downstream acidic motif 6;downstream basic motif 4;downstream basic motif 5;MAP kinase motif;upstream acidic motif 11;upstream acidic motif 3;upstream acidic motif 6;upstream acidic motif 9;upstream basic motif 7	0.999953	4.34452e-26	191.29	161.55	129.77	0.68358	218260000	P47068	103	Myosin tail region-interacting protein MTI1	BBC1	TIQPEVEQKDLPEPISPETKKETLSGPVPVP
3.14428	3.03838	2.92732	2.71862	2.66716	2.66099	2.62388	2.61369	2.5396	2.52211	S	2	___1	Chk1 kinase substrate motif;Dbf2 kinase motifs;downstream acidic motif 11;downstream basic motif 13;downstream basic motif 14;downstream basic motif 15;downstream basic motif 6;Plk kinase motif DEN;Plk kinase motif N;upstream basic motif 3;upstream basic motif 6	0.999791	7.19811e-18	185.18	128.52	168.85	-0.1773	158910000	P47068	631	Myosin tail region-interacting protein MTI1	BBC1	VLPVSSPQTRVARNGSINSLTKSISGENRRK
0.424577	0.363104	0.265465	0.142848	0.0632024	0.0185263	-0.00554286	0.00626661	-0.0969686	-0.101143	S	2	___1	downstream acidic motif 8;downstream basic motif 10;downstream basic motif 11;downstream basic motif 12;downstream basic motif 3;upstream basic motif 6;upstream basic motif 9	0.987129	0.00169166	79.286	51.544	45.334	-0.23467	30678000	P47068	634	Myosin tail region-interacting protein MTI1	BBC1	VSSPQTRVARNGSINSLTKSISGENRRKSIN
0.0852196	0.0485186	0.0325278	-0.0416466	-0.153634	-0.351891	-0.498626	-0.526815	-0.474968	-0.410883	S	2	___1	downstream acidic motif 12;downstream acidic motif 15;downstream acidic motif 4;downstream basic motif 6;downstream basic motif 7;downstream basic motif 8;upstream basic motif 1;upstream basic motif 10;upstream basic motif 13	0.995333	0.00208757	74.267	24.823	74.267	0.09827	7165600	P47068	638	Myosin tail region-interacting protein MTI1	BBC1	QTRVARNGSINSLTKSISGENRRKSINEYHD
-0.969832	-0.970877	-1.02184	-1.05357	-1.05858	-0.866337	-0.664826	-0.377521	-0.345637	-0.309249	S	3	___1	Cdk kinase minimal serine motif;downstream acidic motif 10;downstream acidic motif 13;downstream acidic motif 7;downstream acidic motif 9;downstream basic motif 11;downstream basic motif 12;downstream basic motif 14;downstream basic motif 4;downstream basic motif 6;Plk kinase motif DE;Plk kinase motif DEN;upstream acidic motif 2;upstream acidic motif 8;upstream basic motif 12;upstream basic motif…	0.998027	2.79384e-07	114.69	98.467	114.69	-0.10317	16882000	Q12365	29	Spindle pole component BBP1	BBP1	GLFKWTKDALFGTDISPSMKYKDQEERRDRS
-2.16325	-2.21166	-2.26282	-2.44894	-2.33264	-2.37699	-2.32754	-2.31004	-2.05737	-1.89188	S	3	___1	Cdk kinase minimal serine motif;downstream acidic motif 13;downstream acidic motif 8;downstream basic motif 11;downstream basic motif 7;upstream acidic motif 12;upstream acidic motif 7;upstream basic motif 1;upstream basic motif 4;upstream basic motif 6;upstream basic motif 8	0.99885	0.00105581	70.68	52.871	70.68	-0.011288	5135300	Q12365	115	Spindle pole component BBP1	BBP1	VNGDHHSKERIRSLRSPAPIVPREPLRNEPT
0.81981	0.897035	0.918117	1.01907	0.946211	0.837237	0.814615	0.761841	0.723518	0.661149	S	3	___1	Casein kinase motif;downstream acidic motif 2;downstream acidic motif 7;downstream acidic motif 8;downstream basic motif 11;Plk kinase motif DEN;Plk kinase motif N;upstream basic motif 1;upstream basic motif 5	0.998267	4.32655e-06	109.07	87.524	91.076	-1.2304	44087000	Q01389	491	Serine/threonine-protein kinase BCK1/SLK1/SSP31	BCK1	SPSSSPPPIPKTANRSLEVISTEDTPKISST
0.204995	0.287073	0.278524	0.367895	0.217105	-0.0234385	0.0373017	0.121488	0.436367	0.500177	S	3	___1	Cdk kinase minimal serine motif;downstream acidic motif 5;downstream acidic motif 6;downstream basic motif 13;upstream basic motif 1;upstream basic motif 7;upstream basic motif 9	0.999997	1.51038e-06	100.77	86.867	100.77	-0.20205	29810000	P07278	89	cAMP-dependent protein kinase regulatory subunit	BCY1	SAQSQSRSRSSVMFKSPFVNEDPHSNVFKSG
2.80779	2.74503	2.64929	2.54776	2.544	2.57229	2.60266	2.62373	2.64826	2.65264	T	4	___1	Cdk kinase minimal threonine motif;downstream basic motif 11;downstream basic motif 12;upstream acidic motif 10;upstream acidic motif 11;upstream acidic motif 4;upstream basic motif 3;upstream basic motif 5	0.990506	1.58794e-29	211.89	197.63	145.88	-0.16557	2152400000	P07278	131	cAMP-dependent protein kinase regulatory subunit	BCY1	QQAQEEQQHTREKTSTPPLPMHFNAQRRTSV
2.70413	2.66727	2.56006	2.30463	2.14332	2.11967	2.0233	1.88048	1.57187	1.43764	S	3	___1	Aurora kinase motifs;downstream acidic motif 10;downstream acidic motif 11;downstream basic motif 4;upstream basic motif 13;upstream basic motif 2;upstream basic motif 4	0.999166	3.01521e-05	97.163	56.435	97.163	-0.23914	106610000	P07278	84	cAMP-dependent protein kinase regulatory subunit	BCY1	FSRPQSAQSQSRSRSSVMFKSPFVNEDPHSN
-0.326105	-0.369175	-0.492043	-0.719886	-0.842518	-0.817875	-0.838689	-0.95047	-1.23016	-1.43214	S	3	___1	Dbf2 kinase motifs;downstream acidic motif 11;downstream acidic motif 12;downstream basic motif 5;upstream basic motif 1;upstream basic motif 12;upstream basic motif 3	0.991548	1.13272e-05	109.16	74.77	109.16	0.24671	27457000	P07278	83	cAMP-dependent protein kinase regulatory subunit	BCY1	SFSRPQSAQSQSRSRSSVMFKSPFVNEDPHS
-2.81289	-2.63708	-2.17327	-1.92283	-1.9671	-2.43096	-2.41104	-2.22767	-1.71857	-1.63291	T	4	___1	Casein kinase motif;downstream acidic motif 2;downstream basic motif 1;downstream basic motif 3;upstream acidic motif 12;upstream acidic motif 14;upstream acidic motif 4;upstream acidic motif 5	1	5.8482e-24	172.18	159.29	172.18	0.3877	20627000	P07278	125	cAMP-dependent protein kinase regulatory subunit	BCY1	HEQDTHQQAQEEQQHTREKTSTPPLPMHFNA
0.893294	0.855722	0.687789	0.615675	0.521241	0.53612	0.524474	0.619546	0.682041	0.740565	S	3	___1	Cdk kinase minimal serine motif;downstream basic motif 10;downstream basic motif 12;downstream basic motif 7;downstream basic motif 8;downstream basic motif 9;upstream acidic motif 13;upstream acidic motif 5;upstream basic motif 6	0.999415	1.12023e-36	229.63	220.42	130.27	-0.57901	71699000	P35817	615	Bromodomain-containing factor 1	BDF1	GLDGTSGVTRDASSLSPTSAGSRKRRSKALS
0.784101	0.69436	0.502575	0.298204	0.0895532	-0.105098	-0.166782	-0.247754	-0.150592	-0.165903	S	2	___1	Casein kinase motif;Casein kinase motif special 2;downstream acidic motif 2;downstream acidic motif 3;downstream acidic motif 9;downstream basic motif 10;downstream basic motif 12;downstream basic motif 14;downstream basic motif 6;upstream basic motif 3;upstream basic motif 5;upstream basic motif 6;upstream basic motif 7;upstream basic motif 8	0.999993	6.69847e-13	154	138.04	154	0.041542	17647000	P35817	630	Bromodomain-containing factor 1	BDF1	SPTSAGSRKRRSKALSQEEQSRQIEKIKNKL
2.09721	2.02101	2.00604	1.90149	1.9414	1.92031	1.87695	1.74828	1.65071	1.57832	S	2	___1	Aurora kinase motif special 2;Aurora kinase motifs;Dbf2 kinase motifs;downstream acidic motif 3;downstream acidic motif 4;downstream basic motif 10;downstream basic motif 11;upstream acidic motif 12;upstream basic motif 13;upstream basic motif 2;upstream basic motif 3;upstream basic motif 5	0.996109	1.38556e-37	241.11	207.81	109.99	-0.78818	277760000	P35817	270	Bromodomain-containing factor 1	BDF1	PAKDAPPVIAKGRRSSAQEDAPIVIRRAQTH
0.348832	0.532566	0.889583	1.1314	1.23854	1.20878	1.24164	1.29203	1.42167	1.45937	S	3	___1	Casein kinase motif;downstream acidic motif 2;downstream acidic motif 7;downstream basic motif 1;downstream basic motif 10;downstream basic motif 12;downstream basic motif 14;downstream basic motif 15;downstream basic motif 9;upstream basic motif 1;upstream basic motif 10;upstream basic motif 7;upstream basic motif 8	0.999811	3.00915e-08	124.16	68.263	124.16	-0.075924	45818000	P35817	298	Bromodomain-containing factor 1	BDF1	QTHNGRPKRTIHPPKSKDIYPYESKKPKSKR
-0.716928	-0.71477	-0.797395	-0.736486	-0.672802	-0.598078	-0.665099	-0.778046	-0.993113	-1.06689	S	4	___1	Aurora kinase motifs;downstream acidic motif 13;downstream basic motif 15;downstream basic motif 3;upstream acidic motif 1;upstream acidic motif 12;upstream acidic motif 15;upstream acidic motif 4;upstream acidic motif 7;upstream basic motif 11;upstream basic motif 2	1	1.01036e-09	127.22	105	127.22	-0.37614	16007000	P39714	367	(R,R)-butanediol dehydrogenase	BDH1	DGWEKGFQELMDHKESNVKILLTPNNHGEMK
-2.37494	-2.3511	-2.39718	-2.41875	-2.60848	-2.7942	-2.69584	-2.56934	-2.45802	-2.46689	S	4	___1	downstream acidic motif 1;downstream acidic motif 10;downstream acidic motif 15;downstream acidic motif 3;downstream acidic motif 7;downstream acidic motif 8;downstream basic motif 4;Plk kinase motif DE;Plk kinase motif DE special 2;Plk kinase motif DE special 3;Plk kinase motif DEN;upstream acidic motif 2;upstream acidic motif 3;upstream acidic motif 4;upstream acidic motif 6;upstream acidic mot…	0.980769	0.013839	51.848	44.293	51.848	0.25425	59110000	P46678	49	Transcription factor TFIIIB component B''	BDP1	PQLFIPESKEIEEDNSDNDKGVDENETAIVE
-0.0611579	-0.0311087	0.0334245	-0.0264087	-0.0265429	-0.0811155	-0.154453	-0.281289	-0.364407	-0.399811	S	2	___1	Dbf2 kinase motifs;downstream acidic motif 3;downstream acidic motif 5;downstream basic motif 12;downstream basic motif 13;downstream basic motif 15;downstream basic motif 9;upstream basic motif 3;upstream basic motif 5;upstream basic motif 6;upstream basic motif 9	0.967621	6.06094e-06	109.44	72.749	109.44	-0.6614	18595000	P46678	178	Transcription factor TFIIIB component B''	BDP1	LSTISNKLPKKIRLGSITENDMNLKTFKRHR
0.664453	0.771394	1.12316	1.44926	1.71819	1.7963	1.84722	1.95178	2.13633	2.2411	S	2	___1	Casein kinase motif;Cdk kinase full serine motif;Cdk kinase minimal serine motif;downstream acidic motif 2;downstream basic motif 3;downstream basic motif 6;downstream basic motif 8;upstream acidic motif 14;upstream acidic motif 3;upstream basic motif 10;upstream basic motif 15;upstream basic motif 4;upstream basic motif 8	0.95749	0.00258585	80.676	34.654	70.256	-0.097426	51626000	P29366	72	Bud emergence protein 1	BEM1	RDSSPKNRHNSKDITSPEKVIKAKYSYQAQT
-0.137544	-0.157566	-0.287579	-0.247764	-0.22609	-0.149982	-0.274603	-0.401452	-0.577624	-0.613686	S	3	___1	Aurora kinase motif special 2;Aurora kinase motifs;Chk1 kinase substrate motif;downstream acidic motif 1;downstream basic motif 8;upstream acidic motif 15;upstream acidic motif 8;upstream acidic motif 9;upstream basic motif 2;upstream basic motif 3;upstream basic motif 6	0.996071	7.34903e-06	109.07	81.739	109.07	0.61637	66421000	P29366	458	Bud emergence protein 1	BEM1	DNTLTGEDLKLNKKLSDLSLSGSKQAPAQST
-1.54841	-1.46204	-1.28263	-1.12899	-1.17654	-1.34531	-1.4238	-1.2339	-0.927706	-0.785876	S	2	___1	Cdk kinase full serine motif;Cdk kinase minimal serine motif;downstream acidic motif 7;downstream basic motif 3;upstream basic motif 4;upstream basic motif 8	0.895022	1.91702e-05	108.74	32.265	108.74	-0.13144	4998900	P32873	195	GTPase-activating protein BEM3	BEM3	NSSFSSPKIINRSVSSPTKIHSEQLASPAAS
-2.52023	-2.50849	-2.49485	-2.43648	-2.37259	-2.29914	-2.35301	-2.19686	-1.92121	-1.71889	S	3	___1	Cdk kinase minimal serine motif;Dbf2 kinase motifs;downstream basic motif 6;upstream acidic motif 4;upstream basic motif 1;upstream basic motif 12;upstream basic motif 3;upstream basic motif 9	1	0.0164759	48.741	29.961	48.741	-0.66869	1796500	P32873	237	GTPase-activating protein BEM3	BEM3	SPNKGSKSPLQERLRSPQNPNRMTAVINNHL
0.61189	0.726523	1.0116	1.60889	2.14185	2.5534	2.92672	3.23269	3.5005	3.59131	T	2	___1	Cdk kinase full threonine motif;Cdk kinase minimal threonine motif;downstream acidic motif 4;downstream acidic motif 5;downstream basic motif 13;downstream basic motif 15;downstream basic motif 2;downstream basic motif 3;downstream basic motif special 2;upstream acidic motif 5;upstream acidic motif 6;upstream basic motif 10;upstream basic motif 11;upstream basic motif 14	1	3.65346e-19	189.33	166.59	122.39	0.071425	744670000	P38934	336	Nuclear segregation protein BFR1	BFR1	TKPARKVVADDLVLVTPKKDDFVNVAPSKSK
0.79153	0.930918	1.06146	1.25041	1.46713	1.73631	1.93922	2.1104	2.17796	2.21821	S	3	___1	downstream acidic motif 13;downstream acidic motif 14;downstream acidic motif 15;downstream acidic motif 6;downstream acidic motif 8;downstream basic motif 11;downstream basic motif 12;downstream basic motif 2;downstream basic motif 4;downstream basic motif 7;downstream basic motif 9;upstream acidic motif 3;upstream acidic motif 5;upstream acidic motif 7;upstream basic motif 1;upstream basic moti…	1	1.05804e-05	106.6	93.184	67.416	-0.12024	35896000	P38934	241	Nuclear segregation protein BFR1	BFR1	SQIRQIRADFDNEFKSFRAKLDKERLKREEE
-2.80485	-2.50969	-2.14251	-2.01174	-2.07881	-2.37268	-2.45542	-2.68584	-2.71388	-2.80477	S	3	___1	downstream acidic motif 10;downstream acidic motif 12;downstream acidic motif 15;downstream acidic motif 6;downstream basic motif 7;Plk kinase motif DEN;Plk kinase motif N;upstream acidic motif 10;upstream acidic motif 3;upstream acidic motif 4;upstream acidic motif 5;upstream acidic motif 6;upstream acidic motif 8;upstream basic motif 11;upstream basic motif 15	1	1.46414e-06	91.457	80.195	91.457	-0.1602	8613600	Q06631	30	Protein BFR2	BFR2	KPVNKDFDIEDEENASLFQHNEKNGESDLSD
1.37284	1.59032	1.65795	1.80012	1.58175	1.22042	1.3324	1.49032	1.85717	1.92738	S	3	___1	Casein kinase motif;downstream acidic motif 1;downstream acidic motif 11;downstream acidic motif 2;downstream acidic motif 5;downstream basic motif 13;downstream basic motif 14;downstream basic motif 15;downstream basic motif 8;Plk kinase motif DE;Plk kinase motif DEN;upstream acidic motif 2;upstream acidic motif 4;upstream acidic motif 5;upstream acidic motif 8;upstream basic motif 9	1	4.40161e-16	157.14	138.55	153.11	-0.28734	147610000	Q06631	379	Protein BFR2	BFR2	LISPVVKDSVDDNENSDDGLDIPKNYDPRRK
1.09731	0.960271	0.695651	0.306831	0.0505846	0.0852926	0.197122	0.22657	0.0674138	-0.0928478	T	2	___1	downstream basic motif 8;downstream basic motif 9;upstream basic motif 1;upstream basic motif 13;upstream basic motif 15;upstream basic motif 3	0.988093	7.78009e-12	152.64	98.864	152.64	0.12117	25158000	P40013	137	Protein BIM1	BIM1	KYRPIITNNSATKPRTVSNPTTAKRSSSTGT
0.573821	0.408185	0.192978	-0.0346285	-0.117843	-0.122052	-0.0530485	-0.0636025	-0.105062	-0.234335	S	2	___1	Dbf2 kinase motifs;downstream basic motif 6;downstream basic motif 7;upstream basic motif 15;upstream basic motif 3;upstream basic motif 5	0.798373	9.87887e-08	119.27	55.855	119.27	0.23941	12020000	P40013	139	Protein BIM1	BIM1	RPIITNNSATKPRTVSNPTTAKRSSSTGTGS
1.75834	1.72368	1.69519	1.64755	1.63663	1.61344	1.52318	1.45681	1.4178	1.41214	S	3	___1	Cdk kinase minimal serine motif;downstream acidic motif 10;downstream acidic motif 5;downstream basic motif 15;downstream basic motif 8;downstream basic motif 9;Plk kinase motif DE;Plk kinase motif DEN;upstream acidic motif 11;upstream acidic motif 2;upstream acidic motif 9;upstream basic motif 13;upstream basic motif 15;upstream basic motif 5	0.994966	4.30387e-10	135.27	114.04	126.84	-0.21537	67974000	P47134	263	Protein BIR1	BIR1	RIKNDNDSITKNCEVSPTLGENGKREVINTK
1.85991	1.83933	1.78585	1.79248	1.88432	1.96313	1.89125	1.77396	1.64533	1.64334	T	3	___1	Cdk kinase minimal threonine motif;downstream acidic motif 5;downstream basic motif 4;downstream basic motif 7;downstream basic motif 8;upstream acidic motif 11;upstream acidic motif 4;upstream acidic motif 7;upstream basic motif 12;upstream basic motif 5;upstream basic motif 6	0.973928	3.62167e-08	133.75	63.39	88.056	-0.28295	54043000	P47134	365	Protein BIR1	BIR1	NINRDVLADKKEVISTPTAKEIKRPNVQLTQ
-0.554625	-0.573274	-0.567266	-0.599142	-0.564478	-0.526743	-0.492401	-0.478863	-0.489629	-0.483966	S	3	___1	downstream acidic motif 13;downstream acidic motif 6;downstream basic motif 3;Plk kinase motif DEN;Plk kinase motif N;upstream acidic motif 1;upstream acidic motif 3;upstream acidic motif 8;upstream basic motif 10;upstream basic motif 12;upstream basic motif 5;upstream basic motif 7	0.794491	0.0197766	46.964	26.858	46.964	-0.1886	6046900	P47134	255	Protein BIR1	BIR1	FQTRNRFERIKNDNDSITKNCEVSPTLGENG
-2.33184	-1.61081	-1.05076	-0.592926	-0.51162	-0.420845	-0.438857	-0.429759	-0.547243	-0.620908	S	3	___1	downstream acidic motif 5;downstream acidic motif 7;downstream acidic motif 8;downstream basic motif 10;downstream basic motif 15;downstream basic motif 3;downstream basic motif 4;Plk kinase motif DE;Plk kinase motif DEN;upstream acidic motif 2;upstream basic motif 14;upstream basic motif 3;upstream basic motif 9	1	0.0141898	48.283	19.771	48.283	-0.55868	10469000	P47134	704	Protein BIR1	BIR1	PKINLTRSLHAVKELSGLKKETDDGKYFTNK
-1.28479	-0.664153	-0.128873	0.0805365	-0.0126318	-0.305509	-0.21183	-0.215768	0.0313765	0.0635333	S	3	___1	downstream acidic motif 14;downstream acidic motif 3;downstream acidic motif 5;downstream acidic motif 9;downstream basic motif 2;Plk kinase motif DE;Plk kinase motif DE special 2;Plk kinase motif DE special 3;Plk kinase motif DEN;upstream acidic motif 12;upstream acidic motif 2;upstream acidic motif 3;upstream acidic motif 4;upstream basic motif 10;upstream basic motif 7;upstream basic motif 8	1	2.57279e-08	125.61	102.96	114.56	0.094273	12702000	P47134	765	Protein BIR1	BIR1	ASQENKSRKLFDEEFSGKELDIPIDSSTVEI
0.637509	0.393539	-0.126583	-0.565234	-0.864019	-0.988162	-1.0216	-0.972825	-0.915997	-0.893653	S	3	___1	Casein kinase motif;Casein kinase motif special 2;downstream acidic motif 1;downstream acidic motif 15;downstream acidic motif 2;downstream acidic motif 3;downstream acidic motif 8;downstream basic motif 10;downstream basic motif 14;upstream acidic motif 15;upstream acidic motif 6;upstream basic motif 13;upstream basic motif 5;upstream basic motif 8	0.997864	8.5765e-11	139.9	109.22	114.02	0.063762	46257000	P47134	508	Protein BIR1	BIR1	DTKGASSKHEKFSVNSEEDLNFSEVKLTGRD
1.53885	1.36679	1.0988	0.842074	0.700174	0.502273	0.402704	0.373718	0.335169	0.324395	S	3	___1	downstream acidic motif 1;downstream acidic motif 10;downstream acidic motif 3;downstream acidic motif 8;downstream acidic motif 9;downstream basic motif 7;upstream acidic motif 1;upstream acidic motif 15;upstream basic motif 4	1	1.23202e-16	159.54	126.56	126.36	-0.24623	88146000	P47134	477	Protein BIR1	BIR1	DIPIPTSSHLLKGIDSDNDNVIREDDTGINT
-1.07558	-1.1699	-1.33883	-1.60549	-1.83433	-2.07526	-2.18753	-2.22358	-2.09765	-2.05414	S	3	___1	Aurora kinase motifs;downstream acidic motif 12;downstream basic motif 7;upstream acidic motif 1;upstream acidic motif 13;upstream acidic motif 14;upstream acidic motif 15;upstream acidic motif 8;upstream basic motif 2;upstream basic motif 6	0.965622	1.34079e-13	144.29	117.62	144.29	-0.027277	9809000	P47134	524	Protein BIR1	BIR1	EEDLNFSEVKLTGRDSSTNILIRTQIVDQNL
-0.115731	-0.0231942	0.0352179	-0.0475892	-0.228548	-0.465558	-0.29925	-0.314598	-0.130674	-0.157658	S	3	___1	downstream basic motif 2;downstream basic motif 5;downstream basic motif 8;upstream acidic motif 3;upstream acidic motif 4;upstream acidic motif 8;upstream basic motif 13	0.994047	8.1628e-10	120.92	98.118	120.92	-1.295	32583000	P47041	59	Target of rapamycin complex 2 subunit BIT61	BIT61	ISRQTLVDTSNDDVYSIKNLKGSRNPISPSV
2.12521	2.08464	2.05067	1.91338	1.83617	1.77543	1.71967	1.66321	1.53919	1.53673	S	3	___1	Cdk kinase full serine motif;Cdk kinase minimal serine motif;Dbf2 kinase motifs;downstream acidic motif 13;downstream basic motif 15;downstream basic motif 3;downstream basic motif 5;Ime2 kinase motif;MAP kinase motif;upstream acidic motif 5;upstream basic motif 10;upstream basic motif 12;upstream basic motif 13;upstream basic motif 14;upstream basic motif 15;upstream basic motif 3	1	5.98681e-14	157.37	134.34	157.37	0.0045889	187870000	P43583	56	Proteasome activator BLM10	BLM10	KRKKSRLYAADGRPHSPLRARSATPTLQDQK
2.49254	2.41112	2.33979	2.14709	2.05988	1.98431	1.88119	1.76597	1.60906	1.57544	S	4	___1	Dbf2 kinase motifs;downstream acidic motif 4;downstream basic motif 11;downstream basic motif 6;downstream basic motif 7;downstream basic motif 8;downstream basic motif 9;Ime2 kinase motif;upstream acidic motif 8;upstream basic motif 10;upstream basic motif 11;upstream basic motif 3;upstream basic motif 7	0.961268	3.47997e-10	136.63	115.85	136.63	-0.62918	118590000	P43583	35	Proteasome activator BLM10	BLM10	LSQLKRFERSPGRPSSSQGEIKRKKSRLYAA
-2.50691	-2.52673	-2.58308	-2.80091	-2.99355	-3.08286	-3.02277	-2.94303	-2.7864	-2.69728	S	4	___1	Casein kinase motif;Casein kinase motif special 2;downstream acidic motif 1;downstream acidic motif 10;downstream acidic motif 13;downstream acidic motif 15;downstream acidic motif 2;downstream acidic motif 3;downstream acidic motif 8;downstream acidic motif 9;upstream acidic motif 10;upstream acidic motif 4;upstream acidic motif 6;upstream acidic motif 8;upstream acidic motif 9;upstream basic mo…	0.861438	2.99227e-11	138.7	133.32	138.7	0.42593	56452000	Q08965	478	Ribosome biogenesis protein BMS1	BMS1	GKPVQEEDADIDNLPSDEEPYTNDDDVQDSE
2.26838	2.18475	2.16655	2.03273	2.04438	2.05905	2.06068	2.07227	2.02775	2.00757	S	3	___1	Dbf2 kinase motifs;Ime2 kinase motif;upstream basic motif 15;upstream basic motif 3;upstream basic motif 9	1	3.04391e-13	163.33	154.82	163.33	0.17505	351030000	P47096	176	3-hydroxyanthranilate 3,4-dioxygenase	BNA1	RTCFHCKTLNYARPQSN______________
1.46025	1.46156	1.42726	1.42798	1.3694	1.29723	1.24301	1.21121	1.16783	1.17793	S	2	___1	Casein kinase motif;Cdk kinase minimal serine motif;Dbf2 kinase motifs;downstream acidic motif 14;downstream acidic motif 2;downstream basic motif 8;upstream basic motif 3	0.999984	4.23821e-19	186.46	149.27	184.03	-0.23728	168910000	Q04066	9	Kynurenine formamidase	BNA7	_______MSNTVRAISPDITLFNKTLTFQEI
0.518011	0.506214	0.449145	0.406927	0.449443	0.519902	0.517211	0.460892	0.386204	0.356485	S	4	___1	Cdk kinase full serine motif;Cdk kinase minimal serine motif;downstream acidic motif 11;downstream acidic motif 12;downstream acidic motif 15;downstream acidic motif 8;downstream acidic motif 9;downstream basic motif 3;upstream acidic motif 3;upstream acidic motif 4;upstream basic motif 11	0.993571	2.41172e-16	156.43	140.32	156.4	-1.3258	52884000	P41832	1889	Protein BNI1	BNI1	PLATRGVMNTSEDLPSPSKTSALEDQEEISD
-0.489719	-0.285713	-0.00884048	0.247287	0.368894	0.528047	0.679014	0.893279	1.03797	1.14211	T	4	___1	Cdk kinase full threonine motif;Cdk kinase minimal threonine motif;downstream acidic motif 10;downstream acidic motif 13;downstream acidic motif 9;downstream basic motif 14;downstream basic motif 3;upstream acidic motif 1;upstream acidic motif 14;upstream acidic motif 6;upstream basic motif 11;upstream basic motif 13;upstream basic motif 4;upstream basic motif 7	0.841254	1.64667e-16	163.71	144.94	163.71	0.27365	47634000	P41832	1918	Protein BNI1	BNI1	SDRARMLLKELRGSDTPVKQNSILDEHLEKL
-3.96648	-3.89706	-3.8587	-3.98364	-4.04587	-4.05122	-3.77795	-3.71618	-3.68653	-3.77981	S	3	___1	Cdk kinase minimal serine motif;downstream acidic motif 5;downstream basic motif 12;downstream basic motif 13;downstream basic motif 15;downstream basic motif 6;downstream basic motif 9;MAP kinase motif;upstream basic motif 11	0.98413	1.06887e-05	92.31	79.174	92.31	-0.37637	2415400	P41832	1344	Protein BNI1	BNI1	ASQIKSAVTSPLLPQSPSLFEKYPRPHKKLK
-1.91588	-1.88928	-1.77655	-1.75937	-1.73523	-1.70901	-1.69076	-1.7364	-1.77099	-1.81412	S	3	___1	downstream acidic motif 15;downstream acidic motif 5;downstream acidic motif 6;downstream basic motif 10;downstream basic motif 13;upstream acidic motif 14;upstream basic motif 13;upstream basic motif 5;upstream basic motif 6;upstream basic motif 8	0.877139	7.81843e-10	121.82	104.74	121.82	0.18255	9197000	P41832	1141	Protein BNI1	BNI1	VEKTFMNRLRKSTVSSAPYLEELTQKVNKVE
-0.219707	-0.239046	-0.235111	-0.248443	-0.304292	-0.406949	-0.365054	-0.319234	-0.229779	-0.244221	S	3	___1	Aurora kinase motifs;Cdk kinase minimal serine motif;downstream basic motif 10;downstream basic motif 12;downstream basic motif 15;downstream basic motif 5;upstream acidic motif 4;upstream acidic motif 5;upstream basic motif 2;upstream basic motif 6	0.892548	0.0177784	49.988	35.297	49.988	-0.0086586	8033000	P53858	247	Protein BNI4	BNI4	STTHSAPFLKEDPKPSPPSSKLYNPKVRLNK
1.33966	1.36897	1.47166	1.57047	1.70185	1.81152	1.84543	1.86164	1.81194	1.78827	S	3	___1	downstream acidic motif 15;downstream basic motif 10;downstream basic motif 11;downstream basic motif 4;downstream basic motif 6;upstream acidic motif 1;upstream acidic motif 11;upstream acidic motif 13;upstream acidic motif 14;upstream basic motif 3;upstream basic motif 5	1	0.000301745	86.911	62.567	58.781	0.22385	47611000	P53858	196	Protein BNI4	BNI4	FEEPDFLSTPRVKPDSQGPRSKVSTRRTILE
-1.97251	-1.9428	-1.91269	-1.93446	-1.93593	-1.9029	-2.03727	-2.15206	-2.34941	-2.33858	S	3	___1	Dbf2 kinase motifs;downstream basic motif 10;downstream basic motif 4;downstream basic motif 7;Ime2 kinase motif;upstream acidic motif 6;upstream acidic motif 8;upstream basic motif 15;upstream basic motif 3	0.961494	0.000382228	74.062	58.808	74.062	0.34832	7578700	P53858	786	Protein BNI4	BNI4	RNNAYLPEFEPNRPVSMSFKGLKAPRMNTSF
-0.641781	-0.639045	-0.55004	-0.511927	-0.459116	-0.385435	-0.261347	-0.0917046	0.074745	0.145283	S	3	___1	Chk1 kinase substrate motif;downstream basic motif 11;downstream basic motif 12;Plk kinase motif DEN;Plk kinase motif N;upstream basic motif 3	1	1.4236e-06	101.67	82.836	101.67	0.076098	30064000	P40450	621	BNI1-related protein 1	BNR1	ASSNLSIAGSIIKNNSHGNIIFQNLAKKQQQ
-0.242483	-0.297465	-0.434644	-0.533499	-0.593305	-0.531125	-0.505251	-0.526797	-0.616903	-0.694715	S	3	___1	downstream acidic motif 13;downstream basic motif 15;downstream basic motif 6;Plk kinase motif DEN;Plk kinase motif N;upstream acidic motif 1;upstream acidic motif 14;upstream basic motif 7	0.99815	4.00951e-09	116.86	63.693	116.86	0.55347	21934000	P38041	104	Protein BOB1	BOI1	QESGNSGVKYGNLNDSASNIGKVSSHQQENR
2.34048	2.35819	2.22165	2.13869	2.01617	2.06914	2.00357	2.04465	1.99539	2.04814	S	3	___1	Cdk kinase minimal serine motif;downstream acidic motif 4;downstream basic motif 10;downstream basic motif 12;downstream basic motif 14;downstream basic motif 15;downstream basic motif 5;downstream basic motif 6;downstream basic motif 9;Plk kinase motif DEN;Plk kinase motif N;upstream acidic motif 13;upstream acidic motif 14;upstream acidic motif 4;upstream basic motif 3	0.77623	0.00998072	55.04	38.1	45.28	0.60198	40551000	P39969	683	Protein BOI2	BOI2	PEENPITSMPSEKNSSPIVDKKSSKKSRSKR
2.42696	2.34857	2.23563	1.85763	1.51127	1.20019	1.05725	0.929984	0.876663	0.807909	S	3	___1	Casein kinase motif;Casein kinase motif special 2;downstream acidic motif 2;downstream acidic motif 3;downstream basic motif 15;upstream acidic motif 15;upstream basic motif 13;upstream basic motif 4;upstream basic motif 5;upstream basic motif 9	0.970065	4.30039e-23	173.35	159.67	173.35	-0.12145	192530000	P39969	375	Protein BOI2	BOI2	DQRASYRGHVRKTSQSLEDLPSQQNFIPTPR
2.31075	2.33179	2.35235	2.21503	2.14576	2.15354	2.08439	1.95834	1.71778	1.64445	S	3	___1	Casein kinase motif;Cdk kinase full serine motif;Cdk kinase minimal serine motif;downstream acidic motif 2;downstream basic motif 13;downstream basic motif 3;downstream basic motif 6;downstream basic motif 9;upstream acidic motif 6;upstream acidic motif 7;upstream basic motif 11;upstream basic motif 9	0.999988	2.91708e-37	226.74	191.41	226.74	-0.22783	160720000	Q06150	383	Protein BOP2	BOP2	FTGHKFKYDETTFSGSPERYIKSLRGNIKIL
-0.798152	-0.86454	-0.838455	-1.09091	-1.17904	-1.24425	-1.2475	-1.25614	-1.08872	-1.04083	S	3	___1	downstream acidic motif 13;downstream basic motif 10;Plk kinase motif DE;Plk kinase motif DE special 2;Plk kinase motif DEN;upstream acidic motif 1;upstream acidic motif 2;upstream acidic motif 3;upstream acidic motif 8;upstream basic motif 5	0.99193	2.62027e-07	113.29	93.449	113.29	-0.53649	19308000	P14772	645	Bile pigment transporter 1	BPT1	LTSSQSGDNLRTDEESIIGSSQIALKNIDHF
-2.44286	-2.48346	-2.55108	-2.62529	-2.6737	-2.67428	-2.62381	-2.55264	-2.53749	-2.51876	S	3	___1	Casein kinase motif;Casein kinase motif special 2;Casein kinase motif special 3;downstream acidic motif 12;downstream acidic motif 2;downstream acidic motif 3;downstream acidic motif 4;downstream acidic motif 9;downstream basic motif 14;Plk kinase motif DE;Plk kinase motif DEN;upstream acidic motif 1;upstream acidic motif 12;upstream acidic motif 2;upstream basic motif 11;upstream basic motif 4;u…	1	2.05582e-07	112.85	100.47	112.85	1.2625	6212000	P14772	1434	Bile pigment transporter 1	BPT1	PHLEKMLHSKPRGDDSNEEDGNVNDILDVKI
0.335905	0.434829	0.467948	0.575293	0.426113	0.113371	0.179855	0.252093	0.52025	0.613181	S	3	___1	Dbf2 kinase motifs;downstream acidic motif 1;downstream acidic motif 12;downstream acidic motif 14;downstream acidic motif 3;downstream acidic motif 4;downstream basic motif 9;upstream acidic motif 1;upstream acidic motif 11;upstream acidic motif 15;upstream acidic motif 5;upstream acidic motif 9;upstream basic motif 3	0.995936	2.62586e-19	177.42	147.73	164.22	0.21871	42204000	P14772	895	Bile pigment transporter 1	BPT1	DNGNESDVQTEHRSESEVDEPLQLKVTESET
1.23448	1.36017	1.60238	1.76696	1.91241	1.96374	1.96767	1.87241	1.78504	1.71172	S	4	___1	Casein kinase motif;Casein kinase motif special 2;downstream acidic motif 10;downstream acidic motif 2;downstream acidic motif 3;downstream basic motif 11;downstream basic motif 14;Plk full kinase substrate motif;Plk kinase motif DE;Plk kinase motif DEN;upstream acidic motif 1;upstream acidic motif 11;upstream acidic motif 2;upstream acidic motif 5;upstream basic motif 14;upstream basic motif 15;…	1	6.99974e-33	209.68	194.75	197.1	0.028454	144860000	P43132	160	COMPASS component BRE2	BRE2	KKFADGVNNKENADDSVDEVQSGIYEKMHKQ
-1.84562	-1.73238	-1.93578	-1.77778	-1.96177	-2.08345	-2.00584	-1.87719	-1.72217	-1.6962	S	3	___1	downstream acidic motif 3;downstream basic motif 7;upstream acidic motif 13;upstream acidic motif 15;upstream basic motif 1;upstream basic motif 10	0.999999	1.71062e-05	105.2	84.294	105.2	0.029547	9060200	Q07660	28	Protein BRE4	BRE4	DPDIVKGSYSQTSLRSLHELNYKNPAGISGL
3.80334	3.87408	3.78537	3.90743	3.78287	3.64268	3.66076	3.73869	3.8942	3.93024	S	3	___1	Casein kinase motif;Cdk kinase minimal serine motif;downstream acidic motif 11;downstream acidic motif 15;downstream acidic motif 2;downstream basic motif 10;downstream basic motif 14;downstream basic motif 5;downstream basic motif 7;downstream basic motif 9;Plk kinase motif DE;Plk kinase motif DEN;upstream acidic motif 12;upstream acidic motif 2;upstream acidic motif 4;upstream acidic motif 6;up…	0.999702	2.06966e-05	103.76	89.071	74.987	0.26275	339760000	P53741	187	UBP3-associated protein BRE5	BRE5	IRHESGVEKEKEKEKSPEISKPKAKKETVKD
2.40071	2.36468	2.20616	2.11818	1.94186	1.80715	1.71887	1.71276	1.75806	1.76479	S	3	___1	downstream basic motif 4;downstream basic motif 6;downstream basic motif 7;downstream basic motif 8;Plk kinase motif DEN;Plk kinase motif N;upstream acidic motif 13;upstream acidic motif 3;upstream acidic motif 9;upstream basic motif 11;upstream basic motif 12;upstream basic motif 4;upstream basic motif 5	1	9.06849e-06	110.64	85.845	110.64	0.12263	35229000	P53741	398	UBP3-associated protein BRE5	BRE5	PTERKFEMGNRRDNASANSKNKKKPVFSTVN
2.45098	2.44608	2.38725	2.41464	2.35615	2.29561	2.26862	2.30566	2.3338	2.33601	S	4	___1	Casein kinase motif;downstream acidic motif 2;Plk kinase motif DE;Plk kinase motif DEN;upstream acidic motif 12;upstream acidic motif 2;upstream basic motif 10;upstream basic motif 11;upstream basic motif 14;upstream basic motif 3;upstream basic motif 5	1	8.95757e-31	199.89	168.93	143.91	0.3006	334160000	P53741	282	UBP3-associated protein BRE5	BRE5	HKAEKKAAPIKTKEGSVEAINAVNNSSLPNG
-0.527115	-0.562192	-0.497859	-0.57853	-0.607879	-0.61093	-0.646799	-0.748744	-0.967045	-1.10971	S	3	___1	Casein kinase motif;Casein kinase motif special 2;downstream acidic motif 2;downstream acidic motif 3;downstream acidic motif 9;downstream basic motif 11;downstream basic motif 12;downstream basic motif 14;upstream acidic motif 1;upstream acidic motif 10;upstream acidic motif 3;upstream basic motif 11;upstream basic motif 13;upstream basic motif 4;upstream basic motif 5	0.960399	1.04986e-06	101.64	80.823	78.552	0.078296	14407000	P32639	403	Pre-mRNA-splicing helicase BRR2	BRR2	QYKFRETTHSKRELDSGDDQPQSSEAKRTKF
-1.44567	-1.45656	-1.4822	-1.62054	-1.54971	-1.43483	-1.62923	-1.76691	-1.96934	-1.90473	S	3	___1	Cdk kinase full serine motif;Cdk kinase minimal serine motif;downstream acidic motif 10;downstream acidic motif 14;downstream basic motif 15;downstream basic motif 2;downstream basic motif 3;downstream basic motif special 2;upstream acidic motif 15;upstream acidic motif 4;upstream basic motif 10	0.977898	6.21825e-05	96.993	63.197	96.993	-0.33548	5329600	Q06604	79	Protein BSP1	BSP1	DNLAYRSAYNYEMTFSPKKTHYSLSELNLER
0.0372344	0.0537321	0.0214433	0.0788381	0.0619676	0.103621	0.0865631	0.13551	0.149886	0.198002	S	3	___1	Casein kinase motif;downstream acidic motif 2;downstream acidic motif 4;downstream basic motif 1;downstream basic motif 12;upstream acidic motif 14;upstream acidic motif 15;upstream acidic motif 5;upstream acidic motif 6;upstream basic motif 1;upstream basic motif 8	0.999971	0.000593737	70.748	49.191	70.748	1.4496	13451000	P33314	895	Inhibitory regulator protein BUD2/CLA2	BUD2	DDLMNLLKSDDVGSRSRDLDNGANSGIKFNS
0.465351	0.79789	1.41236	1.63097	1.39601	0.776154	0.790816	0.989941	1.43856	1.41051	S	4	___1	Casein kinase motif;downstream acidic motif 1;downstream acidic motif 2;downstream acidic motif 4;downstream acidic motif 5;downstream basic motif 12;downstream basic motif 14;downstream basic motif 15;downstream basic motif 9;Plk kinase motif DE;Plk kinase motif DEN;upstream acidic motif 1;upstream acidic motif 2;upstream acidic motif 5;upstream basic motif 10;upstream basic motif 4	1	1.02452e-30	197.72	186.13	197.72	0.42317	63006000	Q08492	144	Bud site selection protein 21	BUD21	QYSSSRHVTFDKLDESDENEEALAKAIKTKK
0.908644	0.842832	0.803403	0.566656	0.440612	0.437278	0.371297	0.334692	0.175125	0.16482	T	4	___1	Casein kinase motif;downstream acidic motif 1;downstream acidic motif 10;downstream acidic motif 2;downstream acidic motif 5;downstream basic motif 12;downstream basic motif 6;upstream acidic motif 1;upstream acidic motif 3;upstream basic motif 15	1	1.26237e-84	307.4	261.57	307.4	-0.4918	164840000	Q04347	257	Bud site selection protein 22	BUD22	KTANANQTHSNIDYDTDDGNEKNAIDSKSNA
2.18057	2.27267	2.31334	2.36048	2.23736	2.11358	2.22173	2.33391	2.4095	2.40202	S	3	___1	downstream acidic motif 1;downstream acidic motif 11;downstream acidic motif 3;downstream acidic motif 4;downstream acidic motif 9;downstream basic motif 8;upstream acidic motif 3;upstream basic motif 4	0.991281	1.88503e-19	182.02	145.07	182.02	-0.040584	137610000	Q04347	285	Bud site selection protein 22	BUD22	SNAIGAQTQSNKETTSDNEDLLIKEYEGMLG
0.60586	0.533186	0.382997	0.288238	0.280402	0.304851	0.244589	0.223212	0.168755	0.238015	S	4	___1	Casein kinase motif;Casein kinase motif special 2;Casein kinase motif special 3;downstream acidic motif 1;downstream acidic motif 15;downstream acidic motif 2;downstream acidic motif 3;downstream acidic motif 4;downstream acidic motif 9;downstream basic motif 11;downstream basic motif 6;Plk kinase motif DEN;Plk kinase motif N;upstream acidic motif 11;upstream acidic motif 15;upstream acidic motif…	0.999951	0.000509769	68.634	49.598	68.634	0.090897	17873000	P25558	1075	Bud site selection protein 3	BUD3	DTQSEFLRAADVENLSDDDEHRQNESRVFND
1.52102	1.2846	1.15101	0.821001	1.12669	1.41804	1.27345	1.07182	0.676854	0.608577	S	3	___1	Aurora kinase motifs;Cdk kinase full serine motif;Cdk kinase minimal serine motif;downstream acidic motif 13;downstream basic motif 14;downstream basic motif 2;downstream basic motif 3;downstream basic motif special 2;upstream acidic motif 5;upstream basic motif 11;upstream basic motif 2	1	1.38841e-06	108.25	87.67	108.25	-0.022835	93724000	P41697	342	Bud site selection protein 6	BUD6	SPLAKTPLPIENVRASPRRLSSVVTTSPDKA
1.48465	1.47416	1.46919	1.52194	1.68622	1.88129	1.93108	1.93518	1.86989	1.85572	S	3	___1	Aurora kinase motifs;Cdk kinase minimal serine motif;downstream acidic motif 10;downstream basic motif 13;downstream basic motif 4;upstream acidic motif 13;upstream acidic motif 5;upstream acidic motif 6;upstream basic motif 11;upstream basic motif 2;upstream basic motif 9	0.987105	4.03114e-05	89.344	66.117	89.344	0.14103	74375000	P41697	327	Bud site selection protein 6	BUD6	SAENKGKSIDDVSKASPLAKTPLPIENVRAS
2.18859	2.10511	2.01211	1.86164	1.86322	1.87775	1.86558	1.83762	1.77665	1.77796	S	4	___1	Casein kinase motif;Casein kinase motif special 2;Casein kinase motif special 3;downstream acidic motif 1;downstream acidic motif 2;downstream acidic motif 3;downstream acidic motif 4;downstream basic motif 10;downstream basic motif 11;Plk kinase motif DEN;Plk kinase motif N;upstream basic motif 12;upstream basic motif 8	1	6.98149e-23	176.54	164.57	176.54	-0.83333	145130000	P41697	233	Bud site selection protein 6	BUD6	TNIKQNLKSNNAPNASDDDDALSQLKKGTNL
1.05618	1.14393	1.27644	1.44828	1.62841	1.80166	1.8275	1.8228	1.66614	1.61156	S	3	___1	downstream basic motif 1;downstream basic motif 12;downstream basic motif 3;Plk kinase motif DEN;Plk kinase motif N;upstream acidic motif 14;upstream acidic motif 4;upstream acidic motif 6;upstream acidic motif 7;upstream basic motif 11;upstream basic motif 3	1	1.44723e-05	92.575	85.847	67.685	-0.27614	43116000	P41697	685	Bud site selection protein 6	BUD6	FDLIKLCCEEQEKNPSRSKSNPILPIMRPGT
0.969993	0.953522	0.75199	0.560414	0.333398	0.318368	0.380548	0.314264	0.0415837	-0.139006	S	3	___1	Aurora kinase motif special 2;Aurora kinase motifs;Dbf2 kinase motifs;downstream acidic motif 8;downstream basic motif 9;upstream acidic motif 10;upstream basic motif 2;upstream basic motif 3;upstream basic motif 7	0.90118	1.02266e-06	114.56	89.394	95.073	0.15965	32248000	P41697	347	Bud site selection protein 6	BUD6	TPLPIENVRASPRRLSSVVTTSPDKAMNGTC
2.34759	2.35084	2.35403	2.33954	2.3584	2.3603	2.35843	2.37033	2.39049	2.43088	S	4	___1	Casein kinase motif;downstream acidic motif 10;downstream acidic motif 2;downstream acidic motif 9;downstream basic motif 13;downstream basic motif 4;downstream basic motif 6;upstream acidic motif 5;upstream acidic motif 6;upstream acidic motif 7;upstream basic motif 15;upstream basic motif 4	1	3.97039e-31	211.06	186.91	211.06	0.53676	226340000	P41697	312	Bud site selection protein 6	BUD6	KLYGNNNNDDDRNINSAENKGKSIDDVSKAS
2.82598	2.82687	2.66798	2.74528	2.70023	2.65348	2.69475	2.74284	2.80913	2.7974	S	3	___1	Casein kinase motif;downstream acidic motif 1;downstream acidic motif 11;downstream acidic motif 2;downstream acidic motif 4;downstream acidic motif 6;downstream basic motif 3;downstream basic motif 9;Plk kinase motif DE;Plk kinase motif DE special 2;Plk kinase motif DEN;upstream acidic motif 1;upstream acidic motif 11;upstream acidic motif 2;upstream acidic motif 3;upstream acidic motif 5;upstre…	1	1.55213e-97	334.06	314.85	322.63	0.23156	961500000	Q12191	87	Binder of USO1 and GRH1 protein 1	BUG1	STKSENNDQNDVDEESEEKEIEQVKSDPSGT
-1.6943	-1.69863	-1.68867	-1.63834	-1.59265	-1.46809	-1.42344	-1.34262	-1.40773	-1.40778	S	2	___1	Dbf2 kinase motifs;downstream acidic motif 13;downstream acidic motif 5;downstream basic motif 11;upstream acidic motif 9;upstream basic motif 3	0.984414	3.18078e-37	224.55	206.28	178.67	-0.9922	23217000	P48524	195	Ubiquitin ligase-binding protein BUL1	BUL1	HQSLSTDALGATRSSSTSNLENLIPLRTEHH
2.37438	2.44017	2.41821	2.38336	2.22044	2.10465	2.08788	2.1341	2.33621	2.42798	S	4	___1	Aurora kinase motif special 2;Aurora kinase motif special 3;Aurora kinase motifs;Casein kinase motif;Cdk kinase minimal serine motif;Dbf2 kinase motifs;downstream acidic motif 2;downstream basic motif 10;downstream basic motif 12;downstream basic motif 15;downstream basic motif 5;upstream acidic motif 10;upstream acidic motif 14;upstream acidic motif 8;upstream acidic motif 9;upstream basic motif…	0.99994	0.00446839	61.958	39.218	61.344	-0.62789	49648000	P36106	184	Transcription factor BYE1	BYE1	ADVFLDEESPRKRKRSPDSAKGIHIKSKQVK
0.812687	0.776804	0.569211	0.69267	0.69885	0.655412	0.814694	0.950575	1.06368	1.09666	S	3	___1	Dbf2 kinase motifs;downstream acidic motif 13;downstream acidic motif 9;downstream basic motif 10;downstream basic motif 12;downstream basic motif 5;Plk kinase motif DE;Plk kinase motif DEN;upstream acidic motif 2;upstream acidic motif 9;upstream basic motif 11;upstream basic motif 15;upstream basic motif 3	1	7.37518e-08	123.63	58.278	91.867	-0.037782	37069000	P36076	81	Coenzyme A biosynthesis protein 3	CAB3	RNIYKNDYSTNLRDFSFANLKQNSERNKDGH
-1.83646	-1.8287	-1.6075	-1.71687	-1.86477	-2.30161	-2.30855	-2.36011	-2.10766	-2.06241	S	3	___1	downstream acidic motif 10;downstream basic motif 7;downstream basic motif 9;upstream basic motif 10;upstream basic motif 15;upstream basic motif 5	0.997929	0.000899316	68.044	53.072	68.044	-0.43721	4819400	P36076	275	Coenzyme A biosynthesis protein 3	CAB3	KSNASKPITAKAAPLSANNSTHKNKEVITAP
4.06878	4.18731	4.32016	4.48285	4.44325	4.40979	4.43363	4.50937	4.5405	4.52199	S	3	___1	Aurora kinase full motif;Aurora kinase motif special 2;Aurora kinase motifs;Dbf2 kinase motifs;downstream acidic motif 11;downstream acidic motif 14;downstream acidic motif 15;downstream acidic motif 3;downstream acidic motif 4;downstream acidic motif 8;downstream basic motif 9;upstream acidic motif 4;upstream basic motif 1;upstream basic motif 2;upstream basic motif 3;upstream basic motif 5	0.999997	2.53332e-26	202.61	162.54	202.61	-0.057392	727050000	P36076	42	Coenzyme A biosynthesis protein 3	CAB3	TQVPVSILTNKERRKSIHDESNFERSDSHED
-2.99412	-2.79167	-2.74017	-2.7635	-2.91448	-3.05255	-2.96302	-2.99106	-2.95355	-2.93404	S	3	___1	Casein kinase motif;Casein kinase motif special 2;Dbf2 kinase motifs;downstream acidic motif 2;downstream acidic motif 3;downstream basic motif 11;downstream basic motif 12;downstream basic motif 6;upstream acidic motif 1;upstream acidic motif 4;upstream acidic motif 8;upstream acidic motif 9;upstream basic motif 13;upstream basic motif 14;upstream basic motif 15;upstream basic motif 3	0.810535	0.00148181	69.721	57.144	69.721	-0.10714	1105500	P36076	54	Coenzyme A biosynthesis protein 3	CAB3	RRKSIHDESNFERSDSHEDQSKSNSNRRNIY
-0.0473499	0.325366	0.524021	0.699992	0.461511	0.15006	0.321915	0.527792	0.858859	0.927747	S	3	___1	Aurora kinase motifs;downstream acidic motif 13;downstream basic motif 4;downstream basic motif 7;upstream acidic motif 10;upstream acidic motif 8;upstream basic motif 2;upstream basic motif 7	0.86495	0.000457139	84.718	69.146	84.718	-0.06384	21783000	P36076	139	Coenzyme A biosynthesis protein 3	CAB3	SFTVPEVERLPYHRYSISNKPGKQQQQQEQL
-0.969749	-1.04312	-1.09457	-1.17068	-1.12002	-1.07418	-1.12832	-1.11742	-1.15397	-1.09476	S	3	___1	Cdk kinase minimal serine motif;downstream basic motif 4;downstream basic motif 6;downstream basic motif 9;Plk kinase motif DE;Plk kinase motif DEN;upstream acidic motif 11;upstream acidic motif 2;upstream basic motif 5;upstream basic motif 7	0.938351	0.00978337	55.806	31.955	55.806	1.5971	9498300	P53836	538	CCR4-NOT transcriptional complex subunit CAF120	CAF120	HTPTDASFRTRVTEGSPYAKQRHPKPFASSV
-0.750189	-0.766609	-0.850933	-1.02116	-1.08868	-1.04553	-1.04019	-1.13945	-1.15329	-1.19686	T	5	___1	Cdk kinase minimal threonine motif;downstream acidic motif 13;Plk kinase motif DE;Plk kinase motif DEN;upstream acidic motif 2;upstream acidic motif 4;upstream acidic motif 5;upstream acidic motif 6;upstream acidic motif 7;upstream acidic motif 8;upstream acidic motif 9;upstream basic motif 13;upstream basic motif 14;upstream basic motif 15	0.764636	4.20266e-32	207.46	186.59	207.46	0.76545	136660000	P12962	102	Cap-associated protein CAF20	CAF20	KKKGSGEDDEEETETTPTSTVPVATIAQETL
-0.0845442	-0.123086	-0.214004	-0.384507	-0.553526	-0.593256	-0.660293	-0.682844	-0.724273	-0.770725	S	3	___1	downstream acidic motif 1;downstream acidic motif 15;downstream acidic motif 7;downstream basic motif 10;downstream basic motif 11;downstream basic motif 9;upstream acidic motif 1;upstream basic motif 10;upstream basic motif 12;upstream basic motif 14;upstream basic motif 5;upstream basic motif 7	0.967179	1.54555e-06	100.41	80.571	100.41	-0.28505	23195000	P12962	78	Cap-associated protein CAF20	CAF20	GRPKIKHNKPKVTTDSDGWCTFEAKKKGSGE
-4.18372	-4.19617	-4.45619	-4.5783	-4.62119	-4.30713	-4.11248	-4.29854	-4.35961	-4.71763	S	5	___1	Aurora kinase motif special 2;Aurora kinase motif special 3;Aurora kinase motifs;Casein kinase motif;Casein kinase motif special 2;Casein kinase motif special 3;downstream acidic motif 2;downstream acidic motif 3;downstream acidic motif 4;downstream acidic motif 5;downstream acidic motif 6;downstream acidic motif 7;downstream acidic motif 9;upstream acidic motif 12;upstream acidic motif 14;upstre…	1	4.20266e-32	207.46	186.59	161.29	1.6302	247960000	P12962	91	Cap-associated protein CAF20	CAF20	TDSDGWCTFEAKKKGSGEDDEEETETTPTST
-1.50346	-1.49958	-1.52572	-1.60979	-1.739	-1.80382	-1.85128	-1.86795	-1.8393	-1.79756	T	6	___1	downstream acidic motif 14;upstream acidic motif 1;upstream acidic motif 3;upstream acidic motif 4;upstream acidic motif 5;upstream acidic motif 6;upstream acidic motif 7;upstream acidic motif 8;upstream basic motif 12;upstream basic motif 13;upstream basic motif 14	0.877385	3.8425e-23	174.95	157.59	174.95	0.13806	176030000	P12962	101	Cap-associated protein CAF20	CAF20	AKKKGSGEDDEEETETTPTSTVPVATIAQET
-0.0334864	-0.128184	-0.275458	-0.264039	-0.207903	-0.325976	-0.182538	-0.20415	-0.169638	-0.259538	S	3	___1	downstream acidic motif 10;downstream basic motif 13;upstream acidic motif 7;upstream basic motif 1;upstream basic motif 14;upstream basic motif 4;upstream basic motif 8	0.999998	3.7693e-20	176.94	147.25	176.94	-0.037221	35196000	P39101	266	Protein CAJ1	CAJ1	SKIFTGTRDNARSVKSAYNLLSTGLEAQKAM
-1.10893	-1.11424	-1.08214	-1.15184	-1.15358	-1.10296	-0.984507	-0.928804	-0.949076	-0.97784	S	3	___1	Casein kinase motif;Casein kinase motif special 2;downstream acidic motif 11;downstream acidic motif 2;downstream acidic motif 3;downstream acidic motif 7;downstream basic motif 14;downstream basic motif 6;upstream acidic motif 13;upstream basic motif 14;upstream basic motif 7	0.964847	2.54551e-32	212.94	195.46	212.94	-0.75962	22107000	P13517	268	F-actin-capping protein subunit beta	CAP2	TRDIFHQTKNAAIASSAEEANKDAQAEVIRG
-1.94186	-1.82454	-1.67335	-1.55699	-1.59448	-1.71131	-1.80303	-1.93489	-1.84092	-1.88159	S	3	___1	Dbf2 kinase motifs;downstream acidic motif 14;downstream acidic motif 5;downstream basic motif 9;upstream acidic motif 6;upstream basic motif 10;upstream basic motif 13;upstream basic motif 14;upstream basic motif 3;upstream basic motif 8	0.779285	6.92266e-06	104.7	83.138	103.76	0.031543	9118000	P32796	514	Carnitine O-acetyltransferase, mitochondrial	CAT2	TRKYFKGRTETGRSVSTASLEFVSKWQNGDV
1.90881	1.82676	1.74084	1.51037	1.44103	1.45196	1.33057	1.24196	1.12437	1.23797	S	2	___1	downstream acidic motif 11;downstream basic motif 3;downstream basic motif 6;Plk kinase motif DEN;Plk kinase motif N;upstream acidic motif 13;upstream basic motif 12;upstream basic motif 4	0.843153	5.44772e-05	94.692	60.439	94.692	-0.13525	47178000	P39113	1170	Regulatory protein CAT8	CAT8	NMEKNNLSFNNKSNYSLTKLMRLLNNDNSFS
-0.241132	-0.158081	-0.0684822	-0.211257	-0.290489	-0.232306	-0.22038	-0.314149	-0.530754	-0.52472	S	3	___1	downstream basic motif 13;Plk kinase motif DEN;Plk kinase motif N;upstream acidic motif 6;upstream acidic motif 9;upstream basic motif 11;upstream basic motif 7	0.81902	5.31185e-16	145.72	126.66	133.95	0.54736	46369000	P39113	173	Regulatory protein CAT8	CAT8	NGNFKHDLKDAPLNLSSTNIYLLNQTVNKQL
0.252061	0.208625	0.109587	-0.0920302	-0.245643	-0.377691	-0.636909	-0.861571	-0.827967	-0.71649	S	3	___1	Dbf2 kinase motifs;downstream acidic motif 13;downstream acidic motif 4;downstream acidic motif 8;downstream basic motif 6;upstream basic motif 3;upstream basic motif 9	0.835797	2.87776e-07	110.9	84.427	110.9	-1.4263	29979000	P39113	1351	Regulatory protein CAT8	CAT8	VSSVSTRNTSNQRSLSSGNDSKGDSSSQENS
-3.95739	-4.20047	-4.52371	-4.13269	-4.03585	-3.97994	-4.28684	-4.22464	-4.35173	-4.28887	S	3	___1	downstream basic motif 10;upstream acidic motif 10;upstream acidic motif 4;upstream basic motif 11;upstream basic motif 15	0.998212	1.75652e-05	89.773	69.405	89.773	0.35805	5056900	P39113	1332	Regulatory protein CAT8	CAT8	RMNAREVLNPTDSILSQGMVSSVSTRNTSNQ
-1.34622	-1.35313	-1.21643	-1.21587	-1.24949	-1.30506	-1.38729	-1.34888	-1.2019	-1.12934	T	2	___1	Cdk kinase full threonine motif;Cdk kinase minimal threonine motif;Dbf2 kinase motifs;downstream basic motif 10;downstream basic motif 11;downstream basic motif 3;downstream basic motif 7;downstream basic motif 8;upstream acidic motif 1;upstream acidic motif 12;upstream acidic motif 13;upstream acidic motif 15;upstream acidic motif 8;upstream basic motif 10;upstream basic motif 3;upstream basic m…	0.99908	0.0162804	47.198	33.99	47.198	-0.096248	3949800	Q08920	20	Nuclear cap-binding protein subunit 2	CBC2	EFDEVKYDHSTKRLDTPSRYLLRKARRNPNG
-1.15563	-0.642888	-0.0652466	0.33081	0.434816	0.430633	0.699077	0.950648	1.31073	1.40138	S	2	___1	downstream acidic motif 10;downstream basic motif 1;downstream basic motif 11;Plk kinase motif DE;Plk kinase motif DEN;upstream acidic motif 2;upstream acidic motif 4;upstream acidic motif 8;upstream acidic motif 9;upstream basic motif 6	1	4.09112e-05	100.09	81.944	100.09	-0.029268	17540000	Q08920	151	Nuclear cap-binding protein subunit 2	CBC2	SGGQVSDELRFDFDASRGGFAIPFAERVGVP
-0.398709	-0.308325	-0.112504	-0.0224608	0.000152087	-0.037223	0.0789927	0.18449	0.307171	0.33298	S	2	___1	downstream acidic motif 3;downstream basic motif 1;upstream acidic motif 7;upstream basic motif 6	1	0.0167333	56.659	51.518	56.659	-0.0012565	76373000	Q08920	168	Nuclear cap-binding protein subunit 2	CBC2	GGFAIPFAERVGVPHSRFDNSSSQSNTNNYI
0.0586952	0.0593973	0.163171	0.258664	0.403012	0.498291	0.573465	0.661676	0.636612	0.616747	S	3	___1	downstream acidic motif 14;downstream acidic motif 8;downstream acidic motif 9;downstream basic motif 2;downstream basic motif 3;downstream basic motif 4;downstream basic motif special 2;downstream basic motif special 3;upstream acidic motif 3;upstream acidic motif 4;upstream acidic motif 5;upstream acidic motif 6;upstream basic motif 10	1	3.17601e-09	137.21	128.63	137.21	0.30396	22543000	P17106	19	Centromere-binding protein 1	CBF1	LANNNKLSTEDEEIHSARKRGYNEEQNYSEA
0.602185	0.523892	0.480183	0.416598	0.385794	0.332566	0.290227	0.423161	0.508907	0.570994	S	4	___1	Casein kinase motif;downstream acidic motif 12;downstream acidic motif 2;downstream acidic motif 6;upstream acidic motif 1;upstream acidic motif 15;upstream acidic motif 8;upstream basic motif 11;upstream basic motif 12;upstream basic motif 13;upstream basic motif 9	0.998303	4.63139e-25	193.23	176.43	193.23	-0.24066	210560000	P17106	48	Centromere-binding protein 1	CBF1	EARKKQRDQGLLSQESNDGNIDSALLSEGAT
3.51631	3.42304	3.28748	3.05689	2.99285	3.0695	2.98793	2.89676	2.66926	2.65349	T	4	___1	Casein kinase motif;Cdk kinase minimal threonine motif;downstream acidic motif 12;downstream acidic motif 15;downstream acidic motif 2;downstream acidic motif 7;downstream basic motif 5;downstream basic motif 6;Plk kinase motif DE;Plk kinase motif DEN;upstream acidic motif 13;upstream acidic motif 2;upstream acidic motif 9;upstream basic motif 11;upstream basic motif 15;upstream basic motif 5;ups…	1	7.80075e-19	169.3	143.56	108.17	0.079046	419890000	P33322	378	H/ACA ribonucleoprotein complex subunit 4	CBF5	KADGKLDKYGRVNENTPEQWKKEYVPLDNAE
1.08099	1.10671	0.968686	0.970363	0.903683	0.934899	0.923243	0.913095	0.925616	0.979117	S	3	___1	Casein kinase motif;downstream acidic motif 1;downstream acidic motif 2;downstream basic motif 10;downstream basic motif 3;downstream basic motif 4;downstream basic motif 6;downstream basic motif 7;downstream basic motif 9;upstream acidic motif 1;upstream acidic motif 10;upstream acidic motif 13;upstream acidic motif 3;upstream acidic motif 4;upstream basic motif 11;upstream basic motif 12;upstre…	0.987877	0.00113491	71.241	49.043	63.727	-0.68838	19563000	P33322	473	H/ACA ribonucleoprotein complex subunit 4	CBF5	KKEKKEKKRKSEDGDSEEKKSKKSKK_____
2.88174	2.83469	2.78231	2.75531	2.7956	2.88799	2.89476	2.93223	2.86521	2.88992	S	2	___1	downstream acidic motif 1;downstream acidic motif 14;downstream acidic motif 3;downstream basic motif 4;Plk kinase motif DEN;Plk kinase motif N;upstream acidic motif 3;upstream acidic motif 8;upstream basic motif 6;upstream basic motif 9	1	2.75404e-24	191.51	174.36	63.76	-0.56378	426920000	P47818	83	Protein CCC1	CCC1	SPMSVGKDNRNGDNGSDNEKANLGFFQSVDP
-2.71354	-2.61337	-2.51766	-2.49728	-2.63468	-2.63911	-2.58476	-2.33906	-2.38714	-2.34408	T	3	___1	Casein kinase motif;Casein kinase motif special 2;downstream acidic motif 1;downstream acidic motif 2;downstream acidic motif 3;downstream acidic motif 5;downstream basic motif 11;downstream basic motif 8;Plk kinase motif DE;Plk kinase motif DE special 2;Plk kinase motif DEN;upstream acidic motif 15;upstream acidic motif 2;upstream acidic motif 3;upstream acidic motif 5;upstream basic motif 10;up…	1	9.2383e-11	133.95	123.13	133.95	0.47398	11453000	P25342	216	Cell division control protein 10	CDC10	EKYNFKIYPYDSEELTDEELELNRSVRSIIP
0.918677	0.871072	0.800099	0.73819	0.751107	0.801428	0.890431	1.00089	1.06794	1.11583	T	3	___1	Aurora kinase motif special 2;Aurora kinase motifs;Dbf2 kinase motifs;downstream acidic motif 12;downstream basic motif 4;upstream basic motif 15;upstream basic motif 2;upstream basic motif 3	1	2.75158e-05	96.331	81.665	96.331	0.12499	26582000	P32458	327	Cell division control protein 11	CDC11	KLNGSSSSSTTTRRNTNPFKQSNNINNDVLN
-0.25584	-0.253433	-0.215205	-0.412667	-0.54524	-0.649013	-0.674218	-0.694364	-0.693612	-0.70583	S	3	___1	Aurora kinase motif special 2;Aurora kinase motifs;Dbf2 kinase motifs;downstream acidic motif 7;downstream acidic motif 8;downstream acidic motif 9;downstream basic motif 13;downstream basic motif 14;downstream basic motif 4;downstream basic motif 6;upstream acidic motif 13;upstream acidic motif 14;upstream basic motif 2;upstream basic motif 3	1	0.00223827	63.816	52.095	63.816	0.033217	4007200	P32468	337	Cell division control protein 12	CDC12	NEDFTLPAIAPARKLSHNPRYKEEENALKKY
-0.5641	-0.674422	-0.767257	-0.905349	-0.903624	-0.802275	-0.778677	-0.732057	-0.735138	-0.703081	T	3	___1	Casein kinase motif;Cdk kinase full threonine motif;Cdk kinase minimal threonine motif;Cdk special 2;downstream acidic motif 13;downstream acidic motif 14;downstream acidic motif 15;downstream acidic motif 2;downstream basic motif 3;downstream basic motif 4;upstream basic motif 12;upstream basic motif 7	0.973277	0.000589703	80.706	67.505	80.706	0.021122	11298000	P32797	308	Cell division control protein 13	CDC13	STGKYFSSKSYIQSQTPERKTSVPNNWHDDD
-1.9697	-1.81008	-1.40189	-1.25477	-1.22325	-1.33512	-1.4233	-1.28415	-1.12231	-0.965428	S	2	___1	Cdk kinase minimal serine motif;downstream acidic motif 15;downstream basic motif 5;downstream basic motif 6;upstream basic motif 8	0.910363	7.25467e-06	95.273	62.944	91.307	-0.070494	16552000	Q00684	429	Tyrosine-protein phosphatase CDC14	CDC14	NNGSNSFKSSAVPQTSPGQPRKGQNGSNTIE
-0.470811	-0.518927	-0.499349	-0.67107	-0.631774	-0.490081	-0.480241	-0.463037	-0.646741	-0.668027	S	3	___1	Dbf2 kinase motifs;downstream basic motif 13;Plk kinase motif DEN;Plk kinase motif N;upstream basic motif 3	0.89736	1.35987e-06	98.175	85.038	90.453	0.42124	11938000	Q00684	408	Tyrosine-protein phosphatase CDC14	CDC14	TPPSNGHGALSARNSSQPSTANNGSNSFKSS
0.197021	0.102934	-0.0442348	-0.120901	-0.0356257	0.110863	0.0546801	-0.0223013	-0.188789	-0.19972	T	3	___1	downstream basic motif 6;downstream basic motif 7;upstream basic motif 7	0.881266	0.000327302	81.992	62.414	65.511	-0.46192	10419000	Q00684	428	Tyrosine-protein phosphatase CDC14	CDC14	ANNGSNSFKSSAVPQTSPGQPRKGQNGSNTI
-1.34538	-1.09325	-0.798304	-0.907505	-1.15493	-1.2912	-1.29519	-1.13882	-1.23646	-1.17295	S	3	___1	downstream acidic motif 10;downstream acidic motif 7;downstream acidic motif 8;downstream basic motif 5;upstream acidic motif 3;upstream basic motif 10;upstream basic motif 5;upstream basic motif 6;upstream basic motif 7	0.897315	0.0083969	59.513	38.28	59.513	0.30087	25164000	Q00684	494	Tyrosine-protein phosphatase CDC14	CDC14	SNHYPKVSRKKNDISSASSSRMEDNEPSATN
0.389081	0.450362	0.524722	0.583237	0.4826	0.0652768	0.03337	0.0881367	0.415906	0.546427	S	2	___1	Cdk kinase full serine motif;Cdk kinase minimal serine motif;downstream acidic motif 15;downstream basic motif 3;Plk kinase motif DEN;Plk kinase motif N;upstream acidic motif 11;upstream acidic motif 15;upstream acidic motif 5;upstream acidic motif 6;upstream acidic motif 9;upstream basic motif 4	0.959001	0.000100547	90.263	31.282	90.263	-0.2062	16967000	P27636	309	Cell division control protein 15	CDC15	DYHWDADFQEEKLNISPSKFSLAAAPAAWAE
-1.32014	-1.29342	-1.08115	-1.06986	-0.982042	-0.928801	-0.935176	-0.868609	-0.831843	-0.715155	S	3	___1	Cdk kinase minimal serine motif;downstream basic motif 13;upstream acidic motif 14;upstream basic motif 13;upstream basic motif 6	0.814385	1.21422e-06	92.792	78.231	89.462	0.22675	14537000	P09798	95	Anaphase-promoting complex subunit CDC16	CDC16	NDRLQQPWNRTNTATSPYQSLANSPLIQKLQ
-0.559712	-0.624767	-0.62732	-0.531034	-0.518688	-0.571123	-0.650952	-0.601519	-0.58156	-0.568437	T	2	___1	Cdk kinase minimal threonine motif;downstream basic motif 2;downstream basic motif 6;downstream basic motif 8;upstream acidic motif 15;upstream basic motif 11;upstream basic motif 13	0.974573	7.35637e-13	142.19	125.97	142.19	0.43911	28887000	P00549	407	Pyruvate kinase 1	CDC19	EQKAKAIIVLSTSGTTPRLVSKYRPNCPIIL
0.483151	0.440938	0.286198	0.236151	0.199435	0.239403	0.184942	0.164524	0.0588719	0.0802718	S	2	___1	Aurora kinase motifs;downstream basic motif 7;downstream basic motif 8;downstream basic motif 9;upstream acidic motif 14;upstream acidic motif 6;upstream basic motif 1;upstream basic motif 13;upstream basic motif 2	0.958942	0.00165239	79.16	33.999	76.282	-0.35433	12830000	P11433	526	Cell division control protein 24	CDC24	FEKIIILFSEVVTKKSASSLILKKKSSTSAS
-2.22992	-2.23311	-2.34471	-2.36882	-2.42484	-2.48908	-2.56148	-2.70483	-2.62901	-2.64064	S	3	___1	Casein kinase motif;downstream acidic motif 10;downstream acidic motif 2;downstream acidic motif 4;downstream basic motif 13;downstream basic motif 6;upstream acidic motif 11;upstream basic motif 14;upstream basic motif 15;upstream basic motif 5;upstream basic motif 6;upstream basic motif 7	0.900438	6.94788e-13	149.23	112.38	126.12	-0.05868	7099300	P11433	741	Cell division control protein 24	CDC24	KRVSDVLPKRRTTSSSFESEIKSISENFKNS
-1.69492	-1.60225	-1.67686	-1.71189	-1.88581	-1.86398	-2.03654	-2.05914	-2.23451	-2.1021	S	4	___1	Aurora kinase motif special 2;Aurora kinase motifs;Cbk1 kinase motif;Dbf2 kinase motifs;downstream basic motif 10;downstream basic motif 13;downstream basic motif 14;downstream basic motif 4;downstream basic motif 5;upstream acidic motif 7;upstream basic motif 11;upstream basic motif 2;upstream basic motif 3;upstream basic motif 8	1	0.0139167	49.368	29.755	49.368	-0.57855	1337100	P04821	135	Cell division control protein 25	CDC25	QNFGRPLRDSHLRKHSHPMKKYSSSKSSRRS
-3.74062	-3.62039	-3.11008	-3.01356	-2.99293	-3.25939	-3.18845	-2.99661	-2.68694	-2.56213	S	2	___1	downstream acidic motif 15;downstream basic motif 5;upstream acidic motif 10;upstream acidic motif 11;upstream acidic motif 12;upstream acidic motif 13;upstream acidic motif 14;upstream acidic motif 4;upstream basic motif 3	0.994329	0.0028609	70.399	62.167	70.399	0.46467	1242100	P14724	87	Anaphase-promoting complex subunit CDC26	CDC26	IDEDDDMSSYNDKAASVAHTRVLNSLHLSTD
0.282664	0.189129	0.0164511	-0.249503	-0.298962	-0.124677	-0.0598971	-0.0717825	-0.177265	-0.227211	T	3	___1	Casein kinase motif;Dbf2 kinase motifs;downstream acidic motif 12;downstream acidic motif 2;downstream basic motif 9;upstream acidic motif 15;upstream basic motif 10;upstream basic motif 3	0.999999	4.8502e-13	149.82	119.26	147.52	0.18702	173440000	P00546	169	Cyclin-dependent kinase 1	CDC28	DFGLARAFGVPLRAYTHEIVTLWYRAPEVLL
-0.851003	-0.614342	-0.149393	0.298884	0.382649	0.406054	0.720556	1.15762	1.66914	1.80929	S	4	___1	Cdk kinase minimal serine motif;downstream basic motif 11;downstream basic motif 5;downstream basic motif 6;downstream basic motif 7;Plk kinase motif DEN;Plk kinase motif N;upstream acidic motif 13	0.999865	3.88654e-42	225.7	204.3	207.72	-0.079391	144300000	P32457	509	Cell division control protein 3	CDC3	QLELSINSASPNVNHSPVPTKKKGFLR____
2.14706	2.12505	2.01181	1.98772	1.94729	1.97664	1.98598	1.99701	1.99629	1.97014	S	3	___1	downstream acidic motif 11;downstream acidic motif 13;downstream acidic motif 15;downstream acidic motif 3;downstream acidic motif 4;downstream basic motif 2;downstream basic motif 9	1	2.27995e-30	101.68	86.678	93.407	0.37981	870260000	P32457	2	Cell division control protein 3	CDC3	______________MSLKEEQVSIKQDPEQE
3.92477	3.91897	3.80376	3.84424	3.76763	3.67041	3.63323	3.63436	3.66519	3.65214	S	3	___1	downstream acidic motif 13;downstream acidic motif 4;downstream acidic motif 6;downstream acidic motif 8;downstream acidic motif 9;downstream basic motif 10;downstream basic motif 2;upstream acidic motif 3;upstream acidic motif 4;upstream basic motif 5	1	4.18638e-31	154.34	126.25	93.407	0.37981	1596200000	P32457	9	Cell division control protein 3	CDC3	_______MSLKEEQVSIKQDPEQEERQHDQF
0.158638	0.161396	0.144828	0.15667	0.163266	0.206227	0.214053	0.270425	0.336842	0.391104	T	3	___1	Cdk kinase minimal threonine motif;downstream acidic motif 12;downstream acidic motif 7;downstream basic motif 14;downstream basic motif 2;upstream acidic motif 10;upstream acidic motif 11;upstream acidic motif 4;upstream acidic motif 5;upstream basic motif 13;upstream basic motif 14	0.89573	4.93265e-29	195.93	164.11	195.93	0.50934	58029000	P07260	22	Eukaryotic translation initiation factor 4E	CDC33	SKKFEENVSVDDTTATPKTVLSDSAHFDVKH
2.1082	2.07361	2.06668	2.05334	2.069	2.09052	2.14716	2.19666	2.26547	2.26162	T	3	___1	downstream acidic motif 14;downstream acidic motif 9;downstream basic motif 4;Plk kinase motif DE;Plk kinase motif DE special 2;Plk kinase motif DEN;upstream acidic motif 15;upstream acidic motif 2;upstream acidic motif 3;upstream acidic motif 8;upstream acidic motif 9;upstream basic motif 11;upstream basic motif 12	0.893751	1.25777e-21	182.27	156.12	182.27	-0.3261	193470000	P07260	20	Eukaryotic translation initiation factor 4E	CDC33	EVSKKFEENVSVDDTTATPKTVLSDSAHFDV
1.53333	1.43307	1.33657	1.13712	1.13047	1.11952	1.06327	1.00788	1.00697	1.05123	S	2	___1	Casein kinase motif;Casein kinase motif special 2;downstream acidic motif 10;downstream acidic motif 15;downstream acidic motif 2;downstream acidic motif 3;downstream acidic motif 9;downstream basic motif 6;downstream basic motif 7	0.999832	0.000947486	60.788	35.229	60.788	0.55709	16428000	P07260	2	Eukaryotic translation initiation factor 4E	CDC33	______________MSVEEVSKKFEENVSVD
2.51357	2.57362	2.64161	2.8267	2.74398	2.64877	2.70964	2.84706	2.95965	2.91936	S	3	___1	downstream acidic motif 4;downstream basic motif 12;downstream basic motif 6;upstream acidic motif 1;upstream acidic motif 12;upstream acidic motif 13;upstream basic motif 6	0.999599	5.61836e-27	198.85	175.85	198.85	-0.052936	343950000	P07260	30	Eukaryotic translation initiation factor 4E	CDC33	SVDDTTATPKTVLSDSAHFDVKHPLNTKWTL
0.637915	0.50458	0.51726	0.367029	0.599988	0.81975	0.663381	0.470113	0.172619	0.18278	S	4	___1	Casein kinase motif;downstream acidic motif 1;downstream acidic motif 2;downstream acidic motif 4;downstream acidic motif 5;downstream acidic motif 7;downstream basic motif 11;downstream basic motif 12;downstream basic motif 8;Plk kinase motif DE;Plk kinase motif DE special 2;Plk kinase motif DEN;upstream acidic motif 1;upstream acidic motif 11;upstream acidic motif 15;upstream acidic motif 2;ups…	1	6.34628e-11	134.56	115.31	134.56	0.14356	38907000	P14682	282	Ubiquitin-conjugating enzyme E2-34 kDa	CDC34	DSVMDRKQPHKAEDESEDVEDVERVSKKI__
0.62569	0.854167	1.17971	1.45481	1.52997	1.53241	1.81607	1.92044	1.92385	1.72291	S	4	___1	downstream acidic motif 14;downstream acidic motif 15;downstream acidic motif 3;downstream acidic motif 6;downstream basic motif 11;Plk kinase motif DE;Plk kinase motif DEN;upstream acidic motif 1;upstream acidic motif 2;upstream acidic motif 4;upstream acidic motif 5;upstream basic motif 10;upstream basic motif 12;upstream basic motif 13	1	7.94387e-32	199.89	183.76	187.79	-0.1855	294960000	P06101	367	Hsp90 co-chaperone Cdc37	CDC37	IQKRSKILQQEEMDESNAEGVETIQLKSLDD
-2.35541	-2.38564	-2.62417	-2.57602	-2.55727	-2.49853	-2.41965	-2.43067	-2.64352	-2.74053	T	3	___1	downstream acidic motif 1;downstream acidic motif 3;downstream acidic motif 4;downstream acidic motif 5;downstream acidic motif 6;downstream acidic motif 7;downstream basic motif 12;Plk kinase motif DE;Plk kinase motif DEN;upstream acidic motif 1;upstream acidic motif 12;upstream acidic motif 14;upstream acidic motif 2;upstream acidic motif 5;upstream basic motif 13;upstream basic motif 9	1	3.39784e-16	154.13	143.02	154.13	-0.98599	25475000	Q08032	453	Cell division control protein 45	CDC45	TDKDSVKINNDNNDDTDGEEEEDNSAQKLTN
1.22396	1.31821	1.29392	1.35423	1.24144	1.11847	1.24079	1.37974	1.60131	1.68096	S	2	___1	Cdk kinase full serine motif;Cdk kinase minimal serine motif;downstream basic motif 15;downstream basic motif 3;upstream acidic motif 15;upstream acidic motif 8;upstream basic motif 4	0.986004	3.68135e-05	101.72	85.388	90.709	-0.18395	42783000	P25694	519	Cell division control protein 48	CDC48	EYPVLHPDQYTKFGLSPSKGVLFYGPPGTGK
-1.90711	-1.60732	-1.2687	-1.05072	-0.977184	-0.973996	-0.830692	-0.832349	-0.792259	-0.874185	T	3	___1	downstream acidic motif 11;downstream basic motif 10;downstream basic motif 6;downstream basic motif 7;downstream basic motif 8;downstream basic motif 9;Plk kinase motif DE;Plk kinase motif DE special 2;Plk kinase motif DE special 3;Plk kinase motif DEN;upstream acidic motif 12;upstream acidic motif 2;upstream acidic motif 3;upstream acidic motif 4;upstream acidic motif 7;upstream basic motif 1;u…	0.987616	0.00196992	64.842	37.588	64.842	0.49296	8725300	P25694	22	Cell division control protein 48	CDC48	PLLDASGVDPREEDKTATAILRRKKKDNMLL
-0.745952	-0.704262	-0.667165	-0.480734	-0.349723	-0.0807481	-0.0520064	0.0938721	0.0106312	0.0346308	T	4	___1	Casein kinase motif;downstream acidic motif 1;downstream acidic motif 11;downstream acidic motif 13;downstream acidic motif 2;downstream acidic motif 7;downstream acidic motif 9;downstream basic motif 5;Plk kinase motif DE;Plk kinase motif DEN;upstream acidic motif 11;upstream acidic motif 13;upstream acidic motif 15;upstream acidic motif 2;upstream acidic motif 4;upstream acidic motif 5;upstream…	1	4.70009e-16	153.88	135.63	153.88	-0.11856	38253000	P25694	735	Cell division control protein 48	CDC48	EAEKEVKVEGEDVEMTDEGAKAEQEPEVDPV
0.52796	0.462816	0.398225	0.227219	0.22449	0.24845	0.296482	0.301965	0.31163	0.329671	S	2	___1	Aurora kinase motifs;downstream acidic motif 10;downstream acidic motif 3;downstream acidic motif 5;downstream basic motif 7;downstream basic motif 8;upstream acidic motif 12;upstream acidic motif 8;upstream basic motif 1;upstream basic motif 13;upstream basic motif 2;upstream basic motif 5	0.839966	4.84094e-12	142.92	110.02	142.92	0.095289	36681000	P25694	768	Cell division control protein 48	CDC48	ITKEHFAEAMKTAKRSVSDAELRRYEAYSQQ
1.82595	1.75942	1.7214	1.62423	1.6047	1.59433	1.66867	1.71555	1.70727	1.65619	S	3	___1	Dbf2 kinase motifs;downstream acidic motif 1;downstream acidic motif 3;downstream acidic motif 8;downstream basic motif 15;downstream basic motif 5;downstream basic motif 6;upstream acidic motif 10;upstream acidic motif 14;upstream basic motif 15;upstream basic motif 3;upstream basic motif 4;upstream basic motif 7	0.999816	4.11277e-12	146.68	113.78	86.344	-0.030839	63508000	P25694	770	Cell division control protein 48	CDC48	KEHFAEAMKTAKRSVSDAELRRYEAYSQQMK
-1.21982	-0.861079	-0.354565	-0.185539	-0.187215	-0.501319	-0.625221	-0.810921	-0.710482	-0.732658	T	4	___1	Cdk kinase full threonine motif;Cdk kinase minimal threonine motif;downstream acidic motif 13;downstream acidic motif 8;downstream basic motif 12;downstream basic motif 3;upstream acidic motif 12;upstream basic motif 11;upstream basic motif 4;upstream basic motif 6	0.822419	0.0158456	53.278	41.112	53.278	-0.35185	13091000	P32562	23	Cell cycle serine/threonine-protein kinase CDC5/MSD2	CDC5	AINDKQLNTRSKLVHTPIKGNTADLVGKENH
-0.59001	-0.254283	0.254193	0.44014	0.513591	0.460388	0.444124	0.410174	0.274953	0.25517	T	3	___1	Cdk kinase minimal threonine motif;downstream acidic motif 7;downstream basic motif 12;upstream acidic motif 10;upstream acidic motif 8;upstream basic motif 6;upstream basic motif 7	0.941312	3.78598e-16	156.41	139.39	156.41	-0.50971	47570000	P32562	242	Cell cycle serine/threonine-protein kinase CDC5/MSD2	CDC5	AVLANESERKYTICGTPNYIAPEVLMGKHSG
0.465691	0.725568	1.06026	1.26256	1.33321	1.35781	1.37895	1.34664	1.22052	1.15607	T	3	___1	Aurora kinase motif special 2;Aurora kinase motifs;Dbf2 kinase motifs;downstream acidic motif 11;upstream acidic motif 4;upstream acidic motif 6;upstream basic motif 2;upstream basic motif 3	0.992948	9.86371e-18	167.57	153.16	66.383	-1.0323	128580000	P32562	238	Cell cycle serine/threonine-protein kinase CDC5/MSD2	CDC5	FGLAAVLANESERKYTICGTPNYIAPEVLMG
-0.533869	-0.471914	-0.518429	-0.458402	-0.5763	-0.703622	-0.643279	-0.525143	-0.410247	-0.394678	S	2	___1	downstream acidic motif 13;downstream basic motif 14;downstream basic motif 5;upstream acidic motif 14;upstream basic motif 4;upstream basic motif 9	0.994076	9.53854e-08	120.06	45.221	120.06	-0.1708	12006000	Q00362	155	Protein phosphatase PP2A regulatory subunit B	CDC55	PDNHNSRGGSVRAVLSLQSLKLPQLSQHDKI
1.07132	1.04762	0.884335	0.893105	0.886844	0.976867	0.928839	0.855173	0.663882	0.618516	T	5	___1	Cdk kinase minimal threonine motif;downstream acidic motif 3;downstream acidic motif 5;downstream acidic motif 7;downstream acidic motif 8;downstream basic motif 11;downstream basic motif 13;downstream basic motif 15;downstream basic motif 4;downstream Cdk basic motif;Plk kinase motif DE;Plk kinase motif DEN;upstream acidic motif 1;upstream acidic motif 13;upstream acidic motif 2;upstream acidic …	1	2.30492e-16	154.51	135.27	154.51	-0.34516	198980000	P26637	142	Leucine--tRNA ligase, cytoplasmic	CDC60	NFDNVPAEEEEIKEETPAEKDHEDVTKFKAK
0.175052	0.278073	0.193332	0.320182	0.122709	-0.154917	-0.0555639	-0.0710978	0.0637089	-0.0109391	S	3	___1	Aurora kinase motifs;Casein kinase motif;downstream acidic motif 13;downstream acidic motif 2;downstream acidic motif 7;downstream basic motif 9;upstream acidic motif 14;upstream acidic motif 3;upstream acidic motif 6;upstream basic motif 2	1	0.00076061	76.01	48.981	76.01	-0.017145	23555000	P06243	408	Cell division control protein 7	CDC7	FETFGFLQQELHDRMSIEPQLPDPKTNMDAV
-1.41665	-1.32374	-1.08868	-0.837839	-0.676411	-0.631851	-0.70126	-0.884346	-1.2042	-1.40533	S	2	___1	downstream acidic motif 11;downstream acidic motif 13;downstream acidic motif 15;downstream basic motif 3;Plk kinase motif DE;Plk kinase motif DEN;upstream acidic motif 11;upstream acidic motif 14;upstream acidic motif 2;upstream acidic motif 9;upstream basic motif 13;upstream basic motif 7	0.960199	6.38131e-05	93.839	59.085	93.839	0.44472	6703700	Q06697	143	Cell division control protein 73	CDC73	SDKVDIENKTLAGELSTVKSTTSASLENDSE
1.69123	1.69852	1.70476	1.57527	1.44305	1.34858	1.15572	1.12946	1.12746	1.23975	S	3	___1	Cdk kinase full serine motif;Cdk kinase minimal serine motif;downstream acidic motif 10;downstream acidic motif 11;downstream acidic motif 14;downstream basic motif 12;downstream basic motif 2;downstream basic motif 3;downstream basic motif 6;downstream basic motif special 2;upstream acidic motif 4;upstream basic motif 15;upstream basic motif 7;upstream basic motif 9	0.964388	2.94123e-06	113.65	81.502	113.65	0.19136	72350000	P04819	58	DNA ligase 1	CDC9	RFFTSMKNKPTEGTPSPKKSSKHMLEDRMDN
0.154589	0.200839	0.262781	0.139489	0.0406566	-0.0473081	-0.287912	-0.39436	-0.430786	-0.285794	T	3	___1	Cdk kinase minimal threonine motif;Cdk special 4;downstream acidic motif 12;downstream acidic motif 13;downstream basic motif 14;downstream basic motif 4;downstream basic motif 5;downstream basic motif 8;Plk kinase motif DE;Plk kinase motif DEN;upstream acidic motif 2;upstream basic motif 13;upstream basic motif 5;upstream basic motif 7	0.879202	4.35277e-08	117.2	78.208	117.2	-0.0085131	30897000	P04819	56	DNA ligase 1	CDC9	LARFFTSMKNKPTEGTPSPKKSSKHMLEDRM
-1.41231	-1.43523	-1.32395	-1.46734	-1.41865	-1.42717	-1.39359	-1.42942	-1.39694	-1.38344	S	3	___1	Casein kinase motif;Casein kinase motif special 2;Casein kinase motif special 3;downstream acidic motif 2;downstream acidic motif 3;downstream acidic motif 4;downstream basic motif 11;downstream basic motif 8;downstream basic motif 9;Plk kinase motif DEN;Plk kinase motif N;upstream acidic motif 3;upstream acidic motif 6;upstream acidic motif 7;upstream basic motif 11;upstream basic motif 14;upstr…	0.999999	3.57934e-06	94.922	81.259	94.922	0.31445	8561300	P04819	75	DNA ligase 1	CDC9	KKSSKHMLEDRMDNVSGEEEYATKKLKQTAV
0.40932	0.554106	0.696314	0.907432	0.956299	0.872975	0.965732	1.15229	1.48114	1.61778	S	3	___1	Cdk kinase full serine motif;Cdk kinase minimal serine motif;downstream basic motif 10;downstream basic motif 14;downstream basic motif 3;downstream basic motif 6;upstream acidic motif 15;upstream acidic motif 7;upstream basic motif 5;upstream basic motif 9	1	0.00687821	58.699	42.545	58.699	0.021954	31625000	P53197	239	APC/C activator protein CDH1	CDH1	DSMSPVRPDSKQLLLSPGKQFRQIAKVPYRV
-2.42347	-2.40515	-2.39033	-2.49869	-2.51997	-2.48297	-2.31413	-2.24835	-2.15087	-2.16991	S	3	___1	Aurora kinase motifs;downstream acidic motif 8;downstream basic motif 1;downstream basic motif 14;downstream basic motif 9;upstream basic motif 1;upstream basic motif 2	0.941814	0.00502228	61.423	45.169	61.423	-0.39779	3587500	P53197	47	APC/C activator protein CDH1	CDH1	SSSSSASLLSSPSRRSRPSTVYGDRYIPSRT
-0.446259	-0.365296	-0.362005	-0.434168	-0.570021	-0.716095	-0.542108	-0.477088	-0.294378	-0.29393	S	2	___1	downstream acidic motif 1;Plk kinase motif DE;Plk kinase motif DE special 2;Plk kinase motif DE special 3;Plk kinase motif DEN;upstream acidic motif 10;upstream acidic motif 12;upstream acidic motif 2;upstream acidic motif 3;upstream acidic motif 4;upstream acidic motif 5;upstream basic motif 11;upstream basic motif 8	0.999992	0.0290268	50.966	50.815	50.966	0.086445	15014000	Q01159	458	mRNA-capping enzyme subunit alpha	CEG1	PSNDKEPKYVDEDDWSD______________
-0.461751	-0.604484	-0.497824	-0.54179	-0.333949	-0.18621	-0.244609	-0.235594	-0.251637	-0.214141	S	3	___1	Cdk kinase minimal serine motif;downstream acidic motif 14;downstream acidic motif 5;downstream acidic motif 8;downstream basic motif 12;downstream basic motif 15;Plk kinase motif DEN;Plk kinase motif N;upstream acidic motif 11;upstream acidic motif 13;upstream acidic motif 15;upstream basic motif 10;upstream basic motif 7	0.876023	0.000576297	65.022	44.641	65.022	-1.5725	15408000	O13297	124	mRNA-capping enzyme subunit beta	CET1	DFDYDKQHRNLLSNGSPPMNDGSDANAKLEK
1.81674	1.79755	1.7322	1.68036	1.65594	1.70675	1.75781	1.86187	1.91224	1.97476	S	4	___1	Casein kinase motif;Casein kinase motif special 2;Dbf2 kinase motifs;downstream acidic motif 11;downstream acidic motif 2;downstream acidic motif 3;downstream acidic motif 8;downstream acidic motif 9;downstream basic motif 12;downstream basic motif 14;upstream acidic motif 10;upstream basic motif 3;upstream basic motif 4	1	7.24671e-16	159.7	134.81	82.36	0.27284	90199000	O13297	15	mRNA-capping enzyme subunit beta	CET1	_MSYTDNPPQTKRALSLDDLVNHDENEKVKL
-1.78632	-1.9205	-1.94795	-2.00359	-1.93437	-1.9225	-1.87784	-1.80538	-1.82885	-1.88033	S	3	___1	downstream acidic motif 11;downstream acidic motif 8;downstream basic motif 15;upstream acidic motif 10;upstream acidic motif 12;upstream acidic motif 14;upstream acidic motif 8;upstream basic motif 4;upstream basic motif 7	0.774825	0.0282645	43.162	24.33	43.162	-1.3186	16090000	O13297	121	mRNA-capping enzyme subunit beta	CET1	SEMDFDYDKQHRNLLSNGSPPMNDGSDANAK
-0.956587	-0.979107	-1.19175	-1.34142	-1.39086	-1.34125	-1.29954	-1.29661	-1.26308	-1.22025	S	3	___1	Cdk kinase minimal serine motif;downstream basic motif 2;upstream acidic motif 1;upstream acidic motif 6;upstream acidic motif 9;upstream basic motif 8	1	0.016836	49.423	34.733	49.423	-2.1908	5209300	P40558	291	Cytosolic Fe-S cluster assembly factor CFD1	CFD1	TTTPVVDKHEQPQIESPK_____________
1.45803	1.28383	1.19555	0.67326	0.665362	0.876871	0.834862	0.701831	0.334071	0.291802	S	4	___1	Casein kinase motif;Casein kinase motif special 2;Casein kinase motif special 3;downstream acidic motif 1;downstream acidic motif 2;downstream acidic motif 3;downstream acidic motif 4;downstream acidic motif 5;downstream acidic motif 6;downstream acidic motif 7;downstream basic motif 10;downstream basic motif 13;downstream basic motif 14;downstream basic motif 15;Plk kinase motif DEN;Plk kinase m…	0.999999	1.87249e-43	236.94	225.81	220.13	-0.11943	153080000	P32657	36	Chromo domain-containing protein 1	CHD1	RSHRAAAHQQNYFNDSDDEDDEDNIKQSRRK
2.77745	2.95869	2.96025	3.10246	2.85851	2.52767	2.60778	2.74331	2.98364	3.03908	S	2	___1	Aurora kinase motifs;downstream acidic motif 1;downstream acidic motif 3;downstream acidic motif 8;downstream basic motif 2;downstream basic motif 5;upstream acidic motif 11;upstream acidic motif 14;upstream basic motif 2;upstream basic motif 5;upstream basic motif 8	1	0.00832839	57.598	57.598	57.598	0.033235	90750000	P22516	189	ATP-dependent RNA helicase CHL1	CHL1	SENNDTSKSTRGGRISDKDYKLSELNSQIIT
0.39226	0.477431	0.565719	0.694503	0.728367	0.712027	0.86841	0.9414	1.03627	1.03324	S	4	___1	Casein kinase motif;Casein kinase motif special 2;downstream acidic motif 1;downstream acidic motif 13;downstream acidic motif 15;downstream acidic motif 2;downstream acidic motif 3;downstream acidic motif 8;upstream acidic motif 1	1	1.66094e-32	197.1	179.35	197.1	-0.067585	248880000	P08456	4	CDP-diacylglycerol--serine O-phosphatidyltransferase	CHO1	____________MVESDEDFAPQEFPHTDTD
2.31265	2.38679	2.26812	2.41162	2.23378	2.01067	1.97087	2.05819	2.16104	2.15528	S	4	___1	Aurora kinase motifs;downstream acidic motif 1;downstream acidic motif 12;downstream acidic motif 3;downstream acidic motif 4;downstream acidic motif 5;downstream basic motif 11;upstream acidic motif 13;upstream acidic motif 3;upstream acidic motif 4;upstream acidic motif 8;upstream acidic motif 9;upstream basic motif 2;upstream basic motif 6	1	3.18485e-32	212.41	185.81	186.31	0.21441	487070000	Q12114	590	Chitin biosynthesis protein CHS5	CHS5	AVEPSNEDVKPEEKGSEAEDDINNVSKEAAS
2.116	2.04982	1.86451	1.787	1.69837	1.65391	1.71145	1.86069	2.03309	2.11283	S	3	___1	Casein kinase motif;downstream acidic motif 14;downstream acidic motif 15;downstream acidic motif 2;downstream basic motif 10;downstream basic motif 11;downstream basic motif 4;downstream basic motif 6;downstream basic motif 7;downstream basic motif 8;downstream basic motif 9;Plk kinase motif DE;Plk kinase motif DEN;upstream acidic motif 13;upstream acidic motif 15;upstream acidic motif 2;upstrea…	1	0.00171398	64.654	27.953	58.699	0.021149	1238400000	P40019	25	Histone H2A.Z-specific chaperone CHZ1	CHZ1	ELESQKESSHNKSEKSVEPKPKRRRRRNYDD
-1.41721	-1.39321	-1.37092	-1.30607	-1.27336	-1.12708	-1.1818	-1.2632	-1.49865	-1.58284	S	3	___1	Aurora kinase motif special 2;Aurora kinase motifs;Dbf2 kinase motifs;downstream acidic motif 8;downstream acidic motif 9;downstream basic motif 10;downstream basic motif 11;downstream basic motif 12;upstream basic motif 2;upstream basic motif 3	0.932944	0.0195446	48.314	24.483	48.314	-1.7912	6465700	P40917	196	AP-1-like transcription factor YAP4	CIN5	ASYFPSNSTPATRKNSATTNLPSEERRRVSV
1.06304	1.03878	1.00517	0.95739	0.892851	0.783514	0.754919	0.749605	0.867389	0.875869	S	3	___1	Cdk kinase full serine motif;Cdk kinase minimal serine motif;downstream acidic motif 14;downstream acidic motif 7;downstream acidic motif 8;downstream acidic motif 9;downstream basic motif 11;downstream basic motif 2;downstream basic motif 3;downstream basic motif special 2;upstream basic motif 14	0.955013	6.74938e-07	107.33	92.354	107.33	-0.68866	38259000	P27895	972	Kinesin-like protein CIN8	CIN8	LRLSNINSNSVQSVISPKKHAIEDENKSSEN
1.68334	1.68531	1.73035	1.75207	1.70166	1.54735	1.54368	1.65045	1.7389	1.78846	S	2	___1	downstream acidic motif 15;downstream basic motif 2	1	8.39355e-33	214.11	189.51	141.08	0.14556	109930000	P08679	8	Citrate synthase, peroxisomal	CIT2	________MTVPYLNSNRNVASYLQSNSSQE
2.7703	2.69528	2.55066	2.42086	2.41639	2.50028	2.44548	2.43349	2.37869	2.42324	S	3	___1	Cdk kinase minimal serine motif;Dbf2 kinase motifs;downstream acidic motif 13;downstream acidic motif 9;downstream basic motif 5;Plk kinase motif DEN;Plk kinase motif N;upstream acidic motif 11;upstream acidic motif 7;upstream acidic motif 8;upstream basic motif 1;upstream basic motif 3;upstream basic motif 4;upstream basic motif 5	1	0.000747978	80.763	51.29	46.592	-0.30773	387170000	P43639	111	Casein kinase II subunit beta	CKB1	MQSNDGHDEGKRRNKSPVVNKSIIEHAAEQL
-0.11609	0.0937557	0.294261	0.439908	0.458681	0.42623	0.312429	0.118725	-0.0276569	-0.105229	T	2	___1	Casein kinase motif;downstream acidic motif 10;downstream acidic motif 14;downstream acidic motif 15;downstream acidic motif 2;downstream acidic motif 7;downstream acidic motif 9;downstream basic motif 1;downstream basic motif 5;upstream acidic motif 6;upstream basic motif 8	0.999994	5.61094e-08	136.96	90.955	136.96	0.81808	22849000	P38930	12	Casein kinase II subunit beta'	CKB2	____MGSRSENVGTVTREGSRVEQDDVLMDD
-0.348854	-0.321947	-0.123153	-0.0427473	0.0520984	0.110235	0.122829	0.260409	0.387876	0.510804	S	3	___1	Dbf2 kinase motifs;downstream basic motif 11;downstream basic motif 13;downstream basic motif 2;Ime2 kinase motif;upstream acidic motif 5;upstream basic motif 3	0.999954	2.11204e-05	101.39	83.076	101.39	-0.61659	15468000	P20485	9	Choline kinase	CKI1	_______MVQESRPGSVRSYSVGYQARSRSS
0.0139619	0.0714068	0.238859	0.364804	0.360901	0.221624	0.252016	0.264335	0.304677	0.254541	S	3	___1	Aurora kinase motif special 2;Aurora kinase motifs;Dbf2 kinase motifs;downstream acidic motif 14;downstream acidic motif 3;downstream acidic motif 6;upstream acidic motif 10;upstream acidic motif 13;upstream basic motif 2;upstream basic motif 3;upstream basic motif 6	0.974751	2.21071e-45	245.19	228.7	157.42	0.34849	103520000	P20485	85	Choline kinase	CKI1	QLDVSETANKGPRRASATDVTDSLGSTSSEY
-1.51772	-1.53248	-1.63833	-1.69589	-1.77008	-1.74896	-1.84433	-1.89819	-1.94036	-1.91314	S	3	___1	Dbf2 kinase motifs;downstream basic motif 6;Ime2 kinase motif;upstream acidic motif 12;upstream acidic motif 14;upstream basic motif 3	0.946918	1.26942e-12	141.78	128.59	141.78	-0.21535	18165000	P48562	26	Serine/threonine-protein kinase CLA4	CLA4	SDNDFQNIGPAPRPPSSNSQGRTCYNQTQPI
-1.59338	-1.45368	-0.967028	-0.72757	-0.527302	-0.61482	-0.670289	-0.761559	-0.647386	-0.556944	S	3	___1	downstream basic motif 11;downstream basic motif 6;downstream basic motif 7;Plk kinase motif DEN;Plk kinase motif N;upstream acidic motif 1;upstream acidic motif 6;upstream acidic motif 7;upstream basic motif 13;upstream basic motif 5	0.999984	4.15306e-06	112.44	90.88	112.44	-0.35158	14956000	P24868	24	G2/mitotic-specific cyclin-1	CLB1	NSRTINSNEEKGVNESQYILQKRNVPRTILG
-0.487895	-0.7819	-0.798746	-1.33677	-1.0664	-0.702741	-0.865043	-1.01294	-1.49845	-1.66757	S	4	___1	Casein kinase motif;Casein kinase motif special 2;Casein kinase motif special 3;Cdk kinase minimal serine motif;downstream acidic motif 2;downstream acidic motif 3;downstream acidic motif 4;downstream basic motif 13;downstream basic motif 15;downstream Cdk basic motif;upstream basic motif 1	1	0.00562433	62.378	12.095	62.378	4.3378	32777000	P24870	15	G2/mitotic-specific cyclin-3	CLB3	_MHHNSQSLSSGHIRSPEDENVAPIGNLKHR
-0.678347	-0.513046	-0.523882	-0.4621	-0.707669	-1.00016	-0.789386	-0.5909	-0.194246	-0.117045	S	5	___1	Cdk kinase full serine motif;Cdk kinase minimal serine motif;downstream acidic motif 10;downstream acidic motif 12;downstream acidic motif 13;downstream acidic motif 4;downstream acidic motif 5;downstream acidic motif 6;downstream acidic motif 7;downstream basic motif 3;downstream basic motif 9;Plk kinase motif DE;Plk kinase motif DEN;upstream acidic motif 10;upstream acidic motif 14;upstream aci…	0.999333	4.35397e-23	178.8	166.82	137.47	2.0736	68744000	P17891	52	Clathrin light chain	CLC1	DEFKTEQDDILETEASPAKDDDEIRDFEEQF
-0.40569	-0.343534	-0.391918	-0.182567	-0.186261	-0.219688	-0.224651	-0.197632	-0.162828	-0.171049	S	3	___1	downstream acidic motif 1;downstream acidic motif 12;downstream acidic motif 3;downstream acidic motif 6;downstream basic motif 13;downstream basic motif 9;Plk kinase motif DEN;Plk kinase motif N;upstream acidic motif 1;upstream acidic motif 14;upstream basic motif 4;upstream basic motif 7	0.962276	2.65401e-09	125.41	107.97	119.46	-0.064975	37019000	P06787	82	Calmodulin	CMD1	SEFLALMSRQLKSNDSEQELLEAFKVFDKNG
1.53146	1.64116	1.57992	1.65852	1.46936	1.25673	1.34304	1.44597	1.57516	1.59852	S	3	___1	Cdk kinase minimal serine motif;downstream acidic motif 5;downstream acidic motif 6;downstream acidic motif 7;downstream acidic motif 9;downstream basic motif 11;downstream basic motif 2;Plk kinase motif DE;Plk kinase motif DEN;upstream acidic motif 2;upstream acidic motif 4;upstream acidic motif 8;upstream acidic motif 9;upstream basic motif 3;upstream basic motif 7	0.966189	1.22635e-22	174.71	151.26	148.52	0.057397	129300000	P27466	11	Calcium/calmodulin-dependent protein kinase I	CMK1	_____MDDKVSEKESSPKQTEEDSEGKMAHV
1.61155	1.72225	1.7916	1.97282	1.89759	1.81047	1.86361	2.01235	2.10324	2.12228	S	3	___1	Aurora kinase motifs;downstream acidic motif 3;downstream acidic motif 4;downstream basic motif 1;upstream acidic motif 1;upstream acidic motif 11;upstream acidic motif 12;upstream acidic motif 13;upstream acidic motif 14;upstream acidic motif 15;upstream acidic motif 3;upstream acidic motif 4;upstream basic motif 2;upstream basic motif 8;upstream basic motif 9	0.991268	2.52974e-13	157.68	128.81	154.69	0.55031	150320000	P22517	443	Calcium/calmodulin-dependent protein kinase II	CMK2	EEEDDSKKTLHDDRESKSED___________
0.0102804	0.0495711	0.0987638	0.223116	0.223441	0.164643	0.263626	0.368948	0.435023	0.425994	S	4	___1	Casein kinase motif;downstream acidic motif 1;downstream acidic motif 2;upstream acidic motif 13;upstream acidic motif 14;upstream acidic motif 15;upstream acidic motif 3;upstream acidic motif 5;upstream acidic motif 6;upstream basic motif 1;upstream basic motif 10;upstream basic motif 11;upstream basic motif 4	0.928698	1.00534e-13	162.87	129.56	162.87	0.24934	31272000	P22517	445	Calcium/calmodulin-dependent protein kinase II	CMK2	EDDSKKTLHDDRESKSED_____________
0.0368258	0.0292802	0.06025	0.0827206	0.16232	0.320994	0.417811	0.574403	0.737473	0.828024	T	3	___1	Cdk kinase minimal threonine motif;downstream basic motif 10;Plk kinase motif DE;Plk kinase motif DEN;upstream acidic motif 12;upstream acidic motif 2;upstream basic motif 10;upstream basic motif 11;upstream basic motif 4	0.979878	0.000115184	87.388	73.181	87.388	2.1906	37196000	P14747	481	Serine/threonine-protein phosphatase 2B catalytic subunit A2	CMP2	VGTDKKLPQAGKSEATPQPATSASPKHASIL
-0.392726	-0.577162	-0.890478	-1.04466	-1.01246	-0.832489	-0.911338	-0.875472	-1.02553	-1.00295	S	3	___1	Casein kinase motif;Cdk kinase minimal serine motif;Chk1 kinase substrate motif;downstream acidic motif 10;downstream acidic motif 14;downstream acidic motif 2;downstream acidic motif 5;downstream basic motif 13;downstream basic motif 15;downstream basic motif 6;upstream acidic motif 8;upstream basic motif 15;upstream basic motif 3	1	0.000186087	83.849	71.082	63.578	-0.19981	14211000	Q12510	99	DNA damage-binding protein CMR1	CMR1	KGIPNVNDNQLLKMGSPDGQDKNFIDAIKEK
0.493858	0.416824	0.29917	0.181215	0.235658	0.265823	0.199207	0.028412	-0.069639	-0.164306	S	3	___1	Cdk kinase minimal serine motif;downstream acidic motif 14;downstream basic motif 10;downstream basic motif 12;downstream basic motif 6;downstream basic motif 7;downstream basic motif 9;upstream basic motif 11;upstream basic motif 13;upstream basic motif 14;upstream basic motif 15;upstream basic motif 3;upstream basic motif 6	0.936802	0.00095519	74.392	64.439	65.03	0.23487	19602000	Q12510	64	DNA damage-binding protein CMR1	CMR1	KKKQKTTNTRATKSASPTLPTRRSRRLRGES
1.5768	1.56452	1.50716	1.6228	1.71198	1.82087	1.79342	1.80113	1.8261	1.87553	S	3	___1	Cdk kinase minimal serine motif;Cdk special 4;downstream acidic motif 12;downstream acidic motif 14;downstream acidic motif 15;downstream basic motif 4;downstream basic motif 5;downstream basic motif 8;downstream basic motif 9;Plk kinase motif DE;Plk kinase motif DEN;upstream acidic motif 11;upstream acidic motif 13;upstream acidic motif 15;upstream acidic motif 2;upstream acidic motif 5;upstream…	0.986023	0.00284179	63.32	50.96	56.043	-0.090558	122330000	Q07897	29	Protein CMS1	CMS1	DFDAEHEVIFDAKDGSPPTKKVQKRSIEQDD
-1.87649	-1.69111	-1.66501	-1.64514	-1.77856	-1.74063	-1.5644	-1.50647	-1.32155	-1.29361	S	3	___1	downstream basic motif 10;downstream basic motif 13;downstream basic motif 14;downstream basic motif 2;downstream basic motif 6;downstream basic motif 7;downstream basic motif 9;Plk kinase motif DE;Plk kinase motif DE special 2;Plk kinase motif DEN;upstream acidic motif 1;upstream acidic motif 12;upstream acidic motif 14;upstream acidic motif 15;upstream acidic motif 2;upstream acidic motif 3;ups…	0.782172	1.21375e-05	96.414	78.55	96.414	0.17242	6348500	Q07897	63	Protein CMS1	CMS1	DDIDGKKEERNSEDDSNRPISKRQKKLQKKS
1.64933	1.69552	1.76735	1.76398	1.79099	1.85385	1.88311	1.85256	1.82043	1.79414	S	4	___1	Dbf2 kinase motifs;downstream acidic motif 14;downstream basic motif 1;downstream basic motif 11;downstream basic motif 15;downstream basic motif 2;downstream basic motif 4;downstream basic motif 5;downstream basic motif 8;downstream basic motif 9;Ime2 kinase motif;upstream acidic motif 12;upstream acidic motif 13;upstream acidic motif 6;upstream acidic motif 7;upstream acidic motif 8;upstream ba…	0.999993	1.19392e-19	168.05	146.74	168.05	-0.58238	126830000	Q07897	68	Protein CMS1	CMS1	KKEERNSEDDSNRPISKRQKKLQKKSKLIEK
0.73159	0.776463	0.707876	0.824518	0.824117	0.927458	1.11673	1.56202	1.97326	2.18554	S	4	___1	Cdk kinase minimal serine motif;downstream acidic motif 10;downstream acidic motif 5;downstream basic motif 8;downstream basic motif 9;Plk kinase motif DE;Plk kinase motif DEN;upstream acidic motif 15;upstream acidic motif 2;upstream acidic motif 4;upstream acidic motif 9;upstream basic motif 1;upstream basic motif 3;upstream basic motif 6;upstream basic motif 8	0.99908	8.89553e-06	100.77	81.938	100.77	-0.085292	34803000	P53865	103	Chaotic nuclear migration protein 67	CNM67	ESPGLQERPKNEKDKSPIGTDVHKKDVPNFI
-0.881664	-0.513059	0.239381	0.781296	1.1306	1.27421	1.51793	1.76177	2.03415	2.12787	S	3	___1	Dbf2 kinase motifs;downstream acidic motif 14;downstream acidic motif 3;downstream acidic motif 9;downstream basic motif 10;downstream basic motif 12;downstream basic motif 15;Plk kinase motif DEN;Plk kinase motif N;upstream acidic motif 9;upstream basic motif 14;upstream basic motif 3	0.98406	2.81285e-28	206.8	192.69	206.8	0.12736	120770000	P53865	85	Chaotic nuclear migration protein 67	CNM67	NKSPSMDQMNYARNTSYQESPGLQERPKNEK
-2.71326	-2.56993	-2.18927	-1.94344	-1.75556	-1.59838	-1.37821	-1.14941	-0.94129	-0.877292	T	3	___1	Aurora kinase motifs;downstream acidic motif 10;downstream acidic motif 15;downstream acidic motif 4;downstream basic motif 11;downstream basic motif 13;upstream acidic motif 15;upstream acidic motif 8;upstream basic motif 13;upstream basic motif 2	0.825349	5.62265e-10	129.11	121.12	124.35	0.24871	106120000	P53865	84	Chaotic nuclear migration protein 67	CNM67	ENKSPSMDQMNYARNTSYQESPGLQERPKNE
-0.895907	-0.921442	-1.01799	-1.00812	-1.07393	-1.17778	-1.07664	-1.05435	-0.89716	-0.930879	S	3	___1	downstream basic motif 2;downstream basic motif 3;downstream basic motif special 2;upstream acidic motif 14;upstream acidic motif 5;upstream acidic motif 7;upstream basic motif 13;upstream basic motif 15;upstream basic motif 3;upstream basic motif 8;upstream basic motif 9	0.981125	0.0253114	41.54	19.983	41.54	-1.5738	9871100	O13525	327	Ubiquinone biosynthesis protein COQ4, mitochondrial	COQ4	KERAALRKEIDAKYNSQKRATTPA_______
1.57324	1.5329	1.4882	1.64627	1.81175	1.93154	1.95581	1.99383	1.99584	2.00545	S	3	___1	Cdk kinase minimal serine motif;downstream basic motif 5;MAP kinase motif;upstream acidic motif 10;upstream acidic motif 12;upstream acidic motif 4;upstream acidic motif 8;upstream basic motif 1;upstream basic motif 6;upstream basic motif 9	1	1.91489e-05	98.694	61.268	48.823	0.829	93380000	Q06440	454	Coronin-like protein	CRN1	PISESEKEVKQEAPKSPSPLKSASSSSTINH
-0.754843	-0.60966	-0.690135	-0.579453	-0.774783	-0.924856	-0.896474	-0.835388	-0.518872	-0.385744	T	3	___1	Cdk kinase minimal threonine motif;downstream acidic motif 13;downstream acidic motif 3;downstream acidic motif 7;downstream basic motif 11;downstream basic motif 5;downstream basic motif 6;downstream basic motif 8;downstream Cdk basic motif;MAP kinase motif;upstream acidic motif 11;upstream acidic motif 12;upstream acidic motif 13;upstream acidic motif 15;upstream acidic motif 4;upstream basic m…	0.996507	1.26428e-11	140.38	125.09	76.868	0.50707	23018000	Q06440	520	Coronin-like protein	CRN1	EADDEPAPIKIETPVTPTETKKDRTPKVEPS
0.380664	0.462214	0.42464	0.633142	0.700542	0.834638	0.958042	1.12383	1.38996	1.52499	S	3	___1	Casein kinase motif;Cdk kinase minimal serine motif;downstream acidic motif 2;downstream acidic motif 4;downstream basic motif 5;upstream acidic motif 15;upstream acidic motif 4;upstream acidic motif 8;upstream acidic motif 9;upstream basic motif 1;upstream basic motif 3;upstream basic motif 7	0.971175	4.39161e-07	104.6	83.707	68.355	0.86364	125020000	Q06440	567	Coronin-like protein	CRN1	EQSLPQEEKSSEKTKSPEQEKSATPPSSITA
3.41256	3.41183	3.27622	3.37449	3.34005	3.33668	3.43457	3.54449	3.68717	3.72586	T	2	___1	Cdk kinase minimal threonine motif;downstream basic motif 9;upstream acidic motif 12;upstream acidic motif 4;upstream acidic motif 6;upstream basic motif 11;upstream basic motif 15;upstream basic motif 3;upstream basic motif 9	0.998343	5.04631e-19	169.54	141.14	132.99	0.30546	501350000	Q06440	575	Coronin-like protein	CRN1	KSSEKTKSPEQEKSATPPSSITAAKTAITAS
0.750355	0.698394	0.372537	0.381827	0.325935	0.508723	0.733188	0.885512	0.916988	0.905728	S	4	___1	downstream basic motif 11;Plk kinase motif DE;Plk kinase motif DEN;upstream acidic motif 10;upstream acidic motif 14;upstream acidic motif 15;upstream acidic motif 2;upstream acidic motif 4;upstream basic motif 1;upstream basic motif 13;upstream basic motif 7;upstream basic motif 9	0.998373	3.74276e-07	112.95	95.555	104.6	-0.29977	347700000	Q06440	573	Coronin-like protein	CRN1	EEKSSEKTKSPEQEKSATPPSSITAAKTAIT
-1.8047	-1.87649	-1.90431	-2.06444	-1.99935	-1.83895	-1.75728	-1.85339	-1.90139	-1.97344	T	3	___1	Casein kinase motif;downstream acidic motif 10;downstream acidic motif 15;downstream acidic motif 2;downstream acidic motif 6;downstream acidic motif 7;downstream basic motif 13;downstream basic motif 8;downstream basic motif 9;upstream acidic motif 9;upstream basic motif 6;upstream basic motif 7	0.959577	6.29256e-05	88.565	67.008	88.565	-0.16401	9221200	Q06440	422	Coronin-like protein	CRN1	SAPSFHEAKRPQQPTTQETALEEKKEQPKVE
-1.04061	-1.08309	-1.18537	-1.08295	-1.05527	-1.08912	-1.07614	-0.989248	-0.856114	-0.805048	S	4	___1	Chk1 kinase substrate motif;downstream acidic motif 1;downstream acidic motif 3;downstream acidic motif 5;downstream acidic motif 9;downstream basic motif 12;downstream basic motif 4;downstream basic motif 7;upstream acidic motif 12;upstream acidic motif 13;upstream acidic motif 4;upstream acidic motif 9;upstream basic motif 10;upstream basic motif 11;upstream basic motif 3;upstream basic motif 6	0.894353	0.0168	50.831	35.239	50.831	-0.11425	8778800	Q06440	441	Coronin-like protein	CRN1	ALEEKKEQPKVEKPISESEKEVKQEAPKSPS
1.13435	1.15489	1.11003	1.10492	0.963549	0.730315	0.756168	0.808234	1.00573	1.05594	T	3	___1	Cdk kinase minimal threonine motif;Dbf2 kinase motifs;downstream acidic motif 11;downstream acidic motif 4;downstream basic motif 10;Plk kinase motif DE;Plk kinase motif DEN;upstream acidic motif 1;upstream acidic motif 10;upstream acidic motif 2;upstream acidic motif 9;upstream basic motif 3	1	2.39777e-09	130.47	106.09	130.47	-0.33485	48409000	P38845	182	Cruciform DNA-recognizing protein 1;CRP1 short N-terminal subpeptide;CRP1 short C-terminal subpeptide	CRP1	TGTTTEDVTGTSREETPLAEPTNVSKEAPGN
1.2336	1.3132	1.29644	1.43923	1.30194	1.05302	1.14617	1.27017	1.54877	1.58767	S	3	___1	Cdk kinase minimal serine motif;downstream acidic motif 12;downstream acidic motif 15;downstream acidic motif 7;downstream acidic motif 8;downstream basic motif 14;Plk kinase motif DE;Plk kinase motif DEN;upstream acidic motif 15;upstream acidic motif 2;upstream acidic motif 7;upstream basic motif 1	1	8.82052e-16	146.06	128.61	126.4	-0.22099	496510000	P38845	271	Cruciform DNA-recognizing protein 1;CRP1 short N-terminal subpeptide;CRP1 short C-terminal subpeptide	CRP1	EPVAGPIVESSVTEKSPALPQADDPIVETKE
1.57063	1.60492	1.52319	1.60197	1.52746	1.43644	1.54102	1.67392	1.90138	1.95781	S	3	___1	Aurora kinase motifs;Cdk kinase minimal serine motif;downstream acidic motif 14;downstream acidic motif 5;downstream acidic motif 6;downstream acidic motif 8;downstream basic motif 10;downstream basic motif 11;downstream basic motif 12;downstream basic motif 15;downstream basic motif 7;downstream basic motif 9;upstream acidic motif 4;upstream acidic motif 8;upstream acidic motif 9;upstream basic …	1	4.48441e-23	169.91	151.66	89.911	0.16059	1899800000	P38845	390	Cruciform DNA-recognizing protein 1;CRP1 short N-terminal subpeptide;CRP1 short C-terminal subpeptide	CRP1	PKLPLTDEQTAEGRKSPAVSEEKEKKKKQEK
2.55991	2.52091	2.48382	2.4578	2.49224	2.52021	2.54784	2.57839	2.61193	2.63085	S	4	___1	Cdk kinase minimal serine motif;downstream acidic motif 7;downstream acidic motif 8;downstream basic motif 10;downstream basic motif 11;downstream basic motif 12;downstream basic motif 13;upstream acidic motif 15;upstream basic motif 12;upstream basic motif 13;upstream basic motif 4;upstream basic motif 5;upstream basic motif 8	0.86327	1.51e-20	179.78	162.29	125.23	-0.12618	128870000	P38845	440	Cruciform DNA-recognizing protein 1;CRP1 short N-terminal subpeptide;CRP1 short C-terminal subpeptide	CRP1	EVKKQTVKAPKKQTASPLSSSTEEPKKKKTG
1.74116	1.63172	1.31721	1.07265	0.86347	0.859887	0.799881	0.84654	0.877237	0.919906	T	4	___1	Chk1 kinase substrate motif;Dbf2 kinase motifs;downstream acidic motif 10;downstream acidic motif 3;downstream basic motif 12;downstream basic motif 13;downstream basic motif 2;downstream basic motif 4;downstream basic motif 5;downstream basic motif 9;upstream acidic motif 1;upstream acidic motif 11;upstream acidic motif 6;upstream basic motif 10;upstream basic motif 13;upstream basic motif 14;up…	0.993786	1.6648e-05	106.29	80.248	89.266	-0.013651	18552000	P38845	415	Cruciform DNA-recognizing protein 1;CRP1 short N-terminal subpeptide;CRP1 short C-terminal subpeptide	CRP1	KKKQEKGSKEVKRSETSKEKKPSAKEVKKQT
3.0866	3.02283	2.92669	2.86539	2.88681	2.92874	2.90199	2.88893	2.88782	2.87866	S	2	___1	downstream basic motif 10;downstream basic motif 11;downstream basic motif 13;downstream basic motif 14;downstream basic motif 9;upstream acidic motif 12;upstream basic motif 1;upstream basic motif 15;upstream basic motif 4	1	2.36652e-26	211.84	135.24	211.84	-0.076812	365820000	P38845	119	Cruciform DNA-recognizing protein 1;CRP1 short N-terminal subpeptide;CRP1 short C-terminal subpeptide	CRP1	RIPEAGGLLCGKPPRSAGPPSTSNRKKNKRN
-0.0675992	-0.00617754	-0.00271254	0.07889	0.0137469	-0.19228	-0.122515	-0.0478241	0.239773	0.307837	T	3	___1	Casein kinase motif;downstream acidic motif 15;downstream acidic motif 2;downstream basic motif 10;downstream basic motif 7;upstream acidic motif 11;upstream acidic motif 3;upstream acidic motif 4;upstream acidic motif 5;upstream basic motif 13;upstream basic motif 14;upstream basic motif 6;upstream basic motif 7;upstream basic motif 9	1	3.50682e-10	117.04	95.914	104.17	0.22389	42807000	P38845	366	Cruciform DNA-recognizing protein 1;CRP1 short N-terminal subpeptide;CRP1 short C-terminal subpeptide	CRP1	SKKVENKAKKDEEVFTLDPIVNKAPKLPLTD
-1.00005	-0.980784	-0.95885	-1.01922	-1.08781	-1.2543	-1.1913	-1.18926	-1.16676	-1.21676	S	3	___1	Aurora kinase motif special 2;Aurora kinase motifs;Dbf2 kinase motifs;downstream acidic motif 1;downstream acidic motif 13;downstream basic motif 6;upstream acidic motif 1;upstream acidic motif 14;upstream acidic motif 7;upstream basic motif 2;upstream basic motif 3;upstream basic motif 9	1	0.0197637	43.502	27.612	43.502	-0.68343	3685200	Q12734	148	Transcription factor CSR2	CSR2	IDQLHTRQDTGLRRESDPVAAKQISSNNDIV
0.448415	0.442383	0.403131	0.426894	0.34178	0.262597	0.311065	0.346482	0.420563	0.396247	S	3	___1	downstream basic motif 7;upstream acidic motif 12;upstream acidic motif 3;upstream basic motif 10;upstream basic motif 4;upstream basic motif 8	0.967752	0.00057758	79.639	59.877	79.639	-0.58554	25914000	P40535	396	ATF/CREB activator 2	CST6	TGGENRGKSALRESHSNPSFTPKSQGSHLNL
2.96501	2.82597	2.45088	1.9466	1.30848	0.714682	0.0594003	-0.344664	-0.478886	-0.454363	S	2	___1	Cdk kinase full serine motif;Cdk kinase minimal serine motif;downstream acidic motif 9;downstream basic motif 11;downstream basic motif 3;downstream basic motif 6;upstream acidic motif 10;upstream basic motif 4	0.999998	3.69064e-12	142.79	110.65	130.28	-0.077211	105910000	Q06032	310	Chromosome stability protein 9	CST9	ISTIAESTNLNRFSFSPVRVAKGFDGKLPNL
2.68616	2.58976	2.32187	1.86072	1.23086	0.676906	0.275821	0.171729	0.199319	0.209236	T	3	___1	downstream acidic motif 11;downstream basic motif 9;Plk kinase motif DEN;Plk kinase motif N;upstream basic motif 10;upstream basic motif 13;upstream basic motif 4;upstream basic motif 5	0.833023	1.09888e-36	220.86	197.5	197.79	-0.057192	143610000	Q06032	446	Chromosome stability protein 9	CST9	QSKLPKSNILKRSNSTQQLTNTHLKSDNHLP
0.977675	0.9658	0.858101	0.526673	0.0194884	-0.536347	-0.782903	-0.843371	-0.874383	-0.835393	S	3	___1	downstream basic motif 4;Plk kinase motif DEN;Plk kinase motif N;upstream basic motif 15;upstream basic motif 6	0.999227	9.84967e-13	152.69	140.31	152.69	-0.011263	52390000	Q06032	412	Chromosome stability protein 9	CST9	RNNTISGSNRITHNLSSHVRSSGLAFSSSSN
-3.30578	-3.44342	-3.87562	-3.9831	-4.11093	-4.49931	-4.45669	-4.68919	-4.47395	-4.64656	S	3	___1	downstream basic motif 2;downstream basic motif 6;upstream acidic motif 9;upstream basic motif 14	0.820373	0.00861158	57.989	40.911	57.989	-0.051399	2452600	Q06032	335	Chromosome stability protein 9	CST9	GKLPNLDILTNNGSVSSKNISRLSSASLQPS
-1.03758	-1.08238	-1.31939	-1.35039	-1.38365	-1.28163	-1.30202	-1.28454	-1.32043	-1.31801	T	3	___1	downstream acidic motif 15;downstream acidic motif 6;downstream basic motif 12;Plk kinase motif DEN;Plk kinase motif N;upstream acidic motif 11;upstream acidic motif 7;upstream acidic motif 8;upstream basic motif 6;upstream basic motif 9	0.765433	3.80172e-12	141.79	118.99	141.79	-0.6863	121720000	P15202	26	Peroxisomal catalase A	CTA1	VNYSDVREDRVVTNSTGNPINEPFVTQRIGE
0.0471013	0.0171034	-0.052418	-0.116949	-0.125196	-0.0110044	0.0222436	0.0567053	-0.0354495	-0.0303627	S	3	___1	Cdk kinase minimal serine motif;downstream acidic motif 12;downstream acidic motif 13;downstream acidic motif 8;downstream acidic motif 9;downstream basic motif 2;Plk kinase motif DE;Plk kinase motif DEN;upstream acidic motif 2;upstream acidic motif 4;upstream basic motif 1;upstream basic motif 10	1	3.83883e-19	170.49	135.43	170.49	0.052677	31917000	Q08923	170	Histone deacetylase complex subunit CTI6	CTI6	SAAASKSHAANEAEKSPRNTSNTDDNVDDIG
0.264944	0.189003	0.0805558	0.0209714	0.0200228	0.0237629	-0.00866519	-0.0118979	-0.051616	-0.0760007	S	4	___1	Aurora kinase full motif;Aurora kinase motif special 2;Aurora kinase motif special 3;Aurora kinase motifs;Casein kinase motif;Casein kinase motif special 2;Dbf2 kinase motifs;downstream acidic motif 12;downstream acidic motif 15;downstream acidic motif 2;downstream acidic motif 3;downstream acidic motif 7;upstream acidic motif 13;upstream basic motif 14;upstream basic motif 2;upstream basic motif…	0.98778	3.36994e-16	143.47	125.97	143.47	0.13617	50023000	Q08923	216	Histone deacetylase complex subunit CTI6	CTI6	AKDGNTRSSRRRRRNSMDDASTDQYSLDPGD
-0.853438	-0.942545	-0.94703	-0.99272	-0.955277	-0.930418	-0.970466	-0.941629	-0.928592	-0.899039	T	3	___1	Cdk kinase minimal threonine motif;downstream acidic motif 11;downstream basic motif 7;upstream acidic motif 9;upstream basic motif 10;upstream basic motif 12	0.820633	1.09788e-15	147.17	129.01	137.45	1.2838	25435000	P46963	35	CTD kinase subunit gamma	CTK3	TLHKTRDSITSSSTTTPPSSQQKLNNDPIQF
-0.269069	-0.308924	-0.38398	-0.42572	-0.499443	-0.607957	-0.59308	-0.612955	-0.676689	-0.791989	S	3	___1	Casein kinase motif;Cdk kinase minimal serine motif;downstream acidic motif 14;downstream acidic motif 2;downstream acidic motif 8;Plk kinase motif DE;Plk kinase motif DEN;upstream acidic motif 2;upstream basic motif 5	0.999986	3.41058e-11	132.33	116.7	132.33	0.1215	34839000	P49573	319	Copper transport protein CTR1	CTR1	CPGFGNCQCGRHPEPSPDPIAVADTTSGSDQ
3.9758	3.9518	3.84382	3.85957	3.85643	3.90262	3.86472	3.82987	3.65394	3.55537	S	4	___1	downstream acidic motif 6;downstream basic motif 1;downstream basic motif 10;downstream basic motif 11;Plk kinase motif DEN;Plk kinase motif N;upstream acidic motif 1;upstream acidic motif 11;upstream acidic motif 5;upstream basic motif 4;upstream basic motif 7	1	2.04834e-20	184.83	153.61	80.238	0.24529	1039500000	P49573	344	Copper transport protein CTR1	CTR1	TSGSDQSTRLEKNNESKVAISENNQKKTPTQ
-1.70296	-1.53401	-1.32181	-0.886596	-0.536334	-0.32327	-0.0446057	0.0974485	0.148453	0.0775087	S	4	___1	downstream acidic motif 10;downstream acidic motif 4;downstream basic motif 1;Plk kinase motif DE;Plk kinase motif DEN;upstream acidic motif 2;upstream acidic motif 5;upstream acidic motif 7;upstream basic motif 13;upstream basic motif 6	1	5.35601e-33	207.9	189.11	150.26	1.0609	32477000	P49573	384	Copper transport protein CTR1	CTR1	SGKNQANIERDILENSKLQEQSGNMDQNLLP
-0.689962	-0.589888	-0.671262	-0.668694	-0.803409	-0.897546	-0.824288	-0.763718	-0.544493	-0.484216	S	3	___1	Casein kinase motif;Casein kinase motif special 2;downstream acidic motif 10;downstream acidic motif 14;downstream acidic motif 2;downstream acidic motif 3;downstream acidic motif 8;downstream basic motif 1;downstream basic motif 5;upstream acidic motif 13;upstream basic motif 12;upstream basic motif 15;upstream basic motif 9	0.988429	0.000352114	78.078	59.94	78.078	-0.27925	7668100	P49573	199	Copper transport protein CTR1	CTR1	KWDKQNKYSTLPSANSKDEGKHYDTENNFEI
3.2138	3.20872	3.14052	3.16461	3.10153	3.00922	3.06311	3.12125	3.2362	3.27662	S	3	___1	downstream acidic motif 1;downstream acidic motif 11;downstream acidic motif 12;downstream basic motif 5;downstream basic motif 6;upstream acidic motif 10;upstream acidic motif 6;upstream basic motif 12;upstream basic motif 4;upstream basic motif 9	1	1.09147e-18	188.91	158.35	100.48	-0.17596	587440000	P49573	349	Copper transport protein CTR1	CTR1	QSTRLEKNNESKVAISENNQKKTPTQEEGCN
-3.04307	-2.90838	-2.84765	-2.95545	-3.33187	-3.90947	-3.62311	-3.32333	-2.87558	-2.82919	S	3	___1	downstream acidic motif 1;downstream acidic motif 11;downstream acidic motif 3;downstream acidic motif 4;downstream basic motif 15;upstream acidic motif 12;upstream acidic motif 13;upstream acidic motif 3;upstream acidic motif 4;upstream acidic motif 5;upstream basic motif 1;upstream basic motif 8	0.999998	9.255e-09	120.11	102.82	120.11	1.3887	5962900	Q06686	100	Copper transport protein CTR3	CTR3	SPEEYVVKCGEEDAKSDIEELQGFYNEPSWK
-1.49312	-1.36267	-1.15475	-1.14375	-1.12438	-1.02922	-0.936394	-0.966103	-1.07506	-1.24951	S	3	___1	downstream acidic motif 1;downstream acidic motif 6;downstream acidic motif 7;downstream acidic motif 8;Plk kinase motif DE;Plk kinase motif DEN;upstream acidic motif 2;upstream acidic motif 6;upstream acidic motif 7;upstream acidic motif 8;upstream basic motif 13;upstream basic motif 15;upstream basic motif 9	0.961089	9.52352e-05	86.236	72.22	55.469	-0.36434	37406000	P25355	555	Copper transport protein 86	CTR86	KVRLVSKEEDPGNENSEIISIDED_______
0.574764	0.531462	0.459087	0.360246	0.269615	0.279251	0.20197	0.2105	0.211501	0.269281	S	3	___1	downstream acidic motif 1;downstream acidic motif 3;downstream basic motif 2;upstream acidic motif 5;upstream basic motif 3;upstream basic motif 8;upstream basic motif 9	0.998579	4.71644e-13	145.69	136.04	133.66	-0.25812	62648000	P38428	194	Coupling of ubiquitin conjugation to ER degradation protein 1	CUE1	LLVWQARKNLETKLQSDKDLQSLLT______
3.69786	3.58533	3.43807	3.23623	3.29082	3.44238	3.46917	3.47914	3.39154	3.38185	S	4	___1	Casein kinase motif;Cdk kinase minimal serine motif;downstream acidic motif 10;downstream acidic motif 2;downstream acidic motif 9;downstream basic motif 11;downstream basic motif 14;Plk kinase motif DE;Plk kinase motif DEN;upstream acidic motif 13;upstream acidic motif 2;upstream basic motif 11	0.99999	2.33697e-23	178.59	165.67	132	1.055	1510100000	Q04201	48	CUE domain-containing protein CUE4	CUE4	VQDAKPAPSVATNDPSPEPVPSAPEERVARL
1.35937	1.54924	1.80847	2.0097	2.05181	1.95478	2.06057	2.15468	2.43411	2.51318	T	3	___1	Cdk kinase full threonine motif;Cdk kinase minimal threonine motif;downstream acidic motif 15;downstream basic motif 11;downstream basic motif 12;downstream basic motif 3;downstream basic motif 9;Plk kinase motif DE;Plk kinase motif DEN;upstream acidic motif 2;upstream acidic motif 5;upstream basic motif 12;upstream basic motif 13;upstream basic motif 14	0.952188	6.15987e-16	146.15	132.09	130.01	0.054623	245790000	Q08412	384	Ubiquitin-binding protein CUE5	CUE5	TKKKWQPLPPEPLDTTPTKVNAVSRNKKNPD
5.32674	5.21417	4.99363	4.97561	5.06908	5.21069	5.11465	5.01628	4.77571	4.6545	T	2	___1	Cdk kinase minimal threonine motif;downstream acidic motif 14;downstream acidic motif 15;downstream acidic motif 4;downstream acidic motif 5;downstream basic motif 2;downstream basic motif 6;downstream basic motif 9;Plk kinase motif DE;Plk kinase motif DEN;upstream acidic motif 13;upstream acidic motif 2;upstream acidic motif 7;upstream acidic motif 9;upstream basic motif 10;upstream basic motif …	1	1.51353e-21	175.33	158.64	75.739	-0.41808	1540800000	Q08412	50	Ubiquitin-binding protein CUE5	CUE5	NSDGKKDNDTSAKDGTPKVEEKVNKSSGIDE
2.50542	2.4619	2.41544	2.34889	2.30799	2.26974	2.25408	2.27815	2.27944	2.27923	T	4	___1	Cdk kinase minimal threonine motif;downstream acidic motif 10;downstream acidic motif 11;downstream acidic motif 3;downstream acidic motif 4;downstream acidic motif 7;downstream acidic motif 8;downstream acidic motif 9;downstream basic motif 6;downstream Cdk basic motif;upstream acidic motif 15;upstream acidic motif 3;upstream acidic motif 4;upstream acidic motif 5;upstream acidic motif 6;upstrea…	1	1.03854e-23	188.54	167.37	184.43	0.4036	953690000	Q08412	70	Ubiquitin-binding protein CUE5	CUE5	EKVNKSSGIDEDEVVTPAEDAKEEEEEHPPL
-1.39082	-1.329	-1.13525	-0.803116	-0.489856	-0.317145	-0.329163	-0.39846	-0.468878	-0.472818	T	3	___1	Casein kinase motif;Cdk kinase minimal threonine motif;downstream acidic motif 15;downstream acidic motif 2;downstream acidic motif 4;downstream basic motif 6;downstream basic motif 7;downstream basic motif 8;upstream acidic motif 1;upstream acidic motif 14;upstream acidic motif 6;upstream basic motif 10	0.993956	1.25359e-16	164.59	145.71	65.784	0.93306	71448000	Q08412	364	Ubiquitin-binding protein CUE5	CUE5	GESTGKVVAETTYIDTPDTETKKKWQPLPPE
0.795658	0.672516	0.641429	0.228785	0.095746	-0.1537	-0.0209321	-0.0759378	0.0450988	-0.0221979	S	4	___1	Casein kinase motif;Casein kinase motif special 2;Casein kinase motif special 3;downstream acidic motif 1;downstream acidic motif 11;downstream acidic motif 13;downstream acidic motif 2;downstream acidic motif 3;downstream acidic motif 4;downstream basic motif 12;Plk kinase motif DE;Plk kinase motif DEN;upstream acidic motif 1;upstream acidic motif 2;upstream acidic motif 6;upstream acidic motif …	0.999999	3.13801e-23	186.55	175.85	174.7	-0.324	73596000	Q08412	220	Ubiquitin-binding protein CUE5	CUE5	RRRHNPNEREQHHEDSEEEDSWSQFVEKDLP
-1.50462	-1.25473	-0.722669	-0.367261	-0.17781	-0.154126	-0.193792	-0.266989	-0.40697	-0.498566	T	3	___1	downstream acidic motif 3;downstream acidic motif 6;downstream acidic motif 8;downstream basic motif 10;downstream basic motif 11;downstream basic motif 12;Plk kinase motif DE;Plk kinase motif DEN;upstream acidic motif 10;upstream acidic motif 2;upstream basic motif 13;upstream basic motif 15;upstream basic motif 6	0.885266	1.27572e-15	160.64	139.28	96.379	-0.49598	92402000	Q08412	360	Ubiquitin-binding protein CUE5	CUE5	RTKSGESTGKVVAETTYIDTPDTETKKKWQP
-1.39026	-1.54397	-1.69715	-2.04258	-2.15701	-2.24076	-2.44933	-2.62991	-2.79507	-2.94983	S	4	___1	downstream acidic motif 12;downstream acidic motif 15;downstream acidic motif 7;downstream basic motif 3;upstream acidic motif 1;upstream acidic motif 14;upstream acidic motif 15;upstream basic motif 4;upstream basic motif 6	0.874491	7.99108e-33	209.07	178.96	209.07	-1.8007	91663000	Q08412	351	Ubiquitin-binding protein CUE5	CUE5	EDVPPQLPTRTKSGESTGKVVAETTYIDTPD
4.61136	4.39716	4.19808	3.74098	3.85612	4.05736	4.00258	3.9085	3.61307	3.53667	S	3	___1	Casein kinase motif;Casein kinase motif special 2;downstream acidic motif 1;downstream acidic motif 2;downstream acidic motif 3;upstream acidic motif 5;upstream acidic motif 6;upstream acidic motif 7;upstream acidic motif 8;upstream basic motif 11;upstream basic motif 12;upstream basic motif 14	1	6.59609e-23	183.54	177.13	69.92	-0.0065698	2533800000	Q08412	407	Ubiquitin-binding protein CUE5	CUE5	SRNKKNPDEDEFLINSDDEM___________
0.621535	0.518327	0.427504	0.357966	0.45913	0.505897	0.424538	0.3218	0.15424	0.117655	S	2	___1	Casein kinase motif;Dbf2 kinase motifs;downstream acidic motif 10;downstream acidic motif 15;downstream acidic motif 2;downstream basic motif 6;upstream acidic motif 11;upstream acidic motif 12;upstream acidic motif 13;upstream acidic motif 14;upstream acidic motif 15;upstream basic motif 1;upstream basic motif 3	0.963108	7.99108e-33	209.07	178.96	64.711	-0.061557	101410000	Q08412	348	Ubiquitin-binding protein CUE5	CUE5	EDDEDVPPQLPTRTKSGESTGKVVAETTYID
0.841299	0.933272	0.871452	1.02693	0.885238	0.736229	0.655201	0.722405	0.934854	1.00562	S	3	___1	downstream acidic motif 10;downstream acidic motif 12;downstream acidic motif 3;downstream acidic motif 4;downstream basic motif 7;upstream acidic motif 1;upstream acidic motif 12;upstream acidic motif 7;upstream basic motif 13;upstream basic motif 6	0.999957	2.7698e-09	124.68	91.472	117.18	-0.065112	97992000	Q08412	21	Ubiquitin-binding protein CUE5	CUE5	GIKDSSLLEKSNVPESINEDISKTTDVDLNS
0.431171	0.58752	0.598625	0.765151	0.575127	0.248357	0.278461	0.402295	0.87748	1.00252	S	4	___1	Aurora kinase motif special 2;Aurora kinase motifs;Casein kinase motif;Casein kinase motif special 2;Dbf2 kinase motifs;downstream acidic motif 1;downstream acidic motif 13;downstream acidic motif 2;downstream acidic motif 3;downstream acidic motif 7;downstream basic motif 15;downstream basic motif 6;upstream acidic motif 10;upstream acidic motif 11;upstream acidic motif 12;upstream acidic motif …	0.999997	2.46133e-05	100.93	59.287	83.617	0.15312	18492000	Q08412	91	Ubiquitin-binding protein CUE5	CUE5	KEEEEEHPPLPARRKSEEEPSKENPILQELK
-2.23647	-2.09699	-1.69471	-1.50857	-1.33183	-1.39621	-1.14528	-0.959434	-0.45506	-0.308472	T	4	___1	downstream acidic motif 1;downstream acidic motif 12;downstream acidic motif 15;downstream basic motif 3;downstream basic motif 4;downstream basic motif 5;upstream acidic motif 1;upstream acidic motif 4;upstream acidic motif 9;upstream basic motif 13	0.985212	6.14759e-11	135.21	125.91	130.09	0.31863	130870000	Q08412	367	Ubiquitin-binding protein CUE5	CUE5	TGKVVAETTYIDTPDTETKKKWQPLPPEPLD
0.804652	0.73006	0.712111	0.826389	1.12826	1.41925	1.38271	1.33883	1.07316	0.993779	T	3	___1	downstream basic motif 10;downstream basic motif 12;downstream basic motif 13;downstream basic motif 4;upstream acidic motif 1;upstream acidic motif 15;upstream acidic motif 4;upstream basic motif 11;upstream basic motif 12;upstream basic motif 13	0.883597	4.06277e-17	166.49	151.17	166.49	-0.060603	261160000	Q08412	383	Ubiquitin-binding protein CUE5	CUE5	ETKKKWQPLPPEPLDTTPTKVNAVSRNKKNP
0.275966	0.386413	0.56374	0.655274	0.681625	0.638712	0.595307	0.636246	0.750099	0.829756	T	2	___1	Cdk kinase full threonine motif;Cdk kinase minimal threonine motif;downstream acidic motif 14;downstream acidic motif 8;downstream acidic motif 9;downstream basic motif 12;downstream basic motif 2;downstream basic motif 3;downstream basic motif 5;downstream basic motif special 2;upstream acidic motif 12;upstream acidic motif 9;upstream basic motif 6	0.999968	2.36276e-07	118.5	67.617	118.5	-0.0037391	28243000	Q03375	121	Pre-mRNA-splicing factor CWC21	CWC21	LTNEWQEQQRMSSLYTPRKARLTEEQHRHE_
-0.645448	-0.676702	-0.747082	-0.909266	-1.03061	-1.03508	-1.10041	-1.09004	-1.05092	-0.950038	S	3	___1	downstream acidic motif 7;downstream basic motif 1;downstream basic motif 10;downstream basic motif 11;downstream basic motif 13;downstream basic motif 15;downstream basic motif 9;upstream acidic motif 15;upstream acidic motif 4;upstream acidic motif 7;upstream basic motif 1;upstream basic motif 13;upstream basic motif 5;upstream basic motif 8	0.913714	3.42991e-05	92.039	59.971	78.139	0.10003	16722000	P53333	538	Pre-mRNA-splicing factor CWC22	CWC22	ESRLFLQKDTRENSRSRSPFTVETRKRARSR
-2.73442	-2.5064	-2.41932	-2.41943	-2.72675	-2.91842	-3.03064	-3.04273	-2.94455	-2.99543	T	3	___1	Aurora kinase motifs;Casein kinase motif;Cdk kinase minimal threonine motif;downstream acidic motif 2;downstream basic motif 12;downstream basic motif 14;downstream basic motif 5;downstream basic motif 6;downstream basic motif 7;upstream acidic motif 14;upstream acidic motif 15;upstream basic motif 1;upstream basic motif 10;upstream basic motif 2;upstream basic motif 5;upstream basic motif 8	0.994837	0.0233396	41.029	22.994	41.029	0.47132	1131300	P53854	154	Pre-mRNA-splicing factor CWC25	CWC25	DDPMSKFKVTKQQRRTPDSTKKRAMSQRGKP
1.65724	1.79	2.07489	2.43334	2.81249	3.15799	3.37248	3.57331	3.69941	3.78562	T	4	___1	Aurora kinase motifs;downstream acidic motif 14;downstream acidic motif 9;downstream basic motif 2;upstream acidic motif 10;upstream acidic motif 9;upstream basic motif 13;upstream basic motif 2	0.966133	2.20934e-20	176.39	167.57	157.88	0.10758	1947600000	P28319	137	Cell wall protein CWP1	CWP1	SSKQSDDATGVAIRPTSKSGSVAADFSPSDS
-1.21546	-1.03352	-0.675913	-0.371311	-0.027334	0.259121	0.496455	0.707078	0.841827	0.924955	S	2	___1	Dbf2 kinase motifs;downstream acidic motif 13;downstream acidic motif 8;downstream basic motif 1;Ime2 kinase motif;upstream acidic motif 10;upstream acidic motif 11;upstream basic motif 14;upstream basic motif 3	0.85017	2.48907e-06	96.79	76.205	78.069	0.11351	779820000	P28319	138	Cell wall protein CWP1	CWP1	SKQSDDATGVAIRPTSKSGSVAADFSPSDSS
1.2062	1.2264	1.19131	1.18626	1.07288	0.970516	1.00738	1.05473	1.18972	1.23272	S	3	___1	Aurora kinase motifs;Casein kinase motif;downstream acidic motif 2;downstream acidic motif 8;downstream basic motif 12;downstream basic motif 3;upstream acidic motif 3;upstream acidic motif 7;upstream acidic motif 9;upstream basic motif 15;upstream basic motif 2;upstream basic motif 6	0.999188	0.000377253	85.845	34.832	85.845	0.32892	27081000	P40312	85	Cytochrome b5	CYB5	KGLYIGDVDKTSERVSVEKVSTSENQSKGSG
-3.53154	-3.69148	-3.83534	-4.07967	-4.02999	-3.89366	-3.86204	-3.78158	-3.63451	-3.51811	S	4	___1	Cdk kinase minimal serine motif;Plk kinase motif DEN;Plk kinase motif N;upstream basic motif 9	0.861257	0.0155979	48.669	37.765	48.669	0.0048537	11075000	P14922	429	General transcriptional corepressor CYC8	CYC8	NPGNINKSNGAPTNASPAPPPVILQPTLQPN
3.0114	2.97946	2.9159	2.85591	2.85036	2.89735	2.85759	2.7797	2.63081	2.64098	S	2	___1	Cdk kinase minimal serine motif;downstream basic motif 7;upstream acidic motif 10;upstream basic motif 3;upstream basic motif 5;upstream basic motif 6	0.999687	1.03448e-12	160.16	108.4	157.56	0.49336	265220000	P14922	741	General transcriptional corepressor CYC8	CYC8	GITNAEPQVKKQKLNSPNSNINKLVNTATSI
-4.7792	-4.79267	-4.97806	-4.76365	-4.65904	-4.60814	-4.72811	-4.56139	-4.33719	-4.08755	S	4	___1	Casein kinase motif;Casein kinase motif special 2;Dbf2 kinase motifs;downstream acidic motif 15;downstream acidic motif 2;downstream acidic motif 3;downstream acidic motif 8;downstream basic motif 1;upstream acidic motif 12;upstream acidic motif 5;upstream acidic motif 6;upstream acidic motif 7;upstream basic motif 3	0.998556	2.20268e-16	154.02	141.71	154.02	0.5515	5254900	P14922	876	General transcriptional corepressor CYC8	CYC8	VPAEASPVEDEVRQHSKEENGTTEASAPSTE
-1.37934	-1.45354	-1.70404	-1.77567	-1.76608	-1.66529	-1.76406	-1.84637	-1.96034	-1.96478	T	3	___1	Cdk kinase minimal threonine motif;downstream acidic motif 4;downstream basic motif 10;downstream basic motif 15;upstream acidic motif 12;upstream acidic motif 3;upstream acidic motif 7;upstream basic motif 4;upstream basic motif 5	0.938073	9.59016e-11	133.74	122.49	113.7	0.39903	15736000	P08678	371	Adenylate cyclase	CYR1	NIPENSNSDNKREATTPTIETPISCKPSLFR
1.87943	1.94603	1.82919	1.92874	1.79319	1.70238	1.76415	1.86548	2.002	2.05061	T	3	___1	Cdk kinase minimal threonine motif;downstream basic motif 11;downstream basic motif 12;downstream basic motif 5;downstream basic motif 7;Plk kinase motif DEN;Plk kinase motif N;upstream acidic motif 3;upstream acidic motif 5;upstream acidic motif 9;upstream basic motif 1;upstream basic motif 6	1	0.000803312	80.387	57.781	80.387	-0.11002	79158000	P08678	617	Adenylate cyclase	CYR1	YTNAYMEANREQDNKTPILNKTKSYTKKFTS
1.30219	1.25657	1.27856	1.14352	1.08184	0.916681	0.870692	0.789772	0.808491	0.793641	S	3	___1	Aurora kinase motif special 2;Aurora kinase motifs;Dbf2 kinase motifs;downstream basic motif 14;downstream basic motif 8;upstream acidic motif 11;upstream basic motif 13;upstream basic motif 14;upstream basic motif 15;upstream basic motif 2;upstream basic motif 3;upstream basic motif 5	0.999989	0.000218937	86.539	71.337	86.539	0.3394	18885000	P08678	60	Adenylate cyclase	CYR1	KKRHEQNSGHKSRRNSAYSYYSPRSLSMTKS
-0.895675	-0.839844	-0.832978	-0.879643	-1.05493	-1.31737	-1.29503	-1.23204	-1.05397	-1.02534	T	3	___1	Chk1 kinase substrate motif;Dbf2 kinase motifs;downstream acidic motif 3;downstream acidic motif 4;downstream acidic motif 7;downstream basic motif 10;upstream acidic motif 1;upstream acidic motif 14;upstream basic motif 3;upstream basic motif 8	1	2.76232e-09	128.69	108.86	123.14	0.39089	19787000	P08678	389	Adenylate cyclase	CYR1	IETPISCKPSLFRLDTNLEDVTDITKTVPPT
-1.51328	-1.44847	-1.49653	-1.44841	-1.45387	-1.34406	-1.377	-1.48187	-1.71261	-1.86246	S	3	___1	downstream acidic motif 14;downstream acidic motif 3;upstream acidic motif 7;upstream basic motif 13;upstream basic motif 3;upstream basic motif 4	0.906442	1.2443e-10	116.59	94.393	116.59	-0.66844	42962000	P08678	435	Adenylate cyclase	CYR1	SPKTVIMPEGPRKSVSMADLSVAAAAPNGEF
-2.34592	-2.38935	-2.49263	-2.53795	-2.40236	-2.35552	-2.41268	-2.39144	-2.20492	-2.05934	S	3	___1	downstream acidic motif 1;downstream acidic motif 12;downstream acidic motif 5;downstream basic motif 7;upstream basic motif 1	0.806173	0.0222802	44.511	27.571	44.511	0.27102	1758300	P32582	4	Cystathionine beta-synthase	CYS4	____________MTKSEQQADSRHNVIDLVG
1.20507	1.14601	0.999859	1.02239	1.05469	1.0845	1.01028	0.985854	0.981533	1.00054	S	3	___1	Chk1 kinase substrate motif;Dbf2 kinase motifs;downstream acidic motif 12;downstream acidic motif 4;downstream basic motif 2;downstream basic motif 9;upstream acidic motif 1;upstream acidic motif 7;upstream acidic motif 8;upstream acidic motif 9;upstream basic motif 14;upstream basic motif 15;upstream basic motif 3	0.985908	1.63743e-08	117.37	90.646	88.73	-0.28619	34498000	P32582	350	Cystathionine beta-synthase	CYS4	KKNNLWDDDVLARFDSSKLEASTTKYADVFG
0.550703	0.712741	0.835251	0.862508	0.798405	0.637401	0.31193	-0.100497	-0.329759	-0.324572	S	3	___1	downstream acidic motif 11;downstream acidic motif 14;downstream acidic motif 15;downstream acidic motif 4;downstream acidic motif 8;downstream basic motif 6;Plk kinase motif DE;Plk kinase motif DEN;upstream acidic motif 1;upstream acidic motif 10;upstream acidic motif 2;upstream acidic motif 7;upstream basic motif 13;upstream basic motif 15;upstream basic motif 4;upstream basic motif 5;upstream …	0.990737	0.000338852	84.046	66.721	84.046	1.5969	25544000	P32325	400	DDK kinase regulatory subunit DBF4	DBF4	KAKNFEKTELKKTDDSAVQDVRNEHADQTDE
-0.542818	-0.169447	0.127822	0.260624	0.155351	-0.0837965	-0.49373	-0.98353	-1.30721	-1.26316	T	3	___1	Aurora kinase motifs;Casein kinase motif;downstream acidic motif 1;downstream acidic motif 11;downstream acidic motif 14;downstream acidic motif 2;downstream acidic motif 7;downstream basic motif 9;upstream acidic motif 13;upstream acidic motif 4;upstream acidic motif 7;upstream basic motif 1;upstream basic motif 10;upstream basic motif 12;upstream basic motif 2;upstream basic motif 6	0.904374	2.05751e-05	99.069	79.23	99.069	1.1013	7943800	P32325	397	DDK kinase regulatory subunit DBF4	DBF4	MQEKAKNFEKTELKKTDDSAVQDVRNEHADQ
-1.41009	-1.46019	-1.68693	-1.69553	-1.79027	-1.90135	-1.84977	-1.85384	-2.04068	-2.15442	S	3	___1	Casein kinase motif;Casein kinase motif special 2;downstream acidic motif 1;downstream acidic motif 14;downstream acidic motif 15;downstream acidic motif 2;downstream acidic motif 3;downstream basic motif 9;Plk kinase motif DE;Plk kinase motif DEN;upstream acidic motif 10;upstream acidic motif 2;upstream basic motif 11;upstream basic motif 12;upstream basic motif 15	1	1.20587e-10	123.99	115.39	123.99	0.39609	17347000	Q12389	101	ATP-dependent RNA helicase DBP10	DBP10	KNSKKEIAAFPMLEMSDDENNASGKTQTGDD
-1.93267	-1.84235	-1.89024	-1.85028	-1.95746	-2.07852	-1.8905	-1.77104	-1.63729	-1.62896	S	3	___1	downstream acidic motif 1;downstream acidic motif 5;downstream acidic motif 8;downstream basic motif 14;downstream basic motif 3;downstream basic motif 4	0.854976	5.13623e-07	44.807	12.98	44.807	0.076844	6637900	P20449	2	ATP-dependent RNA helicase DBP5	DBP5	______________MSDTKRDPADLLASLKI
-0.253328	-0.236263	-0.17105	0.0170175	0.0759011	0.0949088	0.17825	0.337247	0.441548	0.459361	S	3	___1	downstream acidic motif 13;downstream acidic motif 3;downstream acidic motif 7;downstream basic motif 10;downstream basic motif 14;downstream basic motif 4;upstream acidic motif 12;upstream acidic motif 13;upstream acidic motif 15;upstream acidic motif 4;upstream acidic motif 9;upstream basic motif 1;upstream basic motif 14;upstream basic motif 5	0.99109	0.00156869	69.03	51.365	69.03	0.054874	12351000	P20449	35	ATP-dependent RNA helicase DBP5	DBP5	EKEDTSEVSTKETVKSQPEKTADSIKPAEKL
0.0704952	0.1054	0.142678	0.330185	0.487559	0.592373	0.62877	0.614799	0.539106	0.512533	S	2	___1	Chk1 kinase substrate motif;downstream acidic motif 10;downstream basic motif 3;downstream basic motif 8;upstream acidic motif 7;upstream basic motif 3;upstream basic motif 4	0.950731	0.000947083	85.533	15.477	85.533	0.096788	39617000	P53550	501	mRNA-decapping enzyme subunit 2	DCP2	HSNSQALLDLLKKPTSSQKIHASKPDTSFLP
1.3311	1.47624	1.55539	1.73072	1.57429	1.31061	1.28554	1.36473	1.4146	1.38896	T	4	___1	Aurora kinase motifs;Cdk kinase minimal threonine motif;downstream acidic motif 7;downstream acidic motif 9;upstream acidic motif 12;upstream acidic motif 13;upstream acidic motif 4;upstream basic motif 2;upstream basic motif 8;upstream basic motif 9	0.763372	2.37936e-42	226.67	213.63	84.067	-0.12673	1361800000	Q06151	66	m7GpppX diphosphatase	DCS1	LFDETVRRPSQDGRSTPVLYNCENEYSCING
-1.67982	-1.71157	-1.71576	-1.68917	-1.568	-1.39215	-1.40505	-1.38825	-1.64687	-1.6532	T	4	___1	downstream acidic motif 7;downstream basic motif 2;downstream basic motif 3;downstream basic motif 9;downstream basic motif special 2;Plk kinase motif DE;Plk kinase motif DEN;upstream acidic motif 1;upstream acidic motif 15;upstream acidic motif 2;upstream acidic motif 9;upstream basic motif 8	0.816046	8.39013e-16	148.88	126.25	148.88	-0.37149	32086000	Q06151	55	m7GpppX diphosphatase	DCS1	DAIITAEKTHFLFDETVRRPSQDGRSTPVLY
-0.11021	-0.223552	-0.263339	-0.301415	-0.129204	0.0848446	0.127251	0.127922	-0.163134	-0.300464	S	2	___1	Aurora kinase motif special 2;Aurora kinase motifs;Casein kinase motif;Dbf2 kinase motifs;downstream acidic motif 13;downstream acidic motif 15;downstream acidic motif 2;downstream basic motif 4;upstream acidic motif 14;upstream acidic motif 6;upstream acidic motif 7;upstream basic motif 13;upstream basic motif 2;upstream basic motif 3	1	5.43609e-16	154.08	128.84	46.39	0.073383	76021000	Q06151	60	m7GpppX diphosphatase	DCS1	AEKTHFLFDETVRRPSQDGRSTPVLYNCENE
1.3311	1.47624	1.55539	1.73072	1.57429	1.31061	1.28554	1.36473	1.4146	1.38896	S	4	___1	downstream acidic motif 10;downstream acidic motif 8;upstream acidic motif 11;upstream acidic motif 12;upstream acidic motif 3;upstream basic motif 1;upstream basic motif 7;upstream basic motif 8	0.782041	2.37936e-42	226.67	213.63	84.067	-0.12673	1361800000	Q06151	65	m7GpppX diphosphatase	DCS1	FLFDETVRRPSQDGRSTPVLYNCENEYSCIN
-0.495649	-0.445671	-0.381217	-0.349878	-0.453182	-0.662346	-0.567743	-0.418495	-0.218409	-0.199361	S	3	___1	Casein kinase motif;Cdk kinase full serine motif;Cdk kinase minimal serine motif;downstream acidic motif 2;downstream basic motif 3;upstream acidic motif 11;upstream acidic motif 13;upstream acidic motif 14;upstream acidic motif 5;upstream basic motif 10;upstream basic motif 15;upstream basic motif 7	0.872841	2.60052e-05	89.483	69.743	89.483	0.85113	41681000	Q12123	341	Inactive diphosphatase DCS2	DCS2	KEEVEKQLKHDGIATSPEKGSGFNTNLG___
-0.0892026	0.0905262	0.104546	0.176843	-0.0264233	-0.207416	-0.138708	-0.149947	-0.0833607	-0.121294	T	4	___1	Aurora kinase motifs;Cdk kinase minimal threonine motif;downstream acidic motif 10;downstream acidic motif 7;downstream acidic motif 9;downstream basic motif 6;upstream acidic motif 12;upstream acidic motif 13;upstream basic motif 2;upstream basic motif 8;upstream basic motif 9	0.905982	4.25229e-08	125.16	100.27	89.261	0.12366	205180000	Q12123	64	Inactive diphosphatase DCS2	DCS2	IFDETVRRPSQSGRSTPIFFHREIDEYSFLN
1.09888	1.19433	1.24306	1.2928	1.14654	0.89923	0.905195	0.965212	1.10249	1.15448	S	2	___1	downstream acidic motif 10;downstream acidic motif 11;downstream acidic motif 8;downstream basic motif 7;upstream acidic motif 11;upstream acidic motif 12;upstream basic motif 1;upstream basic motif 7;upstream basic motif 8	0.987546	3.82934e-12	148.14	130.71	140.84	0.15961	141610000	Q12123	63	Inactive diphosphatase DCS2	DCS2	FIFDETVRRPSQSGRSTPIFFHREIDEYSFL
-1.45654	-1.38693	-1.36435	-1.30904	-1.37304	-1.44331	-1.44048	-1.34398	-1.17746	-1.06362	T	3	___1	downstream acidic motif 3;downstream basic motif 4;upstream acidic motif 10;upstream acidic motif 12;upstream acidic motif 13;upstream acidic motif 4;upstream basic motif 14;upstream basic motif 6;upstream basic motif 9	0.881038	0.001909	67.251	51.659	66.498	0.014553	6380800	Q12123	340	Inactive diphosphatase DCS2	DCS2	FKEEVEKQLKHDGIATSPEKGSGFNTNLG__
2.72795	2.86143	2.92418	3.05079	3.02188	2.97156	2.97403	2.9704	3.00316	2.99016	T	5	___1	Cdk kinase full threonine motif;Cdk kinase minimal threonine motif;downstream basic motif 3;MAP kinase motif;upstream acidic motif 4;upstream basic motif 3	0.98422	3.77021e-55	254.51	242.43	182.51	0.25494	1101100000	P40087	346	DNA damage-inducible protein 1	DDI1	LPAPTSVTTSSDKPLTPTKTSSTLPPQPGAV
-2.08072	-1.87176	-1.61263	-1.44469	-1.35882	-1.29236	-1.21952	-1.20822	-1.30123	-1.32777	S	2	___1	downstream acidic motif 14;downstream basic motif 10;upstream basic motif 1;upstream basic motif 11	0.913249	5.94509e-13	160.16	139.64	160.16	-0.024099	8067200	P40087	378	DNA damage-inducible protein 1	DDI1	ALAPRTGMGPTPTGRSTAGATTATGRTFPEQ
-1.16651	-0.999526	-1.01046	-0.784517	-0.920166	-1.16442	-1.02557	-0.882316	-0.586216	-0.520877	T	3	___1	downstream basic motif 12;downstream basic motif 5;downstream basic motif 6;downstream basic motif 7;upstream acidic motif 8;upstream basic motif 6;upstream basic motif 7	0.984148	0.0302658	44.426	27.794	44.426	3.7525	50827000	Q99321	51	Diphosphoinositol polyphosphate phosphohydrolase DDP1	DDP1	GCICLTPDKKQVLMITSSAHKKRWIVPKGGV
-1.47734	-1.4898	-1.40432	-1.1883	-0.93998	-0.720976	-0.390993	-0.20897	-0.0820016	-0.128601	S	3	___1	downstream acidic motif 3;downstream acidic motif 4;downstream basic motif 11;downstream basic motif 12;downstream basic motif 13;upstream acidic motif 4;upstream acidic motif 5;upstream basic motif 13;upstream basic motif 15	0.977222	9.52577e-18	166.21	146.68	140.73	0.14556	74812000	P18899	191	Stress protein DDR48	DDR48	KNKSSYGSNNDDSYGSNNDDSYGSSNKKKSS
-1.84341	-1.98422	-1.81775	-1.91481	-1.65515	-1.45704	-1.47984	-1.43822	-1.54109	-1.52873	S	4	___1	downstream acidic motif 14;downstream basic motif 3;downstream basic motif 4;downstream basic motif 5;upstream acidic motif 12;upstream acidic motif 13;upstream acidic motif 4;upstream acidic motif 5	0.791347	4.01766e-07	106.1	91.725	103.07	-0.93601	28067000	P18899	199	Stress protein DDR48	DDR48	NNDDSYGSNNDDSYGSSNKKKSSYGSSNNDS
-2.12911	-2.06355	-1.99457	-1.94063	-1.95294	-1.85034	-1.8524	-1.8522	-1.8956	-1.91526	S	3	___1	downstream basic motif 7;downstream basic motif 8;upstream acidic motif 1;upstream acidic motif 12;upstream basic motif 9	0.991688	0.00046839	73.138	63.604	73.138	-0.37771	7051100	P06634	215	ATP-dependent RNA helicase DED1	DED1	VLSESFKTGPSPQPESQGSFYQRKAYPTAVI
2.21638	2.24683	2.08244	2.10599	1.95162	1.88706	1.93115	2.04608	2.01034	2.01824	S	2	___1	downstream basic motif 10;downstream basic motif 15;downstream basic motif 5;downstream basic motif 9;upstream acidic motif 11;upstream acidic motif 15;upstream acidic motif 4;upstream basic motif 5	1	3.15178e-12	144.27	128.12	48.948	0.26185	170050000	P06634	535	ATP-dependent RNA helicase DED1	DED1	EANQEVPSFLKDAMMSAPGSRSNSRRGGFGR
0.144984	0.229059	0.189791	0.229048	0.0934931	0.0774333	0.113388	0.13511	0.0416414	-0.0341343	S	2	___1	downstream basic motif 1;downstream basic motif 11;downstream basic motif 15;downstream basic motif 5;downstream basic motif 6;upstream acidic motif 15;upstream acidic motif 8;upstream basic motif 9	1	0.00126583	69.971	66.886	48.948	0.26185	65396000	P06634	539	ATP-dependent RNA helicase DED1	DED1	EVPSFLKDAMMSAPGSRSNSRRGGFGRNNNR
-0.124787	-0.0667334	0.0530653	0.106479	0.155619	0.244799	0.316823	0.381593	0.399896	0.407806	S	2	___1	downstream acidic motif 11;downstream basic motif 10;downstream basic motif 15;downstream basic motif 8;upstream acidic motif 8;upstream basic motif 13;upstream basic motif 5;upstream basic motif 6;upstream basic motif 9	0.999868	7.5081e-09	119.17	102.12	119.17	0.39817	31777000	P06634	563	ATP-dependent RNA helicase DED1	DED1	FGRNNNRDYRKAGGASAGGWGSSRSRDNSFR
-1.90173	-1.94382	-1.859	-1.97603	-1.88865	-1.821	-1.69857	-1.60752	-1.50809	-1.44013	S	2	___1	Casein kinase motif;downstream acidic motif 14;downstream acidic motif 2;downstream basic motif 1;downstream basic motif 6;upstream basic motif 1;upstream basic motif 14;upstream basic motif 15	0.999999	6.32774e-08	112.11	74.38	100.25	0.29574	12728000	P06634	572	ATP-dependent RNA helicase DED1	DED1	RKAGGASAGGWGSSRSRDNSFRGGSGWGSDS
0.581325	0.510892	0.457724	0.378307	0.569657	0.838496	1.01077	1.02003	0.94268	0.890521	S	2	___1	Dbf2 kinase motifs;downstream acidic motif 5;downstream basic motif 7;upstream acidic motif 7;upstream basic motif 10;upstream basic motif 3;upstream basic motif 8	0.994073	0.000859248	84.169	58.092	84.169	0.47429	25464000	P06634	581	ATP-dependent RNA helicase DED1	DED1	GWGSSRSRDNSFRGGSGWGSDSKSSGWGNSG
2.88599	2.79191	2.66249	2.41599	2.3693	2.41486	2.37279	2.30264	2.19506	2.15401	S	4	___1	Cdk kinase minimal serine motif;Chk1 kinase substrate motif;downstream acidic motif 11;downstream acidic motif 14;downstream acidic motif 3;downstream acidic motif 7;downstream basic motif 10;downstream basic motif 9;downstream Cdk basic motif;upstream acidic motif 1;upstream basic motif 3;upstream basic motif 4;upstream basic motif 7;upstream basic motif 9	0.999869	2.15471e-14	158.44	136.98	158.44	0.16307	177700000	P35732	260	RNA polymerase II degradation factor 1	DEF1	AAIATPKPKAVKKTESPLENVAELKKEISDI
-4.5145	-4.26729	-3.90576	-3.77513	-4.09838	-4.74393	-4.53368	-4.13718	-3.86135	-4.02604	S	4	___1	Cdk kinase minimal serine motif;downstream acidic motif 10;downstream acidic motif 11;downstream basic motif 15;upstream acidic motif 3	0.802969	0.000173207	80.984	70.837	80.984	0.18107	20354000	P35732	646	RNA polymerase II degradation factor 1	DEF1	NNYNYYQTQNGQEQQSPNQGVAQHSEDSQQK
-1.32013	-1.24076	-0.858053	-0.714589	-0.675735	-0.865551	-0.7061	-0.576086	-0.03956	0.0957946	T	5	___1	downstream acidic motif 14;downstream acidic motif 3;downstream acidic motif 4;downstream acidic motif 7;downstream basic motif 5;Plk full kinase substrate motif;Plk kinase motif DE;Plk kinase motif DE special 2;Plk kinase motif DE special 3;Plk kinase motif DEN;upstream acidic motif 10;upstream acidic motif 12;upstream acidic motif 14;upstream acidic motif 2;upstream acidic motif 3;upstream acid…	1	7.79061e-23	169.84	159.57	169.84	0.51695	64891000	P35732	357	RNA polymerase II degradation factor 1	DEF1	LEQEQDNVAAPEEEVTVVEEKVEISAVISEP
-0.0205709	-0.136336	-0.274972	-0.368851	-0.287371	-0.096002	-0.166718	-0.211552	-0.403127	-0.434126	S	3	___1	downstream basic motif 5;upstream acidic motif 11;upstream acidic motif 12;upstream acidic motif 13;upstream basic motif 7	0.998503	0.000346869	82.109	60.551	82.109	-0.02781	6805700	P35732	110	RNA polymerase II degradation factor 1	DEF1	NPEDDITYKSSNNSNSFTSTKHNSSNNYTQA
1.73204	1.77937	1.71446	1.74469	1.67075	1.63107	1.61336	1.62895	1.66538	1.7117	S	4	___1	Cdk kinase minimal serine motif;downstream acidic motif 10;downstream acidic motif 7;downstream basic motif 12;downstream basic motif 8;Plk kinase motif DE;Plk kinase motif DE special 2;Plk kinase motif DEN;upstream acidic motif 10;upstream acidic motif 2;upstream acidic motif 3;upstream basic motif 4;upstream basic motif 5;upstream basic motif 6;upstream basic motif 7;upstream basic motif 8	0.991039	3.56617e-14	155.28	134.84	145.61	-0.027838	97834000	Q08650	17	Diacylglycerol O-acyltransferase 1	DGA1	SGTFNDIRRRKKEEGSPTAGITERHENKSLS
2.15214	2.29791	2.41694	2.58099	2.50639	2.29336	2.03748	1.85816	1.84032	1.83469	S	3	___1	downstream acidic motif 7;downstream basic motif 1;downstream basic motif 10;downstream basic motif 14;downstream basic motif 9;Plk kinase motif DE;Plk kinase motif DEN;upstream acidic motif 14;upstream acidic motif 2;upstream basic motif 1;upstream basic motif 13;upstream basic motif 15;upstream basic motif 9	1	0.000427642	84.169	69.962	67.952	-0.029169	70029000	P32330	45	2-deoxy-glucose resistant protein 2	DGR2	KEKSQTKHLNIPGDRSRHSSIADSKRSSSRY
0.637884	0.683977	0.708597	0.934837	1.13143	1.30383	1.40926	1.47566	1.49775	1.5044	S	3	___1	downstream acidic motif 13;downstream acidic motif 14;downstream acidic motif 3;downstream acidic motif 7;downstream acidic motif 8;downstream basic motif 5;downstream basic motif 9;Plk kinase motif DEN;Plk kinase motif N;upstream acidic motif 1;upstream acidic motif 12;upstream basic motif 8	1	1.40339e-13	142.55	131.34	132.23	-0.046789	81712000	P32330	716	2-deoxy-glucose resistant protein 2	DGR2	FHLEAAGKINNHNNDSILENRMDERSSTEDN
1.01921	1.1554	1.3096	1.37137	1.2455	1.13325	1.16228	1.28077	1.34273	1.33259	S	3	___1	Dbf2 kinase motifs;downstream acidic motif 12;downstream acidic motif 3;downstream basic motif 10;downstream basic motif 5;downstream basic motif 6;upstream acidic motif 6;upstream basic motif 13;upstream basic motif 3;upstream basic motif 5	0.948163	0.000735024	80.014	57.969	79.286	0.048719	45512000	P32330	49	2-deoxy-glucose resistant protein 2	DGR2	QTKHLNIPGDRSRHSSIADSKRSSSRYDGGY
3.58811	3.55864	3.48303	3.32292	3.23473	3.24294	3.28877	3.29475	3.20755	3.14996	S	3	___1	downstream acidic motif 3;downstream acidic motif 5;downstream acidic motif 7;downstream basic motif 6;downstream basic motif 9;Plk kinase motif DEN;Plk kinase motif N	0.998941	6.17321e-67	230.49	203.34	218.87	0.4631	1168300000	P39517	14	ATP-dependent RNA helicase DHH1	DHH1	__MGSINNNFNTNNNSNTDLDRDWKTALNIP
1.52658	1.48673	1.47626	1.50453	1.65476	1.76991	1.70688	1.59773	1.54943	1.55367	S	3	___1	downstream basic motif 4;downstream basic motif 6;upstream acidic motif 10;upstream acidic motif 11;upstream acidic motif 4;upstream acidic motif 6;upstream basic motif 5	0.999964	9.15047e-08	120.96	97.11	83.397	0.2247	52623000	Q03063	330	Down-regulator of invasive growth 1	DIG1	MIPAEEYHFERDALLSANTKARSASTSTSTS
-5.40178	-5.12193	-4.40804	-3.89747	-3.42733	-3.18134	-3.17651	-3.31786	-3.38955	-3.33458	T	2	___1	Cdk kinase minimal threonine motif;downstream acidic motif 4;downstream basic motif 5;downstream basic motif 7;upstream basic motif 4;upstream basic motif 6	0.847663	0.00191276	85.813	60.339	85.813	-0.24593	1487900	P53924	46	E3 ubiquitin-protein ligase DMA2	DMA2	TTSSSGINPRNRASGTPSNERARPASGISSF
0.428432	0.356113	0.29255	0.438851	0.547585	0.594346	0.735347	1.0559	1.34213	1.48567	S	2	___1	downstream acidic motif 5;downstream acidic motif 7;downstream acidic motif 9;downstream basic motif 12	0.995295	6.56608e-37	161.17	132.27	157.95	-0.73354	122580000	P25453	2	Meiotic recombination protein DMC1	DMC1	______________MSVTGTEIDSDTAKNIL
-1.62541	-1.6862	-1.76324	-1.94086	-1.818	-1.58688	-1.63055	-1.71571	-1.72809	-1.62586	S	4	___1	Aurora kinase full motif;Aurora kinase motifs;Casein kinase motif;downstream acidic motif 2;downstream acidic motif 9;downstream basic motif 3;downstream basic motif 5;upstream acidic motif 13;upstream acidic motif 4;upstream basic motif 14;upstream basic motif 2	0.991099	0.00941071	57.578	39.33	57.578	-1.3631	7164400	P32660	1545	Phospholipid-transporting ATPase DNF1	DNF1	TREQMIATNQLDNRYSVERARTSLDLPGVTN
-0.100621	-0.105728	-0.0959373	-0.12131	-0.135081	-0.253838	-0.218125	-0.250496	-0.0522607	-0.0198714	S	2	___1	Aurora kinase motif special 2;Aurora kinase motifs;downstream acidic motif 4;downstream acidic motif 8;downstream acidic motif 9;downstream basic motif 11;upstream acidic motif 15;upstream acidic motif 4;upstream acidic motif 7;upstream basic motif 1;upstream basic motif 13;upstream basic motif 14;upstream basic motif 2;upstream basic motif 3	1	1.40095e-05	104.9	78.859	104.9	-0.8185	20097000	P54861	629	Dynamin-related protein DNM1	DNM1	DKKGQPVFDASDKKRSIAGDGNIEDFRNLQI
1.54607	1.68997	1.84586	2.10089	2.19399	2.28895	2.54042	2.8629	3.16394	3.2757	S	3	___1	Cdk kinase minimal serine motif;downstream acidic motif 11;downstream acidic motif 4;downstream basic motif 10;downstream basic motif 2;Plk kinase motif DE;Plk kinase motif DEN;upstream acidic motif 10;upstream acidic motif 15;upstream acidic motif 2;upstream acidic motif 4;upstream acidic motif 5;upstream basic motif 3	0.985292	2.92424e-42	222.31	206.86	212.32	0.12174	355770000	Q05610	47	Donuts protein 1	DON1	ELPSQDYTNVEEKESSPKTDFPLITKEHVNT
-4.97041	-5.168	-4.98685	-5.2504	-5.0031	-4.74426	-3.70152	-2.90968	-2.25399	-2.02209	T	3	___1	downstream acidic motif 14;downstream basic motif 3;Plk kinase motif DE;Plk kinase motif DEN;upstream acidic motif 1;upstream acidic motif 11;upstream acidic motif 2;upstream acidic motif 4;upstream basic motif 12;upstream basic motif 9	1	0.000705391	77.078	52.888	77.078	0.44869	3066700	Q05610	100	Donuts protein 1	DON1	CVLKELKIAFPEVDDTLIKAILIASQGVLEP
-2.26362	-1.96965	-1.46104	-0.737385	0.0509238	0.927789	1.65071	2.19562	2.55408	2.69534	S	3	___1	downstream acidic motif 1;downstream acidic motif 10;downstream acidic motif 12;downstream acidic motif 13;downstream acidic motif 14;downstream acidic motif 6;downstream acidic motif 9;downstream basic motif 5;Plk kinase motif DEN;Plk kinase motif N;upstream acidic motif 7;upstream acidic motif 8;upstream basic motif 13;upstream basic motif 4	1	3.92517e-18	176.45	124.58	106.16	-0.20044	298470000	Q05610	150	Donuts protein 1	DON1	PMKPISVEDYSKINVSEILQREIFDDIEDEF
-2.42131	-2.52442	-2.60544	-2.71781	-2.66941	-2.58125	-2.50402	-2.4676	-2.34115	-2.38717	S	4	___1	Casein kinase motif;Casein kinase motif special 2;Casein kinase motif special 3;downstream acidic motif 1;downstream acidic motif 2;downstream acidic motif 3;downstream acidic motif 4;downstream acidic motif 5;downstream acidic motif 7;downstream acidic motif 9;Plk kinase motif DE;Plk kinase motif DEN;upstream acidic motif 1;upstream acidic motif 14;upstream acidic motif 2;upstream acidic motif 7	0.999998	9.06938e-11	132.51	125.39	132.51	0.27302	141620000	Q05610	287	Donuts protein 1	DON1	NEPSNNLFDVLNCDESEEEEEQDVETNTSNQ
-2.32884	-2.18499	-1.96033	-1.16603	-0.358074	0.56736	1.18426	1.66439	1.74371	1.79309	T	3	___1	downstream acidic motif 6;downstream basic motif 4;downstream basic motif 9;upstream acidic motif 6;upstream basic motif 1;upstream basic motif 10;upstream basic motif 12;upstream basic motif 13;upstream basic motif 7;upstream basic motif 9	0.921837	1.43075e-08	136.24	107.92	136.24	0.26435	31462000	Q05610	16	Donuts protein 1	DON1	MGKKNRKGKENNAAKTSFLKVENIKNTNSGL
-3.37164	-3.02009	-2.61392	-1.78257	-1.0611	-0.144779	0.470323	0.934965	1.00554	1.03928	S	3	___1	Aurora kinase motifs;downstream acidic motif 15;downstream acidic motif 5;downstream basic motif 3;downstream basic motif 8;upstream acidic motif 7;upstream basic motif 10;upstream basic motif 11;upstream basic motif 13;upstream basic motif 14;upstream basic motif 2;upstream basic motif 8	0.887273	1.99836e-08	130.2	95.311	130.2	-0.010925	17067000	Q05610	17	Donuts protein 1	DON1	GKKNRKGKENNAAKTSFLKVENIKNTNSGLE
0.16007	0.0739383	0.206192	0.112608	0.293802	0.464606	0.785838	1.06668	1.49962	1.64841	S	3	___1	Casein kinase motif;downstream acidic motif 10;downstream acidic motif 2;downstream acidic motif 7;downstream acidic motif 8;downstream basic motif 14;downstream basic motif 9;upstream acidic motif 13;upstream acidic motif 3;upstream basic motif 10;upstream basic motif 15	0.999905	7.65053e-17	156.37	144.4	139.69	-0.057263	136980000	Q05610	35	Donuts protein 1	DON1	KVENIKNTNSGLELPSQDYTNVEEKESSPKT
-1.95579	-1.71425	-1.42073	-1.26635	-1.50065	-1.8261	-1.5909	-1.15362	-0.66719	-0.580948	S	2	___1	downstream acidic motif 8;downstream basic motif 2;upstream acidic motif 1;upstream acidic motif 4;upstream basic motif 5	0.97802	0.0254501	51.415	16.263	51.415	-0.58838	1842900	Q05610	205	Donuts protein 1	DON1	IGNISTPGSNREVAESTRNVAVAEGHNTILS
-0.651893	-0.628744	-0.601832	-0.702221	-0.733366	-0.741517	-0.772157	-0.881198	-0.9451	-0.957007	S	4	___1	downstream acidic motif 1;downstream acidic motif 10;downstream acidic motif 3;downstream acidic motif 6;downstream basic motif 11;downstream basic motif 12;downstream basic motif 13;downstream basic motif 14;downstream basic motif 15;Plk kinase motif DEN;Plk kinase motif N;upstream acidic motif 3;upstream acidic motif 4;upstream acidic motif 6;upstream basic motif 10;upstream basic motif 8	0.998495	3.24013e-07	108.49	94.901	102.97	0.32967	34918000	Q03921	244	Protein dopey	DOP1	PHLVNKIKMEAEENPSETETNDSHLDRKKRK
-1.97447	-1.90761	-1.90252	-1.60854	-1.53357	-1.50806	-1.66697	-1.79781	-1.84594	-1.8889	T	3	___1	Aurora kinase motifs;Cdk kinase full threonine motif;Cdk kinase minimal threonine motif;downstream basic motif 3;downstream basic motif 6;upstream acidic motif 15;upstream basic motif 2;upstream basic motif 4;upstream basic motif 5;upstream basic motif 7	1	0.0289618	42.599	28.604	42.599	-0.6657	1380700	Q04089	576	Histone-lysine N-methyltransferase, H3 lysine-79 specific	DOT1	ESLFSPAARGRRNRGTPVKYTR_________
-0.374002	-0.453101	-0.49889	-0.371979	-0.0683241	0.0677614	0.056285	0.0544931	0.0817231	0.151011	T	2	___1	Cdk kinase minimal threonine motif;downstream acidic motif 15;downstream basic motif 2;downstream basic motif 4;upstream acidic motif 13;upstream acidic motif 3;upstream basic motif 5	0.999997	0.00587109	72.23	54.321	72.23	-0.12634	2972400	P40059	623	Transcriptional regulatory protein DOT6	DOT6	PQDIALLNNFRSEAITPRPKPSSTTTSITTE
-0.0532596	0.107524	0.297388	0.593148	0.739738	0.8735	0.832097	0.825148	0.784104	0.765078	S	3	___1	Aurora kinase full motif;Aurora kinase motif special 2;Aurora kinase motifs;Dbf2 kinase motifs;downstream acidic motif 5;downstream basic motif 3;downstream basic motif 4;downstream basic motif 9;upstream acidic motif 1;upstream basic motif 2;upstream basic motif 3	1	0.00162129	68.551	29.533	68.551	0.021095	30035000	P40059	368	Transcriptional regulatory protein DOT6	DOT6	GSNTASTSNTNSRRESVIKKEFQQRLNNLSN
-1.63803	-1.73743	-1.68462	-1.69439	-1.73516	-1.88789	-2.08456	-2.20012	-2.26202	-2.28055	T	2	___1	downstream acidic motif 1;downstream acidic motif 13;downstream acidic motif 4;downstream acidic motif 6;downstream basic motif 8;upstream acidic motif 11;upstream acidic motif 15;upstream acidic motif 5;upstream acidic motif 8;upstream acidic motif 9;upstream basic motif 1;upstream basic motif 3;upstream basic motif 4	0.82547	1.81838e-07	125.36	101.93	125.36	-0.051123	5038900	Q04603	181	DNA polymerase epsilon subunit D	DPB4	DALQDVEESSEKKQKTESQDVETRVQNLEQT
-1.00166	-1.14752	-1.32887	-1.59037	-1.61676	-1.66935	-1.78013	-1.92148	-1.9241	-1.89522	T	3	___1	downstream acidic motif 6;downstream basic motif 1;upstream acidic motif 1;upstream acidic motif 12;upstream acidic motif 15;upstream acidic motif 3;upstream acidic motif 6;upstream basic motif 10;upstream basic motif 11;upstream basic motif 8	0.796169	0.00173039	68.034	57.549	68.034	-0.23109	7260000	Q04603	188	DNA polymerase epsilon subunit D	DPB4	ESSEKKQKTESQDVETRVQNLEQT_______
0.421248	0.326984	0.170637	0.0678444	0.0225667	-0.0474188	-0.103612	-0.181173	-0.144297	-0.142082	S	2	___1	Casein kinase motif;downstream acidic motif 11;downstream acidic motif 2;downstream acidic motif 4;downstream basic motif 6;upstream acidic motif 1;upstream acidic motif 10;upstream acidic motif 11;upstream acidic motif 13;upstream acidic motif 7;upstream basic motif 3;upstream basic motif 5;upstream basic motif 6	0.997879	6.92102e-08	126.12	107.02	73.435	0.022693	16317000	Q04603	183	DNA polymerase epsilon subunit D	DPB4	LQDVEESSEKKQKTESQDVETRVQNLEQT__
1.87326	1.81745	1.70557	1.56255	1.5138	1.50819	1.5172	1.5041	1.39679	1.37955	S	2	___1	Casein kinase motif;downstream acidic motif 1;downstream acidic motif 2;upstream acidic motif 5;upstream acidic motif 6;upstream acidic motif 7;upstream basic motif 10	1	5.28102e-10	138.24	128	138.24	0.0034596	578810000	Q05521	285	Diacylglycerol pyrophosphate phosphatase 1	DPP1	AVTHQRIPDEELHPLSDEGM___________
0.728278	0.766832	0.709109	0.789835	0.719387	0.660318	0.619572	0.611349	0.52182	0.470589	S	4	___1	Casein kinase motif;downstream acidic motif 10;downstream acidic motif 11;downstream acidic motif 2;downstream basic motif 13;Plk kinase motif DE;Plk kinase motif DEN;upstream acidic motif 1;upstream acidic motif 10;upstream acidic motif 2;upstream acidic motif 9;upstream basic motif 5	1	5.40079e-24	189.39	168.39	189.39	0.10199	51602000	P04802	14	Aspartate--tRNA ligase, cytoplasmic	DPS1	__MSQDENIVKAVEESAEPAQVILGEDGKPL
1.46579	1.47832	1.4178	1.4337	1.41102	1.4291	1.43457	1.44855	1.4666	1.499	S	2	___1	Casein kinase motif;Casein kinase motif special 2;downstream acidic motif 10;downstream acidic motif 11;downstream acidic motif 14;downstream acidic motif 2;downstream acidic motif 3;downstream basic motif 7	1	2.48488e-18	110.36	104	110.36	-0.0061699	128500000	P04802	2	Aspartate--tRNA ligase, cytoplasmic	DPS1	______________MSQDENIVKAVEESAEP
0.441811	0.285929	-0.00570782	-0.392418	-0.764526	-1.10738	-1.46967	-1.65758	-1.72087	-1.8125	S	3	___1	Casein kinase motif;Casein kinase motif special 2;Casein kinase motif special 3;downstream acidic motif 1;downstream acidic motif 2;downstream acidic motif 3;downstream acidic motif 4;downstream acidic motif 8;downstream basic motif 11;Plk kinase motif DE;Plk kinase motif DEN;upstream acidic motif 1;upstream acidic motif 14;upstream acidic motif 2;upstream acidic motif 5;upstream acidic motif 6;u…	0.999972	3.58418e-07	108.4	95.727	108.4	1.1117	31573000	P36152	206	Fe-S cluster assembly protein DRE2	DRE2	TEPKVYRVVDDLIEDSDDDDFSSDSSKAQYF
-1.88859	-1.76137	-1.81675	-1.83879	-2.07727	-2.25669	-2.16255	-2.07097	-1.9441	-1.87612	S	3	___1	Casein kinase motif;downstream acidic motif 1;downstream acidic motif 11;downstream acidic motif 13;downstream acidic motif 15;downstream acidic motif 2;downstream acidic motif 6;downstream basic motif 4;Plk kinase motif DE;Plk kinase motif DE special 2;Plk kinase motif DE special 3;Plk kinase motif DEN;upstream acidic motif 1;upstream acidic motif 14;upstream acidic motif 2;upstream acidic motif…	1	4.13238e-05	89.028	77.758	89.028	-0.080576	8213100	P32892	208	ATP-dependent RNA helicase DRS1	DRS1	LEKGGKDDEIDEEDDSEEAKADFYAPETEGD
-0.698433	-0.636856	-0.637575	-0.598822	-0.66561	-0.722107	-0.701715	-0.699146	-0.669687	-0.683619	S	2	___1	Cdk kinase full serine motif;Cdk kinase minimal serine motif;downstream acidic motif 10;downstream acidic motif 14;downstream basic motif 3;upstream acidic motif 3;upstream acidic motif 5;upstream acidic motif 7;upstream basic motif 11;upstream basic motif 13;upstream basic motif 15;upstream basic motif 8;upstream basic motif 9	0.993378	4.74189e-05	94.584	79.433	94.584	-0.4262	8964400	P38213	395	Protein DSF2	DSF2	RTRAKNKKDLESEGSSPIRSATNSLDFSGEN
0.155026	0.0221222	-0.0562552	-0.142444	-0.0535335	-0.022174	-0.0636347	-0.145411	-0.195414	-0.23438	T	3	___1	Casein kinase motif;Cdk kinase minimal threonine motif;downstream acidic motif 11;downstream acidic motif 2;downstream acidic motif 8;downstream basic motif 10;Plk kinase motif DE;Plk kinase motif DEN;upstream acidic motif 11;upstream acidic motif 2;upstream basic motif 15;upstream basic motif 7;upstream basic motif 9	0.999998	5.0335e-06	90.464	73.183	90.464	-0.67061	25265000	P07273	224	Transcription elongation factor S-II	DST1	KNNPDLKHKIANGDITPEFLATCDAKDLAPA
-0.209955	-0.326191	-0.371853	-0.44137	-0.333947	-0.256945	-0.247393	-0.268339	-0.347112	-0.373798	T	2	___1	Dbf2 kinase motifs;Ime2 kinase motif;upstream acidic motif 7;upstream acidic motif 9;upstream basic motif 15;upstream basic motif 3;upstream basic motif 5;upstream basic motif 8	0.95857	0.00411464	63.091	48.009	63.091	-0.18787	25554000	P53871	351	Probable glutamine amidotransferase DUG3	DUG3	KNVPPLEREGRTRPPTAVAHIA_________
-0.981338	-0.858846	-0.910487	-0.790734	-0.970791	-1.12505	-1.16584	-1.16296	-1.06107	-1.0438	S	3	___1	Cdk kinase full serine motif;Cdk kinase minimal serine motif;downstream acidic motif 11;downstream basic motif 3;downstream basic motif 9;Plk kinase motif DE;Plk kinase motif DEN;upstream acidic motif 10;upstream acidic motif 11;upstream acidic motif 2;upstream basic motif 4;upstream basic motif 5	0.908743	1.6808e-05	106.62	68.922	98.04	0.040699	14000000	Q06053	24	tRNA-dihydrouridine(47) synthase [NAD(P)(+)]	DUS3	SIVGDDNSTVKRQDTSPSKGIAHIKPEYIVP
-1.49471	-1.48403	-1.4875	-1.43187	-1.32673	-1.14372	-1.12059	-1.16915	-1.33446	-1.43427	S	3	___1	downstream acidic motif 11;downstream acidic motif 13;downstream basic motif 3;downstream basic motif 7;upstream basic motif 12;upstream basic motif 5	1	0.00292335	68.044	54.365	68.044	0.3592	3155400	Q06337	860	Chromatin modification-related protein EAF1	EAF1	SNGKSSSNLARNGQASAPRPNQKQYTEQDII
1.2501	1.18696	1.16292	1.10499	1.07018	0.981253	0.952119	0.951352	0.955019	0.937379	S	3	___1	Aurora kinase motifs;Cdk kinase minimal serine motif;downstream acidic motif 11;downstream acidic motif 12;downstream acidic motif 15;downstream acidic motif 5;downstream acidic motif 6;downstream basic motif 9;upstream acidic motif 12;upstream acidic motif 13;upstream acidic motif 5;upstream acidic motif 9;upstream basic motif 1;upstream basic motif 2	0.998406	0.000923394	71.895	54.693	71.895	0.04713	18246000	P53911	143	Chromatin modification-related protein EAF7	EAF7	PWEEYGELILENARKSPNSNEEYPRVEDMNE
1.25996	1.1615	1.05685	0.945389	0.953541	1.01363	0.93753	0.911447	0.871097	0.882119	S	3	___1	Aurora kinase motif special 2;Aurora kinase motifs;Cdk kinase minimal serine motif;Dbf2 kinase motifs;downstream basic motif 11;downstream basic motif 13;downstream basic motif 14;downstream basic motif 5;downstream basic motif 9;upstream basic motif 10;upstream basic motif 11;upstream basic motif 12;upstream basic motif 2;upstream basic motif 3;upstream basic motif 7;upstream basic motif 8;upstr…	0.991791	0.00116982	72.817	61.327	72.817	0.037951	46315000	P53911	411	Chromatin modification-related protein EAF7	EAF7	TSPKRKRRKAGSRKNSPPATRVSSRLRNKK_
-0.74957	-0.646388	-0.704948	-0.68061	-0.899452	-1.03738	-1.08558	-1.10188	-1.06478	-1.05811	S	3	___1	Casein kinase motif;Casein kinase motif special 2;downstream acidic motif 1;downstream acidic motif 2;downstream acidic motif 3;downstream basic motif 11;downstream basic motif 5;downstream basic motif 7;upstream acidic motif 10;upstream acidic motif 14;upstream acidic motif 3;upstream acidic motif 7;upstream acidic motif 9;upstream basic motif 15;upstream basic motif 4;upstream basic motif 8	1	7.72992e-05	90.05	60.243	87.568	-0.099122	9132400	P53911	225	Chromatin modification-related protein EAF7	EAF7	KEVQSDEKELQREHMSEEEQKMKSTNKTAAP
-0.315096	-0.502369	-0.670472	-0.978531	-0.975875	-0.96296	-0.893405	-0.846879	-0.87538	-0.964032	S	3	___1	downstream acidic motif 11;downstream acidic motif 14;downstream acidic motif 15;downstream acidic motif 3;downstream basic motif 12;downstream basic motif 13;downstream basic motif 8;downstream basic motif 9;upstream acidic motif 11;upstream acidic motif 15;upstream basic motif 4;upstream basic motif 9	0.896635	1.05983e-19	170.74	154.49	112.44	0.3798	40001000	P36041	282	Protein EAP1	EAP1	ETPTDLRPVIPRGPSSITDFLNLKRQDKKEE
-0.672924	-0.869623	-1.21801	-1.49114	-1.41505	-1.11709	-1.08122	-1.0407	-1.26098	-1.30643	S	3	___1	Aurora kinase motifs;downstream acidic motif 8;downstream basic motif 1;upstream acidic motif 1;upstream basic motif 2;upstream basic motif 8	0.999995	0.00153889	69.451	50.826	69.451	-0.3166	6247300	P36041	387	Protein EAP1	EAP1	TPHQSGSRLMSFFKESRSSTPNAESQLLSAS
-0.551558	-0.485876	-0.583976	-0.538454	-0.72451	-0.953696	-0.765341	-0.560145	-0.285059	-0.219159	S	3	___1	downstream basic motif 10;downstream basic motif 13;downstream basic motif 14;upstream acidic motif 10;upstream acidic motif 13;upstream acidic motif 8;upstream basic motif 1	0.999212	3.92903e-13	157.35	138.08	157.35	0.019622	21250000	P36041	30	Protein EAP1	EAP1	SGELSDSDTAAATHKSQQAISNLFQKLAKKG
0.19005	0.0873127	-0.0329874	-0.143561	-0.202667	-0.169395	-0.00214385	0.327318	0.640702	0.76817	S	3	___1	downstream acidic motif 1;downstream basic motif 4;downstream basic motif 9;upstream acidic motif 3;upstream acidic motif 5;upstream acidic motif 9;upstream basic motif 13	0.979825	3.84726e-16	158.5	143.08	158.5	-0.4388	83384000	P36041	327	Protein EAP1	EAP1	LSKTSIEQVNELETNSDLGKSSSSRFSSFFN
1.24156	1.24841	1.28821	1.46721	1.71827	1.97955	2.0844	2.15093	2.09576	2.04604	S	3	___1	Aurora kinase motifs;downstream acidic motif 11;downstream acidic motif 5;downstream acidic motif 6;downstream basic motif 1;downstream basic motif 3;upstream acidic motif 15;upstream basic motif 11;upstream basic motif 14;upstream basic motif 2;upstream basic motif 8	0.996931	0.000676764	73.022	46.898	61.409	-0.025814	45569000	P36041	517	Protein EAP1	EAP1	DRQLRQNKNPNGTRNSKGKQEETATPDLPQQ
1.36096	1.50483	1.57738	1.67058	1.51691	1.33501	1.53689	2.1376	2.81336	3.09891	S	5	___1	Cdk kinase full serine motif;Cdk kinase minimal serine motif;downstream acidic motif 11;downstream acidic motif 4;downstream acidic motif 8;downstream basic motif 3;downstream basic motif 5;upstream acidic motif 12;upstream acidic motif 4;upstream basic motif 10	0.973442	5.47558e-28	194.77	156.54	83.054	-0.13032	1045900000	Q04110	170	Protein ECM11	ECM11	NSSEYKLSLNGENTSSPAKEKSQEPIENPGS
4.09393	4.30324	4.46847	4.63297	4.494	4.2502	4.13398	4.13286	4.1996	4.19574	S	4	___1	Cdk kinase minimal serine motif;downstream acidic motif 10;downstream acidic motif 11;downstream acidic motif 5;downstream basic motif 14;downstream basic motif 15;downstream basic motif 4;downstream basic motif 9;upstream acidic motif 5;upstream acidic motif 9;upstream basic motif 11	0.999912	2.0927e-42	237.01	219.07	220.25	-0.0022137	1550900000	Q04110	16	Protein ECM11	ECM11	MTVIKTEPTTEVTLYSPPSKESLSKDDAHRK
2.88341	3.19377	3.52257	3.75853	3.73952	3.57037	3.29937	3.08289	3.02624	3.06369	T	4	___1	Cdk kinase minimal threonine motif;Cdk special 4;downstream acidic motif 10;downstream acidic motif 15;downstream basic motif 11;downstream basic motif 4;downstream basic motif 5;downstream basic motif 6;downstream basic motif 9;MAP kinase motif;upstream acidic motif 15;upstream acidic motif 8;upstream basic motif 10	0.999995	3.22973e-14	157.37	133.54	136.63	-0.025352	1440900000	Q04110	111	Protein ECM11	ECM11	DTPGIKTEHTAFQPLTPISKKRALKEKAASE
1.97677	3.01084	3.65193	3.92752	3.67115	3.15742	2.7709	2.41433	2.3214	2.19621	S	4	___1	Casein kinase motif;Casein kinase motif special 2;downstream acidic motif 2;downstream acidic motif 3;downstream basic motif 1;downstream basic motif 10;downstream basic motif 12;downstream basic motif 4;downstream basic motif 9;Plk kinase motif DE;Plk kinase motif DEN;upstream acidic motif 13;upstream acidic motif 2;upstream acidic motif 5;upstream acidic motif 8;upstream basic motif 12;upstream…	0.999997	1.40077e-15	157.14	142.37	154.34	-0.031629	170160000	Q04110	134	Protein ECM11	ECM11	LKEKAASEKCDSFDLSRDEKPYIQKKSKTLS
1.55641	1.68161	1.76067	1.87631	1.82837	1.83495	2.10335	2.46754	2.77355	2.89338	S	3	___1	downstream acidic motif 12;downstream acidic motif 5;downstream acidic motif 9;downstream basic motif 4;downstream basic motif 6;Plk kinase motif DEN;Plk kinase motif N;upstream acidic motif 11;upstream acidic motif 3;upstream basic motif 9	0.937669	5.47558e-28	194.77	156.54	116.86	0.2331	499590000	Q04110	169	Protein ECM11	ECM11	INSSEYKLSLNGENTSSPAKEKSQEPIENPG
3.69113	3.74458	3.65536	3.6865	3.4999	3.30515	3.39176	3.4525	3.63596	3.69061	S	4	___1	Casein kinase motif;downstream acidic motif 2;downstream acidic motif 5;downstream basic motif 12;downstream basic motif 14;Plk kinase motif DE;Plk kinase motif DEN;upstream acidic motif 10;upstream acidic motif 2;upstream basic motif 1;upstream basic motif 3	1	3.44982e-23	168.87	138.63	160.27	0.12229	1676400000	Q04110	176	Protein ECM11	ECM11	LSLNGENTSSPAKEKSQEPIENPGSYQKTRN
2.16684	2.39278	2.60705	2.72728	2.57151	2.29048	2.00887	1.7215	1.47029	1.28331	S	3	___1	Casein kinase motif;downstream acidic motif 10;downstream acidic motif 2;downstream basic motif 4;upstream acidic motif 3;upstream basic motif 10;upstream basic motif 12;upstream basic motif 13	0.973542	5.78617e-28	205.95	186.11	186.08	0.066428	345860000	Q04110	156	Protein ECM11	ECM11	IQKKSKTLSSVTEINSSEYKLSLNGENTSSP
-1.85796	-1.56632	-1.2419	-1.10444	-1.30442	-1.70244	-1.62946	-1.44448	-1.13611	-1.05284	Y	2	___1		0.98624	9.44192e-07	107.83	94.168	107.83	0.64649	17346000	Q04110	15	Protein ECM11	ECM11	_MTVIKTEPTTEVTLYSPPSKESLSKDDAHR
1.86607	2.1837	2.47393	2.56714	2.46461	2.34792	2.17495	1.89617	1.47629	1.23182	S	3	___1	Casein kinase motif;downstream acidic motif 2;downstream acidic motif 6;downstream acidic motif 7;downstream basic motif 13;downstream basic motif 14;downstream basic motif 5;downstream basic motif 8;upstream acidic motif 1;upstream acidic motif 4;upstream acidic motif 9;upstream basic motif 10;upstream basic motif 13;upstream basic motif 14;upstream basic motif 15;upstream basic motif 3;upstream…	0.99889	2.39932e-07	114.96	104.48	100.69	0.63642	85295000	Q04110	130	Protein ECM11	ECM11	KKRALKEKAASEKCDSFDLSRDEKPYIQKKS
1.34006	1.46772	1.62692	1.75678	1.79731	1.85057	1.79002	1.89544	1.96474	2.07338	S	3	___1	Cdk kinase full serine motif;Cdk kinase minimal serine motif;Cdk special 2;downstream basic motif 11;downstream basic motif 12;downstream basic motif 13;downstream basic motif 3;downstream basic motif 4;upstream acidic motif 12;upstream acidic motif 14;upstream basic motif 7	0.976554	6.57989e-06	109.84	92.557	88.075	0.032814	78524000	P38167	33	Protein ECM21	ECM21	SETDLNQSKGQPFQPSPTKKLGSMQQRRRSS
0.834845	0.913332	1.03249	1.27913	1.38575	1.46048	1.66721	1.82213	2.05132	2.09727	S	2	___1	Cdk kinase minimal serine motif;downstream basic motif 4;upstream acidic motif 15;upstream acidic motif 7;upstream basic motif 12;upstream basic motif 14;upstream basic motif 6	0.98989	5.1301e-05	98.257	66.989	48.741	-0.027769	56393000	P38167	1030	Protein ECM21	ECM21	DRSRFNNLDKLLSTPSPVNRSHNSSPTNGLS
1.26571	1.25543	1.2318	1.0121	0.887857	0.886542	0.883054	0.830693	0.667301	0.612241	S	3	___1	Aurora kinase motif special 2;Aurora kinase motifs;Dbf2 kinase motifs;downstream basic motif 6;downstream basic motif 8;upstream acidic motif 11;upstream acidic motif 9;upstream basic motif 14;upstream basic motif 2;upstream basic motif 3	0.99793	5.22807e-09	139.52	83.68	72.089	0.083557	55803000	P38167	527	Protein ECM21	ECM21	LKLTETESAQAHRRISNTLFSKVKNHLHMSS
1.7138	1.65113	1.56481	1.41099	1.37779	1.38701	1.37467	1.32338	1.25498	1.24908	S	3	___1	Aurora kinase motifs;Casein kinase motif;downstream acidic motif 2;downstream acidic motif 4;downstream basic motif 11;downstream basic motif 6;upstream acidic motif 10;upstream basic motif 15;upstream basic motif 2;upstream basic motif 6;upstream basic motif 7	0.999763	3.19287e-19	174.39	141.17	174.39	-0.10235	124160000	P38167	140	Protein ECM21	ECM21	RSSTSDTNRRTSGRLSVDQEPRISGGRYSQI
-1.76886	-2.00516	-2.13369	-2.49969	-2.24037	-1.89233	-1.99741	-2.05578	-2.34494	-2.38774	T	3	___1	Aurora kinase motifs;downstream acidic motif 12;downstream acidic motif 4;downstream basic motif 13;downstream basic motif 5;downstream basic motif 7;upstream basic motif 2;upstream basic motif 4	0.950026	0.0175329	53.557	39.563	53.557	-0.22441	3117900	P38167	1011	Protein ECM21	ECM21	FVSGNSGQGVARARATSVNDRSRFNNLDKLL
-1.03738	-1.03497	-0.929183	-0.925863	-0.833296	-0.857569	-0.788183	-0.766647	-0.81982	-0.860648	S	3	___1	Chk1 kinase substrate motif;Dbf2 kinase motifs;downstream acidic motif 10;downstream acidic motif 9;upstream acidic motif 14;upstream basic motif 3	0.754617	2.91827e-23	176.57	166.78	153.14	-0.067621	57893000	P38167	960	Protein ECM21	ECM21	PDLLSIQQLNLSRTTSVSGPSGYSDDAGVPN
0.353109	0.376568	0.422532	0.41114	0.313612	0.185532	0.271221	0.370573	0.502838	0.505761	S	2	___1	Dbf2 kinase motifs;downstream acidic motif 11;downstream acidic motif 3;downstream basic motif 12;downstream basic motif 4;downstream basic motif 6;upstream basic motif 3;upstream basic motif 5	0.999811	2.81062e-08	132.84	70.734	132.84	0.18263	29629000	P38167	1012	Protein ECM21	ECM21	VSGNSGQGVARARATSVNDRSRFNNLDKLLS
0.56606	0.588446	0.454677	0.466445	0.4125	0.500853	0.600374	0.713645	0.707182	0.771904	S	3	___1	Casein kinase motif;Casein kinase motif special 2;downstream acidic motif 2;downstream acidic motif 3;downstream basic motif 10;downstream basic motif 11;downstream basic motif 12;Plk kinase motif DE;Plk kinase motif DEN;upstream acidic motif 1;upstream acidic motif 11;upstream acidic motif 12;upstream acidic motif 2;upstream basic motif 4	1	9.56724e-10	127.59	90.036	127.59	-0.20872	50495000	Q06673	635	Protein ECM30	ECM30	PINDEILTSSHKNDDSHDDLILLSAKKKSAS
0.291834	0.177816	0.0205745	-0.0890119	-0.0877664	0.0180095	-0.0481963	-0.0785507	-0.188732	-0.160063	S	3	___1	downstream acidic motif 14;downstream basic motif 11;downstream basic motif 5;downstream basic motif 8;upstream acidic motif 12;upstream acidic motif 8;upstream basic motif 10;upstream basic motif 9	0.858655	3.97363e-10	131.31	122.21	128.74	0.12862	33211000	P32644	212	Putative ATP-dependent RNA helicase ECM32	ECM32	IAYEVKKENSTIQSSSSSNLRNFKGFKAVES
0.661422	0.807937	0.81036	0.83788	0.641246	0.467263	0.443652	0.436795	0.368828	0.358523	S	2	___1	downstream basic motif 1;downstream basic motif 12;upstream acidic motif 14;upstream basic motif 15;upstream basic motif 9	0.999975	2.67775e-12	147.83	119.74	147.83	-0.099816	50575000	P39998	257	Enhancer of mRNA-decapping protein 3	EDC3	KDQVLAKLGQMIISQSRSNSTSLPAANKQTT
1.25876	1.46471	1.52683	1.61562	1.4064	1.18824	1.18747	1.1829	1.19285	1.15706	S	2	___1	Dbf2 kinase motifs;downstream basic motif 13;downstream basic motif 15;downstream basic motif 8;upstream basic motif 13;upstream basic motif 3	0.874877	1.31118e-18	171.29	145.85	171.29	0.74266	59187000	P39998	261	Enhancer of mRNA-decapping protein 3	EDC3	LAKLGQMIISQSRSNSTSLPAANKQTTIRSK
-1.4342	-1.46197	-0.99518	-1.22025	-1.26596	-1.82503	-1.89831	-1.9036	-1.68233	-1.56538	S	3	___1	Cdk kinase full serine motif;Cdk kinase minimal serine motif;Cdk special 2;downstream basic motif 3;downstream basic motif 4;upstream acidic motif 15;upstream basic motif 4	0.992638	0.00157727	66.435	61.446	66.435	0.083263	3206000	P34216	527	EH domain-containing and endocytosis protein 1	EDE1	DTFSAQPPPVPKHASSPVKRTASTTLPQVPN
1.80839	1.84669	1.68948	1.72477	1.48854	1.20318	1.03591	0.949356	1.01919	1.0334	S	3	___1	Cdk kinase minimal serine motif;downstream acidic motif 14;downstream acidic motif 15;downstream basic motif 10;downstream basic motif 2;downstream basic motif 8;upstream acidic motif 1;upstream acidic motif 10;upstream acidic motif 11;upstream acidic motif 8	0.99985	2.692e-16	160.2	141.6	149.84	0.56711	118040000	P34216	1100	EH domain-containing and endocytosis protein 1	EDE1	ANSNEDGESVSSIQESPKISAQPKAKTINEE
4.44315	4.37001	4.27941	4.14967	4.12768	4.12578	4.09478	4.07955	4.09795	4.11851	T	3	___1	Cdk kinase minimal threonine motif;downstream acidic motif 7;downstream acidic motif 8;downstream basic motif 2;upstream basic motif 11;upstream basic motif 5	0.916367	7.87855e-05	103.87	71.031	66.073	-0.054943	607330000	P34216	1340	EH domain-containing and endocytosis protein 1	EDE1	ASLSKGPIVNRGVATTPKSLAVEELSGMGFT
-0.502979	-0.824333	-1.01353	-1.63424	-1.29349	-1.07956	-1.11039	-1.34309	-1.43232	-1.41854	T	3	___1	downstream basic motif 13;downstream basic motif 7;Plk kinase motif DEN;Plk kinase motif N;upstream basic motif 9	0.982248	2.59532e-10	124.3	105.83	96.379	0.031136	294070000	P34216	245	EH domain-containing and endocytosis protein 1	EDE1	VVNQPNRTTPLSANSTGVSSLTRHSTISRLS
-0.408209	-0.356851	-0.412315	-0.481012	-0.604803	-0.697007	-0.668799	-0.701976	-0.808505	-0.872117	S	3	___1	downstream acidic motif 10;downstream acidic motif 11;downstream acidic motif 12;downstream acidic motif 15;downstream acidic motif 9;downstream basic motif 13;downstream basic motif 6;downstream basic motif 8;Plk kinase motif DE;Plk kinase motif DEN;upstream acidic motif 13;upstream acidic motif 14;upstream acidic motif 2;upstream acidic motif 6;upstream basic motif 9	0.999997	2.26641e-14	149.22	133.79	114.27	0.66162	23880000	P34216	931	EH domain-containing and endocytosis protein 1	EDE1	HEDTVSKFVETTVENSNLNVNRVKDDEEKTE
3.10806	3.0124	2.88976	2.726	2.69605	2.67805	2.64526	2.6543	2.67053	2.70941	T	2	___1	downstream acidic motif 8;downstream acidic motif 9;downstream basic motif 3;upstream acidic motif 15;upstream basic motif 10;upstream basic motif 4	0.977305	7.87855e-05	103.87	71.031	93.166	-0.40499	453570000	P34216	1339	EH domain-containing and endocytosis protein 1	EDE1	DASLSKGPIVNRGVATTPKSLAVEELSGMGF
0.664925	0.657472	0.674364	0.61444	0.585709	0.568905	0.488743	0.460324	0.434231	0.47952	S	3	___1	downstream basic motif 11;upstream acidic motif 14;upstream basic motif 5	0.995516	5.1796e-29	205.98	181.45	139.11	-0.4327	285510000	P34216	241	EH domain-containing and endocytosis protein 1	EDE1	LEPVVVNQPNRTTPLSANSTGVSSLTRHSTI
1.5717	1.76412	1.90878	2.24129	2.18207	2.05204	2.092	2.24431	2.28046	2.20737	S	3	___1	downstream acidic motif 14;downstream acidic motif 6;downstream acidic motif 7;downstream basic motif 1;downstream basic motif 11;upstream acidic motif 3;upstream acidic motif 8;upstream basic motif 14;upstream basic motif 4	0.962159	2.46647e-20	172.55	142.45	172.55	0.084511	253120000	P34216	911	EH domain-containing and endocytosis protein 1	EDE1	AKSASNTDTTTKEATSRGNVHEDTVSKFVET
-1.04827	-1.01571	-0.861555	-0.851211	-0.898302	-0.983326	-0.906388	-0.781774	-0.74578	-0.757202	S	4	___1	Chk1 kinase substrate motif;Dbf2 kinase motifs;downstream acidic motif 15;downstream basic motif 14;upstream acidic motif 11;upstream acidic motif 13;upstream acidic motif 8;upstream basic motif 15;upstream basic motif 3	0.865803	2.0631e-32	209.42	191.13	209.42	0.04836	59579000	P34216	1008	EH domain-containing and endocytosis protein 1	EDE1	RFDGDLNEYGIPRSQSLTSSVANNAPQSVRD
0.101738	0.0571315	0.02227	-0.0518582	-0.0803844	-0.108767	-0.160088	-0.178071	-0.161274	-0.149472	S	3	___1	downstream acidic motif 3;downstream acidic motif 7;downstream basic motif 11;upstream acidic motif 4;upstream basic motif 13;upstream basic motif 14;upstream basic motif 5	0.995053	1.61658e-39	244.18	215.75	224.09	-0.03174	293770000	Q03653	564	Protein EFR3	EFR3	SKKGAQILLSRDNQISTSDLLSDSQVRTTPL
-0.284639	-0.288804	-0.129174	-0.100702	-0.203714	-0.361602	-0.472631	-0.422271	-0.296347	-0.275975	S	4	___1	downstream basic motif 4;downstream basic motif 6;upstream acidic motif 10;upstream acidic motif 11;upstream acidic motif 15;upstream acidic motif 3;upstream acidic motif 4;upstream acidic motif 7;upstream basic motif 8	0.999975	7.5204e-33	203.21	187.73	121.49	0.0077481	220050000	Q03653	771	Protein EFR3	EFR3	ENQNDDFKDANEDLHSLSSRGKIFSST____
-0.329648	-0.151717	0.13548	0.430019	0.499357	0.48738	0.619818	0.813263	1.01321	1.07032	S	3	___1	downstream acidic motif 6;downstream acidic motif 7;downstream basic motif 5;downstream basic motif 9;upstream basic motif 10;upstream basic motif 15;upstream basic motif 4;upstream basic motif 5;upstream basic motif 8;upstream basic motif 9	0.854482	0.000237836	82.707	61.754	79.393	0.0043637	29292000	Q02642	34	Nascent polypeptide-associated complex subunit beta-1	EGD1	KVGGTRRKLNKKAGSSAGANKDDTKLQSQLA
-1.58003	-1.45848	-1.21373	-0.826589	-0.658392	-0.54719	-0.603145	-0.595439	-0.57428	-0.584358	T	3	___1	Casein kinase motif;downstream acidic motif 2;downstream acidic motif 4;downstream acidic motif 6;upstream acidic motif 10;upstream acidic motif 11;upstream acidic motif 14;upstream acidic motif 3;upstream acidic motif 6;upstream basic motif 12;upstream basic motif 13	1	0.000152993	83.557	77.654	83.245	0.99038	106210000	Q02642	151	Nascent polypeptide-associated complex subunit beta-1	EGD1	AEKKDEAIPELVEGQTFDADVE_________
2.69489	2.56756	2.43869	2.22645	2.24551	2.33434	2.31406	2.32155	2.31523	2.3351	S	3	___1	Aurora kinase motifs;Cdk kinase minimal serine motif;downstream acidic motif 14;downstream basic motif 7;upstream acidic motif 1;upstream acidic motif 10;upstream basic motif 11;upstream basic motif 14;upstream basic motif 2;upstream basic motif 4;upstream basic motif 5;upstream basic motif 6	0.998734	9.83153e-09	133.96	93.238	133.96	0.11911	269280000	Q05050	151	Eisosome protein 1	EIS1	SKTSKESQTKRKSKESPGAAASKAYSMTMET
-0.903627	-0.968439	-1.0712	-1.19891	-1.29588	-1.32167	-1.39107	-1.40419	-1.38583	-1.41101	S	2	___1	Cdk kinase minimal serine motif;downstream acidic motif 11;downstream acidic motif 5;downstream acidic motif 8;downstream basic motif 14;downstream basic motif 9;upstream acidic motif 10;upstream acidic motif 11;upstream basic motif 7	0.999902	3.17098e-10	117.65	102.78	115.82	0.36349	40228000	Q05050	401	Eisosome protein 1	EIS1	FLSPEDITKIASGLISPVLGEVSERAEAQRA
3.78558	3.68927	3.61209	3.4511	3.4281	3.40687	3.32691	3.24583	3.16267	3.09638	S	2	___1	Chk1 kinase substrate motif;Dbf2 kinase motifs;downstream acidic motif 11;downstream basic motif 10;downstream basic motif 15;downstream basic motif 7;Plk kinase motif DEN;Plk kinase motif N;upstream basic motif 10;upstream basic motif 14;upstream basic motif 3;upstream basic motif 6	0.998837	5.81854e-26	200.67	170.9	171.09	-0.01036	918120000	Q05050	130	Eisosome protein 1	EIS1	TKAASKMGPKVVRNNSITSATSKTSKESQTK
-1.0372	-1.0533	-1.14094	-1.0823	-1.07781	-0.99711	-0.853083	-0.74305	-0.639218	-0.713531	S	2	___1	downstream acidic motif 5;downstream basic motif 15;downstream basic motif 7;Plk kinase motif DE;Plk kinase motif DEN;upstream acidic motif 15;upstream acidic motif 2;upstream acidic motif 5;upstream acidic motif 7;upstream basic motif 1;upstream basic motif 11	0.999766	0.0123184	64.04	8.4908	64.04	-1.1312	4877100	Q05050	441	Eisosome protein 1	EIS1	EAYNKSSNEWETMERSIISNDAKVLTTTANR
1.87154	1.94706	1.79483	1.99255	1.92102	1.87958	1.9929	2.14023	2.23423	2.18892	S	4	___1	Casein kinase motif;downstream acidic motif 13;downstream acidic motif 2;downstream acidic motif 6;downstream acidic motif 7;downstream basic motif 14;downstream basic motif 3;Plk kinase motif DEN;Plk kinase motif N;upstream acidic motif 7;upstream acidic motif 8;upstream basic motif 1;upstream basic motif 15	1	2.25725e-30	199.12	180.87	179.87	0.21363	112140000	Q05050	710	Eisosome protein 1	EIS1	KLIGMTSEEYLTQNKSVEKNVEDLPTQLEKI
2.8833	2.971	2.95967	3.10252	3.01543	2.8979	3.03461	3.20078	3.43715	3.48131	S	3	___1	downstream acidic motif 13;downstream acidic motif 4;downstream acidic motif 5;downstream acidic motif 8;downstream basic motif 10;downstream basic motif 3;Plk kinase motif DEN;Plk kinase motif N;upstream acidic motif 11;upstream acidic motif 8;upstream acidic motif 9;upstream basic motif 1;upstream basic motif 12;upstream basic motif 7	0.97911	1.25335e-22	181.77	160.37	149.99	-0.042241	468530000	Q05050	780	Eisosome protein 1	EIS1	VQTKEPEEKISIGNKSSGKEDANDCKSAEHS
0.502284	0.370678	0.37996	0.215101	0.327738	0.287538	0.0811807	-0.25557	-0.579148	-0.730222	S	2	___1	downstream acidic motif 13;downstream acidic motif 15;downstream acidic motif 4;downstream acidic motif 8;downstream basic motif 5;downstream basic motif 6;upstream acidic motif 1;upstream acidic motif 10;upstream acidic motif 15;upstream acidic motif 3;upstream basic motif 11;upstream basic motif 6;upstream basic motif 8	1	2.30607e-06	102.89	86.21	68.262	0.07459	20795000	Q05050	649	Eisosome protein 1	EIS1	ELSTKEARLKQLEVDSLINERKSELNATEIE
1.37521	1.13551	0.90264	0.56736	0.66072	0.838672	0.887407	0.808473	0.537266	0.141516	S	2	___1	downstream acidic motif 6;downstream acidic motif 7;downstream acidic motif 9;downstream basic motif 15;downstream basic motif 8	1	6.71316e-29	155.75	128.44	155.75	-0.033666	162430000	Q05050	2	Eisosome protein 1	EIS1	______________MSLISAVEDRDIHNIGK
-0.222796	-0.422407	-0.538462	-0.934081	-0.963207	-0.956836	-0.833224	-0.772365	-0.815901	-0.956089	T	3	___1	downstream basic motif 14;downstream basic motif 15;downstream basic motif 6;upstream acidic motif 10;upstream acidic motif 7;upstream acidic motif 9;upstream basic motif 1;upstream basic motif 8	0.875788	0.00460031	60.602	39.939	40.81	0.33819	313190000	Q05050	18	Eisosome protein 1	EIS1	LISAVEDRDIHNIGKTSGGGSRTSSITSSKK
1.37875	1.21506	1.08547	0.655344	0.566155	0.592911	0.632493	0.696858	0.657954	0.598912	S	4	___1	Aurora kinase motifs;downstream basic motif 13;downstream basic motif 14;downstream basic motif 5;upstream acidic motif 10;upstream acidic motif 11;upstream acidic motif 8;upstream basic motif 2;upstream basic motif 9	0.792171	0.00157573	63.69	47.551	60.602	0.094331	133450000	Q05050	19	Eisosome protein 1	EIS1	ISAVEDRDIHNIGKTSGGGSRTSSITSSKKS
1.69831	1.73589	1.54419	1.55646	1.2081	0.753526	0.70775	0.698604	0.912251	0.90879	T	2	___1	downstream acidic motif 10;downstream acidic motif 14;downstream acidic motif 15;downstream acidic motif 3;downstream acidic motif 6;downstream acidic motif 7;downstream acidic motif 9;downstream basic motif 12;downstream basic motif 13;downstream basic motif 4;upstream acidic motif 3;upstream acidic motif 4;upstream acidic motif 8;upstream basic motif 11;upstream basic motif 7	1	1.1135e-05	113.35	95.482	113.35	-2.3696	71076000	Q05050	720	Eisosome protein 1	EIS1	LTQNKSVEKNVEDLPTQLEKIEEGDELKKEE
4.06549	3.97842	3.82982	3.71031	3.63328	3.57512	3.49129	3.41896	3.37796	3.34074	S	3	___1	downstream acidic motif 6;downstream acidic motif 8;downstream acidic motif 9;downstream basic motif 10;downstream basic motif 5;upstream acidic motif 3;upstream acidic motif 6;upstream basic motif 7	0.97574	1.59188e-77	297	280.07	154.47	0.13367	1562300000	Q05050	763	Eisosome protein 1	EIS1	GVPVSTAAKEATETSSAVQTKEPEEKISIGN
0.464442	0.386007	0.353409	0.249481	0.227625	0.195498	0.135914	0.0822793	-0.0837363	-0.196048	T	3	___1	Casein kinase motif;downstream acidic motif 2;downstream basic motif 13;upstream acidic motif 13;upstream basic motif 14;upstream basic motif 5	0.892551	1.33669e-39	226.74	210.06	215.64	-0.325	91238000	Q05050	163	Eisosome protein 1	EIS1	SKESPGAAASKAYSMTMETTSLSSQTNSRSY
0.783898	0.781585	0.658129	0.797281	0.842731	0.93581	0.985603	1.10224	1.24635	1.32342	S	3	___1	Aurora kinase motifs;downstream basic motif 10;downstream basic motif 14;downstream basic motif 6;downstream basic motif 7;upstream acidic motif 15;upstream basic motif 2;upstream basic motif 9	0.815243	0.000687579	67.456	50.825	67.456	0.39607	580020000	Q05050	26	Eisosome protein 1	EIS1	DIHNIGKTSGGGSRTSSITSSKKSLKHGSKS
3.92069	4.01791	3.99515	4.09467	3.92968	3.70082	3.77737	3.86004	4.08397	4.11245	S	2	___1	Dbf2 kinase motifs;downstream basic motif 13;downstream basic motif 5;downstream basic motif 6;downstream basic motif 9;upstream basic motif 10;upstream basic motif 3	0.98644	1.53891e-18	186.41	142.64	155.15	-0.10179	1140600000	Q05050	27	Eisosome protein 1	EIS1	IHNIGKTSGGGSRTSSITSSKKSLKHGSKSL
1.15324	1.16033	1.14519	1.10002	1.08183	1.08797	1.04725	0.981039	0.954734	0.941164	T	3	___1	downstream acidic motif 9;downstream basic motif 13;downstream basic motif 14;downstream basic motif 15;downstream basic motif 5;downstream basic motif 8;upstream basic motif 12;upstream basic motif 5;upstream basic motif 8	0.912525	1.14196e-05	109.96	91.178	109.96	-0.13693	565730000	Q05050	132	Eisosome protein 1	EIS1	AASKMGPKVVRNNSITSATSKTSKESQTKRK
0.558826	0.486048	0.55683	0.459642	0.407603	0.364294	0.349294	0.386791	0.326973	0.233967	S	4	___1	Dbf2 kinase motifs;upstream acidic motif 14;upstream basic motif 3	0.881586	2.43854e-32	202.14	187.01	202.14	-0.89959	151380000	Q05050	179	Eisosome protein 1	EIS1	METTSLSSQTNSRSYSITSASSVLSGASGSF
0.529291	0.461835	0.375482	0.242816	0.206971	0.403465	0.349949	0.4176	0.204825	0.116727	S	3	___1	Aurora kinase motif special 2;Aurora kinase motif special 3;Aurora kinase motifs;Cbk1 kinase motif;Dbf2 kinase motifs;downstream acidic motif 5;downstream acidic motif 7;downstream basic motif 10;downstream basic motif 12;downstream basic motif 15;upstream acidic motif 10;upstream acidic motif 6;upstream basic motif 13;upstream basic motif 2;upstream basic motif 3;upstream basic motif 4	0.92578	0.0139861	53.169	34.389	53.169	-0.02711	17829000	Q05050	584	Eisosome protein 1	EIS1	ISRLQDAIVDHKRKISGYGNDLDAQKNRNIR
1.74592	1.84456	1.7941	2.0132	1.98555	1.95344	1.80211	1.68586	1.57271	1.46663	S	3	___1	downstream acidic motif 10;downstream acidic motif 4;downstream acidic motif 5;downstream acidic motif 8;downstream acidic motif 9;downstream basic motif 11;downstream basic motif 13;downstream basic motif 14;downstream basic motif 2;downstream basic motif 6;upstream acidic motif 13;upstream acidic motif 3;upstream acidic motif 7;upstream basic motif 12;upstream basic motif 14;upstream basic moti…	1	8.42473e-10	117.03	70.999	92.492	0.26512	73110000	Q05050	681	Eisosome protein 1	EIS1	KKEKLNLLEAMKDVASARGDDKIDEEKVKKL
-0.688265	-0.666171	-0.609176	-0.599827	-0.636118	-0.802341	-0.886561	-0.967905	-1.04141	-1.11608	S	3	___1	Casein kinase motif;downstream acidic motif 1;downstream acidic motif 11;downstream acidic motif 15;downstream acidic motif 2;downstream basic motif 12;downstream basic motif 8;upstream acidic motif 10;upstream acidic motif 11;upstream acidic motif 12;upstream acidic motif 15;upstream basic motif 14;upstream basic motif 6;upstream basic motif 7;upstream basic motif 9	0.918907	3.3595e-14	153.7	125.07	145.43	-0.1634	21472000	Q05050	701	Eisosome protein 1	EIS1	DKIDEEKVKKLIGMTSEEYLTQNKSVEKNVE
4.02776	3.98725	3.8814	3.84863	3.81404	3.80731	3.85371	3.89504	3.971	3.95729	S	3	___1	Aurora kinase motifs;downstream acidic motif 10;downstream acidic motif 13;downstream acidic motif 9;downstream basic motif 15;downstream basic motif 4;downstream basic motif 8;upstream acidic motif 15;upstream acidic motif 3;upstream acidic motif 4;upstream acidic motif 6;upstream basic motif 2;upstream basic motif 7	1	1.45579e-54	254.96	238.51	120.53	0.077824	992800000	Q05050	775	Eisosome protein 1	EIS1	ETSSAVQTKEPEEKISIGNKSSGKEDANDCK
3.71659	3.81299	3.71265	3.80821	3.56135	3.32494	3.32179	3.40764	3.54582	3.5307	S	4	___1	Casein kinase motif;downstream acidic motif 2;downstream acidic motif 6;downstream basic motif 12;downstream basic motif 5;upstream acidic motif 3;upstream acidic motif 6;upstream acidic motif 7;upstream basic motif 1;upstream basic motif 12;upstream basic motif 8	0.999999	1.54978e-39	224.36	177.23	133.16	-0.26321	974510000	Q05050	791	Eisosome protein 1	EIS1	IGNKSSGKEDANDCKSAEHSKEISVSQKAGN
1.33698	1.35455	1.3141	1.16712	0.965294	0.762138	0.682338	0.58249	0.590768	0.569208	S	2	___1	Casein kinase motif;downstream acidic motif 10;downstream acidic motif 11;downstream acidic motif 13;downstream acidic motif 15;downstream acidic motif 2;downstream basic motif 12;downstream basic motif 9	0.999989	5.63029e-16	102.37	93.509	78.934	-0.063055	84360000	Q03071	2	Elongin-C	ELC1	______________MSQDFVTLVSKDDKEYE
2.37846	2.26613	2.16159	1.98989	2.00352	2.04653	2.02266	2.00556	1.93328	1.90309	S	2	___1	Casein kinase motif;Casein kinase motif special 2;downstream acidic motif 1;downstream acidic motif 2;downstream acidic motif 3;upstream acidic motif 1;upstream acidic motif 15;upstream basic motif 14;upstream basic motif 6;upstream basic motif 8;upstream basic motif 9	1	1.68541e-18	186.3	182.46	128.88	0.12891	335890000	P36053	142	Transcription elongation factor 1	ELF1	ERIGQVKRGRGALVDSDDE____________
2.69942	2.73051	2.74098	2.85213	2.89347	2.90658	2.88309	2.8164	2.63338	2.55426	S	2	___1	Casein kinase motif;downstream acidic motif 10;downstream acidic motif 13;downstream acidic motif 14;downstream acidic motif 2;downstream basic motif 6	1	4.63933e-08	85.849	80.022	76.592	-0.18469	1796500000	Q04409	2	Putative glucokinase-2	EMI2	______________MSFENLHKVNAEALEDA
-0.65451	-0.578316	-0.700612	-0.629668	-0.708615	-0.851273	-0.845423	-0.895043	-0.869805	-0.844964	S	3	___1	downstream acidic motif 13;downstream acidic motif 6;downstream acidic motif 9;downstream basic motif 14;downstream basic motif 7;Plk kinase motif DE;Plk kinase motif DE special 2;Plk kinase motif DEN;upstream acidic motif 11;upstream acidic motif 13;upstream acidic motif 2;upstream acidic motif 3;upstream acidic motif 6;upstream basic motif 1;upstream basic motif 8	0.890671	4.45308e-10	130.85	114.16	130.85	-0.55441	10731000	Q08299	16	Siderophore iron transporter ENB1	ENB1	MLETDHSRNDNLDDKSTVCYSEKTDSNVEKS
-1.70723	-1.48037	-1.32456	-1.23517	-1.48562	-1.87243	-1.82227	-1.66946	-1.4168	-1.32037	S	3	___1	downstream acidic motif 1;downstream acidic motif 11;downstream acidic motif 5;downstream acidic motif 9;downstream basic motif 13;downstream basic motif 4;downstream basic motif 7;upstream acidic motif 12;upstream acidic motif 4;upstream basic motif 10;upstream basic motif 8	0.922304	1.11597e-05	97.551	83.872	89.231	-0.13333	8440700	P00924;P00925	251;251	Enolase 1;Enolase 2	ENO1;ENO2	AGHDGKIKIGLDCASSEFFKDGKYDLDFKNP
-3.0082	-2.88281	-2.8352	-2.82779	-2.85133	-2.97598	-2.88463	-2.95738	-2.949	-3.0167	S	3	___1	Aurora kinase motifs;Casein kinase motif;downstream acidic motif 1;downstream acidic motif 14;downstream acidic motif 2;downstream basic motif 15;upstream acidic motif 11;upstream acidic motif 12;upstream acidic motif 13;upstream acidic motif 14;upstream acidic motif 6;upstream basic motif 1;upstream basic motif 2	0.988403	0.00036893	76.85	47.522	76.85	0.30461	3687000	P38333	147	Essential nuclear protein 1	ENP1	IDEEDAAMFEQYFKKSDDFNSLSGSYNLADK
3.05693	3.00643	2.93497	2.91458	2.9324	2.95104	2.90934	2.86622	2.7628	2.71204	S	2	___1	Casein kinase motif;Casein kinase motif special 2;downstream acidic motif 1;downstream acidic motif 15;downstream acidic motif 2;downstream acidic motif 3;downstream acidic motif 9;downstream basic motif 11;downstream basic motif 4;downstream basic motif 8;Plk kinase motif DE;Plk kinase motif DEN;upstream acidic motif 1;upstream acidic motif 15;upstream acidic motif 2;upstream basic motif 10;upst…	1	1.83486e-59	273.3	225.74	273.3	0.28458	324190000	P48234	529	Ribosome biogenesis protein ENP2	ENP2	EGAAKRIRALTAAEESDEERIAMKDGRGHYD
-0.886204	-0.854818	-0.989125	-0.787105	-0.760814	-0.7825	-0.872597	-0.927137	-0.888181	-0.898755	S	2	___1	Cdk kinase full serine motif;Cdk kinase minimal serine motif;downstream basic motif 2;downstream basic motif 3;downstream basic motif special 2;upstream acidic motif 5;upstream basic motif 7	0.975484	0.00104029	83.862	37.4	78.655	-0.20595	17634000	Q12518	317	Epsin-1	ENT1	AMSNNPFAKSEQSSSSPKRNQLVAASSPQQL
3.11268	2.9899	2.7539	2.55871	2.54011	2.60496	2.49172	2.39648	2.15571	2.10466	T	2	___1	downstream acidic motif 14;downstream acidic motif 7;downstream basic motif 11;downstream basic motif 8;Plk kinase motif DEN;Plk kinase motif N;upstream acidic motif 7;upstream basic motif 1;upstream basic motif 10	0.999999	1.27326e-11	142.91	108.66	142.91	-0.79401	160440000	Q12518	346	Epsin-1	ENT1	QLQQQKQQEPLIQNRTGNQSMTDKYSKLNEL
0.218615	0.163047	0.080765	-0.0229256	-0.0215832	-0.00401457	-0.000758732	0.0933959	0.15795	0.241647	S	3	___1	Casein kinase motif;downstream acidic motif 1;downstream acidic motif 2;downstream acidic motif 4;downstream acidic motif 5;downstream acidic motif 6;downstream basic motif 15;downstream basic motif 9;upstream basic motif 1;upstream basic motif 10;upstream basic motif 11;upstream basic motif 13;upstream basic motif 15;upstream basic motif 5;upstream basic motif 6;upstream basic motif 7;upstream b…	0.999885	3.69837e-20	177.67	152.35	127.97	0.014414	31095000	Q12518	163	Epsin-1	ENT1	KGRNRKGRRRRGTGRSDENDDDLQRAISASR
-2.58883	-2.58312	-2.51991	-2.49312	-2.53077	-2.58907	-2.54563	-2.47107	-2.45905	-2.50446	T	3	___1	downstream acidic motif 10;downstream acidic motif 3;downstream basic motif 12;upstream acidic motif 13;upstream acidic motif 6;upstream basic motif 12;upstream basic motif 9	0.999952	8.97491e-32	201.17	183.03	201.17	-0.51615	103570000	Q12518	366	Epsin-1	ENT1	MTDKYSKLNELLATGTGIDTFGNVGEARIPA
1.29466	1.25785	1.23049	1.2263	1.2153	1.1669	1.21805	1.27142	1.27547	1.23941	T	2	___1	downstream acidic motif 7;downstream acidic motif 8;downstream basic motif 3;upstream basic motif 10	1	2.14972e-36	233.31	219.7	233.31	-0.95989	120610000	Q12518	395	Epsin-1	ENT1	PAQHTKTGTFINSQGTGYRQVSDDPNHNPFL
0.354617	0.456505	0.691229	0.843683	1.02557	1.13253	1.23689	1.2234	1.1206	1.00996	S	3	___1	downstream acidic motif 13;downstream acidic motif 6;downstream acidic motif 7;downstream acidic motif 8;downstream basic motif 1;downstream basic motif 10;downstream basic motif 11;downstream basic motif 12;Plk kinase motif DE;Plk kinase motif DEN;upstream acidic motif 1;upstream acidic motif 2;upstream acidic motif 6;upstream acidic motif 8;upstream acidic motif 9;upstream basic motif 5	0.999991	2.66059e-20	170.89	152.06	170.89	2.0528	67894000	Q05785	187	Epsin-2	ENT2	SSPSYQDDLEKALEESRITAQEDEQRRRELA
0.168194	0.209711	0.246405	0.226048	0.114557	-0.0913056	-0.116165	-0.163155	-0.0491401	-0.0215762	T	3	___1	downstream acidic motif 11;downstream acidic motif 7;downstream basic motif 8;upstream basic motif 1;upstream basic motif 4	0.997609	0.00735822	70.563	35.149	56.956	0.2391	8679000	Q05785	430	Epsin-2	ENT2	QQAQFQQQQPLKQTRTGNQSISDKYSDLNTL
-1.96399	-1.937	-1.89977	-1.82381	-1.89772	-2.15159	-2.05054	-1.89107	-1.65242	-1.60879	T	3	___1	downstream acidic motif 10;downstream acidic motif 3;downstream basic motif 12;upstream acidic motif 13;upstream acidic motif 9;upstream basic motif 12	0.995622	1.35319e-16	149.2	138.65	149.2	0.80207	49195000	Q05785	450	Epsin-2	ENT2	ISDKYSDLNTLLATGTGIDTFGNTGEARIPA
3.1244	3.09506	2.99969	2.96047	2.87276	2.83396	2.86178	2.90332	2.88067	2.84143	T	4	___1	downstream acidic motif 8;downstream basic motif 10;downstream basic motif 3;upstream basic motif 10	0.999999	6.67564e-42	221.04	199.43	221.04	-0.23884	383590000	Q05785	479	Epsin-2	ENT2	PAQHTKTGTFINSQGTGYKQVTNEPKNNPFL
4.53856	4.48291	4.20949	4.16659	4.0135	3.91095	3.86753	3.88544	3.87722	3.89151	T	2	___1	downstream basic motif 1;downstream basic motif 14;upstream acidic motif 15;upstream acidic motif 8;upstream basic motif 6	1	5.78325e-06	112.71	65.108	81.972	-0.20538	732240000	Q05785;Q12518	468;384	Epsin-2;Epsin-1	ENT2;ENT1	DTFGNTGEARIPAQHTKTGTFINSQGTGYKQ
-3.80038	-3.81061	-3.72369	-3.62952	-3.30863	-3.11589	-2.95262	-2.85373	-2.87346	-2.80446	S	3	___1	downstream acidic motif 3;downstream basic motif 10;downstream basic motif 5;downstream basic motif 6;downstream basic motif 9;Plk kinase motif DEN;Plk kinase motif N;upstream acidic motif 6;upstream acidic motif 7	0.999973	1.95389e-10	78.021	66.106	78.021	-0.1689	5397600	P47160	11	Epsin-3	ENT3	_____MSLEDTLANMSLYDAKKYFRKAQNVV
1.30475	1.26255	1.36267	1.41018	1.59827	1.7333	1.71961	1.70379	1.58255	1.55105	S	3	___1	Casein kinase motif;downstream acidic motif 2;downstream basic motif 15;downstream basic motif 8;upstream acidic motif 14;upstream basic motif 10;upstream basic motif 11;upstream basic motif 15;upstream basic motif 8	0.970926	8.45903e-16	144.27	113.03	144.27	0.025507	74782000	P47160	176	Epsin-3	ENT3	RETAKKYKGVAGGSASADGSLNSKAGFTSTK
0.036971	0.0154691	0.0127011	-0.0043146	0.0635555	0.106559	0.175783	0.243752	0.267878	0.286644	T	3	___1	Plk kinase motif DE;Plk kinase motif DEN;upstream acidic motif 10;upstream acidic motif 13;upstream acidic motif 2;upstream basic motif 15	0.999861	4.22147e-16	158.74	151.86	158.74	0.012282	181300000	P25087	382	Sterol 24-C-methyltransferase	ERG6	KPENAETPSQTSQEATQ______________
0.66057	0.678693	0.784407	0.685206	0.5891	0.564707	0.588733	0.680547	0.681883	0.693194	S	3	___1	downstream acidic motif 5;upstream acidic motif 3;upstream acidic motif 6;upstream basic motif 8;upstream basic motif 9	0.911826	3.50814e-17	167.16	159.83	85.146	-3.5433	297840000	P25087	375	Sterol 24-C-methyltransferase	ERG6	MMLFVARKPENAETPSQTSQEATQ_______
1.41781	1.28684	1.16859	0.96192	0.959887	0.946441	0.876675	0.790656	0.696886	0.662135	S	3	___1	Chk1 kinase substrate motif;downstream acidic motif 1;downstream acidic motif 11;downstream acidic motif 12;downstream acidic motif 3;downstream basic motif 14;downstream basic motif 15;downstream basic motif 8;Plk kinase motif DEN;Plk kinase motif N;upstream acidic motif 11;upstream acidic motif 12;upstream basic motif 3;upstream basic motif 8;upstream basic motif 9	1	2.11341e-26	197.79	180.09	151.99	-0.17321	70621000	Q03661	1326	Silent chromatin protein ESC1	ESC1	NAPDDIKRQQLLKNLSDLENYSQRLIEDSRR
2.57419	2.57549	2.42502	2.43053	2.2982	2.19262	2.11721	2.09587	2.12469	2.14087	S	4	___1	Aurora kinase motifs;downstream acidic motif 1;downstream acidic motif 11;downstream acidic motif 3;downstream acidic motif 4;downstream acidic motif 5;downstream acidic motif 6;downstream basic motif 10;downstream basic motif 14;downstream basic motif 9;upstream acidic motif 11;upstream acidic motif 14;upstream basic motif 2;upstream basic motif 4;upstream basic motif 6	0.999997	1.06726e-27	198.77	176.76	198.77	0.55911	85914000	Q03661	911	Silent chromatin protein ESC1	ESC1	NDNTEFSSTKYKVRNSDLEDDESLKKELTKA
1.33878	1.48297	1.51074	1.55907	1.34527	1.10238	1.1015	1.24275	1.52713	1.64604	S	2	___1	Cdk kinase minimal serine motif;Dbf2 kinase motifs;downstream basic motif 4;downstream basic motif 6;downstream basic motif 7;downstream basic motif 9;upstream basic motif 11;upstream basic motif 13;upstream basic motif 3;upstream basic motif 7;upstream basic motif 9	0.997674	0.0310679	48.036	48.036	47.599	0.18605	50694000	Q06340	151	Protein ESC2	ESC2	FPRSRSRSRSSIRSISPAGKYKRQKSSLLYT
-1.43806	-0.943849	-0.342801	0.0790571	0.307053	0.37055	0.343802	0.235922	0.0898908	0.00977512	T	3	___1	Casein kinase motif;downstream acidic motif 10;downstream acidic motif 2;downstream acidic motif 8;downstream basic motif 11;downstream basic motif 12;downstream basic motif 13;downstream basic motif 15;downstream basic motif 3;downstream basic motif 5;downstream basic motif 6;downstream basic motif 7;downstream basic motif 9;Plk kinase motif DE;Plk kinase motif DE special 2;Plk kinase motif DEN;…	0.971636	8.77626e-06	106.42	83.095	106.42	0.35905	18868000	Q06344	432	Pre-rRNA-processing protein ESF1	ESF1	LEGGNEKSSEDKEETTIEKIRRKEKERRKAR
-1.22452	-1.24143	-1.27776	-1.26318	-1.23711	-1.24517	-1.31856	-1.40607	-1.39063	-1.3879	S	2	___1	downstream acidic motif 11;downstream acidic motif 3;downstream acidic motif 9;downstream basic motif 6;upstream basic motif 4	0.754169	1.32591e-12	157.97	114.66	138.76	-0.19562	7493600	P38071	136	Enoyl-[acyl-carrier protein] reductase [NADPH, B-specific], mitochondrial	ETR1	LQANQGTWSNYRVFSSSSDLIKVNDLDLFSA
-0.156276	-0.16565	-0.0328133	-0.0417027	0.0454895	0.00369328	-0.114368	-0.157953	-0.181685	-0.0724992	S	3	___1	Casein kinase motif;downstream acidic motif 13;downstream acidic motif 15;downstream acidic motif 2;downstream basic motif 1;downstream basic motif 7;Plk kinase motif DE;Plk kinase motif DE special 2;Plk kinase motif DEN;upstream acidic motif 10;upstream acidic motif 2;upstream acidic motif 3;upstream acidic motif 7;upstream basic motif 12;upstream basic motif 13;upstream basic motif 14;upstream …	0.989746	0.000204483	83.37	57.504	78.69	-0.17117	21342000	Q08421	30	Enhancer of translation termination 1	ETT1	KKRKVESVEKKSDEPSRESTPVRSQMSVELD
-3.69173	-3.25315	-2.98328	-2.84786	-2.99239	-3.26068	-3.17863	-3.29494	-3.06619	-3.12624	S	3	___1	Casein kinase motif;downstream acidic motif 10;downstream acidic motif 11;downstream acidic motif 12;downstream acidic motif 2;downstream acidic motif 4;downstream acidic motif 5;downstream acidic motif 6;downstream acidic motif 8;upstream acidic motif 13;upstream acidic motif 14;upstream acidic motif 9;upstream basic motif 10;upstream basic motif 4	0.815435	0.000666766	68.689	51.809	68.689	-0.5066	14076000	Q08421	41	Enhancer of translation termination 1	ETT1	SDEPSRESTPVRSQMSVELDDDADLDDELAQ
-0.625348	-0.467782	-0.425226	-0.178695	-0.163976	-0.131163	-0.157835	0.0109992	0.204291	0.351186	S	3	___1	Cdk kinase full serine motif;Cdk kinase minimal serine motif;downstream basic motif 12;downstream basic motif 14;downstream basic motif 3;downstream basic motif 5;upstream basic motif 12;upstream basic motif 14;upstream basic motif 15;upstream basic motif 4;upstream basic motif 5;upstream basic motif 8	0.920382	0.00110062	73.9	46.802	73.9	-0.15416	10568000	P38261	22	Exocyst complex component EXO84	EXO84	KKARNNWKHVKKSASSPAKQKTPPSPAKPKQ
1.17394	1.23753	1.26856	1.36458	1.33025	1.17261	1.05365	1.14393	1.34629	1.5062	S	4	___1	Cdk kinase full serine motif;Cdk kinase minimal serine motif;downstream basic motif 3;downstream basic motif 5;downstream basic motif 6;downstream basic motif 7;Plk kinase motif DEN;Plk kinase motif N;upstream acidic motif 4;upstream basic motif 1;upstream basic motif 5	1	0.00107206	74.944	49.727	60.628	0.010704	24924000	P38261	482	Exocyst complex component EXO84	EXO84	YLQSTQQTPGRENNRSPNKNKRRSMGGSITP
-1.39364	-1.52734	-1.50003	-1.63688	-1.61537	-1.69152	-1.70295	-1.65246	-1.66768	-1.66907	S	3	___1	Casein kinase motif;Cbk1 kinase motif;Dbf2 kinase motifs;downstream acidic motif 14;downstream acidic motif 15;downstream acidic motif 2;downstream basic motif 1;downstream basic motif 11;downstream basic motif 9;Ime2 kinase motif;upstream basic motif 1;upstream basic motif 3	0.998413	0.000486851	83.204	66.178	62.891	-0.20381	5373600	P38261	523	Exocyst complex component EXO84	EXO84	YLLQNLTLSMHSRPRSRDMSSTAQRLKFLDE
-3.36059	-3.31784	-3.22934	-3.18711	-3.13127	-3.10113	-2.85558	-2.48322	-2.10343	-1.86049	S	3	___1	downstream acidic motif 4;downstream acidic motif 8;downstream acidic motif 9;downstream basic motif 11;downstream basic motif 14;Plk kinase motif DE;Plk kinase motif DEN;upstream acidic motif 2;upstream acidic motif 5;upstream basic motif 10;upstream basic motif 11;upstream basic motif 14;upstream basic motif 3	0.865318	1.10114e-12	143.83	111.64	120.9	-0.17137	3165500	P30624	622	Long-chain-fatty-acid--CoA ligase 1	FAA1	TKLAKKLGIMEQKDSSINIENYLEDAKLIKA
-1.44325	-1.531	-1.92255	-1.93222	-2.2181	-2.62944	-2.79233	-2.69735	-2.33715	-2.20604	T	3	___1	Cdk kinase minimal threonine motif;downstream basic motif 13;downstream basic motif 6;upstream acidic motif 7;upstream acidic motif 8;upstream basic motif 5	0.875209	0.00130275	71.153	50.252	71.153	-0.088407	9480600	P34756	392	1-phosphatidylinositol 3-phosphate 5-kinase FAB1	FAB1	QSIMTSGEDSKLFISTPPPPPKMAIPATKQG
-1.23143	-1.19281	-1.18386	-1.03663	-1.10414	-1.27302	-1.26587	-1.21018	-1.12368	-1.1478	T	2	___1	Cdk kinase minimal threonine motif;downstream acidic motif 13;downstream acidic motif 4;downstream acidic motif 8;downstream basic motif 7;downstream basic motif 9;upstream acidic motif 14;upstream acidic motif 5;upstream basic motif 6	1	0.000278426	83.292	70.173	73.758	-0.98152	21962000	P34756	1953	1-phosphatidylinositol 3-phosphate 5-kinase FAB1	FAB1	SEISSLVTTKEGLLNTPPIEGARDRTPQESQ
0.795533	0.801706	0.720034	0.667753	0.530541	0.313703	0.259028	0.21558	0.247658	0.256287	S	3	___1	downstream acidic motif 14;downstream basic motif 11;upstream acidic motif 10;upstream acidic motif 6;upstream acidic motif 7;upstream basic motif 1;upstream basic motif 11;upstream basic motif 14	0.82739	5.79163e-06	106.6	79.505	106.6	0.62436	17077000	P34756	1712	1-phosphatidylinositol 3-phosphate 5-kinase FAB1	FAB1	YKNVKDAVDEPLHSRSSGNNLSSANVKTLEA
2.73619	2.58289	2.47848	2.18402	2.28398	2.43681	2.3921	2.2937	2.02512	2.00316	S	3	___1	Chk1 kinase substrate motif;Dbf2 kinase motifs;downstream acidic motif 10;downstream acidic motif 9;downstream basic motif 15;downstream basic motif 2;downstream basic motif 6;downstream basic motif 8;Plk kinase motif DEN;Plk kinase motif N;upstream acidic motif 6;upstream acidic motif 7;upstream basic motif 12;upstream basic motif 3;upstream basic motif 4	0.997902	0.000132405	89.301	70.989	89.301	-0.026284	52949000	P53917	27	Factor arrest protein 11	FAR11	PIIRSVSLEDLKRNSSFKGNLKYKDEVTSHK
3.52476	3.42775	3.33926	3.11999	3.13697	3.22543	3.19459	3.13891	3.01166	3.03901	S	4	___1	Dbf2 kinase motifs;downstream acidic motif 1;downstream basic motif 10;downstream basic motif 12;Plk kinase motif DEN;Plk kinase motif N;upstream acidic motif 5;upstream basic motif 1;upstream basic motif 11;upstream basic motif 3;upstream basic motif 4	0.998069	2.05167e-20	189.59	170.27	189.59	0.0060502	346640000	P53917	81	Factor arrest protein 11	FAR11	LNMGRNSFHADKRNKSDGNISALTFKARSGL
1.39823	1.42726	1.45893	1.48944	1.38932	1.16065	1.17941	1.25274	1.43639	1.49721	S	2	___1	Dbf2 kinase motifs;downstream acidic motif 10;downstream acidic motif 3;downstream acidic motif 8;downstream basic motif 7;Plk kinase motif DEN;Plk kinase motif N;upstream acidic motif 10;upstream acidic motif 14;upstream acidic motif 9;upstream basic motif 3	0.770607	2.20612e-18	176.87	147.91	176.87	1.2933	87161000	P53917	939	Factor arrest protein 11	FAR11	YEISMEDLGYGHRNSSSQDLLNKESEYLNI_
4.11888	4.00519	3.90574	3.66919	3.67578	3.73186	3.69487	3.62523	3.46612	3.4635	S	2	___1	Casein kinase motif;Casein kinase motif special 2;Chk1 kinase substrate motif;Dbf2 kinase motifs;downstream acidic motif 2;downstream acidic motif 3;downstream basic motif 11;downstream basic motif 15;downstream basic motif 5;downstream basic motif 6;upstream basic motif 12;upstream basic motif 3;upstream basic motif 8	0.998862	1.84502e-12	148.28	128.08	109.66	0.99361	346610000	P53917	18	Factor arrest protein 11	FAR11	ASGRSHSKGPIIRSVSLEDLKRNSSFKGNLK
-0.38534	-0.367219	-0.343562	-0.233976	-0.128433	0.0450122	0.0143482	0.170679	0.154873	0.22505	S	4	___1	Cdk kinase full serine motif;Cdk kinase minimal serine motif;downstream acidic motif 15;downstream basic motif 13;downstream basic motif 14;downstream basic motif 3;downstream basic motif 5;upstream acidic motif 14;upstream acidic motif 3;upstream basic motif 12;upstream basic motif 8	0.949588	1.19564e-06	109.38	83.235	46.892	0.0036287	51286000	Q05040	167	Factor arrest protein 8	FAR8	LDTKPNPKQGPSESPSPTKVKSLFSTANKRE
3.06966	3.00193	2.8671	2.76974	2.76654	2.8291	2.78736	2.77185	2.70446	2.73143	S	3	___1	Casein kinase motif;Cdk kinase minimal serine motif;downstream acidic motif 12;downstream acidic motif 2;downstream acidic motif 4;downstream acidic motif 6;downstream acidic motif 7;downstream basic motif 5;downstream basic motif 8;upstream acidic motif 14;upstream basic motif 12;upstream basic motif 15;upstream basic motif 3	1	2.45169e-08	121.76	94.431	101.3	-0.063083	110740000	Q05040	69	Factor arrest protein 8	FAR8	RDLKHQLNQIQSKAVSPEGEKEEKHVPDSLL
-2.14038	-2.13021	-2.15242	-2.04028	-1.9055	-1.73378	-1.55748	-1.54669	-1.44687	-1.45237	S	3	___1	Cdk kinase minimal serine motif;downstream basic motif 15;downstream basic motif 5;downstream basic motif 7;upstream acidic motif 1;upstream acidic motif 12;upstream basic motif 10;upstream basic motif 6	0.963594	1.19564e-06	109.38	83.235	85.271	1.4272	42529000	Q05040	165	Factor arrest protein 8	FAR8	ALLDTKPNPKQGPSESPSPTKVKSLFSTANK
0.756166	0.707908	0.627204	0.539891	0.539993	0.572545	0.549294	0.533572	0.480882	0.479715	S	3	___1	downstream acidic motif 10;downstream acidic motif 11;downstream acidic motif 6;downstream acidic motif 8;downstream basic motif 1;downstream basic motif 12;downstream basic motif 9;upstream acidic motif 10;upstream acidic motif 13;upstream acidic motif 15;upstream basic motif 11;upstream basic motif 8	1	3.58129e-05	94.767	56.464	73.781	0.097779	20837000	Q05040	65	Factor arrest protein 8	FAR8	EGENRDLKHQLNQIQSKAVSPEGEKEEKHVP
2.34999	2.28712	2.13415	1.96786	1.93797	1.97398	1.9107	1.83393	1.71861	1.70463	S	4	___1	Cdk kinase minimal serine motif;downstream acidic motif 6;downstream acidic motif 9;downstream basic motif 10;downstream basic motif 13;downstream basic motif 14;upstream acidic motif 11;upstream acidic motif 4;upstream basic motif 12;upstream basic motif 5;upstream basic motif 6	1	6.46688e-11	133.38	120.19	128.55	-0.040833	234800000	P14540	313	Fructose-bisphosphate aldolase	FBA1	TGIRDYVLNKKDYIMSPVGNPEGPEKPNKKF
-2.05976	-1.98264	-1.8435	-1.74901	-1.78475	-1.97451	-1.9695	-1.92613	-1.75451	-1.71998	T	3	___1	downstream acidic motif 1;downstream acidic motif 12;downstream basic motif 11;upstream acidic motif 1;upstream acidic motif 10;upstream basic motif 5	0.999967	1.26309e-08	116.21	101.29	116.21	-0.43089	22831000	P14540	290	Fructose-bisphosphate aldolase	FBA1	FHTGIDNGVVKVNLDTDCQYAYLTGIRDYVL
2.81515	2.78929	2.81585	2.68593	2.64638	2.58517	2.5743	2.56076	2.58385	2.61491	S	4	___1	Aurora kinase motif special 2;Aurora kinase motifs;Casein kinase motif;Dbf2 kinase motifs;downstream acidic motif 2;downstream acidic motif 5;downstream acidic motif 7;downstream basic motif 13;upstream acidic motif 1;upstream basic motif 2;upstream basic motif 3	0.998512	2.6341e-62	275.02	238.91	243.17	-0.0079289	11114000000	P09201	12	Fructose-1,6-bisphosphatase	FBP1	____MPTLVNGPRRDSTEGFDTDIITLPRFI
-2.54968	-2.33045	-2.28968	-2.3949	-2.60423	-2.60867	-2.21183	-2.05197	-2.05522	-2.16198	S	3	___1	Cdk kinase minimal serine motif;downstream acidic motif 3;downstream acidic motif 4;downstream basic motif 5;downstream Cdk basic motif;Plk kinase motif DEN;Plk kinase motif N;upstream acidic motif 1;upstream acidic motif 15;upstream basic motif 8	1	0.000395632	75.463	58.095	75.463	-0.70939	10585000	P32604	446	Fructose-2,6-bisphosphatase	FBP26	ELSQSSTKLHQLLNDSPLEDKF_________
1.52869	1.54251	1.46796	1.50239	1.50177	1.56692	1.611	1.69922	1.72534	1.77437	S	3	___1	downstream acidic motif 10;downstream acidic motif 14;downstream acidic motif 15;downstream basic motif 3;upstream acidic motif 12;upstream acidic motif 4;upstream basic motif 11;upstream basic motif 13	0.972195	3.17384e-15	145.02	127.11	145.02	0.11074	173570000	P32604	435	Fructose-2,6-bisphosphatase	FBP26	TYKEKGTSQVGELSQSSTKLHQLLNDSPLED
0.480067	0.966127	1.73414	1.85546	1.51115	0.229706	0.214967	0.478734	1.19588	1.34973	S	4	___1	Aurora kinase motifs;Casein kinase motif;downstream acidic motif 2;downstream basic motif 11;downstream basic motif 12;downstream basic motif 3;downstream basic motif 9;upstream acidic motif 10;upstream acidic motif 12;upstream acidic motif 13;upstream acidic motif 15;upstream acidic motif 3;upstream acidic motif 4;upstream acidic motif 9;upstream basic motif 2;upstream basic motif 8	0.986508	1.32786e-05	104.55	79.991	104.55	0.50091	32307000	P38993	622	Iron transport multicopper oxidase FET3	FET3	EVDENEERQVNEDRHSTEKHQFLTKAKRFF_
0.225461	0.239702	0.317851	0.475495	0.630843	0.77149	1.05435	1.26443	1.50599	1.53522	S	2	___1	downstream basic motif 1;Plk kinase motif DE;Plk kinase motif DEN;upstream acidic motif 10;upstream acidic motif 2;upstream acidic motif 4;upstream acidic motif 6;upstream basic motif 11	1	1.59259e-13	159	136.81	156.6	-0.063823	90575000	P43561	620	Iron transport multicopper oxidase FET5	FET5	YHTLREILAENEIEVSRG_____________
1.98174	2.00917	2.06669	2.06667	1.94363	1.65844	1.40771	1.41799	1.59304	1.69221	T	2	___1	Cdk kinase full threonine motif;Cdk kinase minimal threonine motif;downstream acidic motif 8;downstream basic motif 11;downstream basic motif 2;downstream basic motif 3;downstream basic motif special 2;upstream acidic motif 9;upstream basic motif 11;upstream basic motif 6	1	5.86804e-08	118.71	96.966	114.39	0.072883	82104000	Q03898	68	Filament protein FIN1	FIN1	ISPNKTDGMKHSIQVTPRRIMSPECLKGYVS
1.98007	1.91763	1.78413	1.72248	1.70342	1.65088	1.52607	1.52591	1.48828	1.51351	S	2	___1	Casein kinase motif;Cdk kinase full serine motif;Cdk kinase minimal serine motif;downstream acidic motif 2;downstream basic motif 3;upstream basic motif 11;upstream basic motif 5;upstream basic motif 7;upstream basic motif 9	1	1.15604e-05	108.17	95.19	50.452	0.068195	43117000	Q03898	148	Filament protein FIN1	FIN1	GSLTRIRARFKNGLMSPERIQQQQQQHILPS
1.38516	1.33911	1.23684	1.11404	1.04443	0.963352	0.823186	0.881397	0.847456	0.938521	S	3	___1	Casein kinase motif;Cdk kinase minimal serine motif;Dbf2 kinase motifs;downstream acidic motif 11;downstream acidic motif 2;downstream basic motif 10;downstream basic motif 5;upstream acidic motif 15;upstream basic motif 12;upstream basic motif 3;upstream basic motif 4	1	7.79515e-09	138.24	93.388	130.56	-0.17936	37783000	Q03898	74	Filament protein FIN1	FIN1	DGMKHSIQVTPRRIMSPECLKGYVSKETQSL
0.732445	0.634187	0.735121	0.608662	0.686554	0.636641	0.386186	0.264891	0.159444	0.221011	S	2	___1	downstream basic motif 3;downstream basic motif 5;downstream basic motif 7;downstream basic motif 9;Plk kinase motif DE;Plk kinase motif DEN;upstream acidic motif 2;upstream acidic motif 8;upstream basic motif 14;upstream basic motif 6	0.854573	0.00199723	77.14	45.506	74.772	0.43931	13830000	Q03898	134	Filament protein FIN1	FIN1	TKLTFSNENKIGGDGSLTRIRARFKNGLMSP
3.21087	3.19944	3.12052	3.16313	3.07172	2.82157	2.57448	2.6812	2.9678	3.1391	S	4	___1	Casein kinase motif;downstream acidic motif 2;downstream basic motif 11;downstream basic motif 14;downstream basic motif 3;downstream basic motif 7;upstream acidic motif 12;upstream acidic motif 3;upstream basic motif 4;upstream basic motif 9	1	5.03201e-13	154.72	128.13	141.13	-0.12288	247680000	Q03898	88	Filament protein FIN1	FIN1	MSPECLKGYVSKETQSLDRPQFKNSNKNVKI
1.48819	1.44995	1.38639	1.41792	1.39275	1.31668	1.36908	1.47879	1.57557	1.61472	S	3	___1	Cdk kinase minimal serine motif;downstream acidic motif 11;downstream acidic motif 12;downstream acidic motif 15;downstream acidic motif 3;downstream acidic motif 4;downstream basic motif 10;downstream basic motif 13;downstream Cdk basic motif;upstream acidic motif 1;upstream acidic motif 9;upstream basic motif 3;upstream basic motif 5;upstream basic motif 6	0.996103	8.60999e-10	120.32	99.667	120.32	0.33299	48680000	P45976	50	Pre-mRNA polyadenylation factor FIP1	FIP1	GASSNPDIVKRQKFDSPVEETPATARDDRSD
2.1685	2.08649	1.92328	1.78623	1.76255	1.91756	2.08469	2.31678	2.45395	2.51335	S	4	___1	Aurora kinase motifs;Casein kinase motif;Casein kinase motif special 2;Casein kinase motif special 3;downstream acidic motif 14;downstream acidic motif 2;downstream acidic motif 3;downstream acidic motif 4;downstream acidic motif 6;downstream basic motif 1;upstream acidic motif 11;upstream acidic motif 9;upstream basic motif 1;upstream basic motif 2	1	7.32357e-52	267.96	247.51	267.96	-0.052923	201150000	P45976	27	Pre-mRNA polyadenylation factor FIP1	FIP1	LYGSDSELALPSSKRSRDDEADAGASSNPDI
-0.486292	-0.553455	-0.749545	-0.926733	-1.04795	-1.08989	-1.07056	-1.08891	-1.31305	-1.34793	S	2	___1	Cdk kinase minimal serine motif;downstream acidic motif 7;downstream acidic motif 9;downstream basic motif 2;upstream acidic motif 3	1	1.8314e-05	80.239	73.874	67.563	-0.36096	20011000	Q04952	5	1,3-beta-glucan synthase component FKS3	FKS3	___________MDFMSPKFSLTDVEYPAWCQ
1.17818	1.14393	1.14905	1.07582	0.953711	0.77888	0.78093	0.858419	0.995693	1.00328	S	3	___1	Casein kinase motif;Casein kinase motif special 2;Casein kinase motif special 3;downstream acidic motif 10;downstream acidic motif 14;downstream acidic motif 2;downstream acidic motif 3;downstream acidic motif 4;downstream acidic motif 7;downstream basic motif 5;Plk kinase motif DE;Plk kinase motif DEN;upstream acidic motif 10;upstream acidic motif 2;upstream acidic motif 4;upstream basic motif 1…	0.909281	3.50173e-23	173.65	153	173.65	-0.99091	85067000	Q04952	793	1,3-beta-glucan synthase component FKS3	FKS3	KLLSMEKSFLKEAESSHDEDRLEIPDALYDP
2.67366	2.72273	2.64142	2.73513	2.62683	2.52884	2.54762	2.62479	2.68973	2.72406	S	4	___1	downstream acidic motif 1;downstream acidic motif 11;downstream acidic motif 14;downstream acidic motif 4;downstream basic motif 6;downstream basic motif 7;Plk kinase motif DEN;Plk kinase motif N;upstream acidic motif 1;upstream acidic motif 7;upstream acidic motif 9;upstream basic motif 13;upstream basic motif 3;upstream basic motif 5	1	1.09602e-08	125.33	106.01	124.46	-0.16566	115210000	P39719	643	Flavin carrier protein 2	FLC2	IPKIQNDFDGKNKNDSELFELRKAVMDTNEN
4.14282	4.02071	3.90434	3.74449	3.81855	3.93556	3.89074	3.82491	3.5994	3.54877	S	4	___1	Casein kinase motif;downstream acidic motif 2;downstream acidic motif 7;downstream basic motif 10;downstream basic motif 5;Plk kinase motif DEN;Plk kinase motif N;upstream acidic motif 15;upstream acidic motif 3;upstream basic motif 10;upstream basic motif 14;upstream basic motif 5;upstream basic motif 7	0.992423	4.40424e-28	199.61	164.66	181.64	-0.066666	524880000	P53121	687	Putative flavin carrier protein 3	FLC3	EKILSKFSRPKNENASTDALRVEAPKQQTFP
0.888042	0.98703	0.966976	1.02994	0.887925	0.729906	0.750269	0.813506	0.935912	0.953904	Y	3	___1		1	3.20755e-08	111.65	82.925	111.65	-0.87615	32691000	Q03778	147	Riboflavin kinase	FMN1	LSVLPMVLSVGKNPFYGNDFKTMELHIIHDF
0.677592	0.726877	0.677078	0.720572	0.627003	0.557872	0.624075	0.687333	0.753573	0.763714	S	3	___1	downstream acidic motif 5;downstream acidic motif 6;downstream acidic motif 8;downstream basic motif 9;upstream acidic motif 11;upstream acidic motif 12;upstream acidic motif 15;upstream acidic motif 3;upstream acidic motif 5;upstream basic motif 8	0.985542	3.73554e-22	174.59	144.68	157.73	0.0139	255340000	Q04991	238	Protein FMP42	FMP42	EGLDENGRLIEGDTGSGIIPDEQERQSLIAI
-2.60807	-2.49455	-2.3414	-2.1336	-2.27628	-2.61095	-2.68745	-2.60799	-2.59132	-2.63996	S	4	___1	Aurora kinase motifs;downstream acidic motif 5;downstream acidic motif 7;downstream acidic motif 8;downstream acidic motif 9;downstream basic motif 14;downstream basic motif 6;upstream acidic motif 14;upstream acidic motif 3;upstream acidic motif 5;upstream acidic motif 6;upstream basic motif 2	0.999998	6.9796e-11	124.03	104.99	124.03	-0.2556	18650000	Q04991	249	Protein FMP42	FMP42	GDTGSGIIPDEQERQSLIAIEREEDSIPSRP
2.72523	2.83757	2.84286	2.92836	2.77283	2.60922	2.59431	2.59619	2.57772	2.53403	S	3	___1	Aurora kinase full motif;Aurora kinase motif special 2;Aurora kinase motifs;Dbf2 kinase motifs;downstream acidic motif 3;downstream acidic motif 7;downstream acidic motif 8;downstream basic motif 12;downstream basic motif 13;downstream basic motif 9;upstream acidic motif 11;upstream acidic motif 12;upstream acidic motif 13;upstream acidic motif 15;upstream basic motif 1;upstream basic motif 14;up…	0.999991	3.83847e-19	173.77	151.93	136.39	-0.21024	272840000	Q04991	269	Protein FMP42	FMP42	EREEDSIPSRPQRRKSVLETYVEDKLQKKSG
1.96823	1.89103	1.80881	1.67487	1.66028	1.62509	1.52326	1.43113	1.34423	1.33165	S	4	___1	Casein kinase motif;downstream acidic motif 2;downstream acidic motif 4;downstream acidic motif 8;upstream basic motif 13;upstream basic motif 4;upstream basic motif 5;upstream basic motif 7;upstream basic motif 9	1	4.08376e-24	179.54	170.05	179.54	0.60779	220270000	Q07651	290	SUR7 family protein FMP45	FMP45	NGKFFQKLKTRKQVPSAELEPAGDGGLAGPV
-1.2844	-1.55226	-1.58132	-2.02263	-1.82735	-1.71769	-1.86447	-2.03185	-2.35731	-2.35372	S	3	___1	downstream basic motif 1;downstream basic motif 10;downstream basic motif 11;downstream basic motif 6;Plk kinase motif DEN;Plk kinase motif N;upstream basic motif 1;upstream basic motif 10	0.805211	0.00112485	69.345	54.899	69.345	0.098059	4391100	P53739	882	Flippase kinase 1	FPK1	TNSYGKIAYTPNSNRSRSNSHRTFFKR____
1.73207	1.83963	1.73279	1.83379	1.71514	1.64451	1.71829	1.78679	1.93367	1.97398	S	3	___1	Dbf2 kinase motifs;downstream acidic motif 7;downstream basic motif 4;upstream acidic motif 11;upstream acidic motif 14;upstream basic motif 1;upstream basic motif 3;upstream basic motif 5;upstream basic motif 6;upstream basic motif 8;upstream basic motif 9	0.818319	0.00136405	69.01	54.038	69.01	0.12322	49200000	P53739	481	Flippase kinase 1	FPK1	SDFPEPRRSRRLRTKSFSNKFQDIMVGPQSF
-0.763304	-0.671666	-0.685295	-0.694355	-0.878686	-0.964623	-0.969026	-0.959347	-0.97	-1.00484	S	2	___1	Aurora kinase full motif;Aurora kinase motif special 2;Aurora kinase motifs;Dbf2 kinase motifs;downstream acidic motif 7;downstream basic motif 10;downstream basic motif 11;downstream basic motif 4;upstream basic motif 2;upstream basic motif 3;upstream basic motif 6	1	0.0343964	53.517	29.295	53.517	0.054495	7604800	Q07825	56	Putative Xaa-Pro aminopeptidase FRA1	FRA1	CTCSPGLLSRQGRRASLFLRQLENSRRSSSM
1.35225	1.27704	1.14601	0.971999	0.877738	0.809124	0.805916	0.751604	0.694817	0.632675	S	3	___1	Aurora kinase motif special 2;Aurora kinase motifs;Dbf2 kinase motifs;downstream acidic motif 3;downstream acidic motif 9;downstream basic motif 6;downstream basic motif 8;upstream basic motif 2;upstream basic motif 3;upstream basic motif 5;upstream basic motif 9	0.991253	8.53057e-06	110.98	85.591	110.98	0.12815	16856000	Q99332	34	Protein HPH1	FRT1	LPPSFPRGFCKGRRASSGDAVKIKESGLQPQ
0.401271	0.455148	0.573515	0.633212	0.744847	0.907532	1.30255	1.56202	1.83954	1.89394	S	4	___1	Casein kinase motif;downstream acidic motif 11;downstream acidic motif 12;downstream acidic motif 2;downstream acidic motif 5;downstream acidic motif 7;downstream acidic motif 9;downstream basic motif 4;downstream basic motif 8;Plk kinase motif DE;Plk kinase motif DEN;upstream acidic motif 2;upstream acidic motif 5;upstream acidic motif 6;upstream acidic motif 7;upstream acidic motif 8;upstream a…	1	9.70756e-44	240.34	224.07	240.34	-0.3978	145570000	P38310	106	Iron transporter FTH1	FTH1	SRPLNVEEEEEIYEYSNELRDQDRESDEHTA
1.21344	1.21192	1.25934	1.26452	1.27697	1.27469	1.29012	1.28816	1.30277	1.31517	S	2	___1	downstream acidic motif 6;Plk kinase motif DE;Plk kinase motif DEN;upstream acidic motif 11;upstream acidic motif 2;upstream acidic motif 9;upstream basic motif 3;upstream basic motif 5;upstream basic motif 6	0.98067	1.31201e-14	162.67	156.82	162.67	0.58612	727430000	P38310	453	Iron transporter FTH1	FTH1	SSTSEPDSQRRSKDSSVPLIIDSSGSAN___
2.55901	2.7045	2.69117	2.85883	2.71276	2.52912	2.56614	2.65276	2.82939	2.88305	S	4	___1	Aurora kinase motifs;Casein kinase motif;downstream acidic motif 1;downstream acidic motif 2;downstream acidic motif 6;downstream basic motif 13;downstream basic motif 15;downstream basic motif 9;upstream acidic motif 1;upstream acidic motif 12;upstream acidic motif 15;upstream acidic motif 3;upstream acidic motif 5;upstream acidic motif 8;upstream basic motif 2;upstream basic motif 6	0.999987	1.2437e-48	255.22	219.46	208.52	-0.069625	472120000	P38310	116	Iron transporter FTH1	FTH1	EIYEYSNELRDQDRESDEHTADNVKLYQKLK
-1.54577	-1.5503	-1.43885	-1.34058	-1.15277	-1.1694	-1.18645	-1.32389	-1.32303	-1.29493	S	3	___1	Aurora kinase motifs;Casein kinase motif;downstream acidic motif 10;downstream acidic motif 2;downstream basic motif 1;upstream acidic motif 14;upstream acidic motif 5;upstream acidic motif 7;upstream basic motif 1;upstream basic motif 2	0.993387	5.65531e-16	154.42	148.51	74.062	2.6848	119200000	P38310	449	Iron transporter FTH1	FTH1	SELNSSTSEPDSQRRSKDSSVPLIIDSSGSA
-2.6128	-2.73585	-2.81032	-2.79874	-2.74888	-2.64638	-2.73326	-2.73237	-3.00559	-3.20973	S	3	___1	Aurora kinase motifs;downstream acidic motif 7;upstream acidic motif 1;upstream acidic motif 10;upstream acidic motif 8;upstream basic motif 2;upstream basic motif 4;upstream basic motif 5	0.868379	0.000454671	81.884	72.315	74.062	2.6848	83023000	P38310	452	Iron transporter FTH1	FTH1	NSSTSEPDSQRRSKDSSVPLIIDSSGSAN__
1.52187	1.68646	1.93636	2.10707	2.24807	2.40254	2.48968	2.52471	2.47109	2.45494	S	3	___1	downstream acidic motif 12;downstream acidic motif 14;downstream acidic motif 15;downstream basic motif 10;downstream basic motif 11;downstream basic motif 4;upstream acidic motif 14;upstream acidic motif 15;upstream acidic motif 9;upstream basic motif 12;upstream basic motif 13;upstream basic motif 6;upstream basic motif 7;upstream basic motif 8	0.966366	1.76655e-12	154.66	117.07	130.23	-0.27827	118980000	P39730	258	Eukaryotic translation initiation factor 5B	FUN12	EEKKLLERRRAALLSSGNVKVAGLAKKDGEE
0.1317	0.193979	0.323278	0.279822	0.221231	0.0791312	0.00395548	-0.0529688	0.127969	0.145723	S	3	___1	Cdk kinase minimal serine motif;downstream basic motif 10;downstream basic motif 11;downstream basic motif 14;downstream basic motif 15;downstream basic motif 2;downstream basic motif 4;downstream basic motif 6;upstream basic motif 10;upstream basic motif 3;upstream basic motif 6	0.765552	0.00240685	63.816	42.946	63.816	-0.083695	9521600	P53913	155	Protein FYV6	FYV6	TSLGSKTQIKGVKTSSPKPKIKVSIKKLGRK
1.58285	1.58928	1.4919	1.55758	1.49547	1.41821	1.41126	1.43341	1.42995	1.40781	T	2	___1	Casein kinase motif;Cdk kinase minimal threonine motif;Chk1 kinase substrate motif;Dbf2 kinase motifs;downstream acidic motif 12;downstream acidic motif 14;downstream acidic motif 2;downstream acidic motif 8;downstream basic motif 10;downstream basic motif 11;downstream basic motif 4;Plk kinase motif DE;Plk kinase motif DEN;upstream acidic motif 11;upstream acidic motif 13;upstream acidic motif 1…	1	0.000107574	99.305	70.223	96.936	-0.3635	42834000	P46949	167	Protein FYV8	FYV8	NEDLDNLIEQISREMTPEIRQTSDFRRDSDS
-0.969676	-1.06918	-1.42785	-1.55005	-1.85741	-2.11558	-2.21187	-2.07228	-1.89772	-1.84619	S	3	___1	Casein kinase motif;downstream acidic motif 12;downstream acidic motif 2;downstream acidic motif 6;downstream basic motif 1;downstream basic motif 14;downstream basic motif 15;downstream basic motif 8;upstream acidic motif 10;upstream acidic motif 3;upstream acidic motif 7;upstream acidic motif 9;upstream basic motif 14	1	1.29562e-20	182.31	170.86	182.31	-0.013771	26297000	P46949	163	Protein FYV8	FYV8	NRAVNEDLDNLIEQISREMTPEIRQTSDFRR
0.517844	0.581892	0.648551	0.793053	0.783128	0.681774	0.66533	0.739945	0.868594	0.910475	S	3	___1	downstream acidic motif 1;downstream acidic motif 11;downstream acidic motif 14;downstream basic motif 10;downstream basic motif 5;upstream acidic motif 12;upstream acidic motif 5;upstream acidic motif 7;upstream basic motif 14;upstream basic motif 6	0.999974	2.22899e-07	112.13	92.46	112.13	0.074842	89911000	P46949	100	Protein FYV8	FYV8	SKSDISPSDKEVGYLSDGVPKLMASRESVEL
0.65895	0.600315	0.610239	0.527539	0.499337	0.351829	0.0625032	-0.152397	-0.26117	-0.313632	S	3	___1	Cdk kinase full serine motif;Cdk kinase minimal serine motif;downstream basic motif 3;downstream basic motif 7;Plk kinase motif DEN;Plk kinase motif N;upstream basic motif 15;upstream basic motif 8	0.993875	2.17811e-05	89.846	74.691	89.846	-0.4027	23824000	P19659	810	Mediator of RNA polymerase II transcription subunit 15	GAL11	RSASNTAKSTPNTNPSPLKTQTKNGTPNPNN
1.70784	1.65641	1.52964	1.31624	1.19149	1.18831	1.14992	1.05867	0.819248	0.754807	S	3	___1	Casein kinase motif;Casein kinase motif special 2;Cdk kinase minimal serine motif;downstream acidic motif 15;downstream acidic motif 2;downstream acidic motif 3;downstream basic motif 8;downstream Cdk basic motif;upstream acidic motif 1;upstream acidic motif 14;upstream acidic motif 8;upstream basic motif 3;upstream basic motif 5;upstream basic motif 6	0.99984	9.6374e-07	110.74	81.408	95.767	0.02124	61068000	P19659	1034	Mediator of RNA polymerase II transcription subunit 15	GAL11	PDSNIMSDSKKIKVDSPDDPFMTKSGATTSE
-0.566063	-0.561437	-0.670951	-0.789439	-0.87451	-0.785122	-0.766411	-0.886345	-1.03526	-1.1613	S	3	___1	Aurora kinase motif special 2;Aurora kinase motifs;downstream basic motif 12;upstream basic motif 2;upstream basic motif 3	0.775846	0.00535482	60.602	49.658	60.602	-0.013671	8629000	P19659	783	Mediator of RNA polymerase II transcription subunit 15	GAL11	NTIPVTSIPSTNKKLSISNAASQQPTPRSAS
-2.60983	-2.47503	-2.33902	-2.26882	-2.31323	-2.39377	-2.41598	-2.41692	-2.5778	-2.63796	S	3	___1	Casein kinase motif;downstream acidic motif 2;downstream acidic motif 8;downstream basic motif 12;upstream basic motif 4	0.884633	3.38456e-15	142.88	121.26	142.88	-0.87269	6226900	P19659	730	Mediator of RNA polymerase II transcription subunit 15	GAL11	APGNNIPYMNHKNTSSMDFLNSMENTPKVPV
-1.93578	-1.8676	-1.6744	-1.52243	-1.41488	-1.47927	-1.52826	-1.55425	-1.51763	-1.42118	S	3	___1	downstream basic motif 14;downstream basic motif 9;upstream acidic motif 14;upstream acidic motif 8;upstream basic motif 4	0.99991	0.000235623	82.578	61.677	82.578	0.047603	8187600	P19659	746	Mediator of RNA polymerase II transcription subunit 15	GAL11	MDFLNSMENTPKVPVSAAATPSLNKTINGKV
0.891109	0.894024	0.760148	0.707086	0.537119	0.51254	0.471778	0.44137	0.262072	0.251951	S	2	___1	downstream acidic motif 6;downstream basic motif 14;downstream basic motif 9;upstream basic motif 1	0.77219	1.39682e-13	166.87	124.71	166.87	0.16123	81484000	P04386	709	Regulatory protein GAL4	GAL4	YVSPGSVGPSPVPLKSGASFSDLVKLLSNRP
1.2949	1.27961	1.16615	1.14301	1.01191	0.900341	0.839869	0.77125	0.5963	0.581158	S	3	___1	downstream acidic motif 3;downstream basic motif 11;downstream basic motif 15;downstream basic motif 6;upstream basic motif 4	0.81655	2.04483e-18	178.1	136.98	111.94	-0.16809	46123000	P04386	712	Regulatory protein GAL4	GAL4	PGSVGPSPVPLKSGASFSDLVKLLSNRPPSR
1.33055	1.39949	1.25635	1.26029	0.973077	0.72574	0.731519	0.69032	0.604934	0.544093	S	3	___1	Dbf2 kinase motifs;downstream basic motif 1;downstream basic motif 15;downstream basic motif 9;Ime2 kinase motif;upstream acidic motif 11;upstream basic motif 3;upstream basic motif 8	1	3.02252e-08	128.08	116.93	128.08	0.12794	33533000	P04386	726	Regulatory protein GAL4	GAL4	ASFSDLVKLLSNRPPSRNSPVTIPRSTPSHR
-2.56274	-2.52433	-2.73128	-2.68275	-2.77851	-2.59658	-2.64385	-2.63385	-2.70017	-2.64148	S	3	___1	downstream basic motif 9;upstream acidic motif 14;upstream acidic motif 15;upstream basic motif 6	0.984086	0.00705843	57.499	42.527	56.407	-0.49773	18680000	P04386	699	Regulatory protein GAL4	GAL4	EENVNNISVKYVSPGSVGPSPVPLKSGASFS
-3.2297	-3.08772	-2.88191	-2.56853	-2.14325	-1.65085	-1.17803	-1.0682	-0.402385	-0.226308	S	3	___1	Cdk kinase full serine motif;Cdk kinase minimal serine motif;downstream acidic motif 13;downstream basic motif 3;downstream basic motif 5;downstream basic motif 6;upstream acidic motif 6;upstream basic motif 12;upstream basic motif 13	1	1.96655e-15	166.3	151.21	166.3	0.18905	117480000	P08431	27	Galactose-1-phosphate uridylyltransferase	GAL7	SHRRYNPLTDSWILVSPHRAKRPWLGQQEAA
-0.139105	-0.171951	-0.276293	-0.346386	-0.388321	-0.431085	-0.469933	-0.574328	-0.556855	-0.569073	T	3	___1	Cdk kinase minimal threonine motif;downstream basic motif 14;downstream basic motif 15;Plk kinase motif DEN;Plk kinase motif N;upstream basic motif 10;upstream basic motif 12;upstream basic motif 13;upstream basic motif 14;upstream basic motif 6	0.996835	1.47481e-06	91.128	76.2	76.417	0.24587	33111000	P43574	369	Transcriptional regulatory protein GAT1	GAT1	IKKRQRSSTKINNNITPPPSSSLNPGAAGKK
-0.700703	-0.878799	-1.01111	-1.29123	-1.24251	-1.32435	-1.52983	-1.87357	-2.20867	-2.47761	S	3	___1	Aurora kinase motif special 2;Aurora kinase motifs;Dbf2 kinase motifs;downstream basic motif 10;downstream basic motif 11;downstream basic motif 13;downstream basic motif 3;downstream basic motif 4;downstream basic motif 5;downstream basic motif 6;upstream basic motif 15;upstream basic motif 2;upstream basic motif 3;upstream basic motif 7	0.780446	0.0195904	46.39	30.187	46.39	0.01729	3917400	P43574	274	Transcriptional regulatory protein GAT1	GAT1	RNPSPSIVKPGSRRNSSVRKKKPALKKIKSS
0.314027	0.113191	-0.013166	-0.428223	-0.331722	-0.113735	-0.164378	-0.288161	-0.569145	-0.690796	T	3	___1	Cdk kinase minimal threonine motif;downstream acidic motif 10;downstream basic motif 11;downstream basic motif 12;upstream basic motif 12;upstream basic motif 14;upstream basic motif 3;upstream basic motif 5	0.792423	1.74301e-10	133.09	112.71	125.28	0.41363	23528000	P12754	21	Translation initiation factor eIF-2B subunit delta	GCD2	AKSRSATPPSKAKQATPTTTAAANGEKKLTN
1.64324	1.61697	1.5745	1.48937	1.40508	1.31121	1.22599	1.19228	1.16025	1.20928	S	2	___1	Aurora kinase motif special 2;Aurora kinase motifs;Dbf2 kinase motifs;downstream basic motif 15;downstream basic motif 6;upstream basic motif 1;upstream basic motif 11;upstream basic motif 2;upstream basic motif 3	0.999811	4.22246e-05	99.568	63.234	98.04	0.21228	41742000	P15442	577	Serine/threonine-protein kinase GCN2	GCN2	GNGGRTLSQSSIRRRSFNVGSRFSSINPATR
-0.514459	-0.563504	-0.633407	-0.66256	-0.723143	-0.696521	-0.924991	-0.98404	-1.03948	-0.915465	S	3	___1	Cdk kinase minimal serine motif;downstream acidic motif 9;downstream basic motif 10;downstream basic motif 12;downstream basic motif 6;Plk kinase motif DE;Plk kinase motif DEN;upstream acidic motif 1;upstream acidic motif 10;upstream acidic motif 2;upstream basic motif 5;upstream basic motif 6	0.785101	0.000596497	75.018	52.139	75.018	0.29885	8254800	P07261	513	Glycolytic genes transcriptional activator GCR1	GCR1	SSSTTENNSKKVNEDSPSSSSKLAERPRLPN
0.191633	0.371799	0.671875	0.912764	1.04288	1.08719	1.16216	1.28026	1.41545	1.48709	T	3	___1	Cdk kinase full threonine motif;Cdk kinase minimal threonine motif;downstream acidic motif 7;downstream basic motif 3;downstream basic motif 8;upstream basic motif 7	0.878959	0.000331735	81.723	55.599	81.723	0.88231	87876000	P35197	217	ADP-ribosylation factor GTPase-activating protein GCS1	GCS1	HLPPSQGGKYQGFGSTPAKPPQERSAGSSNT
2.60986	2.69495	2.55555	2.68071	2.53074	2.43503	2.56383	2.69521	2.80032	2.79138	T	2	___1	Cdk kinase minimal threonine motif;Dbf2 kinase motifs;downstream acidic motif 3;downstream basic motif 5;downstream basic motif 6;downstream Cdk basic motif;Plk kinase motif DE;Plk kinase motif DEN;upstream acidic motif 2;upstream basic motif 3	1	2.72332e-12	162.31	133.82	84.507	-0.1075	489080000	P35197	161	ADP-ribosylation factor GTPase-activating protein GCS1	GCS1	TAASATPGVAQSREGTPLENRRSATPANSSN
0.336797	0.324503	0.288579	0.273618	0.240387	0.268654	0.284915	0.323552	0.302718	0.285279	T	3	___1	Cdk kinase minimal threonine motif;Dbf2 kinase motifs;downstream acidic motif 13;downstream basic motif 12;downstream basic motif 14;upstream acidic motif 11;upstream acidic motif 6;upstream basic motif 12;upstream basic motif 3;upstream basic motif 4	0.999483	2.89682e-14	149.47	125.42	149.47	-0.49305	225340000	P35197	170	ADP-ribosylation factor GTPase-activating protein GCS1	GCS1	AQSREGTPLENRRSATPANSSNGANFQKEKN
-2.91291	-2.6936	-2.56395	-2.39703	-2.38284	-2.3766	-2.35191	-2.33176	-2.28783	-2.29063	S	3	___1	downstream acidic motif 10;downstream acidic motif 15;Plk kinase motif DE;Plk kinase motif DEN;upstream acidic motif 2;upstream basic motif 1;upstream basic motif 6	0.788546	2.14503e-16	146.17	137.35	146.17	-0.38703	24359000	P35197	226	ADP-ribosylation factor GTPase-activating protein GCS1	GCS1	YQGFGSTPAKPPQERSAGSSNTLSLENFQAD
0.851651	0.874704	0.884282	0.909918	0.88304	0.8598	0.955862	1.03321	1.10249	1.11433	S	3	___1	Casein kinase motif;downstream acidic motif 2;downstream acidic motif 7;downstream basic motif 1;downstream basic motif 10;downstream basic motif 9	0.99995	6.35536e-24	192.16	176.02	192.16	0.26516	697660000	P35197	157	ADP-ribosylation factor GTPase-activating protein GCS1	GCS1	ATSQTAASATPGVAQSREGTPLENRRSATPA
0.34889	0.240366	0.102625	0.0554213	0.131924	0.226774	0.157135	0.119015	0.0660784	0.0933368	S	3	___1	Aurora kinase motifs;downstream acidic motif 15;downstream basic motif 14;upstream acidic motif 4;upstream acidic motif 9;upstream basic motif 1;upstream basic motif 10;upstream basic motif 2	0.999784	2.89682e-14	149.47	125.42	149.47	-0.49305	220130000	P35197	168	ADP-ribosylation factor GTPase-activating protein GCS1	GCS1	GVAQSREGTPLENRRSATPANSSNGANFQKE
1.56974	1.72185	2.10527	2.21397	2.05547	1.53998	1.58957	1.70628	1.92987	1.89858	S	4	___1	downstream basic motif 14;downstream basic motif 4;upstream acidic motif 15;upstream acidic motif 5;upstream basic motif 11;upstream basic motif 12;upstream basic motif 7	1	1.26541e-06	101.92	90.449	89.374	0.16588	59053000	P35197	206	ADP-ribosylation factor GTPase-activating protein GCS1	GCS1	ELGKKNQSRPDHLPPSQGGKYQGFGSTPAKP
-3.91007	-3.63427	-3.10958	-2.67668	-2.44337	-2.33908	-2.21881	-2.13109	-2.11589	-2.19838	T	3	___1	downstream acidic motif 12;downstream acidic motif 4;downstream acidic motif 9;downstream basic motif 13;downstream basic motif 14;downstream basic motif 7;upstream acidic motif 7;upstream acidic motif 8;upstream basic motif 15	0.824925	5.18819e-11	133.21	122.34	133.21	-0.65181	13109000	P35197	327	ADP-ribosylation factor GTPase-activating protein GCS1	GCS1	KNFNGNAEDSSTAGNTTHTEYQKIDNNDKKN
1.55668	1.58761	1.58379	1.63856	1.60199	1.52329	1.50498	1.50065	1.49919	1.52633	S	3	___1	Cdk kinase minimal serine motif;Chk1 kinase substrate motif;Dbf2 kinase motifs;downstream acidic motif 10;downstream acidic motif 7;downstream basic motif 13;upstream acidic motif 7;upstream basic motif 12;upstream basic motif 3;upstream basic motif 6	0.813167	1.65545e-38	221.86	202.54	221.86	0.057048	356620000	Q02979	256	Glycerophosphodiester phosphodiesterase GDE1	GDE1	VTFRINSYERVMRSTSPNANANDNTEFFKII
1.09822	1.06944	1.04845	1.05541	1.14586	1.27592	1.32289	1.40833	1.49905	1.58483	S	4	___1	Cdk kinase minimal serine motif;downstream acidic motif 8;downstream basic motif 13;downstream basic motif 15;upstream acidic motif 11;upstream acidic motif 9;upstream basic motif 10;upstream basic motif 5	0.999961	6.01764e-16	151.82	132.78	124.35	0.8808	60318000	Q02979	965	Glycerophosphodiester phosphodiesterase GDE1	GDE1	LNNADKEHIQRGAGHSPHHVNGADTALQKYR
3.59718	3.07037	3.07245	-0.268909	-0.124584	0.236586	0.124001	-0.162292	-0.517678	-0.388498	S	3	___1	Chk1 kinase substrate motif;downstream acidic motif 13;downstream acidic motif 15;downstream acidic motif 5;downstream acidic motif 8;downstream basic motif 11;downstream basic motif 3;downstream basic motif 6;upstream acidic motif 4;upstream acidic motif 6;upstream basic motif 3;upstream basic motif 7	0.99917	2.46246e-05	101.89	80.987	101.89	0.19026	46630000	P33327	482	NAD-specific glutamate dehydrogenase	GDH2	IHYYHNSTKDMEKTLSFQRLEKVEPFKNDQE
-0.0765749	0.217452	0.92306	1.672	2.38296	3.01096	3.33696	3.53808	3.45731	3.44888	T	5	___1	Casein kinase motif;downstream acidic motif 14;downstream acidic motif 2;downstream acidic motif 6;downstream basic motif 10;downstream basic motif 12;downstream basic motif 5;downstream basic motif 9;Plk kinase motif DEN;Plk kinase motif N;upstream acidic motif 1;upstream acidic motif 6;upstream basic motif 10;upstream basic motif 13	1	4.58202e-42	223.15	207.76	223.15	0.27192	357900000	P33327	157	NAD-specific glutamate dehydrogenase	GDH2	QQKNFKFASDAVGNDTLEHGKDTIKKNRIEM
1.08983	1.03452	1.05512	0.97783	0.881005	0.696759	0.618227	0.679692	0.673636	0.716601	S	4	___1	Casein kinase motif;Casein kinase motif special 2;downstream acidic motif 1;downstream acidic motif 13;downstream acidic motif 2;downstream acidic motif 3;downstream acidic motif 6;downstream acidic motif 7;downstream acidic motif 8;downstream basic motif 14;upstream acidic motif 13;upstream acidic motif 14;upstream acidic motif 3;upstream acidic motif 4;upstream basic motif 8	1	5.17133e-34	219.32	197.72	219.32	0.19317	128750000	P39993	284	ARF guanine-nucleotide exchange factor 2	GEA2	QEDPIGMKVNNEEAISEDDGIEEEHIHSEKS
1.75968	1.59062	1.26763	1.02257	1.16917	1.45413	1.37098	1.30253	0.994693	1.04856	T	3	___1	downstream acidic motif 12;downstream acidic motif 7;downstream basic motif 2;upstream acidic motif 13;upstream basic motif 10	1	0.000566356	79.81	56.575	79.81	0.056417	43759000	P40056	92	Golgi to ER traffic protein 2	GET2	QLDLLKQLAAMQGQGTGKSTPQDSSTPDLLS
-0.603642	-0.516224	-0.5473	-0.490433	-0.568108	-0.639854	-0.579628	-0.514907	-0.258456	-0.167545	S	2	___1	downstream acidic motif 10;downstream acidic motif 12;downstream basic motif 6;downstream basic motif 7;downstream basic motif 9;Plk kinase motif DEN;Plk kinase motif N;upstream acidic motif 15;upstream acidic motif 9;upstream basic motif 1;upstream basic motif 5	1	3.70092e-05	101.64	20.096	101.64	0.15853	14974000	P14742	238	Glutamine--fructose-6-phosphate aminotransferase [isomerizing]	GFA1	ENAGQPEIPLKSNNKSFGLGPKKAREFEAGS
3.77773	3.74393	3.67717	3.64539	3.66085	3.68409	3.67721	3.71449	3.72745	3.78584	S	2	___1	downstream acidic motif 11;downstream acidic motif 9;downstream basic motif 3;upstream acidic motif 13;upstream acidic motif 15;upstream acidic motif 4;upstream basic motif 5;upstream basic motif 6;upstream basic motif 8	1	1.6151e-08	138.08	110.95	59.04	-0.10022	812180000	P14742	332	Glutamine--fructose-6-phosphate aminotransferase [isomerizing]	GFA1	DGELHIHRSRREVGASMTRSIQTLEMELAQI
3.27393	3.29028	3.29148	3.29857	3.30075	3.32951	3.34648	3.42626	3.42962	3.48518	T	2	___1	downstream acidic motif 7;downstream acidic motif 9;downstream basic motif 1;downstream basic motif 15;upstream acidic motif 15;upstream acidic motif 6;upstream basic motif 10;upstream basic motif 7;upstream basic motif 8	1	2.63074e-08	130.99	120.8	59.04	-0.10022	640470000	P14742	334	Glutamine--fructose-6-phosphate aminotransferase [isomerizing]	GFA1	ELHIHRSRREVGASMTRSIQTLEMELAQIMK
-0.344556	-0.301435	-0.305999	-0.264811	-0.285438	-0.237919	-0.305637	-0.352072	-0.412779	-0.435721	S	4	___1	downstream acidic motif 9;downstream basic motif 3;upstream acidic motif 11;upstream acidic motif 6;upstream basic motif 12;upstream basic motif 14;upstream basic motif 4;upstream basic motif 5;upstream basic motif 7	1	0.00162064	64.65	35.886	40.725	-0.28925	5578900	Q04839	82	mRNA transport factor GFD1	GFD1	NKIKETLPREKKPPHSQGKISPVSESLAINP
1.49582	1.55745	1.74443	1.85248	1.93174	1.94812	2.11859	2.26526	2.42356	2.46723	S	2	___1	Cdk kinase minimal serine motif;downstream acidic motif 12;downstream acidic motif 6;downstream acidic motif 8;downstream basic motif 2;upstream acidic motif 12;upstream acidic motif 13;upstream acidic motif 8;upstream basic motif 5	0.966741	1.90072e-05	108.81	58.847	91.783	0.063179	51175000	Q06336	375	ADP-ribosylation factor-binding protein GGA1	GGA1	PFDDLLGDFNKVSLSSPKSPQENDTVVDILG
-0.893077	-0.83562	-0.743398	-0.47591	-0.185697	0.143756	0.413489	0.557168	0.558534	0.53454	S	3	___1	downstream acidic motif 4;downstream basic motif 6;upstream acidic motif 1;upstream acidic motif 15;upstream acidic motif 3;upstream acidic motif 6;upstream basic motif 11	1	6.06971e-16	153.06	137.11	153.06	0.046013	65316000	Q06336	406	ADP-ribosylation factor-binding protein GGA1	GGA1	DAHSKSSGIDLLDFDSQPGESKTALSAYSNS
-2.0009	-1.90793	-2.0156	-1.95549	-2.13852	-2.2217	-2.21506	-2.20449	-2.15492	-2.10194	S	2	___1	Aurora kinase motifs;Cdk kinase minimal serine motif;downstream acidic motif 14;downstream acidic motif 15;downstream acidic motif 3;downstream acidic motif 8;downstream basic motif 6;downstream Cdk basic motif;upstream acidic motif 11;upstream basic motif 2	0.990931	0.00290207	70.1	40.627	70.1	0.093458	2446400	P25569	423	Glucose-induced degradation protein 7	GID7	ASATDSFLLYPSTRLSPMDSFKLDTTTYPDD
-5.01747	-4.90672	-4.44109	-4.35436	-4.36646	-4.74835	-4.55866	-4.45485	-4.3731	-4.53366	S	3	___1	Casein kinase motif;Casein kinase motif special 2;downstream acidic motif 14;downstream acidic motif 2;downstream acidic motif 3;upstream basic motif 9	0.801023	1.04699e-06	97.387	92.765	97.387	0.18654	26495000	P40208	72	Glucose-induced degradation protein 8	GID8	TIHYPLKIQPNSSGGSQDEGFATIQTTPIEP
1.42565	1.37678	1.23503	1.17341	1.14157	1.19081	1.19383	1.17444	1.08898	1.06163	S	3	___1	Casein kinase motif;Chk1 kinase substrate motif;downstream acidic motif 2;downstream acidic motif 4;downstream basic motif 11;downstream basic motif 9;upstream acidic motif 6;upstream acidic motif 8;upstream basic motif 3;upstream basic motif 4	1	2.59679e-10	140.49	120.67	82.663	-0.22282	87352000	Q12263	930	Serine/threonine-protein kinase GIN4	GIN4	ILPPLNGDNELRKQNSQEGDQAHPKIKSMIP
1.93468	2.01733	2.01245	2.19304	2.19007	2.12667	2.19398	2.27162	2.39538	2.43669	S	3	___1	Cdk kinase minimal serine motif;downstream acidic motif 12;downstream acidic motif 15;downstream basic motif 2;downstream basic motif 7;MAP kinase motif;upstream acidic motif 5;upstream basic motif 11;upstream basic motif 7	1	8.89167e-09	140.07	120.31	82.362	0.059468	135210000	P40036	137	GLC7-interacting protein 2	GIP2	NGSTRPPFKIELPPLSPKSTVPKSFQAEYPE
1.00718	1.09602	1.12546	1.13377	1.06229	0.992279	0.981965	0.937177	0.894028	0.869326	S	2	___1	Casein kinase motif;Casein kinase motif special 2;Dbf2 kinase motifs;downstream acidic motif 2;downstream acidic motif 3;downstream basic motif 13;downstream basic motif 9;Plk kinase motif DE;Plk kinase motif DEN;upstream acidic motif 2;upstream acidic motif 4;upstream acidic motif 9;upstream basic motif 13;upstream basic motif 3;upstream basic motif 5	0.973564	3.26006e-13	152.16	127.97	139.78	0.23783	49663000	P40036	51	GLC7-interacting protein 2	GIP2	GYRVNSDLYNKERDGSTEETLNSLKFLHKPQ
-1.02665	-1.02885	-1.01075	-0.988089	-0.914975	-0.906867	-0.837171	-0.813355	-0.801501	-0.844238	S	3	___1	Dbf2 kinase motifs;downstream acidic motif 1;downstream acidic motif 12;downstream acidic motif 13;downstream acidic motif 6;downstream acidic motif 8;downstream basic motif 5;downstream basic motif 7;upstream acidic motif 10;upstream acidic motif 12;upstream acidic motif 8;upstream basic motif 3;upstream basic motif 6	0.995774	0.0253575	41.495	17.644	41.495	-0.69069	8162500	P40036	41	GLC7-interacting protein 2	GIP2	QLPDLETDFKGYRVNSDLYNKERDGSTEETL
3.08243	3.01217	2.94397	2.79542	2.73954	2.72394	2.6847	2.67734	2.65788	2.68114	S	2	___1	Dbf2 kinase motifs;downstream basic motif 8;upstream acidic motif 12;upstream basic motif 1;upstream basic motif 15;upstream basic motif 3;upstream basic motif 4;upstream basic motif 5;upstream basic motif 9	1	2.25061e-18	183.81	138.08	183.81	-0.097647	238350000	P40036	194	GLC7-interacting protein 2	GIP2	KSGELLKSSLKRRSKSLPTTPGIRSGNGVQA
2.98716	3.07848	3.11601	3.20328	3.06396	2.91585	2.90669	2.97864	3.08543	3.09187	S	3	___1	Chk1 kinase substrate motif;Dbf2 kinase motifs;downstream acidic motif 14;downstream acidic motif 15;downstream acidic motif 4;downstream basic motif 10;upstream acidic motif 10;upstream basic motif 1;upstream basic motif 11;upstream basic motif 3	1	1.45692e-13	142.35	89.751	131.08	-0.015565	340330000	P40036	221	GLC7-interacting protein 2	GIP2	GVQARDGSPMLIRSKSVHFDQAAPVKYFAED
-0.658609	-0.489545	-0.461303	-0.254797	-0.229415	-0.127109	-0.0793451	-0.0586951	-0.165279	-0.213213	S	3	___1	downstream acidic motif 10;downstream acidic motif 11;downstream acidic motif 4;downstream acidic motif 9;upstream acidic motif 5;upstream acidic motif 6;upstream acidic motif 7;upstream acidic motif 9;upstream basic motif 3	0.861697	3.59723e-11	135.64	117.28	105.92	0.42123	32458000	P40036	273	GLC7-interacting protein 2	GIP2	PVNLMVDPEEETKMLSSGLETTSIDDDLTTV
-1.99566	-2.04998	-1.91983	-2.09026	-2.01969	-2.0808	-1.92249	-1.78439	-1.68141	-1.68059	S	3	___1	Cdk kinase minimal serine motif;downstream basic motif 13;downstream basic motif 2	0.99228	7.87345e-05	87.319	70.038	87.319	0.43745	7754200	P39732	609	GLC7-interacting protein 4	GIP4	SASTPNPSASSSLAPSPKVSSINNTSSGKSS
1.89037	1.8076	1.71577	1.51251	1.50846	1.47623	1.45519	1.45999	1.48501	1.55845	S	3	___1	Dbf2 kinase motifs;downstream acidic motif 15;downstream basic motif 11;upstream basic motif 3;upstream basic motif 8	0.805756	5.04189e-21	191.47	166.55	191.47	0.19666	116930000	P39732	570	GLC7-interacting protein 4	GIP4	PSIAPPSKLNNQRSNSLQSSTMTLNQKIVQD
-0.13608	-0.177523	-0.290942	-0.370018	-0.407546	-0.363724	-0.366067	-0.346432	-0.291347	-0.247521	S	2	___1	Dbf2 kinase motifs;downstream basic motif 9;Ime2 kinase motif;upstream acidic motif 12;upstream basic motif 1;upstream basic motif 10;upstream basic motif 11;upstream basic motif 3;upstream basic motif 4;upstream basic motif 9	0.851468	1.9726e-18	178.65	134.45	178.65	1.5223	35597000	P39732	534	GLC7-interacting protein 4	GIP4	VSPEKRKLINGRRPRSSSLQSYTNKQQTSYL
1.42471	1.42906	1.35941	1.31866	1.26671	1.27838	1.31233	1.34366	1.42508	1.48183	S	2	___1	Dbf2 kinase motifs;downstream basic motif 7;upstream acidic motif 14;upstream basic motif 11;upstream basic motif 12;upstream basic motif 13;upstream basic motif 3;upstream basic motif 5;upstream basic motif 6	0.966698	3.33436e-08	121.71	98.794	91.313	0.15324	72555000	P39732	536	GLC7-interacting protein 4	GIP4	PEKRKLINGRRPRSSSLQSYTNKQQTSYLNS
0.448061	0.58877	0.709909	0.882582	0.959688	1.07426	1.1899	1.36468	1.56591	1.68378	S	2	___1	Cdk kinase minimal serine motif;Chk1 kinase substrate motif;Dbf2 kinase motifs;downstream acidic motif 14;downstream acidic motif 8;downstream basic motif 5;upstream basic motif 3	0.996205	5.01365e-18	169.92	122.33	169.65	-0.087219	71269000	Q03833	425	Transcriptional activator/repressor GIS1	GIS1	NQFLNMNQTTISRISSPLLSRMMDLSNIVEP
-0.0266523	0.0243715	0.064982	0.0334096	-0.0998503	-0.17191	-0.190197	-0.0764342	0.0587473	0.121226	S	3	___1	Cdk kinase minimal serine motif;downstream acidic motif 8;downstream basic motif 10;upstream acidic motif 4;upstream basic motif 1;upstream basic motif 15;upstream basic motif 5	0.961663	2.97159e-14	144.01	126.73	120.75	0.41489	32523000	Q03833	696	Transcriptional activator/repressor GIS1	GIS1	RNNVVTLNISREASKSPISSFVNDYRSPLGV
-0.464477	-0.240186	-0.00191657	0.201078	0.172348	0.0629856	0.0149234	0.111039	0.360496	0.473506	S	3	___1	Cdk kinase minimal serine motif;Cdk special 4;downstream acidic motif 13;downstream basic motif 4;downstream basic motif 5;downstream basic motif 7;upstream acidic motif 6	0.85259	4.26572e-16	150.09	135.32	148.28	0.16926	49055000	Q03833	747	Transcriptional activator/repressor GIS1	GIS1	QNSNNINPLDAGPSFSPLHKKPKILNGNDNS
-4.24745	-3.77524	-3.46732	-3.31089	-3.1476	-3.09243	-2.97134	-3.15403	-3.22881	-3.30814	S	3	___1	downstream acidic motif 4;downstream acidic motif 8;downstream acidic motif 9;downstream basic motif 13;downstream basic motif 15;Plk kinase motif DE;Plk kinase motif DEN;upstream acidic motif 2;upstream basic motif 13;upstream basic motif 5	0.999939	0.000846836	65.833	49.527	65.833	-2.6039	2886700	Q03833	435	Transcriptional activator/repressor GIS1	GIS1	ISRISSPLLSRMMDLSNIVEPTLDDPGSKFK
0.897481	0.914579	0.917805	1.01177	1.03826	0.994339	1.1247	1.25578	1.49	1.56236	S	2	___1	Casein kinase motif;downstream acidic motif 14;downstream acidic motif 2;downstream basic motif 1;downstream basic motif 5;Plk kinase motif DEN;Plk kinase motif N;upstream basic motif 10;upstream basic motif 9	1	7.8616e-08	118.77	103.07	118.77	0.30769	47785000	Q03833	690	Transcriptional activator/repressor GIS1	GIS1	NIPFLKRNNVVTLNISREASKSPISSFVNDY
-1.96573	-1.97137	-1.99525	-1.9361	-1.93164	-2.02758	-1.96366	-1.94959	-1.92185	-1.95787	T	3	___1	downstream acidic motif 1;downstream acidic motif 14;downstream acidic motif 15;downstream acidic motif 3;downstream acidic motif 5;downstream basic motif 11;downstream basic motif 9;upstream acidic motif 11;upstream acidic motif 6;upstream acidic motif 8;upstream basic motif 4	0.97342	5.81838e-08	120.32	103.65	115.38	-0.05581	6604500	Q03833	353	Transcriptional activator/repressor GIS1	GIS1	NLSYDSNESEQRGSITDNDNDLFQKVRSFDE
0.88451	0.400106	0.330057	-2.23591	-2.18926	-1.8513	-1.89927	-2.07076	-2.3274	-2.38228	S	3	___1	downstream acidic motif 15;downstream basic motif 2;downstream basic motif 9	0.99838	2.51848e-05	52.278	36.707	52.278	-0.98218	11291000	P53849	2	Zinc finger protein GIS2	GIS2	______________MSQKACYVCGKIGHLAE
-0.588478	-0.616154	-0.5968	-0.590041	-0.582127	-0.68529	-0.719858	-0.763019	-0.707882	-0.721193	S	2	___1	downstream acidic motif 14;downstream acidic motif 5;downstream basic motif 2;upstream acidic motif 1;upstream acidic motif 4;upstream basic motif 14;upstream basic motif 7;upstream basic motif 9	0.883216	1.45703e-05	112.11	48.923	112.11	0.16625	9398300	P32775	193	1,4-alpha-glucan-branching enzyme	GLC3	YKFVHPRPKFSESVDSLRIYEAHVGISSPEP
-0.00218568	0.146716	0.0897974	0.239147	0.197053	0.139766	0.298045	0.245028	0.210256	0.0669533	S	4	___1	Casein kinase motif;Cdk kinase minimal serine motif;downstream acidic motif 10;downstream acidic motif 13;downstream acidic motif 14;downstream acidic motif 2;downstream acidic motif 8;upstream basic motif 6	1	7.1841e-24	184.03	172.52	184.03	-0.33393	128350000	P41818	12	Protein GLC8	GLC8	____MGGILKNPLALSPEQLAQQDPETLEEF
0.793123	0.665283	0.504386	0.486094	0.728536	0.962975	1.03635	1.0577	0.949361	0.910969	S	3	___1	Casein kinase motif;Cdk kinase minimal serine motif;downstream acidic motif 10;downstream acidic motif 2;downstream acidic motif 9;downstream basic motif 12;downstream basic motif 13;downstream basic motif 14;downstream basic motif 4;downstream basic motif 6;downstream basic motif 7;Plk kinase motif DE;Plk kinase motif DE special 2;Plk kinase motif DEN;upstream acidic motif 1;upstream acidic moti…	1	9.06997e-25	193.19	186.69	193.19	-0.46466	156380000	P41818	184	Protein GLC8	GLC8	NKQPDFETNDENDEDSPEARHKKFEEMRKKH
7.82929	7.86616	7.83349	7.87342	7.71823	7.45631	7.46755	7.46479	7.53207	7.4599	S	2	___1	Casein kinase motif;Casein kinase motif special 2;downstream acidic motif 2;downstream acidic motif 3;downstream acidic motif 9;downstream basic motif 10;downstream basic motif 6	1	1.65419e-13	88.187	77.815	45.312	-0.47738	14911000000	P17709	2	Glucokinase-1	GLK1	______________MSFDDLHKATERAVIQA
-3.89552	-3.72146	-3.67806	-3.62083	-3.63495	-3.63449	-3.58689	-3.65353	-3.6423	-3.62078	S	4	___1	Casein kinase motif;Casein kinase motif special 2;downstream acidic motif 10;downstream acidic motif 13;downstream acidic motif 2;downstream acidic motif 3;downstream acidic motif 9;Plk kinase motif DEN;Plk kinase motif N;upstream acidic motif 14;upstream basic motif 6	0.998169	9.39218e-05	83.619	77.17	83.619	-0.022459	16417000	P38682	306	ADP-ribosylation factor GTPase-activating protein GLO3	GLO3	YDSQFMNNSKGNNNNSIDDINTQPDEFNDFL
1.67627	1.69304	1.63797	1.6327	1.50627	1.38868	1.35817	1.39526	1.51688	1.55374	S	3	___1	Aurora kinase motifs;Casein kinase motif;Casein kinase motif special 2;downstream acidic motif 11;downstream acidic motif 2;downstream acidic motif 3;downstream acidic motif 8;downstream basic motif 12;downstream basic motif 14;downstream basic motif 7;upstream acidic motif 7;upstream basic motif 12;upstream basic motif 2	0.999992	1.64686e-07	113.23	90.659	113.23	-0.22103	57325000	P38682	398	ADP-ribosylation factor GTPase-activating protein GLO3	GLO3	GTQKAISSDQLFGRGSFDEAANREAHDKLKT
0.5664	0.530975	0.389875	0.322912	0.267252	0.244159	0.118986	-0.008489	-0.0943818	-0.148095	S	3	___1	Casein kinase motif;Cdk kinase minimal serine motif;downstream acidic motif 2;downstream basic motif 12;upstream acidic motif 11;upstream acidic motif 13;upstream acidic motif 15;upstream acidic motif 7;upstream basic motif 1;upstream basic motif 6	0.890558	1.61848e-16	163.4	132.16	163.4	0.23824	116470000	Q06201	28	Grand meiotic recombination cluster protein 2	GMC2	ENDQDNNLERTNSLKSPDVTNNIPSLFKLAA
-1.74798	-1.60904	-1.22919	-1.0057	-0.810097	-0.779051	-0.752094	-0.776574	-0.993052	-1.13096	S	3	___1	downstream acidic motif 12;downstream acidic motif 15;downstream acidic motif 3;downstream basic motif 13;downstream basic motif 8;Plk kinase motif DE;Plk kinase motif DEN;upstream acidic motif 13;upstream acidic motif 2;upstream acidic motif 6;upstream basic motif 3;upstream basic motif 7	0.972315	2.02436e-06	93.269	75.569	93.269	-0.27001	9495600	Q06201	82	Grand meiotic recombination cluster protein 2	GMC2	INEITHLIRESYKDLSSQDGMMSKQQQEKMD
3.21625	3.12284	2.96045	2.63443	2.51863	2.50263	2.456	2.34648	2.10431	1.98417	S	3	___1	Casein kinase motif;downstream acidic motif 11;downstream acidic motif 14;downstream acidic motif 2;downstream basic motif 12;downstream basic motif 7;upstream acidic motif 14;upstream acidic motif 3;upstream acidic motif 7;upstream basic motif 4;upstream basic motif 8	0.985769	5.55353e-15	163.45	133.3	163.45	-0.044819	157650000	Q06201	83	Grand meiotic recombination cluster protein 2	GMC2	NEITHLIRESYKDLSSQDGMMSKQQQEKMDW
1.82452	1.79193	1.65523	1.62183	1.56191	1.53022	1.43411	1.34905	1.22227	1.17819	S	4	___1	Chk1 kinase substrate motif;Dbf2 kinase motifs;downstream acidic motif 5;downstream basic motif 15;downstream basic motif 2;upstream acidic motif 10;upstream acidic motif 12;upstream acidic motif 4;upstream acidic motif 8;upstream basic motif 3	0.83526	2.42572e-23	190.19	164.99	175.77	0.062065	250900000	Q06201	25	Grand meiotic recombination cluster protein 2	GMC2	QSSENDQDNNLERTNSLKSPDVTNNIPSLFK
0.538465	0.567058	0.600551	0.716044	0.848177	1.04001	1.15813	1.38628	1.41593	1.50255	S	3	___1	Cdk kinase minimal serine motif;downstream acidic motif 6;downstream acidic motif 9;downstream basic motif 5;downstream basic motif 7;downstream basic motif 8;upstream acidic motif 10;upstream basic motif 5;upstream basic motif 9	1	3.52005e-08	120.57	104.68	120.57	0.06125	116830000	P10823	61	Guanine nucleotide-binding protein alpha-2 subunit	GPA2	TANQQEKQQQRQQQPSPHNVKDRKEQNGSIN
3.08137	2.98557	3.01216	2.79004	2.83881	2.90027	2.89569	2.86476	2.80436	2.81315	T	2	___1	downstream acidic motif 5;downstream basic motif 10;downstream basic motif 6;upstream acidic motif 10;upstream basic motif 12;upstream basic motif 4;upstream basic motif 7	0.999406	7.0209e-26	210.44	156.88	198.97	0.29023	487460000	P10823	46	Guanine nucleotide-binding protein alpha-2 subunit	GPA2	VPPKQEPQKTVRTVNTANQQEKQQQRQQQPS
-1.508	-1.37082	-1.34699	-1.13908	-1.00369	-0.895591	-0.783733	-0.767612	-0.653314	-0.634816	S	3	___1	Aurora kinase motifs;upstream acidic motif 1;upstream acidic motif 10;upstream acidic motif 6;upstream basic motif 11;upstream basic motif 2	0.999879	1.71161e-07	114.4	101.85	114.4	-0.68805	22260000	P10823	445	Guanine nucleotide-binding protein alpha-2 subunit	GPA2	FAAIKETILENTLKDSGVLQ___________
-1.58117	-1.54627	-1.51993	-1.48881	-1.47304	-1.50592	-1.42368	-1.3715	-1.15174	-1.07255	S	3	___1	Cdk kinase minimal serine motif;downstream acidic motif 10;downstream acidic motif 13;downstream acidic motif 7;downstream acidic motif 9;downstream basic motif 11;upstream acidic motif 14;upstream acidic motif 7;upstream basic motif 4;upstream basic motif 6	0.999804	8.5469e-10	119.92	82.766	119.92	0.57861	21633000	P39717	24	Guanine nucleotide-binding protein subunit beta 2	GPB2	NDGGYSPYERNRVAVSPFSSALEGEERIETS
-0.625359	-0.537752	-0.271225	-0.274773	-0.170773	-0.277913	-0.176328	-0.248753	-0.150054	-0.137695	T	3	___1	downstream basic motif 10;downstream basic motif 8;downstream basic motif 9;Plk kinase motif DEN;Plk kinase motif N;upstream acidic motif 5;upstream basic motif 4	0.849909	7.31775e-17	113.25	100.63	91.64	0.038615	65141000	Q00055	11	Glycerol-3-phosphate dehydrogenase [NAD(+)] 1	GPD1	_____MSAAADRLNLTSGHLNAGRKRSSSSV
4.27284	4.22464	4.13033	3.97681	3.90895	3.90551	3.90045	3.87313	3.80936	3.78929	S	3	___1	Dbf2 kinase motifs;downstream acidic motif 8;downstream basic motif 12;downstream basic motif 5;downstream basic motif 9;upstream basic motif 3;upstream basic motif 4;upstream basic motif 5	0.985758	4.20768e-18	173.75	140.01	105.56	0.033185	2554200000	Q00055	24	Glycerol-3-phosphate dehydrogenase [NAD(+)] 1	GPD1	NLTSGHLNAGRKRSSSSVSLKAAEKPFKVTV
3.38217	3.3367	3.23027	3.20916	3.23348	3.28645	3.26221	3.21701	3.14861	3.14245	S	3	___1	downstream acidic motif 5;downstream basic motif 2;downstream basic motif 6;downstream basic motif 9;upstream basic motif 6;upstream basic motif 7;upstream basic motif 8	0.99949	4.05309e-10	141.02	106.13	65.278	-0.23273	1466300000	Q00055	27	Glycerol-3-phosphate dehydrogenase [NAD(+)] 1	GPD1	SGHLNAGRKRSSSSVSLKAAEKPFKVTVIGS
1.76988	1.65919	1.54607	1.28622	1.23496	1.15123	1.12076	1.10114	1.10899	1.18348	T	2	___1	Aurora kinase motif special 2;Aurora kinase motifs;Chk1 kinase substrate motif;Dbf2 kinase motifs;downstream acidic motif 11;downstream acidic motif 6;downstream basic motif 8;upstream acidic motif 15;upstream basic motif 2;upstream basic motif 3;upstream basic motif 6	1	3.68809e-19	182.17	132.69	131.32	-0.084505	323430000	P06738	31	Glycogen phosphorylase	GPH1	EPTSPHQIPRLTRRLTGFLPQEIKSIDTMIP
-4.74338	-4.34022	-3.92512	-3.81462	-4.03086	-4.69718	-4.49875	-4.43408	-4.15895	-4.29897	S	3	___1	Cdk kinase minimal serine motif;downstream acidic motif 14;downstream acidic motif 7;downstream acidic motif 8;downstream basic motif 11;downstream basic motif 5;downstream basic motif 9;upstream acidic motif 10;upstream acidic motif 3;upstream basic motif 13;upstream basic motif 14	0.841468	4.63048e-06	99.059	83.117	99.059	2.0977	5430700	P00950	128	Phosphoglycerate mutase 1	GPM1	YRRSFDVPPPPIDASSPFSQKGDERYKYVDP
2.10033	2.05458	2.02982	1.95623	1.94346	1.88288	1.89296	1.91805	1.96077	1.96673	S	3	___1	Aurora kinase motifs;Casein kinase motif;downstream acidic motif 2;downstream acidic motif 9;upstream acidic motif 8;upstream acidic motif 9;upstream basic motif 1;upstream basic motif 12;upstream basic motif 13;upstream basic motif 2;upstream basic motif 7	1	6.04363e-16	150.59	125.79	150.59	0.035608	215240000	P00950	116	Phosphoglycerate mutase 1	GPM1	TLKKFGEEKFNTYRRSFDVPPPPIDASSPFS
-2.70352	-2.79121	-2.89668	-3.28815	-3.28411	-3.10955	-3.14678	-3.20335	-3.4056	-3.36776	S	4	___1	Casein kinase motif;Casein kinase motif special 2;Casein kinase motif special 3;downstream acidic motif 11;downstream acidic motif 2;downstream acidic motif 3;downstream acidic motif 4;downstream basic motif 5;downstream basic motif 8;Plk full kinase substrate motif;Plk kinase motif DE;Plk kinase motif DE special 2;Plk kinase motif DE special 3;Plk kinase motif DEN;upstream acidic motif 2;upstrea…	0.997623	0.000419402	70.799	58.833	70.799	0.15934	7598800	Q12361	903	G protein-coupled receptor GPR1	GPR1	SSFFSSNIVTNDDENSIEEDKNLRYSDASAS
1.99965	1.96745	1.90368	1.82424	1.82546	1.8528	1.82466	1.79312	1.75429	1.78168	S	3	___1	downstream acidic motif 1;downstream acidic motif 3;downstream basic motif 14;downstream basic motif 8;upstream acidic motif 12;upstream acidic motif 3;upstream acidic motif 6;upstream basic motif 7;upstream basic motif 8	0.985373	7.74954e-39	234.9	217.69	233.79	0.11368	181850000	P36148	632	Glycerol-3-phosphate O-acyltransferase 2	GPT2	LATEIFSKRDGYDVSSDAESSISRMSVQSRS
-2.72701	-2.68431	-2.60071	-2.68343	-2.75098	-2.94977	-2.68685	-2.70784	-2.40568	-2.35732	S	3	___1	Aurora kinase motifs;downstream acidic motif 3;downstream acidic motif 9;downstream basic motif 11;upstream basic motif 2;upstream basic motif 6	0.997315	2.79384e-07	114.69	99.489	95.428	-0.23795	186060000	P36148	671	Glycerol-3-phosphate O-acyltransferase 2	GPT2	GSLASNALSRVNSRGSLTDIPIFSDAKQGQW
1.69276	1.68715	1.61292	1.58512	1.60566	1.75794	1.91603	2.11704	2.2057	2.28656	S	3	___1	downstream acidic motif 12;downstream acidic motif 4;downstream acidic motif 5;downstream basic motif 6;downstream basic motif 7;Plk kinase motif DE;Plk kinase motif DE special 2;Plk kinase motif DEN;upstream acidic motif 2;upstream acidic motif 3;upstream acidic motif 5;upstream acidic motif 6;upstream acidic motif 8;upstream basic motif 9	1	1.98242e-37	219.79	190.52	219.68	0.16756	396040000	Q04410	155	GRASP65 homolog protein 1	GRH1	YISIISKESDDLDDVSLNHDERRPSSGEAHQ
-1.03836	-0.936733	-0.771098	-0.727937	-0.773277	-0.836145	-0.821276	-0.791272	-0.776545	-0.77825	S	3	___1	Cdk kinase minimal serine motif;downstream acidic motif 9;downstream basic motif 2;upstream acidic motif 1;upstream acidic motif 12;upstream acidic motif 15;upstream acidic motif 4;upstream basic motif 14	0.879629	0.0144594	52.99	34.852	52.99	0.53566	6044000	P38088	226	Glycine--tRNA ligase 1, mitochondrial	GRS1	EKYDIGNPVTGETLESPRAFNLMFETAIGPS
-4.89537	-4.60276	-4.31856	-4.1391	-4.31066	-4.51096	-4.32286	-3.98223	-3.70704	-3.6822	T	2	___1	downstream acidic motif 1;upstream acidic motif 1;upstream acidic motif 14;upstream acidic motif 3;upstream acidic motif 5;upstream basic motif 15	0.999994	0.0463845	57.679	42.707	57.679	0.83754	7941000	P38088	689	Glycine--tRNA ligase 1, mitochondrial	GRS1	KDLTPFIAQAEAEAETD______________
0.741358	0.696267	0.627861	0.660969	0.813885	0.988423	1.07187	1.12	1.11063	1.12686	S	2	___1	downstream acidic motif 7;downstream basic motif 12	1	8.1325e-20	140.16	122.78	134.68	-0.17246	116890000	P32835	2	GTP-binding nuclear protein GSP1/CNR1	GSP1	______________MSAPAANGEVPTFKLVL
-0.0681299	-0.0866633	-0.0818285	-0.0580374	0.0143345	0.101952	0.177299	0.22608	0.239131	0.231243	S	2	___1	downstream acidic motif 8;downstream basic motif 13	1	2.3024e-10	119.16	101.83	119.16	0.0098973	58154000	P32836	2	GTP-binding nuclear protein GSP2/CNR2	GSP2	______________MSAPAQNNAEVPTFKLV
0.858719	0.815124	0.648524	0.54586	0.528189	0.661451	0.585454	0.55034	0.390161	0.426844	S	3	___1	Cdk kinase minimal serine motif;downstream acidic motif 15;downstream basic motif 2;downstream basic motif 4;MAP kinase motif;upstream basic motif 10;upstream basic motif 12;upstream basic motif 13;upstream basic motif 7	1	6.57082e-06	110.97	89.671	99.747	-0.17099	537730000	P23337	655	Glycogen [starch] synthase isoform 1	GSY1	GGKKFKIARPLSVPGSPKVRSNSTVYMTPGD
1.33252	1.26071	1.13363	0.97381	1.0109	1.16139	1.10805	1.01387	0.779156	0.754439	S	2	___1	Cdk kinase minimal serine motif;downstream acidic motif 3;downstream basic motif 2;downstream basic motif 5;downstream Cdk basic motif;MAP kinase motif;upstream basic motif 10;upstream basic motif 12;upstream basic motif 13;upstream basic motif 7	1	5.28577e-09	134.14	118	102.9	0.047299	1088900000	P27472	655	Glycogen [starch] synthase isoform 2	GSY2	GGKKLKVARPLSVPGSPRDLRSNSTVYMTPG
0.390942	0.30928	0.228916	0.0815505	0.0665865	0.0615867	0.0276638	0.00208619	-0.0401623	-0.0249081	S	2	___1	Chk1 kinase substrate motif;Dbf2 kinase motifs;downstream acidic motif 7;downstream basic motif 6;downstream basic motif 9;Ime2 kinase motif;upstream acidic motif 15;upstream basic motif 3;upstream basic motif 6;upstream basic motif 8;upstream basic motif 9	1	1.19298e-08	124.09	106.36	102.9	0.047299	996330000	P27472	651	Glycogen [starch] synthase isoform 2	GSY2	DALAGGKKLKVARPLSVPGSPRDLRSNSTVY
-0.262648	-0.279091	-0.341856	-0.408191	-0.431859	-0.28282	-0.116806	0.0825476	0.172497	0.214475	S	3	___1	downstream acidic motif 1;downstream acidic motif 4;downstream acidic motif 5;downstream basic motif 10;downstream basic motif 12;downstream basic motif 14;downstream basic motif 2;downstream basic motif 6;downstream basic motif 8;upstream acidic motif 1;upstream acidic motif 12;upstream acidic motif 13;upstream acidic motif 3;upstream acidic motif 5;upstream acidic motif 6;upstream basic motif 1…	1	8.9215e-11	140.81	118.16	140.81	0.14474	26996000	P40956	153	Protein GTS1	GTS1	KPEDFGSRMDDFDGESDRFDERNRSRSRSRS
-2.53461	-2.64105	-2.95725	-3.13098	-3.2771	-3.28801	-3.23806	-3.18098	-3.05988	-2.98982	T	2	___1	Chk1 kinase substrate motif;Dbf2 kinase motifs;downstream acidic motif 11;downstream acidic motif 5;downstream basic motif 13;downstream basic motif 4;Ime2 kinase motif;upstream basic motif 11;upstream basic motif 13;upstream basic motif 3;upstream basic motif 4	0.798356	0.0151996	49.418	32.187	49.418	0.27466	37064000	P32190	97	Glycerol kinase	GUT1	ASKGKIGVSGLRRPSTAPARETPNAGDIKTS
-2.00577	-2.15141	-2.17763	-2.17233	-1.99712	-2.06344	-2.08321	-2.19537	-2.21066	-2.24177	S	2	___1	downstream acidic motif 14;downstream basic motif 10;downstream basic motif 11	0.999942	3.04449e-05	72.643	46.041	72.643	-0.48157	12004000	P40531	2	Protein GVP36	GVP36	______________MSFNAFASSLSKKLQEI
-0.811985	-0.821054	-0.736233	-0.566359	-0.423334	-0.372884	-0.183662	-0.0120277	0.170691	0.227316	S	3	___1	downstream acidic motif 11;downstream acidic motif 12;downstream acidic motif 15;downstream acidic motif 3;downstream acidic motif 5;downstream acidic motif 6;downstream basic motif 13;downstream basic motif 7;Plk full kinase substrate motif;Plk kinase motif DE;Plk kinase motif DE special 2;Plk kinase motif DEN;upstream acidic motif 11;upstream acidic motif 13;upstream acidic motif 2;upstream aci…	1	2.67867e-13	153.36	134.04	153.36	0.42259	15540000	Q04322	37	Probable GTPase-activating protein GYL1	GYL1	QPEKDSDRIALRDEISVPEGDEKAYSDEKVE
-0.121129	-0.169242	-0.275469	-0.190066	-0.102851	-0.0254391	-0.161984	-0.218714	-0.29672	-0.254623	S	3	___1	Cdk kinase minimal serine motif;downstream acidic motif 11;downstream basic motif 10;downstream basic motif 15;downstream basic motif 2;downstream basic motif 6;downstream basic motif 8;upstream basic motif 8	0.848775	1.18484e-06	104.44	87.07	100.77	0.21081	12997000	Q12344	295	GTPase-activating protein GYP5	GYP5	SSPPLPPRQNVATSTSPKLPPRGKQREQPPK
1.14781	1.1694	1.10943	1.13543	1.0774	1.01034	1.079	1.14234	1.29184	1.35614	T	2	___1	downstream acidic motif 12;downstream basic motif 11;downstream basic motif 3;downstream basic motif 7;downstream basic motif 9;upstream basic motif 7	0.899353	3.22276e-06	115.57	89.06	93.096	-0.0881	40151000	Q12344	294	GTPase-activating protein GYP5	GYP5	TSSPPLPPRQNVATSTSPKLPPRGKQREQPP
1.12691	1.0749	1.01544	0.892777	0.879113	0.908664	0.857103	0.799873	0.848203	0.843182	S	3	___1	Aurora kinase motif special 2;Aurora kinase motifs;Cdk kinase minimal serine motif;downstream acidic motif 15;downstream acidic motif 9;downstream basic motif 6;upstream acidic motif 9;upstream basic motif 2;upstream basic motif 3	0.999996	2.34399e-12	142.97	116.08	142.97	0.28975	43757000	Q12753	271	Transcriptional activator HAA1	HAA1	NNSVGLDLLGHSKRISPISNSRVGEVSVPLE
-0.304704	-0.376028	-0.432732	-0.572451	-0.412244	-0.426509	-0.421856	-0.588952	-0.483582	-0.434326	S	4	___1	Cdk kinase minimal serine motif;downstream acidic motif 8;downstream basic motif 13;downstream basic motif 14;downstream basic motif 9;Plk kinase motif DE;Plk kinase motif DEN;upstream acidic motif 11;upstream acidic motif 2;upstream acidic motif 4;upstream acidic motif 6;upstream acidic motif 8;upstream basic motif 1;upstream basic motif 5;upstream basic motif 7	0.892515	3.732e-12	141.69	124.2	141.69	0.0795	12967000	Q12753	487	Transcriptional activator HAA1	HAA1	PSFMDIPEKERETERSPSSNYITDRPFTRKP
1.46363	1.35256	1.30566	1.11445	1.1374	1.10356	1.10459	1.08503	1.0114	0.93425	T	3	___1	Dbf2 kinase motifs;downstream acidic motif 3;downstream basic motif 10;downstream basic motif 12;downstream basic motif 6;downstream basic motif 9;Ime2 kinase motif;upstream acidic motif 14;upstream basic motif 3;upstream basic motif 5;upstream basic motif 7	0.992001	1.32617e-12	143.94	104.93	143.94	-0.5242	140990000	Q12753	41	Transcriptional activator HAA1	HAA1	TDQPLMMIKPKGRPSTTCDYCKQLRKNKNAN
-0.715401	-0.657293	-0.666508	-0.518479	-0.402599	-0.177825	-0.149361	-0.0910198	-0.180426	-0.193451	S	3	___1	Chk1 kinase substrate motif;downstream acidic motif 11;downstream acidic motif 12;downstream acidic motif 3;downstream basic motif 1;downstream basic motif 10;downstream basic motif 13;downstream basic motif 4;downstream basic motif 9;upstream basic motif 3;upstream basic motif 6	0.884171	0.0178417	45.161	20.826	45.161	0.59497	6467500	Q12753	585	Transcriptional activator HAA1	HAA1	SVPQSINSPRMPKTGSRQDKNIHTKKEERNP
-2.90901	-2.94455	-2.97396	-2.74831	-2.69341	-2.83859	-2.98848	-2.94655	-2.8553	-2.74245	S	3	___1	Casein kinase motif;downstream acidic motif 1;downstream acidic motif 12;downstream acidic motif 13;downstream acidic motif 2;downstream acidic motif 4;downstream basic motif 6;Plk kinase motif DE;Plk kinase motif DEN;upstream acidic motif 1;upstream acidic motif 11;upstream acidic motif 2;upstream basic motif 4;upstream basic motif 9	0.847511	0.000563069	70.335	55.081	70.335	0.52724	4151000	P38970	479	Serine/threonine-protein kinase HAL5	HAL5	GNNGEGRSNSNKQEDSDDTEGKAGTTNDDTS
2.91013	2.81586	2.64083	2.42162	2.28334	2.2165	2.15085	2.11535	2.11432	2.14716	S	2	___1	Aurora kinase motifs;downstream acidic motif 13;downstream basic motif 1;downstream basic motif 6;downstream basic motif 7;downstream basic motif 9;upstream acidic motif 3;upstream acidic motif 4;upstream basic motif 2	1	0.00154672	66.056	33.641	64.04	0.029209	51235000	P38970	7	Serine/threonine-protein kinase HAL5	HAL5	_________MGDEKLSRHTSLKRARSLSESI
1.8948	1.79289	1.62893	1.45125	1.433	1.51134	1.43197	1.3922	1.27051	1.29087	S	3	___1	Chk1 kinase substrate motif;Dbf2 kinase motifs;downstream acidic motif 3;downstream basic motif 10;downstream basic motif 6;upstream acidic motif 13;upstream acidic motif 14;upstream basic motif 1;upstream basic motif 12;upstream basic motif 3;upstream basic motif 4;upstream basic motif 9	0.999967	2.07151e-08	132.5	89.418	132.5	0.12532	37816000	P38970	17	Serine/threonine-protein kinase HAL5	HAL5	GDEKLSRHTSLKRARSLSESIKGLFKPSGIS
2.42788	2.2404	2.02186	1.67011	1.64685	1.71658	1.64468	1.60327	1.5111	1.50109	S	2	___1	Dbf2 kinase motifs;downstream acidic motif 1;downstream basic motif 4;downstream basic motif 8;upstream acidic motif 15;upstream basic motif 11;upstream basic motif 14;upstream basic motif 3;upstream basic motif 5;upstream basic motif 6	0.836	5.95853e-08	122.44	38.067	85.676	-0.28703	33719000	P38970	19	Serine/threonine-protein kinase HAL5	HAL5	EKLSRHTSLKRARSLSESIKGLFKPSGISGS
-2.35232	-2.23287	-2.34227	-2.28284	-2.55083	-2.78607	-2.94497	-3.04473	-3.17253	-3.13068	S	4	___1	Casein kinase motif;Casein kinase motif special 2;downstream acidic motif 14;downstream acidic motif 15;downstream acidic motif 2;downstream acidic motif 3;downstream acidic motif 5;downstream acidic motif 7;downstream basic motif 4;upstream acidic motif 1;upstream basic motif 13;upstream basic motif 4	0.927762	0.015553	51.19	45.76	51.19	-1.0609	15753000	P38970	324	Serine/threonine-protein kinase HAL5	HAL5	SLRVLPIITNNKNVDSGDEKDADASVNSGDD
2.5417	2.54884	2.38584	2.33948	2.13719	1.94359	1.76	1.68595	1.6972	1.68793	S	3	___1	Aurora kinase motifs;downstream acidic motif 11;downstream acidic motif 12;downstream basic motif 1;downstream basic motif 15;downstream basic motif 6;upstream basic motif 1;upstream basic motif 10;upstream basic motif 2;upstream basic motif 7	0.845393	0.00682684	58.474	33.58	58.474	0.2493	15046000	P38970	407	Serine/threonine-protein kinase HAL5	HAL5	IIPSQRFIKSQTLKKSRTSNLKNGNNDELMK
0.717608	0.640808	0.461337	0.340192	0.243841	0.240198	0.158627	0.118124	0.00734983	0.0338478	T	3	___1	Chk1 kinase substrate motif;downstream acidic motif 10;downstream acidic motif 15;downstream acidic motif 9;downstream basic motif 13;downstream basic motif 4;upstream basic motif 1;upstream basic motif 12;upstream basic motif 3;upstream basic motif 4;upstream basic motif 9	0.752104	0.00185773	70.363	38.99	70.363	0.080531	11492000	P38970	409	Serine/threonine-protein kinase HAL5	HAL5	PSQRFIKSQTLKKSRTSNLKNGNNDELMKND
0.12295	0.0550327	0.0483182	-0.107206	-0.0841384	-0.0673763	-0.118067	-0.18989	-0.252279	-0.23742	S	3	___1	Aurora kinase full motif;Aurora kinase motif special 2;Aurora kinase motif special 3;Aurora kinase motifs;Chk1 kinase substrate motif;Dbf2 kinase motifs;downstream basic motif 11;downstream basic motif 13;downstream basic motif 14;downstream basic motif 4;downstream basic motif 9;upstream acidic motif 10;upstream acidic motif 12;upstream acidic motif 8;upstream acidic motif 9;upstream basic motif…	1	7.01412e-05	90.263	74.383	82.831	-0.34722	18243000	P38970	217	Serine/threonine-protein kinase HAL5	HAL5	AMLDYDEESKLRRRNSLGVRNHSNRTRSRKN
1.07779	1.04446	1.05081	0.895569	0.836503	0.772649	0.778539	0.825784	0.87802	0.94171	S	2	___1	Aurora kinase motif special 2;Aurora kinase motifs;Dbf2 kinase motifs;downstream basic motif 10;downstream basic motif 5;upstream basic motif 12;upstream basic motif 2;upstream basic motif 3;upstream basic motif 5;upstream basic motif 7	0.983899	1.74824e-06	115.18	94.305	53.08	0.1653	27597000	P38970	233	Serine/threonine-protein kinase HAL5	HAL5	LGVRNHSNRTRSRKNSLSTPRSPPMKNGNGG
0.590109	0.532269	0.430717	0.306601	0.248844	0.241732	0.26713	0.245864	0.193601	0.145034	S	2	___1	Chk1 kinase substrate motif;downstream basic motif 14;downstream basic motif 15;downstream basic motif 6;downstream basic motif 9;upstream acidic motif 12;upstream acidic motif 13;upstream acidic motif 4;upstream acidic motif 9;upstream basic motif 3	0.966542	6.1887e-05	98.254	57.394	98.254	0.1282	52910000	P38970	391	Serine/threonine-protein kinase HAL5	HAL5	QQEENGEQINLEKAFSIIPSQRFIKSQTLKK
0.341236	0.332398	0.285015	0.240542	0.218968	0.158	0.125707	0.100522	0.0770776	0.0857682	S	2	___1	downstream basic motif 10;downstream basic motif 11;downstream basic motif 13;downstream basic motif 2;downstream basic motif 5;upstream acidic motif 13;upstream acidic motif 8;upstream basic motif 7	0.999998	8.28501e-08	122.96	108.76	122.96	-0.24006	20646000	P38970	395	Serine/threonine-protein kinase HAL5	HAL5	NGEQINLEKAFSIIPSQRFIKSQTLKKSRTS
-0.983469	-0.756857	-0.504213	-0.233455	-0.202956	-0.224396	-0.032879	0.0915353	0.195729	0.117756	S	4	___1	Casein kinase motif;Casein kinase motif special 2;downstream acidic motif 13;downstream acidic motif 2;downstream acidic motif 3;downstream basic motif 4;downstream basic motif 5;downstream basic motif 9;Plk kinase motif DE;Plk kinase motif DEN;upstream acidic motif 1;upstream acidic motif 2;upstream acidic motif 4;upstream acidic motif 5;upstream basic motif 10;upstream basic motif 11;upstream b…	1	5.92443e-07	109.38	91.017	109.38	0.020735	14691000	P06774	237	Transcriptional activator HAP2	HAP2	AMKSKKSGASDDPDDSHEDKKITTKIIQEQP
0.406933	0.221875	0.0518608	-0.246005	-0.198562	-0.179783	-0.273011	-0.311404	-0.258091	-0.186546	S	2	___1	Casein kinase motif;Casein kinase motif special 2;downstream acidic motif 12;downstream acidic motif 14;downstream acidic motif 2;downstream acidic motif 3;downstream acidic motif 5;downstream basic motif 7	0.999722	0.000377253	65.038	65.038	65.038	1.0348	4713200	P06774	2	Transcriptional activator HAP2	HAP2	______________MSADETDAKFHPLETDL
-3.9457	-3.82872	-3.80197	-3.40269	-3.36589	-3.53795	-3.69363	-3.7533	-3.34543	-3.22133	S	3	___1	downstream acidic motif 1;downstream acidic motif 11;downstream acidic motif 12;downstream acidic motif 3;downstream acidic motif 7;downstream acidic motif 8;downstream basic motif 13;downstream basic motif 4;Plk kinase motif DE;Plk kinase motif DE special 2;Plk kinase motif DE special 3;Plk kinase motif DEN;upstream acidic motif 1;upstream acidic motif 11;upstream acidic motif 2;upstream acidic …	1	2.48139e-06	90.754	85.27	90.754	-0.13598	3914700	P32769	124	Elongation factor 1 alpha-like protein	HBS1	QRPNDRLPDWLDEEESEGERNGEEANDEKTV
-1.54515	-1.56698	-1.61057	-1.51011	-1.43397	-1.45052	-1.35469	-1.27571	-1.11449	-1.07527	S	3	___1	Cdk kinase minimal serine motif;downstream acidic motif 13;downstream acidic motif 4;downstream acidic motif 6;downstream basic motif 2;Plk kinase motif DE;Plk kinase motif DEN;upstream acidic motif 2	0.999948	1.89594e-16	149.33	136.14	131.81	-0.22785	80256000	Q07653	561	Protein HBT1	HBT1	GSQAGSQNTNNNIDMSPRHEAEWSGLSNDAT
1.98192	1.8971	1.87098	2.01401	2.27995	2.47318	2.40867	2.3747	2.29236	2.3116	S	3	___1	Cdk kinase minimal serine motif;downstream acidic motif 11;downstream acidic motif 15;downstream basic motif 14;downstream basic motif 2;downstream basic motif 7;MAP kinase motif;upstream acidic motif 15;upstream acidic motif 3;upstream acidic motif 4;upstream acidic motif 5;upstream basic motif 11;upstream basic motif 7	1	5.19587e-07	113.33	93.94	113.33	-0.20304	104280000	Q07653	671	Protein HBT1	HBT1	DTLSKSVQKQDEDPLSPRQTTNRAGMETARD
2.25526	2.25781	2.23021	2.08788	2.01914	1.99583	1.88609	1.7288	1.52558	1.44135	S	3	___1	Aurora kinase motif special 2;Aurora kinase motifs;Dbf2 kinase motifs;downstream basic motif 10;downstream basic motif 8;upstream acidic motif 9;upstream basic motif 2;upstream basic motif 3	0.992095	1.50955e-05	101.39	87.48	101.39	-0.11462	46100000	Q07653	956	Protein HBT1	HBT1	SYSIHNETTSQGRKVSVGSMGSGKSKHHHNH
1.4049	1.33174	1.20143	0.995053	0.879015	0.857103	0.886563	0.891461	0.858393	0.780399	S	3	___1	downstream acidic motif 1;downstream acidic motif 3;downstream basic motif 10;downstream basic motif 2;upstream acidic motif 15;upstream acidic motif 3;upstream basic motif 9	0.999348	4.62181e-16	152.5	134.99	152.5	-0.095571	75689000	Q07653	303	Protein HBT1	HBT1	DNSSATKGYSNTDSNSDRDVIPGSFRGMTGT
2.74194	2.86162	2.90892	2.94199	2.80003	2.64674	2.72634	2.80107	3.00082	3.04873	S	4	___1	Aurora kinase motif special 2;Aurora kinase motifs;Dbf2 kinase motifs;downstream acidic motif 14;downstream acidic motif 8;downstream basic motif 13;downstream basic motif 5;upstream acidic motif 11;upstream acidic motif 7;upstream basic motif 1;upstream basic motif 2;upstream basic motif 3	0.967067	1.07534e-27	194.94	164.88	109.63	-0.054519	271910000	Q07653	41	Protein HBT1	HBT1	PGSYDSNSDSAQRKKSFSTTKPTEYNLPKEQ
-0.811874	-0.843581	-0.797033	-0.754407	-0.585445	-0.477091	-0.389172	-0.378676	-0.475778	-0.532887	S	3	___1	downstream acidic motif 12;downstream acidic motif 6;upstream acidic motif 15;upstream basic motif 5	0.836564	4.66827e-16	143.37	117.77	137.94	-1.9118	44171000	Q07653	339	Protein HBT1	HBT1	DPSVYTSTGPKSNVSSGMNAVDPSVYTDTSS
-0.0380786	-0.081583	0.00567137	-0.0977859	-0.070485	-0.11702	-0.118008	-0.174122	-0.218002	-0.285838	S	3	___1	downstream basic motif 14;downstream basic motif 5;downstream basic motif 7;upstream acidic motif 12;upstream basic motif 5;upstream basic motif 6	0.945349	0.0066858	60.598	45.625	60.598	-0.064478	14985000	Q07653	959	Protein HBT1	HBT1	IHNETTSQGRKVSVGSMGSGKSKHHHNHHRH
2.80219	2.74826	2.68569	2.56102	2.55342	2.62772	2.58414	2.57444	2.50321	2.49661	S	2	___1	Aurora kinase motifs;downstream acidic motif 11;downstream basic motif 9;upstream acidic motif 14;upstream acidic motif 15;upstream basic motif 1;upstream basic motif 10;upstream basic motif 2;upstream basic motif 4	0.999182	2.94818e-26	209.96	166.52	209.96	0.25748	541920000	Q07653	1034	Protein HBT1	HBT1	EEQAGKQSFMGRVRKSISGGTFGFRSEI___
4.01667	3.81332	3.6612	3.37718	3.5495	3.76819	3.69498	3.58127	3.3019	3.21044	S	3	___1	Casein kinase motif;downstream acidic motif 12;downstream acidic motif 13;downstream acidic motif 2;downstream acidic motif 7;downstream acidic motif 9;downstream basic motif 14;downstream basic motif 3;Plk kinase motif DE;Plk kinase motif DEN;upstream acidic motif 12;upstream acidic motif 2;upstream basic motif 13;upstream basic motif 14;upstream basic motif 3;upstream basic motif 5;upstream bas…	0.990892	4.98515e-51	266.28	229.47	250.55	-0.40071	844860000	Q05775	65	Eukaryotic translation initiation factor 3 subunit J	HCR1	PKKEQPKKVKKGKESSADRALLDIDTLDEKT
0.521038	0.591838	0.608431	0.724919	0.784109	0.854025	1.03488	1.32802	1.87212	2.09532	T	2	___1	Casein kinase motif;Casein kinase motif special 2;downstream acidic motif 14;downstream acidic motif 2;downstream acidic motif 3;downstream acidic motif 8;downstream basic motif 11;downstream basic motif 12;downstream basic motif 4;downstream basic motif 6;downstream basic motif 7;upstream acidic motif 1;upstream acidic motif 12;upstream acidic motif 3;upstream acidic motif 8;upstream basic motif…	1	3.56132e-12	149.38	110.6	122.42	-0.54602	48455000	Q05775	75	Eukaryotic translation initiation factor 3 subunit J	HCR1	KGKESSADRALLDIDTLDEKTRKELIKKAEM
-0.863983	-1.00816	-1.27216	-1.47555	-1.57429	-1.72328	-1.80433	-1.98689	-2.09501	-2.23902	S	3	___1	Aurora kinase motif special 2;Aurora kinase motif special 3;Aurora kinase motifs;downstream acidic motif 3;downstream acidic motif 7;downstream basic motif 10;downstream basic motif 2;upstream basic motif 1;upstream basic motif 2;upstream basic motif 3;upstream basic motif 4;upstream basic motif 8;upstream basic motif 9	0.975497	0.000158967	87.148	53.262	87.148	-0.57732	6736900	Q03937	123	Meiosis-specific protein HED1	HED1	QPPPSMKKSPPRKKKSLKDLIYETNKTFYQV
-1.20406	-1.29617	-1.48981	-1.62746	-1.84693	-1.98567	-2.10623	-2.09822	-2.17827	-2.20654	T	3	___1	downstream acidic motif 8;downstream basic motif 11;downstream basic motif 13;downstream basic motif 15;downstream basic motif 2;upstream acidic motif 1;upstream acidic motif 5;upstream basic motif 10;upstream basic motif 11;upstream basic motif 12;upstream basic motif 6;upstream basic motif 9	0.895682	0.000756043	81.017	42.229	81.017	-0.99996	5382300	Q03937	131	Meiosis-specific protein HED1	HED1	SPPRKKKSLKDLIYETNKTFYQVDSNKVKYK
-3.2057	-3.13678	-3.3366	-3.20147	-3.16611	-2.98046	-2.82667	-2.83735	-2.84767	-2.91277	S	3	___1	Cdk kinase minimal serine motif;downstream acidic motif 10;downstream acidic motif 15;downstream basic motif 12;downstream basic motif 8;MAP kinase motif;upstream acidic motif 3;upstream basic motif 15;upstream basic motif 7;upstream basic motif 8	0.774579	0.0208932	47.68	38.726	47.68	-0.076376	1320300	P38199	252	Heterogeneous nuclear rnp K-like protein 2	HEK2	RSYFPHLKKSSGEPTSPSTSSNTRIELKIPE
0.0843758	0.177309	0.444134	0.714585	1.04744	1.24322	1.30656	1.18475	0.923855	0.767971	T	3	___1	downstream acidic motif 13;downstream acidic motif 14;downstream acidic motif 4;downstream acidic motif 7;downstream basic motif 15;downstream basic motif 5;Plk kinase motif DE;Plk kinase motif DEN;upstream acidic motif 14;upstream acidic motif 2;upstream acidic motif 4;upstream acidic motif 7;upstream basic motif 10;upstream basic motif 11;upstream basic motif 15;upstream basic motif 9	0.988101	1.64357e-14	155.87	136.05	155.87	-0.10312	81537000	P38199	352	Heterogeneous nuclear rnp K-like protein 2	HEK2	RENYKRKLEAAEGDATVVTERSDSASFLEEK
2.00441	1.96017	1.78068	1.65113	1.46357	1.33608	1.24864	1.14767	1.03662	0.925593	S	4	___1	downstream acidic motif 10;downstream acidic motif 13;downstream acidic motif 3;downstream acidic motif 4;downstream acidic motif 6;downstream acidic motif 7;downstream basic motif 15;downstream basic motif 5;upstream acidic motif 12;upstream acidic motif 14;upstream acidic motif 3;upstream acidic motif 6;upstream basic motif 5	0.985933	4.44632e-55	248.28	228.95	177.8	-0.17187	550550000	P38199	362	Heterogeneous nuclear rnp K-like protein 2	HEK2	AEGDATVVTERSDSASFLEEKEEPQENHDNK
-0.888075	-1.0058	-1.0156	-1.07724	-0.963583	-0.873398	-0.80496	-0.816996	-0.697927	-0.682725	T	3	___1	downstream acidic motif 1;downstream acidic motif 10;downstream acidic motif 11;downstream acidic motif 13;downstream acidic motif 14;downstream acidic motif 4;downstream basic motif 12;downstream basic motif 2;upstream acidic motif 10;upstream acidic motif 5;upstream acidic motif 7;upstream basic motif 12;upstream basic motif 13;upstream basic motif 14	0.996101	1.89032e-06	96.718	83.055	96.718	0.16181	10334000	P38199	355	Heterogeneous nuclear rnp K-like protein 2	HEK2	YKRKLEAAEGDATVVTERSDSASFLEEKEEP
-2.05339	-1.92226	-1.61193	-1.59703	-1.69854	-1.91362	-1.92803	-2.00041	-1.95203	-2.03417	S	3	___1	downstream basic motif 11;downstream basic motif 8;upstream acidic motif 3;upstream basic motif 11	0.99982	1.05454e-10	128.41	109.58	128.41	-0.014973	13366000	Q05580	485	E3 ubiquitin-protein ligase HEL2	HEL2	MSIGRGHWGGTNDGGSAGAALGVRNIKNLPT
0.680459	0.617048	0.518159	0.351071	0.360014	0.39327	0.467316	0.472797	0.452022	0.446185	T	3	___1	Casein kinase motif;Cdk kinase minimal threonine motif;downstream acidic motif 12;downstream acidic motif 2;downstream basic motif 10;downstream basic motif 15;downstream basic motif 9;upstream basic motif 6	0.963897	0.000316692	81.594	58.842	81.594	-0.42754	18831000	Q12276	1130	HMG2-induced ER-remodeling protein 1	HER1	GLPSSANSSRISGSLTPDSSVAGGKKGESSR
1.1218	1.0627	0.948258	0.825008	0.755144	0.7716	0.739895	0.715873	0.543707	0.485201	T	4	___1	Chk1 kinase substrate motif;Dbf2 kinase motifs;downstream acidic motif 3;downstream acidic motif 8;downstream basic motif 10;downstream basic motif 7;upstream acidic motif 12;upstream acidic motif 13;upstream acidic motif 9;upstream basic motif 1;upstream basic motif 3;upstream basic motif 6	0.999997	4.14589e-05	89.374	68.281	89.374	0.9198	20023000	Q12276	128	HMG2-induced ER-remodeling protein 1	HER1	NNDDTTDSPKISRIRTAQDQPVKETKSSTLA
-0.616274	-0.730342	-0.815781	-1.00188	-0.969943	-0.889602	-0.86235	-0.872158	-0.868575	-0.885249	S	2	___1	Dbf2 kinase motifs;downstream acidic motif 7;downstream basic motif 10;downstream basic motif 11;downstream basic motif 8;upstream acidic motif 13;upstream basic motif 3;upstream basic motif 5;upstream basic motif 7;upstream basic motif 8	0.750267	1.29937e-18	171.49	123.89	171.49	0.347	17574000	Q12276	157	HMG2-induced ER-remodeling protein 1	HER1	LAEPIVSKKGRSRSSSISTSLNERSKKSLFG
0.525843	0.478556	0.407208	0.341797	0.29728	0.240751	0.103835	0.054586	-0.0295296	0.0364099	S	3	___1	downstream acidic motif 12;downstream acidic motif 5;downstream basic motif 11;downstream basic motif 13;upstream acidic motif 15;upstream basic motif 1;upstream basic motif 4	0.997237	0.000246917	84.653	71.764	84.653	-0.26816	11413000	P51979	1033	ATP-dependent DNA helicase MER3	HFM1	EAHSSSHFSNGRQVRSNGNYECFHSCKDKTQ
6.33545	6.20749	6.04006	5.82536	5.81513	5.89471	5.89552	5.93815	5.98437	6.01381	S	2	___1	Cdk kinase minimal serine motif;downstream basic motif 2;downstream basic motif 4;Plk kinase motif DE;Plk kinase motif DEN;upstream acidic motif 2;upstream acidic motif 4;upstream acidic motif 8;upstream basic motif 11;upstream basic motif 12;upstream basic motif 13;upstream basic motif 3;upstream basic motif 5;upstream basic motif 6	1	0.000387935	86.467	70.881	83.948	-0.031154	4075500000	P53551	130	Histone H1	HHO1	LAKKKSPEVKKEKEVSPKPKQAATSVSATAS
2.06526	1.97597	1.881	1.75483	1.7432	1.75501	1.73983	1.769	1.88632	1.95459	S	4	___1	Aurora kinase motif special 2;Aurora kinase motifs;Casein kinase motif;Cdk kinase minimal serine motif;Cdk special 4;Chk1 kinase substrate motif;downstream acidic motif 2;downstream acidic motif 6;downstream acidic motif 8;downstream basic motif 12;downstream basic motif 14;downstream basic motif 4;downstream basic motif 5;downstream basic motif 7;upstream basic motif 1;upstream basic motif 13;up…	1	0.00121737	74.162	38.938	61.65	0.098514	28110000	P53551	120	Histone H1	HHO1	QPKGPAGAVKLAKKKSPEVKKEKEVSPKPKQ
4.62858	4.56766	4.49773	4.42471	4.40016	4.38946	4.37417	4.40445	4.47865	4.51422	S	2	___1	Cdk kinase minimal serine motif;downstream acidic motif 8;downstream basic motif 12;downstream basic motif 7;upstream basic motif 11;upstream basic motif 12;upstream basic motif 13;upstream basic motif 3;upstream basic motif 4	0.982938	2.78575e-35	226.29	184.58	221.59	0.055234	1734200000	P53551	174	Histone H1	HHO1	VVKKKSPTVTAKKASSPSSLTYKEMILKSMP
0.433436	0.407706	0.362312	0.417672	0.437923	0.366534	0.336226	0.335623	0.466696	0.501388	S	3	___1	downstream acidic motif 6;downstream basic motif 10;downstream basic motif 5;upstream basic motif 13;upstream basic motif 14;upstream basic motif 15;upstream basic motif 5;upstream basic motif 6	0.851098	2.51827e-08	126.71	95.278	107.09	0.26802	31034000	P53551	176	Histone H1	HHO1	KKKSPTVTAKKASSPSSLTYKEMILKSMPQL
3.52535	3.1207	3.02493	1.77531	2.03352	2.25453	1.94911	1.57003	1.05626	0.990903	S	3	___1	Aurora kinase motifs;downstream basic motif 13;downstream basic motif 4;downstream basic motif 7;downstream basic motif 8;upstream basic motif 1;upstream basic motif 2;upstream basic motif 6;upstream basic motif 8	0.991945	0.00365056	62.633	52.109	50.207	-0.092748	47928000	P61830	11	Histone H3	HHT1	_____MARTKQTARKSTGGKAPRKQLASKAA
-2.27812	-2.18796	-1.8803	-1.59994	-1.55758	-1.69852	-1.78581	-1.72369	-1.69622	-1.71904	S	3	___1	Casein kinase motif;Casein kinase motif special 2;downstream acidic motif 1;downstream acidic motif 2;downstream acidic motif 3;downstream acidic motif 5;downstream basic motif 14;downstream basic motif 8;upstream acidic motif 13;upstream acidic motif 5;upstream acidic motif 6	0.999982	1.46462e-07	110.75	97.017	110.75	0.37027	8959200	P32479	610	Protein HIR1	HIR1	GSDGTSNSIDDIAVLSEEENDFHRMTLNAKL
-3.45215	-3.37779	-3.43775	-3.49084	-3.58402	-3.76246	-3.63042	-3.64545	-3.47245	-3.50851	S	3	___1	downstream acidic motif 12;downstream acidic motif 15;downstream acidic motif 4;downstream acidic motif 8;downstream basic motif 3;downstream basic motif 9;upstream acidic motif 1;upstream acidic motif 12;upstream acidic motif 14;upstream acidic motif 6;upstream acidic motif 7	0.977626	0.0329572	41.247	17.685	41.247	-1.1498	6819700	P41809	1616	Signaling mucin HKR1	HKR1	LDFDQTNGDDGSGIDSIVRDCVYDKNQDATE
2.99064	2.90658	2.80391	2.58762	2.51603	2.49998	2.45147	2.35791	2.20263	2.18644	T	2	___1	Cdk kinase minimal threonine motif;Chk1 kinase substrate motif;downstream basic motif 13;downstream basic motif 15;downstream basic motif 6;upstream acidic motif 15;upstream basic motif 11;upstream basic motif 12;upstream basic motif 3	0.998292	2.84686e-25	200.68	163.49	96.342	-0.12392	131940000	P12683	552	3-hydroxy-3-methylglutaryl-coenzyme A reductase 1	HMG1	EVTKKSFTAPVQKASTPVLTNKTVISGSKVK
-0.467498	-0.322001	-0.0807384	0.0464216	-0.000490758	-0.163947	-0.112005	-0.0380155	0.0224668	0.025026	T	4	___1	Casein kinase motif;downstream acidic motif 12;downstream acidic motif 2;downstream acidic motif 7;downstream acidic motif 8;downstream basic motif 6;upstream acidic motif 6;upstream acidic motif 7;upstream acidic motif 8;upstream basic motif 12	0.93833	2.15469e-10	120.58	112.44	120.58	-1.0561	50401000	P12684	382	3-hydroxy-3-methylglutaryl-coenzyme A reductase 2	HMG2	TVIRQTLEEDGVVPTTADIIYKDETASEPHF
-0.972171	-0.804606	-0.449777	-0.330075	-0.440804	-0.683075	-0.8068	-0.738823	-0.61283	-0.545588	T	4	___1	Cdk kinase minimal threonine motif;downstream acidic motif 14;downstream acidic motif 6;downstream basic motif 15;Plk kinase motif DE;Plk kinase motif DEN;upstream acidic motif 2;upstream acidic motif 9;upstream basic motif 4;upstream basic motif 5	0.904278	1.84001e-23	184.66	163.06	184.66	-0.24026	237070000	P10869	333	Aspartokinase	HOM3	GTIIYPDNVAKKGESTPPHPPENLSSSFYEK
-1.35304	-1.34576	-1.27937	-1.25388	-1.32863	-1.44105	-1.34193	-1.13458	-0.898973	-0.814199	S	3	___1	downstream acidic motif 12;downstream acidic motif 4;downstream acidic motif 8;downstream acidic motif 9;downstream basic motif 10;downstream basic motif 15;Plk kinase motif DEN;Plk kinase motif N;upstream acidic motif 5;upstream basic motif 4;upstream basic motif 9	0.793316	4.08884e-14	150.61	134.73	150.61	-0.47309	16235000	P10869	508	Aspartokinase	HOM3	LQCIHAKLLSERTNTSNQFEHAIDERLEQLK
0.516718	0.460439	0.316971	0.258508	0.297074	0.327605	0.246615	0.0497695	-0.133073	-0.250238	T	2	___1	downstream acidic motif 5;downstream basic motif 11;downstream basic motif 14;downstream basic motif 4;downstream basic motif 8;downstream basic motif 9;Plk kinase motif DE;Plk kinase motif DEN;upstream acidic motif 1;upstream acidic motif 10;upstream acidic motif 11;upstream acidic motif 15;upstream acidic motif 2;upstream basic motif 6;upstream basic motif 7	0.790648	4.31817e-12	155	115.08	155	-0.36357	22740000	P53187	173	Homologous-pairing protein 2	HOP2	DPANDEIVKRIMSEDTLLQKEITKRSKICKN
1.22555	1.1511	1.03169	0.909846	0.874367	0.814611	0.779896	0.68352	0.539779	0.464992	S	3	___1	Casein kinase motif;Chk1 kinase substrate motif;Dbf2 kinase motifs;downstream acidic motif 1;downstream acidic motif 2;downstream acidic motif 8;downstream basic motif 11;downstream basic motif 12;downstream basic motif 14;downstream basic motif 7;upstream acidic motif 12;upstream acidic motif 14;upstream acidic motif 15;upstream acidic motif 7;upstream acidic motif 8;upstream basic motif 3;upstr…	0.994876	2.6024e-08	126.19	90.78	126.19	-0.025035	57334000	P53187	170	Homologous-pairing protein 2	HOP2	DDWDPANDEIVKRIMSEDTLLQKEITKRSKI
1.09948	1.02199	1.04837	1.07613	1.20691	1.25714	1.22914	1.49097	1.77988	1.97308	S	4	___1	Casein kinase motif;Cdk kinase full serine motif;Cdk kinase minimal serine motif;downstream acidic motif 14;downstream acidic motif 2;downstream acidic motif 4;downstream acidic motif 7;downstream basic motif 11;downstream basic motif 15;downstream basic motif 3;downstream basic motif 9;Plk kinase motif DEN;Plk kinase motif N;upstream basic motif 10;upstream basic motif 4;upstream basic motif 7	0.999977	1.40371e-14	155.87	144.11	153.06	0.28804	63878000	Q02959	533	Histone deacetylase HOS3	HOS3	STIAQRIIRSHRSNASPEKELHENKPRSTEK
3.22245	3.28439	3.19584	3.36749	3.36381	3.40117	3.43429	3.49455	3.48425	3.49707	S	5	___1	downstream acidic motif 1;downstream acidic motif 3;downstream acidic motif 6;downstream basic motif 10;downstream basic motif 15;downstream basic motif 5;downstream basic motif 7;Plk kinase motif DE;Plk kinase motif DE special 2;Plk kinase motif DEN;upstream acidic motif 1;upstream acidic motif 12;upstream acidic motif 2;upstream acidic motif 3;upstream acidic motif 7;upstream acidic motif 9;ups…	1	3.33378e-14	161.65	135.51	135.27	0.12467	311690000	Q02959	629	Histone deacetylase HOS3	HOS3	RHLETLEIEKKGDEDSDHELKEKNWKNSHQR
-2.80743	-2.72259	-2.626	-2.34741	-2.12735	-1.9595	-1.93857	-1.92087	-1.78178	-1.71852	S	3	___1	Casein kinase motif;downstream acidic motif 12;downstream acidic motif 2;downstream acidic motif 5;downstream acidic motif 8;downstream basic motif 10;downstream basic motif 14;downstream basic motif 3;downstream basic motif 7;upstream acidic motif 10;upstream acidic motif 5;upstream acidic motif 8;upstream basic motif 1;upstream basic motif 3;upstream basic motif 9	0.961384	0.0165654	47.706	29.974	47.706	-0.10448	2136800	Q02959	545	Histone deacetylase HOS3	HOS3	SNASPEKELHENKPRSTEKQEQREIRSDTKV
2.73491	2.59686	2.42203	2.2223	2.27693	2.44152	2.34439	2.27152	2.0582	1.9973	S	3	___1	Cdk kinase full serine motif;Cdk kinase minimal serine motif;downstream basic motif 14;downstream basic motif 2;downstream basic motif 3;downstream basic motif special 2;upstream acidic motif 5;upstream basic motif 1;upstream basic motif 14;upstream basic motif 6;upstream basic motif 7	0.995877	3.5467e-05	94.122	59.115	76.522	-0.11564	72506000	Q01448	424	Histone promoter control protein 2	HPC2	AKNSTSNVRKEPTAKSPKRLVAAPTVSPPKI
1.17063	1.07639	1.07996	1.02764	1.18578	1.30891	1.35657	1.31597	1.25737	1.19445	T	3	___1	Aurora kinase motifs;Casein kinase motif;Cdk kinase full threonine motif;Cdk kinase minimal threonine motif;downstream acidic motif 2;downstream basic motif 11;downstream basic motif 14;downstream basic motif 3;upstream acidic motif 13;upstream acidic motif 14;upstream acidic motif 4;upstream basic motif 11;upstream basic motif 12;upstream basic motif 2;upstream basic motif 7	1	0.00503036	62.162	53.249	62.162	-0.24872	23485000	Q01448	153	Histone promoter control protein 2	HPC2	TEEKRQNNRNMDNKNTPERGSSSFAAKQLKI
0.719047	0.813068	0.726032	0.842841	0.537472	0.0497703	0.189893	0.445806	0.877027	0.968577	S	3	___1	downstream acidic motif 1;downstream acidic motif 3;downstream acidic motif 4;downstream basic motif 12;downstream basic motif 13;downstream basic motif 8;upstream acidic motif 14;upstream acidic motif 3;upstream acidic motif 9;upstream basic motif 4;upstream basic motif 5	0.830774	4.04579e-19	168.61	135.4	168.61	0.30524	40936000	Q01448	47	Histone promoter control protein 2	HPC2	AEVLNTDNSIKKETGSDSEDLFNKFSNKKTN
0.0565277	0.129548	0.0596585	0.0898965	-0.152312	-0.462193	-0.379765	-0.263462	0.0471206	0.106837	S	3	___1	Casein kinase motif;downstream acidic motif 1;downstream acidic motif 2;downstream basic motif 10;downstream basic motif 11;downstream basic motif 14;downstream basic motif 15;downstream basic motif 6;upstream acidic motif 1;upstream acidic motif 11;upstream acidic motif 5;upstream basic motif 6;upstream basic motif 7	0.835539	3.44531e-19	172.33	139.6	44.567	-0.2931	26106000	Q01448	49	Histone promoter control protein 2	HPC2	VLNTDNSIKKETGSDSEDLFNKFSNKKTNRK
0.430824	0.363919	0.237988	0.077341	0.00469535	0.0292837	-0.0114887	-0.091425	-0.259228	-0.328661	S	3	___1	Aurora kinase motif special 2;Aurora kinase motif special 3;Aurora kinase motifs;Casein kinase motif;Chk1 kinase substrate motif;Dbf2 kinase motifs;downstream acidic motif 1;downstream acidic motif 2;downstream acidic motif 6;downstream acidic motif 8;downstream basic motif 13;downstream basic motif 14;downstream basic motif 7;upstream basic motif 10;upstream basic motif 12;upstream basic motif 1…	1	2.5373e-08	125.84	92.431	86.498	-0.50774	66103000	P38922	27	Protein HRB1	HRB1	NRSRSRSRSPVRRRMSDDHGYERDNHLSRRS
0.857854	0.942449	0.967519	1.12314	1.118	1.09573	1.22163	1.36425	1.59832	1.64961	S	2	___1	downstream acidic motif 11;downstream basic motif 1;downstream basic motif 5;upstream acidic motif 4;upstream basic motif 6;upstream basic motif 9	0.983503	0.0318016	47.594	22.603	47.594	0.026906	37730000	P38922	195	Protein HRB1	HRB1	FFSQIGKVVRADIITSRGHHRGMGTVEFTNS
0.0651	-0.0313626	-0.144032	-0.396896	-0.508858	-0.616208	-0.779229	-0.835827	-0.964617	-0.874132	S	3	___1	Aurora kinase motif special 2;Aurora kinase motifs;Chk1 kinase substrate motif;downstream basic motif 5;downstream basic motif 7;downstream basic motif 8;upstream acidic motif 14;upstream basic motif 11;upstream basic motif 12;upstream basic motif 2;upstream basic motif 3;upstream basic motif 8	0.922652	0.000732985	79.659	63.435	79.659	0.40572	12096000	Q08732	139	Serine/threonine-protein kinase HRK1	HRK1	AELKRFFRPSVNKKLSMSQLRSKKHSTHSPP
0.477157	0.380015	0.232306	0.0234545	-0.0518776	-0.164321	-0.239246	-0.328894	-0.381805	-0.371152	S	3	___1	downstream basic motif 3;downstream basic motif 5;downstream basic motif 6;upstream basic motif 10;upstream basic motif 13;upstream basic motif 14;upstream basic motif 4;upstream basic motif 5	0.974041	0.000245282	87.298	69.862	87.298	-0.0019367	21865000	Q08732	141	Serine/threonine-protein kinase HRK1	HRK1	LKRFFRPSVNKKLSMSQLRSKKHSTHSPPPS
0.404597	0.401363	0.200241	0.188476	-0.0806385	-0.389171	-0.538428	-0.572389	-0.551935	-0.588927	S	3	___1	downstream basic motif 9;upstream basic motif 13;upstream basic motif 14;upstream basic motif 3	0.935794	1.8933e-12	143.18	122.31	143.18	0.015611	19025000	Q08732	160	Serine/threonine-protein kinase HRK1	HRK1	SKKHSTHSPPPSKSTSTVNLNNHYRAQHPHG
0.907286	0.792108	0.626673	0.46547	0.454497	0.537171	0.484793	0.47133	0.441986	0.488745	S	2	___1	downstream acidic motif 12;downstream basic motif 15;downstream basic motif 7;downstream basic motif 8;upstream acidic motif 15;upstream basic motif 1;upstream basic motif 4	1	2.70982e-08	121.5	94.248	115.78	0.52499	33947000	Q08732	37	Serine/threonine-protein kinase HRK1	HRK1	ENSSNNPPQLIRSSKSFLNFIGRKQSNDSLR
2.42841	2.37244	2.2205	2.10539	2.0593	2.11017	2.08183	2.04884	1.88295	1.8585	S	3	___1	downstream acidic motif 3;downstream basic motif 14;downstream basic motif 15;downstream basic motif 5;downstream basic motif 6;downstream basic motif 9;upstream acidic motif 12;upstream basic motif 4	0.999944	5.17553e-06	112.42	88.747	112.42	-0.34901	92383000	Q08732	122	Serine/threonine-protein kinase HRK1	HRK1	GLHDYTSPASPKQTHSMAELKRFFRPSVNKK
2.24339	2.32323	2.2411	2.34299	2.1442	1.86779	1.92303	2.06032	2.32885	2.37795	S	5	___1	Casein kinase motif;Casein kinase motif special 2;downstream acidic motif 11;downstream acidic motif 2;downstream acidic motif 3;downstream acidic motif 7;downstream basic motif 5;downstream basic motif 8;downstream basic motif 9;Plk kinase motif DE;Plk kinase motif DEN;upstream acidic motif 2;upstream acidic motif 4;upstream acidic motif 9;upstream basic motif 11;upstream basic motif 3	0.999999	3.05173e-51	255.67	188.3	255.67	-0.13958	106650000	Q99383	87	Nuclear polyadenylated RNA-binding protein 4	HRP1	TSSSKQDGTANDKEGSNEDTKNEKKQESATS
0.618311	0.477941	0.352924	0.126715	0.168829	0.171727	0.263281	0.267611	0.377226	0.380063	T	2	___1	downstream acidic motif 3;downstream acidic motif 9;downstream basic motif 14;downstream basic motif 5;downstream basic motif 8;upstream acidic motif 11;upstream acidic motif 12;upstream acidic motif 15;upstream acidic motif 7;upstream basic motif 3;upstream basic motif 8	0.981772	0.00769702	68.893	32.559	68.893	-0.12151	8179400	Q99383	184	Nuclear polyadenylated RNA-binding protein 4	HRP1	DTTEDNLREYFGKYGTVTDLKIMKDPATGRS
-0.497342	-0.416416	-0.248835	-0.0657748	-0.0419027	-0.121563	-0.0200415	0.0749855	0.115467	0.0771646	S	2	___1	Casein kinase motif;downstream acidic motif 2;downstream basic motif 1;downstream basic motif 11;downstream basic motif 14;downstream basic motif 15;downstream basic motif 8;Plk kinase motif DEN;Plk kinase motif N;upstream acidic motif 6;upstream acidic motif 7;upstream acidic motif 9;upstream basic motif 13	0.999988	4.11275e-05	89.911	67.825	89.911	-0.78267	19731000	P15108;P02829	375;379	ATP-dependent molecular chaperone HSC82;ATP-dependent molecular chaperone HSP82	HSC82;HSP82	FVKGVVDSEDLPLNLSREMLQQNKIMKVIRK
1.18654	1.36421	1.48197	1.66827	1.47019	1.24667	1.18501	1.31294	1.41059	1.36927	S	3	___1	Casein kinase motif;Casein kinase motif special 2;Casein kinase motif special 3;downstream acidic motif 1;downstream acidic motif 15;downstream acidic motif 2;downstream acidic motif 3;downstream acidic motif 4;downstream basic motif 10;downstream basic motif 7;Plk kinase motif DE;Plk kinase motif DEN;upstream acidic motif 11;upstream acidic motif 2;upstream basic motif 10	1	1.92148e-40	243.18	213.8	212.85	0.41615	146260000	P38753	162	Class E vacuolar protein-sorting machinery protein HSE1	HSE1	PNVPEKHNMSTQADNSDDEELQKALKMSLFE
-1.18562	-1.27911	-1.336	-1.51003	-1.52954	-1.56486	-1.5359	-1.53044	-1.65102	-1.67181	S	3	___1	Casein kinase motif;Chk1 kinase substrate motif;Dbf2 kinase motifs;downstream acidic motif 2;downstream acidic motif 8;downstream basic motif 11;Plk kinase motif DE;Plk kinase motif DEN;upstream acidic motif 10;upstream acidic motif 12;upstream acidic motif 14;upstream acidic motif 2;upstream acidic motif 4;upstream basic motif 3;upstream basic motif 9	0.815848	2.12278e-06	94.454	81.474	94.454	-0.26944	8041500	P31539	577	Heat shock protein 104	HSP104	SESENEKLIHMERDLSSEVVGQMDAIKAVSN
0.272298	0.0254367	-0.0663595	-0.337854	0.0734379	0.447907	0.385132	0.207051	-0.238371	-0.375228	S	3	___1	Dbf2 kinase motifs;downstream acidic motif 10;downstream acidic motif 4;downstream basic motif 1;downstream basic motif 14;upstream acidic motif 1;upstream acidic motif 9;upstream basic motif 14;upstream basic motif 3;upstream basic motif 7	0.9978	4.74994e-16	156.58	119.2	156.58	-0.11901	73712000	P31539	155	Heat shock protein 104	HSP104	IKQQALELRGNTRIDSRGADTNTPLEYLSKY
3.5029	3.16673	3.0784	2.01292	2.10473	2.32944	2.28563	2.23326	2.15261	2.20162	S	3	___1	downstream acidic motif 1;downstream acidic motif 13;downstream acidic motif 9;downstream basic motif 10;downstream basic motif 4;downstream basic motif 5	1	0.0156727	53.528	40.901	40.577	-0.57428	42529000	P22943	2	12 kDa heat shock protein	HSP12	______________MSDAGRKGFGEKASEAL
3.89649	3.8762	3.66573	3.74017	3.59733	3.43641	3.55774	3.69223	3.90022	3.90605	S	4	___1	downstream acidic motif 10;downstream acidic motif 14;downstream acidic motif 6;downstream basic motif 15;downstream basic motif 2;downstream basic motif 9;upstream acidic motif 1;upstream acidic motif 10;upstream acidic motif 6;upstream basic motif 14;upstream basic motif 15;upstream basic motif 3;upstream basic motif 9	1	4.57879e-23	186.62	170.31	129.77	0.29377	597570000	P22943	21	12 kDa heat shock protein	HSP12	RKGFGEKASEALKPDSQKSYAEQGKEYITDK
3.28922	3.14306	3.01245	2.83536	2.97447	3.18921	3.2572	3.3537	3.36989	3.42121	S	4	___1	Casein kinase motif;downstream acidic motif 13;downstream acidic motif 2;downstream acidic motif 6;downstream acidic motif 9;downstream basic motif 3;downstream basic motif 5;upstream acidic motif 1;upstream acidic motif 11;upstream acidic motif 12;upstream basic motif 9	1	5.60108e-121	362.68	339.71	56.817	1.11	636150000	P22943	59	12 kDa heat shock protein	HSP12	VQPEDNKGVFQGVHDSAEKGKDNAEGQGESL
0.89704	0.837549	0.694981	0.8024	0.895112	0.99986	1.06509	1.18802	1.27784	1.33103	S	3	___1	downstream acidic motif 3;downstream acidic motif 7;downstream basic motif 13;downstream basic motif 15;downstream basic motif 6;upstream acidic motif 1;upstream acidic motif 12;upstream acidic motif 15;upstream acidic motif 5;upstream acidic motif 8;upstream basic motif 11;upstream basic motif 9	1	1.38989e-22	179.42	164.8	136.96	0.36714	77810000	P22943	73	12 kDa heat shock protein	HSP12	DSAEKGKDNAEGQGESLADQARDYMGAAKSK
-0.43598	-0.519745	-0.636194	-0.561599	-0.386892	-0.197236	-0.0976829	-0.0685354	-0.118863	-0.182181	T	4	___1	Cdk kinase full threonine motif;Cdk kinase minimal threonine motif;downstream acidic motif 4;downstream acidic motif 9;downstream basic motif 12;downstream basic motif 3;downstream basic motif 8;upstream acidic motif 15;upstream basic motif 11;upstream basic motif 5;upstream basic motif 6	0.999834	7.39579e-05	88.133	70.644	88.133	-0.020721	12474000	P15992	42	Heat shock protein 26	HSP26	EGGLRGYAPRRQLANTPAKDSTGKEVARPNN
1.52258	1.47991	1.36892	1.30668	1.29805	1.34099	1.36521	1.36303	1.28905	1.26996	S	2	___1	Cdk kinase minimal serine motif;downstream acidic motif 11;downstream acidic motif 13;downstream acidic motif 15;downstream acidic motif 6;downstream basic motif 2;MAP kinase motif;upstream acidic motif 1;upstream acidic motif 12;upstream acidic motif 13;upstream acidic motif 15;upstream acidic motif 5;upstream acidic motif 8;upstream basic motif 6	1	1.28589e-05	112.3	98.526	98.055	-0.0018899	62418000	P25619	308	30 kDa heat shock protein	HSP30	DVEDAAPETKEAVPESPRASGETAIHEPEPE
-1.2921	-1.5363	-1.62821	-1.82712	-1.6777	-1.59938	-1.65856	-1.70689	-1.46195	-1.4825	T	3	___1	Plk kinase motif DE;Plk kinase motif DEN;upstream acidic motif 1;upstream acidic motif 10;upstream acidic motif 12;upstream acidic motif 2;upstream acidic motif 6;upstream acidic motif 8	1	0.000397245	76.02	62.593	76.02	1.2425	24042000	P25619	331	30 kDa heat shock protein	HSP30	AIHEPEPEAEQAVEDTA______________
4.09091	4.13343	3.93063	4.08641	3.94173	3.77669	3.76021	3.78927	3.86088	3.80621	S	3	___1	downstream acidic motif 1;downstream acidic motif 13;downstream acidic motif 5;downstream acidic motif 6;downstream acidic motif 9;downstream basic motif 12;downstream basic motif 14;downstream basic motif 4;Plk kinase motif DE;Plk kinase motif DEN;upstream acidic motif 11;upstream acidic motif 13;upstream acidic motif 15;upstream acidic motif 2;upstream acidic motif 5;upstream acidic motif 7;ups…	1	9.45833e-21	185.06	154.63	145.9	-0.45508	658310000	Q12329	182	Heat shock protein 42	HSP42	EQEGEKGEEKDKKDKSEAPKEEAGETNKEKP
5.46344	5.27347	5.09041	4.67505	4.62399	4.59652	4.52377	4.49309	4.45134	4.42027	S	2	___1	Aurora kinase motifs;Casein kinase motif;downstream acidic motif 2;upstream basic motif 2;upstream basic motif 5;upstream basic motif 8;upstream basic motif 9	0.999731	0.00742848	59.067	15.298	59.067	-0.0513	2912400000	P04911	129	Histone H2A.1	HTA1	HQNLLPKKSAKATKASQEL____________
2.55415	2.3517	2.14447	1.72639	1.70631	1.8048	1.69679	1.66822	1.51275	1.45924	S	2	___1	Aurora kinase motifs;Casein kinase motif;downstream acidic motif 2;upstream basic motif 2;upstream basic motif 5;upstream basic motif 8;upstream basic motif 9	0.999128	0.0190928	46.844	6.1164	46.844	-0.25374	1559600000	P04912	129	Histone H2A.2	HTA2	HQNLLPKKSAKTAKASQEL____________
0.490548	0.424036	0.344677	0.530875	0.749314	0.968702	1.0883	1.15854	1.15762	1.10759	S	4	___1	downstream acidic motif 5;downstream basic motif 1;downstream basic motif 11;downstream basic motif 12;downstream basic motif 6;downstream basic motif 7;upstream acidic motif 5;upstream basic motif 3;upstream basic motif 4;upstream basic motif 7	1	0.00790834	58.079	30.43	58.079	-0.10901	12933000	P02293	11	Histone H2B.1	HTB1	_____MSAKAEKKPASKAPAEKKPAAKKTST
1.16964	1.17244	1.18608	0.985703	0.750501	0.392172	0.429976	0.335589	0.390962	0.31962	T	2	___1	upstream acidic motif 12;upstream basic motif 5;upstream basic motif 9	0.951536	8.60531e-05	102.72	102.72	102.72	0.028356	38544000	P02293;P02294	129;129	Histone H2B.1;Histone H2B.2	HTB1;HTB2	AVSEGTRAVTKYSSSTQA_____________
[truncated: 1,713 more rows]

## Sheet: 2. Repeat 2 - wt
50 min after prophase I release	60 min after prophase I release	70 min after prophase I release	80 min after prophase I release	90 min after prophase I release	100 min after prophase I release	110 min after prophase I release	120 min after prophase I release	130 min after prophase I release	140 min after prophase I release	Amino acid	Charge	Multiplicity	Motifs	Localization prob	PEP	Score	Delta score	Score for localization	Mass error [ppm]	Intensity	Proteins	Positions within proteins	Protein names	Gene names	Sequence window
[truncated: 1,689 more rows]

[truncated: 5 more sheets: 3. Repeat A - cdk-as, 4. Repeat B - cdk-as, 5. Repeat C - cdk-as, 6. Normalization Repeats A-B-C, 7. Full Cdk motifs ]
