# Supplementary material for: Qualitative rather than quantitative phosphoregulation shapes the end of meiosis I in budding yeast
Source: EMBO J. 2024 Feb 6;43(7):10. doi: 10.1038/s44318-024-00032-5 (PMC10987528; doi:10.1038/s44318-024-00032-5)
Supplement: Supplementary file 4 — Source Data Fig. 2 [file 44318_2024_32_MOESM4_ESM.zip]

Archive with 5 entries (4 files):
- Figure 2/
- Figure 2/Figure 2 Numerical data.xlsx
- __MACOSX/Figure 2/._Figure 2 Numerical data.xlsx
- Figure 2/.DS_Store
- __MACOSX/Figure 2/._.DS_Store
