# Supplementary material for: Qualitative rather than quantitative phosphoregulation shapes the end of meiosis I in budding yeast
Source: EMBO J. 2024 Feb 6;43(7):10. doi: 10.1038/s44318-024-00032-5 (PMC10987528; doi:10.1038/s44318-024-00032-5)
Supplement: Supplementary file 5 — Source Data Fig. 3 [file 44318_2024_32_MOESM5_ESM.zip]

Archive with 3 entries (2 files):
- Figure 3/
- Figure 3/Figure 3 Numerical Data.xlsx
- __MACOSX/Figure 3/._Figure 3 Numerical Data.xlsx
