# Supplementary material for: Qualitative rather than quantitative phosphoregulation shapes the end of meiosis I in budding yeast
Source: EMBO J. 2024 Feb 6;43(7):10. doi: 10.1038/s44318-024-00032-5 (PMC10987528; doi:10.1038/s44318-024-00032-5)
Supplement: Supplementary file 5 — Source Data Fig. 3 [file 44318_2024_32_MOESM5_ESM.zip › Figure 3/Figure 3 Numerical Data.xlsx]

## Sheet: Description
PXD043862	username reviewer_pxd043862@ebi.ac.uk	password: O4E1NjjV
Description of tabs in this file
	1. Repeat 1 - wild type condition	Perseus output corresponding to phosphosites quantidied in all the conditions with localisation probability > 0,75 and multiplicity of 1, after smoothing
	7. Classification of full Cdk motifs behaviour
Description of files associated with Celebic et al.
	Maxquant : mqpar + combined + fasta saccharomyces cerevisiae
Description of raw files associated with Celebic et al.
						Reporter intensity 1	Reporter intensity 2	Reporter intensity 3	Reporter intensity 4	Reporter intensity 5	Reporter intensity 6	Reporter intensity 7	Reporter intensity 8	Reporter intensity 9	Reporter intensity 10	Reporter intensity 11
	Raw File Name	Project ID	Replicate	Strain	LC-MS Injection	TMT 126	TMT 127N	TMT 127C	TMT 128N	TMT 128C	TMT 129N	TMT 129C	TMT 130N	TMT 130C	TMT 131	TMT 131C
	phosphoproteome-1.raw	2105001	1	MATa, ho::LYS2, lys2, leu2::hisG, his3::hisG ndt80::pGAL-NDT80::TRP1, ura3::pGPD1-GAL4(848).ER::URA3 MATα, ho::LYS2, lys2, leu2::hisG, his3::hisG ndt80::pGAL-NDT80::TRP1, ura3::pGPD1-GAL4(848).ER::URA3	1	50 min after prophase I release	60 min after prophase I release	70 min after prophase I release	80 min after prophase I release	90 min after prophase I release	100 min after prophase I release	110 min after prophase I release	120 min after prophase I release	130 min after prophase I release	140 min after prophase I release
	phosphoproteome-1.raw				2
	phosphoproteome-1.raw				3
	proteome-1.raw	2105001	1	MATa, ho::LYS2, lys2, leu2::hisG, his3::hisG ndt80::pGAL-NDT80::TRP1, ura3::pGPD1-GAL4(848).ER::URA3 MATα, ho::LYS2, lys2, leu2::hisG, his3::hisG ndt80::pGAL-NDT80::TRP1, ura3::pGPD1-GAL4(848).ER::URA3	1	50 min after prophase I release	60 min after prophase I release	70 min after prophase I release	80 min after prophase I release	90 min after prophase I release	100 min after prophase I release	110 min after prophase I release	120 min after prophase I release	130 min after prophase I release	140 min after prophase I release
	proteome-1.raw				2
	proteome-1.raw				3

## Sheet: 1. Repeat 1 - wt
50 min after prophase I release	60 min after prophase I release	70 min after prophase I release	80 min after prophase I release	90 min after prophase I release	100 min after prophase I release	110 min after prophase I release	120 min after prophase I release	130 min after prophase I release	140 min after prophase I release	Amino acid	Charge	Multiplicity	Motifs	Localization prob	PEP	Score	Delta score	Score for localization	Mass error [ppm]	Intensity	Proteins	Positions within proteins	Protein names	Gene names	Sequence window
0.405817	0.752339	1.10388	1.42917	1.59905	1.58841	1.37569	0.921259	0.56491	0.389895	S	2	___1	downstream acidic motif 13;downstream acidic motif 4;downstream acidic motif 9;downstream basic motif 14;downstream basic motif 8;Plk kinase motif DEN;Plk kinase motif N;upstream acidic motif 14;upstream acidic motif 15;upstream acidic motif 6;upstream acidic motif 8;upstream basic motif 1;upstream basic motif 10;upstream basic motif 11	1	1.78624e-08	138	113.15	138	0.40635	51732000	P32783	115	mRNA cap guanine-N7 methyltransferase	ABD1	EEQLKRHEIEMTANRSINVDQIVREHYNERT
1.72852	1.86833	1.88178	2.15023	2.10552	1.99482	2.146	2.29687	2.43446	2.4086	S	3	___1	downstream acidic motif 11;downstream acidic motif 12;downstream acidic motif 13;downstream acidic motif 7;downstream basic motif 3;downstream basic motif 8;Plk kinase motif DE;Plk kinase motif DE special 2;Plk kinase motif DEN;upstream acidic motif 1;upstream acidic motif 2;upstream acidic motif 3;upstream acidic motif 5;upstream basic motif 14;upstream basic motif 7	0.999991	2.22942e-28	209.43	172.35	206.11	0.14139	171840000	P14164	193	ARS-binding factor 1	ABF1	FKQQGVTIKNDTEDDSINKASIDRGLDDESG
-2.4511	-2.38226	-2.31266	-2.23831	-2.39055	-2.45364	-2.41631	-2.14853	-2.11461	-2.06941	S	6	___1	downstream acidic motif 10;downstream acidic motif 7;downstream acidic motif 8;downstream acidic motif 9;downstream basic motif 4;Plk kinase motif DEN;Plk kinase motif N;upstream acidic motif 1;upstream acidic motif 10;upstream acidic motif 11;upstream acidic motif 15;upstream acidic motif 9;upstream basic motif 14	0.997824	9.92549e-11	128.87	117.99	128.87	-0.69749	10646000	P14164	215	ARS-binding factor 1	ABF1	DRGLDDESGPTHGNDSGNHRHNEEDDVHTQM
-4.81939	-4.49032	-4.24954	-3.89478	-3.83289	-3.99097	-3.98721	-3.9719	-3.72454	-3.75849	S	3	___1	downstream acidic motif 10;downstream basic motif 13;downstream basic motif 5;Plk kinase motif DE;Plk kinase motif DEN;upstream acidic motif 2;upstream acidic motif 4	0.750376	0.00201991	63.426	57.199	63.426	-0.26039	22535000	P14164	459	ARS-binding factor 1	ABF1	PSSSSNNNNNNDGELSGTNLRSNSIDYAKHQ
-2.8355	-2.84895	-2.68747	-2.48376	-2.32341	-2.14249	-2.11056	-2.21945	-2.65805	-3.11502	S	3	___1	downstream acidic motif 12;downstream acidic motif 14;downstream acidic motif 6;downstream acidic motif 7;downstream basic motif 2;Plk kinase motif DEN;Plk kinase motif N;upstream acidic motif 10;upstream acidic motif 5;upstream acidic motif 9;upstream basic motif 13;upstream basic motif 14;upstream basic motif 8	0.968952	0.0140322	53.779	37.473	53.779	0.27534	3848400	P14164	603	ARS-binding factor 1	ABF1	YKRSIDDKNGDGHNNSSRNVVDENLINDMDS
1.56792	1.69627	1.70807	1.82661	1.65469	1.46041	1.55172	1.71811	1.87028	1.8788	S	2	___1	Casein kinase motif;downstream acidic motif 1;downstream acidic motif 2;downstream acidic motif 7;downstream basic motif 9;Plk kinase motif DE;Plk kinase motif DE special 2;Plk kinase motif DE special 3;Plk kinase motif DEN;upstream acidic motif 15;upstream acidic motif 2;upstream acidic motif 3;upstream acidic motif 4;upstream acidic motif 5;upstream acidic motif 6;upstream basic motif 8	1	1.99566e-22	172.66	158.05	158.93	-0.18557	899570000	P14164	720	ARS-binding factor 1	ABF1	DVAGLIGKADDEEDLSDENIQPELRGQ____
2.59768	2.53435	2.42876	2.40222	2.4399	2.49981	2.58209	2.66424	2.74925	2.75385	S	3	___1	Casein kinase motif;Dbf2 kinase motifs;downstream acidic motif 2;downstream acidic motif 8;downstream basic motif 5;upstream acidic motif 10;upstream acidic motif 12;upstream basic motif 3	0.995712	9.39098e-09	139.78	114.15	97.456	0.025326	162490000	P14164	467	ARS-binding factor 1	ABF1	NNNDGELSGTNLRSNSIDYAKHQEISSAGTS
0.0133078	0.184069	0.545729	0.850094	0.822385	0.748745	0.890271	1.13475	1.33496	1.30897	S	3	___1	downstream basic motif 15;downstream basic motif 9;upstream acidic motif 3;upstream acidic motif 9;upstream basic motif 14;upstream basic motif 6	0.962649	1.34353e-14	156.83	141.26	156.83	-0.42528	101970000	P14164	478	ARS-binding factor 1	ABF1	LRSNSIDYAKHQEISSAGTSSNTTKNVNNNK
2.87988	3.05129	3.22567	3.46621	3.57381	3.65387	3.67444	3.67352	3.6407	3.5982	S	3	___1	downstream acidic motif 13;downstream acidic motif 14;downstream acidic motif 15;downstream acidic motif 4;downstream acidic motif 6;downstream basic motif 3;upstream acidic motif 10;upstream acidic motif 15;upstream acidic motif 7;upstream basic motif 14;upstream basic motif 4	0.979822	7.28249e-08	118.06	88.972	114.5	0.23708	283800000	P14164	656	ARS-binding factor 1	ABF1	DKLPHEVAEQLRLLSSHLKEVENLHQNNDDD
1.28038	1.20529	1.11699	1.1058	1.17748	1.25334	1.14993	1.06949	0.885343	0.800413	T	3	___1	Cdk kinase full threonine motif;Cdk kinase minimal threonine motif;Chk1 kinase substrate motif;downstream acidic motif 12;downstream basic motif 10;downstream basic motif 11;downstream basic motif 15;downstream basic motif 3;upstream basic motif 11;upstream basic motif 15;upstream basic motif 3;upstream basic motif 4	0.954088	3.95585e-06	98.077	77.696	87.157	0.088726	476130000	P15891	165	Actin-binding protein	ABP1	KQQGKASTPPVKKSFTPSKSPAPVSKKEPVK
2.46444	2.4487	2.31804	2.24652	2.0969	2.01019	2.00768	2.03198	2.06018	2.04225	S	5	___1	Cdk kinase minimal serine motif;downstream acidic motif 13;downstream basic motif 10;downstream basic motif 6;upstream acidic motif 6;upstream basic motif 15;upstream basic motif 3;upstream basic motif 7;upstream basic motif 8	1	2.04193e-06	104.44	93.158	81.723	0.24673	2187500000	P15891	183	Actin-binding protein	ABP1	KSPAPVSKKEPVKTPSPAPAAKISSRVNDNN
4.21342	4.15295	4.08192	3.9646	3.89569	3.8302	3.8236	3.80426	3.86949	3.85665	T	3	___1	Cdk kinase minimal threonine motif;Cdk special 4;downstream basic motif 11;downstream basic motif 4;downstream basic motif 5;upstream basic motif 15;upstream basic motif 3;upstream basic motif 7	0.994182	1.27616e-07	125.31	112.73	86.624	-0.04185	1727500000	P15891	157	Actin-binding protein	ABP1	RYSIQTSSKQQGKASTPPVKKSFTPSKSPAP
4.17435	4.15825	4.08148	4.10964	4.12642	4.1473	4.09735	4.04391	4.00247	3.98761	S	2	___1	Cdk kinase minimal serine motif;downstream acidic motif 8;downstream basic motif 11;downstream basic motif 6;downstream basic motif 7;upstream basic motif 1;upstream basic motif 15;upstream basic motif 7;upstream basic motif 8	0.999916	1.41728e-13	142.94	123.19	66.568	0.2847	990970000	P15891	169	Actin-binding protein	ABP1	KASTPPVKKSFTPSKSPAPVSKKEPVKTPSP
2.86651	2.90336	2.84373	2.8481	2.73569	2.6503	2.67492	2.74048	2.86969	2.91979	T	5	___1	Cdk kinase minimal threonine motif;downstream acidic motif 15;downstream basic motif 12;downstream basic motif 8;upstream acidic motif 4;upstream basic motif 1;upstream basic motif 13;upstream basic motif 5;upstream basic motif 6	1	1.62502e-09	119.23	101.95	81.723	0.24673	2321200000	P15891	181	Actin-binding protein	ABP1	PSKSPAPVSKKEPVKTPSPAPAAKISSRVND
0.699041	0.745844	0.56143	0.599973	0.398438	0.193199	0.172274	0.224553	0.272749	0.265416	S	4	___1	downstream acidic motif 1;downstream acidic motif 3;downstream acidic motif 4;downstream acidic motif 5;downstream acidic motif 6;downstream acidic motif 8;downstream basic motif 10;downstream basic motif 2;upstream acidic motif 11;upstream acidic motif 14;upstream acidic motif 5;upstream basic motif 12;upstream basic motif 7;upstream basic motif 9	0.999998	6.81513e-16	143.67	104.46	143.67	-0.048157	55211000	P15891	365	Actin-binding protein	ABP1	PDVKDLKSKFEGLAASEKEEEEMENKFAPPP
0.104833	0.111398	0.05529	0.159947	0.169051	0.119901	0.0923191	0.0963324	0.109079	0.0956162	S	3	___1	downstream acidic motif 13;downstream acidic motif 4;downstream acidic motif 8;downstream basic motif 11;downstream basic motif 6;upstream acidic motif 7;upstream basic motif 15;upstream basic motif 3;upstream basic motif 5;upstream basic motif 6	0.999917	0.00104028	70.98	48.447	47.532	-0.26334	12066000	P15891	327	Actin-binding protein	ABP1	KSPAQLWAERKAKQNSGNAETKAEAPKPEVP
2.0104	1.94018	1.87401	1.69628	1.67213	1.70138	1.74783	1.75432	1.77428	1.74334	S	4	___1	downstream acidic motif 10;downstream acidic motif 11;downstream acidic motif 14;downstream basic motif 1;downstream basic motif 8;upstream acidic motif 10;upstream acidic motif 12;upstream acidic motif 13;upstream acidic motif 7;upstream acidic motif 8;upstream basic motif 14	0.917192	3.18573e-16	146.34	127.31	69.492	-0.2953	93084000	P15891	478	Actin-binding protein	ABP1	QKEEPEQEEIAPSLPSRNSIPAPKQEEAPEQ
-0.538524	-0.571975	-0.572909	-0.557541	-0.455272	-0.379994	-0.352514	-0.322983	-0.36038	-0.371418	S	4	___1	downstream basic motif 1;downstream basic motif 11;downstream basic motif 12;upstream acidic motif 10;upstream acidic motif 11;upstream acidic motif 12;upstream acidic motif 14;upstream acidic motif 15;upstream acidic motif 7;upstream acidic motif 8	1	8.50182e-07	98.683	90.69	63.328	-0.14971	704990000	P15891	512	Actin-binding protein	ABP1	EEIEEEAEEAAPQLPSRSSAAPPPPPRRATP
1.07469	1.06676	1.05273	1.04375	0.996743	0.883324	0.880382	0.912719	0.978129	1.00392	S	3	___1	downstream acidic motif 1;downstream acidic motif 10;downstream acidic motif 14;downstream acidic motif 3;downstream basic motif 6;downstream basic motif 9;Plk kinase motif DE;Plk kinase motif DEN;upstream acidic motif 12;upstream acidic motif 2;upstream acidic motif 4;upstream acidic motif 7;upstream basic motif 1;upstream basic motif 6	0.917077	6.75059e-07	93.043	82.336	66.809	-0.39881	54863000	Q08641	326	tRNA(Thr) (cytosine(32)-N(3))-methyltransferase	ABP140	NTGDQNAVEKSDFEKSDTEGSRIGRDLPFEF
1.44386	1.30012	1.31969	1.00006	1.06566	1.16112	1.10728	1.04248	0.894333	0.907334	S	3	___1	Chk1 kinase substrate motif;Dbf2 kinase motifs;downstream acidic motif 3;upstream basic motif 10;upstream basic motif 3;upstream basic motif 8	0.995914	8.09666e-64	276.3	263.47	169.06	0.32695	1782400000	Q00955	1157	Acetyl-CoA carboxylase;Biotin carboxylase	ACC1	TFPTVKSKMGMNRAVSVSDLSYVANSQSSPL
0.702534	0.792481	0.844282	0.890222	0.763981	0.568849	0.576009	0.543565	0.510113	0.456513	S	2	___1	Casein kinase motif;downstream acidic motif 1;downstream acidic motif 13;downstream acidic motif 15;downstream acidic motif 2;downstream acidic motif 6;downstream basic motif 11	0.999969	1.62206e-27	131.44	117.23	72.79	-0.068689	222430000	Q00955	2	Acetyl-CoA carboxylase;Biotin carboxylase	ACC1	______________MSEESLFESSPQKMEYE
-0.233475	-0.298805	-0.242183	-0.309598	-0.295393	-0.391125	-0.353991	-0.295137	-0.302568	-0.285184	S	2	___1	downstream acidic motif 1;downstream acidic motif 15;downstream basic motif 14;upstream basic motif 10;upstream basic motif 12;upstream basic motif 5	0.963308	4.46046e-51	262.19	243.83	219.97	0.11316	358180000	Q00955	1159	Acetyl-CoA carboxylase;Biotin carboxylase	ACC1	PTVKSKMGMNRAVSVSDLSYVANSQSSPLRE
0.216689	0.249303	0.200511	0.0587954	-0.0238325	-0.114717	-0.0179936	-0.0620248	0.0195422	0.0022191	S	2	___1	Cdk kinase full serine motif;Cdk kinase minimal serine motif;downstream acidic motif 13;downstream basic motif 3;upstream basic motif 10;upstream basic motif 7;upstream basic motif 8	0.95651	6.11527e-08	123.96	111.53	123.96	0.50951	34836000	P47129	62	Assembly-complementing factor 4	ACF4	VTTPLKPKRLAIPISSPQRSTTNQSPVSDHA
0.042389	-0.140093	-0.211828	-0.529116	-0.272832	-0.0188171	-0.0277042	-0.134311	-0.409587	-0.532757	S	3	___1	Cdk kinase minimal serine motif;downstream basic motif 10;downstream basic motif 11;downstream basic motif 2;downstream basic motif 8;upstream acidic motif 3;upstream acidic motif 7;upstream basic motif 1;upstream basic motif 10	0.798101	1.565e-08	118.47	106.09	110.38	-0.1788	21857000	P47129	44	Assembly-complementing factor 4	ACF4	QQPHQKQHEVQPESKSPRVTTPLKPKRLAIP
-0.980791	-0.800413	-0.608793	-0.401045	-0.366838	-0.379006	-0.318983	-0.305964	-0.239583	-0.301044	S	3	___1	Dbf2 kinase motifs;downstream acidic motif 12;downstream acidic motif 4;downstream basic motif 13;downstream basic motif 7;upstream acidic motif 5;upstream acidic motif 6;upstream basic motif 3	1	7.48821e-06	110.92	85.264	97.86	-0.024921	32059000	P47129	9	Assembly-complementing factor 4	ACF4	_______MSEDQRVISQPIELHKLSIVDKHS
2.93026	3.24246	3.46754	3.68994	3.40032	2.7124	2.00384	1.57472	1.78684	1.8685	S	3	___1	Cdk kinase full serine motif;Cdk kinase minimal serine motif;downstream acidic motif 14;downstream acidic motif 8;downstream basic motif 13;downstream basic motif 3;downstream basic motif 9;Plk kinase motif DEN;Plk kinase motif N;upstream acidic motif 11;upstream acidic motif 3;upstream basic motif 4	1	9.12094e-11	130.61	118.18	54.066	-0.024694	132030000	Q08981	102	APC/C-CDH1 modulator 1	ACM1	SVSNENNPSQVKENLSPAKICPYERAFLREG
2.37552	2.44299	2.50291	2.63677	2.59879	2.39729	1.97056	1.61598	1.48636	1.51253	S	3	___1	Cdk kinase full serine motif;Cdk kinase minimal serine motif;Cdk special 2;Cdk special 3;Cdk special 4;downstream acidic motif 11;downstream acidic motif 9;downstream basic motif 15;downstream basic motif 3;downstream basic motif 4;downstream basic motif 5;upstream acidic motif 3;upstream basic motif 1;upstream basic motif 10;upstream basic motif 12;upstream basic motif 6	0.996084	0.00238594	64.439	52.591	56.122	-0.31047	147590000	Q08981	31	APC/C-CDH1 modulator 1	ACM1	INQKPRAVVKGNELRSPSKRRSQIDTDYALR
-0.100299	-0.0488122	0.0393831	0.151709	0.0988876	-0.205532	-0.548381	-0.940031	-0.988736	-1.07976	T	3	___1	Cdk kinase full threonine motif;Cdk kinase minimal threonine motif;downstream basic motif 14;downstream basic motif 3;downstream basic motif 6;upstream acidic motif 10;upstream basic motif 8;upstream basic motif 9	0.999992	1.16346e-12	143.76	121.07	128.46	0.17013	86491000	Q08981	161	APC/C-CDH1 modulator 1	ACM1	TLPLGDKKISLPSFITPPRNSKISIFFTSKH
-0.819511	-1.05757	-0.932937	-1.80608	-2.05983	-2.24858	-2.34456	-2.20654	-2.01896	-1.88525	S	2	___1	Casein kinase motif;Casein kinase motif special 2;downstream acidic motif 10;downstream acidic motif 14;downstream acidic motif 15;downstream acidic motif 2;downstream acidic motif 3;downstream basic motif 5;Plk full kinase substrate motif;Plk kinase motif DE;Plk kinase motif DEN;upstream acidic motif 10;upstream acidic motif 2;upstream basic motif 11;upstream basic motif 15;upstream basic motif …	1	0.0262312	51.762	28.618	51.762	1.5637	10155000	Q08981	126	APC/C-CDH1 modulator 1	ACM1	RAFLREGGRIALKDLSVDEFKGYIQDPLTDE
0.966193	0.913381	1.00542	0.883149	0.79893	0.476127	-0.131296	-0.736428	-1.07774	-1.15946	S	3	___1	Aurora kinase motif special 2;Aurora kinase motifs;Chk1 kinase substrate motif;Dbf2 kinase motifs;downstream acidic motif 5;downstream acidic motif 6;downstream acidic motif 7;upstream acidic motif 11;upstream acidic motif 12;upstream acidic motif 8;upstream basic motif 15;upstream basic motif 2;upstream basic motif 3;upstream basic motif 6;upstream basic motif 7	0.978635	1.65299e-05	103.76	88.56	95.264	0.12258	120660000	Q08981	202	APC/C-CDH1 modulator 1	ACM1	RSTDDVSEKKVVRKLSFHVYEDE________
1.045	1.01138	1.0216	0.936264	0.870477	0.643608	0.158724	-0.354889	-0.54864	-0.577108	Y	2	___1		0.990073	0.000491305	87.298	72.096	48.794	0.59294	68238000	Q08981	206	APC/C-CDH1 modulator 1	ACM1	DVSEKKVVRKLSFHVYEDE____________
3.2349	3.12643	3.06872	3.03398	3.12194	3.05307	2.63625	2.13491	1.84001	1.74978	S	3	___1	Casein kinase motif;Casein kinase motif special 2;downstream acidic motif 2;downstream acidic motif 3;downstream acidic motif 6;downstream basic motif 11;downstream basic motif 12;downstream basic motif 7;downstream basic motif 8;upstream acidic motif 6;upstream basic motif 1;upstream basic motif 13;upstream basic motif 4	0.991422	3.91072e-19	180.27	120.67	155.03	0.11278	122940000	Q08981	188	APC/C-CDH1 modulator 1	ACM1	TSKHQGQNPETKISRSTDDVSEKKVVRKLSF
4.19918	4.12218	4.03612	3.89057	3.908	3.98249	3.95211	3.94332	3.91556	3.99474	S	2	___1	Cdk kinase minimal serine motif;downstream acidic motif 10;downstream acidic motif 11;downstream acidic motif 15;downstream basic motif 8	0.99982	3.86867e-42	223.56	201.7	137.01	-0.057446	591120000	Q01574	2	Acetyl-coenzyme A synthetase 1	ACS1	______________MSPSAVQSSKLEEQSSE
1.45644	1.39545	1.40909	1.28551	1.30928	1.30612	1.29921	1.30886	1.26058	1.28366	S	3	___1	Cdk kinase minimal serine motif;downstream acidic motif 15;downstream acidic motif 4;downstream acidic motif 8;downstream basic motif 11;downstream basic motif 14;upstream acidic motif 11;upstream basic motif 10;upstream basic motif 15	0.999943	3.33995e-42	228.46	212.47	192.18	-0.10207	359870000	Q01574	67	Acetyl-coenzyme A synthetase 1	ACS1	RPISDRLQPAIATHYSPHLDGLQDYQRLHKE
-1.30636	-1.26387	-1.05578	-0.784021	-0.544903	-0.377872	-0.300344	-0.349861	-0.533997	-0.648181	S	3	___1	downstream acidic motif 13;downstream basic motif 9;Plk kinase motif DE;Plk kinase motif DEN;upstream acidic motif 2;upstream acidic motif 6;upstream acidic motif 8;upstream basic motif 13;upstream basic motif 14	0.887678	5.81923e-32	197.28	175.48	197.28	0.01016	570220000	Q01574	696	Acetyl-coenzyme A synthetase 1	ACS1	LRKILAGESDQLGDVSTLSNPGIVRHLIDSV
0.555898	0.531476	0.573628	0.578061	0.38101	0.0203754	0.0444041	0.245355	0.436756	0.460832	S	3	___1	downstream acidic motif 11;downstream basic motif 12;downstream basic motif 2;downstream basic motif 7;upstream acidic motif 4;upstream acidic motif 6;upstream acidic motif 8;upstream basic motif 10;upstream basic motif 9	0.769655	6.99882e-10	141.54	107.69	136.3	0.48922	27836000	Q01574	45	Acetyl-coenzyme A synthetase 1	ACS1	ATAQQKKEHEYEHLTSVKIVPQRPISDRLQP
1.75467	1.85784	1.89646	2.04942	2.01506	1.97702	2.04826	2.07649	2.05041	2.02568	S	3	___1	downstream acidic motif 1;downstream acidic motif 3;downstream basic motif 4;downstream basic motif 6;downstream basic motif 8;upstream acidic motif 3;upstream acidic motif 4;upstream basic motif 6	0.989865	1.87774e-19	182.35	154.77	170.49	0.022668	141300000	Q01574	16	Acetyl-coenzyme A synthetase 1	ACS1	MSPSAVQSSKLEEQSSEIDKLKAKMSQSAAT
1.10528	1.1366	1.1469	1.2208	1.01731	0.765404	0.701173	0.829092	0.960559	1.00213	T	4	___1	downstream acidic motif 12;downstream basic motif 13;downstream basic motif 3;downstream basic motif 8;upstream acidic motif 3;upstream acidic motif 5;upstream acidic motif 7;upstream basic motif 8;upstream basic motif 9	0.911822	2.68516e-08	124.47	98.034	82.85	0.30606	55559000	Q01574	44	Acetyl-coenzyme A synthetase 1	ACS1	AATAQQKKEHEYEHLTSVKIVPQRPISDRLQ
3.61199	3.58713	3.48087	3.43761	3.40081	3.4248	3.40436	3.37109	3.29639	3.3041	S	2	___1	Dbf2 kinase motifs;downstream acidic motif 1;downstream basic motif 2;Ime2 kinase motif;upstream acidic motif 14;upstream basic motif 3;upstream basic motif 8	1	1.6728e-08	132.14	114.28	100.04	0.23552	1643000000	Q01574	55	Acetyl-coenzyme A synthetase 1	ACS1	YEHLTSVKIVPQRPISDRLQPAIATHYSPHL
-1.07702	-1.01199	-0.943084	-1.00839	-1.11007	-1.20789	-1.26937	-1.26311	-1.21468	-1.14337	S	3	___1	downstream acidic motif 3;downstream basic motif 11;downstream basic motif 8;upstream acidic motif 1;upstream basic motif 4;upstream basic motif 5;upstream basic motif 8	0.76588	0.00440589	61.807	46.835	61.807	-0.098762	13110000	Q01574	426	Acetyl-coenzyme A synthetase 1	ACS1	YVAPTALRLLKRAGDSYIENHSLKSLRCLGS
-0.878772	-0.85844	-0.889097	-0.866533	-0.955254	-1.00173	-1.16788	-1.19221	-1.154	-1.03291	T	3	___1	downstream basic motif 1;downstream basic motif 11;downstream basic motif 12;downstream basic motif 4;downstream basic motif 7;downstream basic motif 8;upstream acidic motif 4;upstream acidic motif 5;upstream basic motif 1;upstream basic motif 11	1	1.26377e-08	128.96	110.37	128.96	-0.22366	9594400	Q01574	671	Acetyl-coenzyme A synthetase 1	ACS1	FAAPKLIILVDDLPKTRSGKIMRRILRKILA
-0.785442	-0.715876	-0.538353	-0.45872	-0.425399	-0.476418	-0.424526	-0.39165	-0.278414	-0.259774	S	3	___1	downstream acidic motif 10;downstream basic motif 13;downstream basic motif 6;upstream acidic motif 11;upstream acidic motif 5;upstream acidic motif 9	0.900852	2.64739e-23	171.9	159.34	169.6	-0.36657	105340000	Q01574	699	Acetyl-coenzyme A synthetase 1	ACS1	ILAGESDQLGDVSTLSNPGIVRHLIDSVKL_
-0.883245	-0.845675	-0.937517	-0.938862	-1.05371	-1.04305	-1.10097	-1.1019	-1.20137	-1.21174	S	3	___1	downstream acidic motif 10;downstream acidic motif 15;downstream acidic motif 8;downstream basic motif 3;Plk kinase motif DEN;Plk kinase motif N;upstream acidic motif 5;upstream acidic motif 6;upstream basic motif 8	1	0.0278564	40.278	24.706	40.278	0.37211	6033400	Q01574;P52910	582;539	Acetyl-coenzyme A synthetase 1;Acetyl-coenzyme A synthetase 2	ACS1;ACS2	GYIWILGRVDDVVNVSGHRLSTAEIEAAIIE
0.0201708	0.0661919	0.116801	0.169861	0.0432133	-0.139326	-0.127064	-0.0743728	0.0402457	0.0120693	T	2	___1	Cdk kinase minimal threonine motif;downstream acidic motif 5;downstream acidic motif 7;downstream basic motif 10;downstream basic motif 15;upstream basic motif 13;upstream basic motif 3	0.99992	3.40213e-13	156.02	113.69	156.02	-0.36777	37543000	P07245	318	C-1-tetrahydrofolate synthase, cytoplasmic;Methylenetetrahydrofolate dehydrogenase;Methenyltetrahydrofolate cyclohydrolase;Formyltetrahydrofolate synthetase	ADE3	SSKPLQIPPLPLKLLTPVPSDIDISRAQQPK
-1.65302	-1.67574	-1.68673	-1.70335	-1.71446	-1.66219	-1.66604	-1.69394	-1.74696	-1.78079	S	2	___1	downstream acidic motif 1;downstream acidic motif 3;downstream basic motif 11;downstream basic motif 6;upstream basic motif 7	0.999925	1.76944e-13	152.4	122.39	152.4	-0.72767	7784700	P07245	322	C-1-tetrahydrofolate synthase, cytoplasmic;Methylenetetrahydrofolate dehydrogenase;Methenyltetrahydrofolate cyclohydrolase;Formyltetrahydrofolate synthetase	ADE3	LQIPPLPLKLLTPVPSDIDISRAQQPKLINQ
1.36763	1.30555	1.18287	1.1362	1.10843	1.13674	1.0827	1.11152	1.11154	1.13994	S	2	___1	downstream acidic motif 12;downstream acidic motif 3;downstream basic motif 6	0.999976	1.44611e-05	106.76	104.81	106.76	0.16388	113980000	P00330;P00331	2;2	Alcohol dehydrogenase 1;Alcohol dehydrogenase 2	ADH1;ADH2	______________MSIPETQKAIIFYESNG
0.17145	0.158518	0.150503	0.15704	0.192063	0.225395	0.155268	0.0568969	-0.0212454	-0.0782487	T	3	___1	Casein kinase motif;Dbf2 kinase motifs;downstream acidic motif 2;downstream acidic motif 5;downstream basic motif 1;downstream basic motif 13;downstream basic motif 9;upstream acidic motif 1;upstream basic motif 15;upstream basic motif 3	1	4.63243e-19	174.39	149.23	124.25	-0.1388	29486000	P00330;P38113;P00331	302;305;302	Alcohol dehydrogenase 1;Alcohol dehydrogenase 5;Alcohol dehydrogenase 2	ADH1;ADH5;ADH2	KSISIVGSYVGNRADTREALDFFARGLVKSP
-0.772665	-0.777439	-0.934251	-0.875707	-0.882693	-0.884951	-0.941248	-0.987239	-0.923352	-0.912955	S	3	___1	downstream acidic motif 3;downstream acidic motif 6;downstream acidic motif 9;downstream basic motif 10;downstream basic motif 7;upstream basic motif 10;upstream basic motif 14;upstream basic motif 6	0.905451	8.76177e-07	111.12	89.558	111.12	0.34095	17528000	P00331	325	Alcohol dehydrogenase 2	ADH2	ARGLVKSPIKVVGLSSLPEIYEKMEKGQIAG
-2.33808	-2.44928	-2.49671	-2.49035	-2.48166	-2.57372	-2.75385	-2.73797	-2.53661	-2.4188	S	3	___1	downstream acidic motif 1;Plk kinase motif DE;Plk kinase motif DEN;upstream acidic motif 15;upstream acidic motif 2;upstream acidic motif 4;upstream basic motif 11;upstream basic motif 13;upstream basic motif 3	1	1.37136e-05	93.823	80.16	93.823	-1.5938	6588100	Q04894	359	NADP-dependent alcohol dehydrogenase 6	ADH6	DVRYRFTLVGYDKEFSD______________
0.0254978	0.0224701	-0.0230918	-0.0560245	-0.109884	-0.141552	-0.154572	-0.113732	-0.153392	-0.104879	T	3	___1	downstream acidic motif 1;downstream acidic motif 10;downstream acidic motif 8;downstream basic motif 14;downstream basic motif 3;downstream basic motif 4;Plk kinase motif DE;Plk kinase motif DEN;upstream acidic motif 14;upstream acidic motif 15;upstream acidic motif 2;upstream acidic motif 4;upstream acidic motif 5;upstream acidic motif 6;upstream acidic motif 7;upstream basic motif 12;upstream …	0.998748	4.48814e-15	154.75	111.19	154.75	-0.18509	100900000	P25371	713	Probable ATP-dependent permease	ADP1	DEIRSLLRDEEDVEGTDGRRGATEIDLNTKL
2.0109	2.01366	1.95553	1.96726	1.968	2.00471	2.00924	2.01646	2.0021	2.02567	S	3	___1	downstream acidic motif 12;downstream acidic motif 4;downstream acidic motif 5;downstream acidic motif 6;downstream acidic motif 7;downstream acidic motif 9;downstream basic motif 14;downstream basic motif 15;downstream basic motif 3;upstream acidic motif 13;upstream acidic motif 3;upstream acidic motif 4;upstream basic motif 1;upstream basic motif 14;upstream basic motif 5	1	1.20748e-28	214.05	184.32	214.05	0.090048	353530000	P25371	702	Probable ATP-dependent permease	ADP1	QREWAHLAAHRDEIRSLLRDEEDVEGTDGRR
2.02372	1.93759	1.79962	1.50701	1.34239	1.244	1.11443	0.953845	0.868708	0.850829	S	3	___1	Aurora kinase motif special 2;Aurora kinase motif special 3;Aurora kinase motifs;Casein kinase motif;Cdk kinase minimal serine motif;Dbf2 kinase motifs;downstream acidic motif 2;downstream basic motif 11;downstream basic motif 12;downstream basic motif 15;downstream basic motif 6;downstream basic motif 7;downstream basic motif 8;upstream basic motif 10;upstream basic motif 2;upstream basic motif …	1	3.3887e-05	90.731	64.607	63.76	0.0032882	33172000	P07248	212	Regulatory protein ADR1	ADR1	GNFLNRTTANTRRKASPEANVKRKYLKKLTR
2.06073	2.0226	1.88255	1.62986	1.29044	0.959554	0.678596	0.476541	0.302236	0.265097	S	3	___1	Aurora kinase motif special 2;Aurora kinase motifs;Dbf2 kinase motifs;downstream acidic motif 15;downstream basic motif 5;upstream basic motif 12;upstream basic motif 13;upstream basic motif 2;upstream basic motif 3;upstream basic motif 5;upstream basic motif 9	0.99347	3.15367e-05	94.767	71.018	84.479	0.1461	26703000	P07248	180	Regulatory protein ADR1	ADR1	HTKKVSRTITKARKNSASSVKFQTPTYGTPD
-1.67657	-1.66078	-1.81926	-1.72197	-1.80159	-1.82607	-1.87079	-1.85022	-1.61415	-1.51105	S	3	___1	downstream acidic motif 12;downstream acidic motif 9;downstream basic motif 3;upstream acidic motif 1;upstream acidic motif 14;upstream acidic motif 6;upstream acidic motif 7;upstream acidic motif 8;upstream basic motif 5	0.99997	0.000747427	79.974	57.333	79.974	-0.0067732	2951000	P25613	41	Accumulation of dyads protein 2	ADY2	NDVNGVAEDERPSHDSLGKIYTGGDNNEYIY
1.88586	1.98688	1.99563	1.9356	1.71351	1.56808	1.75622	1.83474	1.92507	1.84338	T	2	___1	Chk1 kinase substrate motif;downstream acidic motif 3;downstream acidic motif 6;downstream basic motif 12;downstream basic motif 14;upstream acidic motif 12;upstream acidic motif 13;upstream acidic motif 14;upstream acidic motif 7;upstream basic motif 11;upstream basic motif 3	1	8.28811e-37	224.67	202.47	224.67	0.34931	2515800000	P25613	47	Accumulation of dyads protein 2	ADY2	AEDERPSHDSLGKIYTGGDNNEYIYIGRQKF
0.249507	0.226694	0.130838	0.12303	0.129274	0.123026	0.148759	0.171305	0.228191	0.294689	S	2	___1	Casein kinase motif;downstream acidic motif 2;downstream basic motif 3;upstream basic motif 14;upstream basic motif 6	0.987085	7.09615e-08	125.71	107.31	125.71	0.16834	17665000	P25613	277	Accumulation of dyads protein 2	ADY2	TKQNSYVLARPFPLPSTERVIF_________
0.504597	0.82478	1.29519	1.67172	1.83366	1.88401	2.16423	2.525	2.97006	3.12419	S	2	___1	Cdk kinase full serine motif;Cdk kinase minimal serine motif;downstream basic motif 3;downstream basic motif 7;upstream acidic motif 10;upstream acidic motif 6;upstream basic motif 1;upstream basic motif 5	0.99877	0.000869308	79.659	37.658	60.518	0.62485	166540000	Q07732	117	Accumulates dyads protein 3	ADY3	NISTLENATEKNTLKSPNKFLQRGGLPTVGI
-0.29752	0.231961	0.868097	1.52044	2.05209	2.54243	2.85027	3.11778	3.27809	3.38006	T	3	___1	Cdk kinase full threonine motif;Cdk kinase minimal threonine motif;downstream basic motif 10;downstream basic motif 3;upstream acidic motif 7;upstream basic motif 13;upstream basic motif 4	0.980454	2.90433e-12	148.14	82.264	104.44	-0.17441	102020000	Q07732	171	Accumulates dyads protein 3	ADY3	TYKVHNSIEVNRFSSTPTKLLTNPHKVAAIS
0.046144	0.0661615	0.0209058	-0.0183877	0.0623581	0.229919	0.247259	0.267465	0.292493	0.381751	T	3	___1	Casein kinase motif;Casein kinase motif special 2;Casein kinase motif special 3;Cdk kinase minimal threonine motif;downstream acidic motif 13;downstream acidic motif 2;downstream acidic motif 3;downstream acidic motif 4;downstream acidic motif 7;downstream basic motif 10;downstream basic motif 15;downstream Cdk basic motif;upstream acidic motif 13;upstream acidic motif 8;upstream basic motif 1;up…	0.964151	8.90934e-14	142.58	115.74	142.58	-0.74685	66765000	Q07732	216	Accumulates dyads protein 3	ADY3	NIEVAHLENVFRSSKTPDEEQSEYMKLGEIR
-5.05324	-4.80084	-4.52023	-4.51118	-4.59205	-4.66723	-4.22495	-4.043	-3.73009	-3.78968	S	4	___1	Casein kinase motif;Casein kinase motif special 2;downstream acidic motif 11;downstream acidic motif 2;downstream acidic motif 3;downstream acidic motif 6;downstream basic motif 15;Plk kinase motif DEN;Plk kinase motif N;upstream acidic motif 1;upstream acidic motif 8;upstream acidic motif 9	0.821107	1.8235e-10	123.56	111.93	123.56	0.075459	11731000	Q07732	197	Accumulates dyads protein 3	ADY3	VAAISNDEHYVVSNESLEENIEVAHLENVFR
2.17947	2.17092	2.18553	2.16896	2.27742	2.48964	2.70353	2.88778	2.93885	2.99914	S	3	___1	downstream acidic motif 1;downstream acidic motif 7;downstream basic motif 4;downstream basic motif 9;Plk kinase motif DE;Plk kinase motif DE special 2;Plk kinase motif DE special 3;Plk kinase motif DEN;upstream acidic motif 14;upstream acidic motif 2;upstream acidic motif 3;upstream acidic motif 4;upstream basic motif 10;upstream basic motif 7	0.999994	2.55652e-06	99.451	91.829	98.368	-0.090915	204660000	Q07732	222	Accumulates dyads protein 3	ADY3	LENVFRSSKTPDEEQSEYMKLGEIRLSSSSY
-0.515257	-0.462596	-0.247846	0.0744994	0.442969	0.725	0.90363	1.10042	1.19808	1.28089	S	3	___1	Aurora kinase motifs;downstream acidic motif 13;downstream acidic motif 5;downstream acidic motif 7;downstream basic motif 14;upstream acidic motif 3;upstream acidic motif 9;upstream basic motif 1;upstream basic motif 12;upstream basic motif 2;upstream basic motif 4;upstream basic motif 7	0.928057	1.26163e-21	192.6	145.71	162.09	0.19884	94432000	Q07732	49	Accumulates dyads protein 3	ADY3	TLTKSPESKPFRERRSQTWIDSEVPTSTEKS
-0.11156	-0.0304278	0.0695936	0.180026	0.331849	0.535043	0.717121	0.844905	0.916585	0.963338	S	3	___1	Casein kinase motif;downstream acidic motif 2;downstream basic motif 10;downstream basic motif 11;downstream basic motif 13;downstream basic motif 14;downstream basic motif 6;upstream acidic motif 15;upstream acidic motif 3;upstream acidic motif 9;upstream basic motif 8	0.97008	1.46592e-10	139.9	116.45	137.69	-0.33371	37658000	Q07732	71	Accumulates dyads protein 3	ADY3	EVPTSTEKSNVQESISSDIISKLSNRRSRRN
0.232411	0.22646	0.242396	0.33738	0.525761	0.874287	1.20731	1.60999	1.83582	1.97236	S	3	___1	Casein kinase motif;downstream acidic motif 2;downstream basic motif 12;downstream basic motif 5;upstream basic motif 4;upstream basic motif 9	1	3.89748e-13	145.46	124.94	107.34	-0.13181	64669000	Q07732	162	Accumulates dyads protein 3	ADY3	GNVSPGKFTTYKVHNSIEVNRFSSTPTKLLT
1.83591	2.08038	2.45467	2.79471	2.95898	2.98905	3.00639	2.96009	2.84288	2.77418	S	3	___1	Dbf2 kinase motifs;downstream acidic motif 10;downstream basic motif 15;downstream basic motif 9;upstream acidic motif 11;upstream acidic motif 14;upstream acidic motif 15;upstream acidic motif 5;upstream basic motif 3;upstream basic motif 8	0.961509	6.80784e-47	249.69	170.49	150.29	0.02181	208330000	Q07732	234	Accumulates dyads protein 3	ADY3	EEQSEYMKLGEIRLSSSSYGGSISKENSLPK
-1.17443	-1.28676	-1.32203	-1.36977	-1.18731	-1.06858	-1.0589	-1.0594	-1.04573	-0.978751	S	3	___1	Casein kinase motif;Casein kinase motif special 2;downstream acidic motif 2;downstream acidic motif 3;downstream basic motif 12;downstream basic motif 15;downstream basic motif 7;upstream acidic motif 1;upstream acidic motif 11;upstream acidic motif 4;upstream acidic motif 6;upstream acidic motif 7;upstream basic motif 10	0.994296	1.01868e-15	142.97	133.69	142.97	-0.018961	28024000	Q05955	419	Accumulates dyads protein 4	ADY4	LLVAEKISEDNDCSESLDDYHPRTYQFRHPR
-2.99235	-2.73665	-2.44008	-2.22259	-2.17541	-2.27951	-2.1853	-2.16669	-1.97498	-1.98446	S	2	___1	downstream basic motif 6;downstream basic motif 7;downstream basic motif 8;upstream basic motif 1	0.988663	0.00470554	74.464	23.119	74.464	0.010032	2158000	P32794	5	ATPase family gene 2 protein	AFG2	___________MAPKSSSSGSKKKSSASSNS
-1.3931	-1.39251	-1.46608	-1.30359	-1.20041	-1.13208	-1.1678	-1.19085	-1.1457	-1.10941	S	2	___1	downstream acidic motif 14;downstream acidic motif 7;downstream acidic motif 9;downstream basic motif 15;downstream basic motif 4;Plk kinase motif DEN;Plk kinase motif N;upstream acidic motif 4;upstream basic motif 5;upstream basic motif 6	0.987547	0.0426991	43.502	32.134	43.502	-0.080144	3349000	Q99222	9	ARF3-interacting protein 1	AFI1	_______MLRRELNNSISNRSIENESFPFER
-3.15712	-2.92998	-2.80529	-2.74161	-2.86752	-2.87712	-2.80244	-2.78505	-2.70503	-2.73197	S	3	___1	downstream basic motif 11;Plk kinase motif DEN;Plk kinase motif N;upstream basic motif 4	0.846861	1.16982e-09	117.84	101.95	98.175	-0.45389	20183000	P40529	183	ADP-ribosylation factor GTPase-activating protein effector protein 2	AGE2	TQPPSHLLSTSRSNTSLLNLQVSSLSKTTSN
0.406289	0.455322	0.43938	0.484952	0.357446	0.18793	0.264197	0.348298	0.44567	0.42898	S	3	___1	downstream basic motif 14;upstream basic motif 1;upstream basic motif 15	0.966979	1.46702e-20	180.8	157.93	166.94	0.099364	108230000	P40529	180	ADP-ribosylation factor GTPase-activating protein effector protein 2	AGE2	KTQTQPPSHLLSTSRSNTSLLNLQVSSLSKT
-1.82174	-1.74986	-1.58571	-1.61334	-1.68844	-1.82194	-1.6867	-1.55713	-1.4034	-1.37924	S	2	___1	Aurora kinase motifs;downstream acidic motif 3;downstream acidic motif 6;downstream basic motif 10;downstream basic motif 12;downstream basic motif 13;downstream basic motif 5;upstream acidic motif 15;upstream basic motif 11;upstream basic motif 2;upstream basic motif 6	0.849917	0.00321088	65.224	23.776	65.224	0.2381	4854500	Q12449	173	Hsp90 co-chaperone AHA1	AHA1	ESQVKSNYTRGNQKSSFTEIKDSASKPKKNA
-0.194511	-0.15618	-0.293968	-0.222044	-0.456065	-0.718942	-0.666054	-0.543726	-0.430192	-0.457894	S	3	___1	Aurora kinase motif special 2;Aurora kinase motif special 3;Aurora kinase motifs;Dbf2 kinase motifs;downstream acidic motif 14;downstream acidic motif 8;downstream acidic motif 9;downstream basic motif 13;downstream basic motif 15;upstream basic motif 2;upstream basic motif 3;upstream basic motif 4;upstream basic motif 5;upstream basic motif 8;upstream basic motif 9	0.999624	9.5415e-07	102.98	73.246	95.957	-0.24525	23219000	Q12433	505	Protein AHC1	AHC1	LSSSLQRKLLRKRKLSLNSSTPMEDLPLRER
1.64196	1.90837	1.95661	2.02635	1.62348	1.023	1.18614	1.40578	1.84969	1.95511	S	4	___1	Cdk kinase full serine motif;Cdk kinase minimal serine motif;Dbf2 kinase motifs;downstream acidic motif 12;downstream acidic motif 14;downstream acidic motif 15;downstream acidic motif 5;downstream basic motif 3;Plk kinase motif DE;Plk kinase motif DEN;upstream acidic motif 13;upstream acidic motif 14;upstream acidic motif 2;upstream acidic motif 5;upstream acidic motif 6;upstream basic motif 10;…	1	3.11477e-17	166.89	137.5	150.06	-0.74794	105830000	P40563	576	Altered inheritance of mitochondria protein 21	AIM21	LDEKSKSIPEEQREQSPNKMEAALCPFELDE
1.8945	1.82227	1.65859	1.57186	1.51879	1.47564	1.38615	1.30017	1.25465	1.20675	S	3	___1	Casein kinase motif;Cdk kinase minimal serine motif;downstream acidic motif 11;downstream acidic motif 2;downstream acidic motif 4;downstream basic motif 6;upstream acidic motif 5;upstream basic motif 3;upstream basic motif 4	0.866837	2.92954e-05	94.023	72.984	88.092	0.21759	70057000	P40563	477	Altered inheritance of mitochondria protein 21	AIM21	VNPGQLPPSLEKKLSSPDTESKLGPQDQSQA
3.21129	3.14313	3.09801	3.05262	3.00081	2.97721	2.83367	2.80457	2.73297	2.68206	S	4	___1	downstream acidic motif 1;downstream acidic motif 3;downstream acidic motif 4;downstream acidic motif 7;downstream basic motif 10;downstream basic motif 8;Plk kinase motif DE;Plk kinase motif DEN;upstream acidic motif 2;upstream acidic motif 5;upstream basic motif 9	0.999937	8.01343e-64	291.78	249.47	264.08	0.44985	681270000	P40563	183	Altered inheritance of mitochondria protein 21	AIM21	PSNLVNKSNNEVTEHSDSEDLTEKQKVHAAL
0.0287318	0.168483	0.558028	1.06144	1.51728	1.8567	2.07214	2.14904	2.10405	2.03123	S	5	___1	downstream acidic motif 10;downstream acidic motif 3;downstream acidic motif 4;downstream basic motif 12;downstream basic motif 5;Plk kinase motif DE;Plk kinase motif DEN;upstream acidic motif 2;upstream acidic motif 5;upstream acidic motif 7;upstream basic motif 1;upstream basic motif 13;upstream basic motif 15	1	1.45499e-50	248.18	232.48	122.3	-0.20244	178130000	P40563	206	Altered inheritance of mitochondria protein 21	AIM21	KQKVHAALDNEAGDRSHFEEKLIPGDMKVQV
-0.0291853	0.0369866	-0.0482258	-0.0205661	-0.223137	-0.360519	-0.379957	-0.293455	-0.168043	-0.148622	T	3	___1	Casein kinase motif;Casein kinase motif special 2;downstream acidic motif 1;downstream acidic motif 10;downstream acidic motif 13;downstream acidic motif 2;downstream acidic motif 3;downstream basic motif 11;downstream basic motif 15;Plk kinase motif DEN;Plk kinase motif N;upstream acidic motif 11;upstream acidic motif 7;upstream acidic motif 8;upstream basic motif 14;upstream basic motif 6	0.999951	5.96771e-11	137.43	120.35	96.131	-1.3226	42951000	P40563	277	Altered inheritance of mitochondria protein 21	AIM21	QKHQEQQEEKIFQNPTDEESTTSLNEKQEGK
0.533869	0.687719	0.785153	0.925091	0.73298	0.42868	0.437838	0.534587	0.685408	0.668919	S	4	___1	Casein kinase motif;downstream acidic motif 1;downstream acidic motif 14;downstream acidic motif 2;downstream acidic motif 5;downstream basic motif 6;downstream basic motif 8;upstream acidic motif 1;upstream acidic motif 4;upstream acidic motif 7;upstream basic motif 11	0.905453	1.17474e-22	182.15	151.19	182.15	0.10302	59366000	P40563	185	Altered inheritance of mitochondria protein 21	AIM21	NLVNKSNNEVTEHSDSEDLTEKQKVHAALDN
1.91766	1.93508	1.90178	1.92591	1.87089	1.81252	1.83184	1.83477	1.87466	1.83443	T	4	___1	Cdk kinase minimal threonine motif;Dbf2 kinase motifs;downstream acidic motif 12;downstream acidic motif 8;downstream basic motif 6;downstream basic motif 9;upstream acidic motif 12;upstream basic motif 15;upstream basic motif 3;upstream basic motif 4;upstream basic motif 5	1	2.53916e-05	94.09	76.878	94.09	-0.27738	73358000	P38266	729	Altered inheritance of mitochondria protein 3	AIM3	RLGDAPNSFIRKRAPTPPAPSRSEKLHEGTI
1.02832	1.08846	1.11276	1.19021	1.13644	1.02571	1.05328	1.13352	1.35919	1.42329	S	3	___1	Cdk kinase minimal serine motif;downstream acidic motif 5;downstream acidic motif 7;downstream acidic motif 8;downstream basic motif 9;Plk kinase motif DE;Plk kinase motif DEN;upstream acidic motif 12;upstream acidic motif 2;upstream basic motif 11;upstream basic motif 3;upstream basic motif 5;upstream basic motif 6	0.941073	1.07917e-06	105.5	83.026	105.5	-0.20676	74981000	P38266	843	Altered inheritance of mitochondria protein 3	AIM3	VNLEKLGGSKKVKDSSPVPSDLDEKYVSASG
-0.776699	-0.680366	-0.612305	-0.523052	-0.653921	-0.94165	-0.91199	-0.839585	-0.602115	-0.605563	S	3	___1	downstream acidic motif 1;downstream acidic motif 10;downstream acidic motif 3;downstream acidic motif 4;downstream acidic motif 7;downstream basic motif 6;Plk kinase motif DE;Plk kinase motif DE special 2;Plk kinase motif DEN;upstream acidic motif 1;upstream acidic motif 2;upstream acidic motif 3;upstream acidic motif 9;upstream basic motif 12	1	3.07054e-31	216.65	173.7	194.08	0.24021	145280000	Q12156	137	Protein AIM7	AIM7	GTFKLIEVSSGLEDDSDVEELREQLENC___
1.45813	1.49731	1.38858	1.41608	1.24227	1.05082	1.11725	1.25626	1.4822	1.54455	S	3	___1	Casein kinase motif;Casein kinase motif special 2;downstream acidic motif 1;downstream acidic motif 2;downstream acidic motif 3;downstream acidic motif 5;downstream acidic motif 9;downstream basic motif 13;downstream basic motif 4;downstream basic motif 8;upstream acidic motif 14;upstream basic motif 12;upstream basic motif 5;upstream basic motif 9	1	1.11142e-13	148.33	126.11	146.16	0.30286	44328000	Q12476	49	Protein AIR2	AIR2	NELRALRGQGRYFGVSDDDKDAIKEAAPKCN
-0.400622	-0.0743358	0.297587	0.749471	0.869671	0.79019	0.907025	1.22076	1.59745	1.7545	S	4	___1	Cdk kinase full serine motif;Cdk kinase minimal serine motif;downstream acidic motif 13;downstream acidic motif 4;downstream acidic motif 5;downstream basic motif 3;downstream basic motif 8;Plk kinase motif DE;Plk kinase motif DEN;upstream acidic motif 2;upstream acidic motif 7;upstream basic motif 9	1	1.07722e-15	142.31	114.59	125.88	0.089153	38162000	P38080	801	Serine/threonine-protein kinase AKL1	AKL1	PMHSSSKNEALLIELSPLKEDAGKQSFQDTN
-2.4699	-2.39206	-2.16926	-2.1239	-2.10906	-2.16369	-2.07822	-2.02227	-1.9823	-2.00032	S	3	___1	downstream acidic motif 13;downstream acidic motif 7;downstream basic motif 11;downstream basic motif 9;Plk kinase motif DEN;Plk kinase motif N;upstream acidic motif 4;upstream acidic motif 9;upstream basic motif 13	0.864905	6.99576e-12	140.57	120.59	140.57	-0.25522	11768000	P38080	971	Serine/threonine-protein kinase AKL1	AKL1	QPRQSLDLNFQEVNLSSPTLTQEHRNKNDSP
2.81681	2.7479	2.58349	2.44115	2.32018	2.27748	2.2067	2.14213	2.04748	2.00923	S	2	___1	Aurora kinase motifs;Casein kinase motif;downstream acidic motif 2;downstream acidic motif 4;downstream acidic motif 9;downstream basic motif 5;downstream basic motif 7;downstream basic motif 8;upstream acidic motif 11;upstream basic motif 2;upstream basic motif 4;upstream basic motif 8;upstream basic motif 9	1	1.85716e-08	134.3	98.949	127.17	0.3032	87202000	P38080	1072	Serine/threonine-protein kinase AKL1	AKL1	STPSEMRKSFARARQSLDLERVRREAMASSA
1.43393	1.42151	1.41297	1.4271	1.38891	1.30981	1.19529	1.13488	1.10446	1.10854	S	3	___1	Casein kinase motif;downstream acidic motif 1;downstream acidic motif 2;downstream acidic motif 7;downstream basic motif 14;downstream basic motif 8;upstream basic motif 11;upstream basic motif 14	0.999989	4.29561e-16	153.22	132.85	153.22	0.29015	108200000	P38080	541	Serine/threonine-protein kinase AKL1	AKL1	GRSMKSTSYGAATIGSDEALANEKTAGINKM
-2.46971	-2.59866	-2.7713	-2.86381	-2.76392	-2.82561	-2.85226	-2.98579	-2.98193	-2.89182	S	4	___1	downstream acidic motif 10;downstream acidic motif 12;downstream acidic motif 13;downstream acidic motif 14;downstream acidic motif 3;downstream acidic motif 9;Plk kinase motif DE;Plk kinase motif DE special 2;Plk kinase motif DEN;upstream acidic motif 1;upstream acidic motif 2;upstream acidic motif 3;upstream basic motif 10;upstream basic motif 7	0.991536	1.62881e-05	89.793	82.918	42.385	2.9614	30815000	P39010	57	Palmitoyltransferase AKR1	AKR1	SLASLKAIRSGNEEESGNEQVNHNDEAEEDP
-2.82585	-2.80256	-2.5085	-2.53161	-2.48345	-2.66161	-2.81749	-2.92899	-2.9912	-2.9226	S	4	___1	downstream acidic motif 15;downstream acidic motif 3;downstream acidic motif 4;downstream acidic motif 5;downstream acidic motif 9;upstream acidic motif 12;upstream acidic motif 15;upstream basic motif 1;upstream basic motif 4	0.998195	5.65924e-07	102.47	94.365	42.385	2.9614	52551000	P39010	51	Palmitoyltransferase AKR1	AKR1	DSNEITSLASLKAIRSGNEEESGNEQVNHND
1.64173	1.54985	1.47426	1.31001	1.30585	1.26244	1.25968	1.25195	1.22278	1.21814	S	3	___1	Casein kinase motif;Chk1 kinase substrate motif;Dbf2 kinase motifs;downstream acidic motif 2;downstream basic motif 11;downstream basic motif 14;Plk kinase motif DE;Plk kinase motif DEN;upstream acidic motif 2;upstream basic motif 3	1	8.12992e-20	168.41	149.81	168.41	-0.13177	213400000	P46367	500	Potassium-activated aldehyde dehydrogenase, mitochondrial	ALD4	VPFGGFNASGLGREMSVDALQNYLQVKAVRA
-1.7854	-1.76663	-1.71717	-1.81426	-1.87658	-1.97133	-1.88275	-1.99858	-2.00721	-2.07585	S	2	___1	downstream acidic motif 5;downstream acidic motif 8;downstream basic motif 11;downstream basic motif 15;downstream basic motif 9;Plk kinase motif DEN;Plk kinase motif N;upstream acidic motif 13;upstream acidic motif 14;upstream acidic motif 7;upstream basic motif 6	0.969768	2.39521e-14	148.15	101.23	126.71	-0.29723	18125000	P46367	99	Potassium-activated aldehyde dehydrogenase, mitochondrial	ALD4	VEEAVQAADRAFSNGSWNGIDPIDRGKALYR
-0.804569	-0.786508	-0.924126	-0.934814	-0.967439	-0.881363	-0.822367	-0.780723	-0.781836	-0.821115	S	2	___1	Dbf2 kinase motifs;downstream acidic motif 11;downstream acidic motif 8;downstream basic motif 12;downstream basic motif 14;upstream acidic motif 10;upstream acidic motif 11;upstream acidic motif 13;upstream acidic motif 14;upstream acidic motif 15;upstream acidic motif 4;upstream basic motif 3	0.985368	2.89951e-14	143.99	104.85	118.21	-0.40475	35155000	P46367	96	Potassium-activated aldehyde dehydrogenase, mitochondrial	ALD4	EDDVEEAVQAADRAFSNGSWNGIDPIDRGKA
2.92676	2.84313	2.75656	2.63282	2.65082	2.7236	2.73975	2.75138	2.70016	2.68864	S	3	___1	downstream acidic motif 1;downstream acidic motif 10;downstream basic motif 14;downstream basic motif 5;downstream basic motif 6;Plk kinase motif DE;Plk kinase motif DEN;upstream acidic motif 10;upstream acidic motif 2;upstream basic motif 7	0.926914	1.80811e-27	197.88	160.33	197.88	0.2706	157850000	P54115	262	Magnesium-activated aldehyde dehydrogenase, cytosolic	ALD6	FTGSTEVGKSVAVDSSESNLKKITLELGGKS
1.40261	1.40149	1.34789	1.3373	1.32623	1.36866	1.3551	1.36716	1.36565	1.4294	S	2	___1	Cdk kinase minimal serine motif;downstream acidic motif 12;downstream acidic motif 14;downstream basic motif 10;downstream basic motif 15;downstream basic motif 8;upstream acidic motif 5;upstream acidic motif 7;upstream basic motif 10;upstream basic motif 12;upstream basic motif 13;upstream basic motif 6;upstream basic motif 9	0.977152	1.71832e-27	199.96	162.64	114.72	-0.49383	131020000	Q08548	513	Lysophospholipid acyltransferase	ALE1	FIRKQKKLEKDISASSPNLGGILKAKIEHEK
-1.08241	-1.21947	-1.31909	-1.57981	-1.56888	-1.4765	-1.41651	-1.39336	-1.47981	-1.51145	S	3	___1	Cdk kinase minimal serine motif;downstream basic motif 13;downstream basic motif 9;upstream acidic motif 12;upstream acidic motif 4;upstream basic motif 5	0.897942	5.21955e-07	110.97	91.914	110.97	0.85089	11265000	P36117	569	Arrestin-related trafficking adapter 6	ALY1	SHHDSNIFFPKEVLSSPVLSPNVQKMNIRIP
-1.41632	-1.64203	-1.9835	-2.49287	-2.32506	-2.09874	-1.9747	-2.10464	-2.34363	-2.45386	S	3	___1	Cdk kinase minimal serine motif;downstream acidic motif 10;downstream acidic motif 14;downstream acidic motif 6;downstream acidic motif 8;downstream basic motif 7;upstream acidic motif 5	0.888963	1.98381e-06	93.152	79.952	93.152	-0.36262	7351300	P47029	9	Arrestin-related trafficking adapter 3	ALY2	_______MPMDQSISSPLFPMEKDIDIPLDA
-2.11385	-1.98295	-2.03559	-1.98852	-2.31952	-2.66804	-2.57175	-2.41555	-2.11001	-2.02181	S	2	___1	Cdk kinase minimal serine motif;Dbf2 kinase motifs;downstream basic motif 6;downstream basic motif 7;Plk kinase motif DEN;Plk kinase motif N;upstream basic motif 15;upstream basic motif 3	1	0.000118343	83.045	40.327	83.045	0.21211	2762100	P47029	213	Arrestin-related trafficking adapter 3	ALY2	RSSSVTSSNGPSRNLSPINLLKRATSPSVSH
0.47691	0.405823	0.29101	0.312971	0.372313	0.401407	0.361131	0.347647	0.331312	0.365055	S	4	___1	Aurora kinase motifs;Casein kinase motif;downstream acidic motif 14;downstream acidic motif 15;downstream acidic motif 2;downstream acidic motif 8;downstream basic motif 12;downstream basic motif 6;downstream basic motif 7;upstream acidic motif 3;upstream basic motif 12;upstream basic motif 2;upstream basic motif 6	0.938727	0.00985082	56.851	45.412	56.851	0.013168	21540000	P47029	740	Arrestin-related trafficking adapter 3	ALY2	PSLKASHPNKNSDKNSSETLNKKESMSKIEE
0.221168	0.188588	0.110601	0.0266743	-0.0169701	0.0103296	0.0399757	0.0304731	-0.0201349	-0.0416532	S	3	___1	Aurora kinase full motif;Aurora kinase motif special 2;Aurora kinase motifs;Chk1 kinase substrate motif;Dbf2 kinase motifs;downstream acidic motif 12;downstream acidic motif 3;downstream basic motif 10;upstream acidic motif 1;upstream acidic motif 10;upstream basic motif 2;upstream basic motif 3;upstream basic motif 7	1	1.87304e-10	140.89	122.3	140.89	-0.35907	28737000	P47029	838	Arrestin-related trafficking adapter 3	ALY2	GNLSNESLRSLNRRESVQDNLPSTIRHDNPF
0.344281	0.554143	0.884791	0.994767	0.840908	0.582439	0.680358	0.870994	1.05397	1.04397	S	3	___1	Dbf2 kinase motifs;downstream acidic motif 9;downstream basic motif 12;upstream acidic motif 14;upstream basic motif 3;upstream basic motif 5	0.764341	5.13462e-10	128.79	106.92	107.63	-0.35637	53245000	P15274	138	AMP deaminase	AMD1	ADHASQNSGGKPRTLSASAQHILPETLKSFA
-1.04584	-1.02858	-0.993706	-1.02578	-1.05328	-1.06753	-1.04221	-1.0227	-1.01558	-1.01292	S	3	___1	Casein kinase motif;downstream acidic motif 14;downstream acidic motif 2;downstream basic motif 15;upstream basic motif 4	0.999724	2.69836e-07	111.11	87.972	93.633	0.26483	16312000	P38313	59	Central kinetochore subunit AME1	AME1	QSPVQPILSSPKLANSFEFPITTNNVNAQDR
2.35103	2.39364	2.24971	2.37488	2.29422	2.21724	2.24733	2.33043	2.41049	2.44671	T	5	___1	Casein kinase motif;Cdk kinase minimal threonine motif;Dbf2 kinase motifs;downstream acidic motif 11;downstream acidic motif 12;downstream acidic motif 13;downstream acidic motif 2;downstream acidic motif 4;downstream acidic motif 5;downstream basic motif 9;upstream acidic motif 4;upstream acidic motif 7;upstream basic motif 3;upstream basic motif 6	1	2.29864e-23	182.26	166.12	141.65	0.12091	1869300000	P16550	60	Protein APA1;5',5'''-P-1,P-4-tetraphosphate phosphorylase;ADP-sulfurylase	APA1	ISHMPSLIEKPERGQTPEGEDPLGKPEEELT
-0.675323	-0.78767	-0.793069	-0.87133	-0.704667	-0.537525	-0.511423	-0.608343	-0.794599	-0.892966	S	4	___1	Casein kinase motif;Casein kinase motif special 2;Casein kinase motif special 3;downstream acidic motif 12;downstream acidic motif 2;downstream acidic motif 3;downstream acidic motif 4;downstream acidic motif 8;downstream basic motif 14;downstream basic motif 9;upstream basic motif 3	0.988741	0.00063933	66.138	45.133	66.138	-1.7418	13518000	P53940	166	J domain-containing protein APJ1	APJ1	GSGVNNLYSSSAKYNSNDEDHHLDRGPDIKH
3.10603	3.10368	3.04204	3.0029	2.95775	2.92061	2.91314	2.91138	2.93276	2.98642	S	3	___1	Aurora kinase motifs;Casein kinase motif;Cdk kinase minimal serine motif;downstream acidic motif 13;downstream acidic motif 2;downstream acidic motif 5;downstream acidic motif 9;downstream basic motif 8;upstream basic motif 10;upstream basic motif 12;upstream basic motif 14;upstream basic motif 15;upstream basic motif 2;upstream basic motif 4;upstream basic motif 6;upstream basic motif 8	1	7.35546e-16	155.38	140.39	149.6	-0.058935	404840000	Q08951	918	AP-3 complex subunit delta	APL5	KKSKSKNKLKTKAKNSPEPNEFLRDQSTDI_
-1.0826	-1.00256	-0.785749	-0.774166	-0.907604	-1.41801	-1.36455	-1.23939	-0.775909	-0.636952	S	3	___1	downstream acidic motif 1;downstream acidic motif 3;downstream acidic motif 4;downstream basic motif 10;downstream basic motif 11;downstream basic motif 12;downstream basic motif 13;downstream basic motif 15;downstream basic motif 9;Plk kinase motif DEN;Plk kinase motif N;upstream acidic motif 13;upstream acidic motif 3;upstream acidic motif 5;upstream acidic motif 6;upstream basic motif 15;upstr…	0.963012	1.61201e-21	177.61	143.98	177.61	-0.34358	9930400	Q08951	888	AP-3 complex subunit delta	APL5	RLEANLIVKDEKDNLSDTEEVIVIKKKKKGK
2.54875	2.4224	2.28692	2.10338	2.10075	2.1299	2.13229	2.12	2.0032	2.02145	S	3	___1	Chk1 kinase substrate motif;Dbf2 kinase motifs;downstream acidic motif 11;downstream acidic motif 3;downstream basic motif 10;downstream basic motif 6;upstream acidic motif 7;upstream basic motif 3	0.999868	2.29002e-12	156.64	128.53	84.658	-0.032076	87388000	P46682	10	AP-3 complex subunit beta	APL6	______MVDSIHRIASALDTAKVITREAAAV
0.564995	0.476341	0.356669	0.25083	0.334936	0.463771	0.502925	0.454888	0.308066	0.248536	S	2	___1	downstream acidic motif 11;downstream acidic motif 9;downstream basic motif 3;upstream basic motif 6	0.936165	1.69143e-08	138.22	110.63	96.009	1.9068	25063000	P46682	712	AP-3 complex subunit beta	APL6	QSFITNNSARSFTSSSNAKLTGINDGDSNSI
0.69856	0.771581	0.764979	0.788294	0.745008	0.742369	0.773539	0.762731	0.770372	0.782841	S	3	___1	downstream basic motif 4;upstream acidic motif 3;upstream acidic motif 5;upstream basic motif 11	0.999308	3.7045e-10	132.51	107.19	132.51	-0.22694	59479000	P46682	726	AP-3 complex subunit beta	APL6	SSNAKLTGINDGDSNSISGKGNVNTFTSQNG
1.42241	1.38071	1.33127	1.29349	1.31936	1.37081	1.3622	1.36097	1.35215	1.3771	T	2	___1	downstream acidic motif 1;downstream acidic motif 11;downstream acidic motif 4;downstream basic motif 12;downstream basic motif 14;downstream basic motif 9;Plk kinase motif DE;Plk kinase motif DEN;upstream acidic motif 14;upstream acidic motif 2;upstream acidic motif 6;upstream acidic motif 7;upstream basic motif 5;upstream basic motif 9	0.925149	1.30021e-39	231.37	199.57	159.52	0.32458	119900000	P07250	98	Inositol polyphosphate multikinase	ARG82	GDAALLKIDERLSDSTDNLDSIPVKSEKSKQ
1.02332	1.00303	1.01739	0.978945	1.00209	1.04524	1.06624	1.06687	1.06289	1.08899	S	4	___1	Casein kinase motif;downstream acidic motif 12;downstream acidic motif 2;downstream acidic motif 5;downstream basic motif 10;downstream basic motif 13;downstream basic motif 15;upstream acidic motif 1;upstream acidic motif 13;upstream acidic motif 5;upstream acidic motif 6;upstream basic motif 4;upstream basic motif 8	0.823142	1.30021e-39	231.37	199.57	151.82	0.34217	150200000	P07250	97	Inositol polyphosphate multikinase	ARG82	SGDAALLKIDERLSDSTDNLDSIPVKSEKSK
-2.29643	-2.30196	-2.39324	-2.34356	-2.38547	-2.59046	-2.37145	-2.18639	-1.94867	-1.9044	S	2	___1	downstream acidic motif 15;downstream acidic motif 6;downstream basic motif 4;downstream basic motif 7;downstream basic motif 9;upstream acidic motif 1;upstream acidic motif 11;upstream acidic motif 12;upstream acidic motif 4;upstream acidic motif 7;upstream basic motif 10;upstream basic motif 14	0.955882	2.13859e-06	105.65	79.53	105.65	-0.61131	9835800	P07250	103	Inositol polyphosphate multikinase	ARG82	LKIDERLSDSTDNLDSIPVKSEKSKQYLVLE
1.66259	1.64418	1.53244	1.42079	1.35209	1.32695	1.40667	1.41071	1.45352	1.45423	S	3	___1	downstream acidic motif 11;downstream acidic motif 15;downstream basic motif 1;upstream acidic motif 15;upstream acidic motif 3;upstream acidic motif 5;upstream acidic motif 7;upstream acidic motif 8;upstream basic motif 13;upstream basic motif 14;upstream basic motif 6	1	3.87033e-14	151.95	128.15	151.95	0.049222	50160000	P80428	349	Actin-related protein 4	ARP4	DKKVTPTEEKEQEAVSKSTSPAANSADTPNE
-2.46984	-2.62382	-2.53447	-2.94909	-2.97673	-3.10841	-3.03349	-3.17227	-3.19591	-3.24762	T	5	___1	Aurora kinase motifs;Casein kinase motif;Cdk kinase minimal threonine motif;downstream acidic motif 2;downstream acidic motif 5;downstream acidic motif 6;upstream acidic motif 6;upstream acidic motif 7;upstream basic motif 12;upstream basic motif 2	0.779904	0.0108626	50.393	45.704	47.749	0.90233	10940000	P53946	24	Actin-related protein 5	ARP5	TPLKAVVIDDPPLRQTPEPFDEQSAYNPQSP
-0.234108	-0.310254	-0.34505	-0.535514	-0.557731	-0.489914	-0.46952	-0.495666	-0.66881	-0.743117	S	2	___1	downstream acidic motif 15;downstream acidic motif 3;downstream basic motif 10;downstream basic motif 2	0.830085	0.00337231	72.79	54.731	50.123	0.13135	31460000	P53946	2	Actin-related protein 5	ARP5	______________MSSRDASLTPLKAVVID
-0.234108	-0.310254	-0.34505	-0.535514	-0.557731	-0.489914	-0.46952	-0.495666	-0.66881	-0.743117	S	2	___1	Casein kinase motif;downstream acidic motif 14;downstream acidic motif 15;downstream acidic motif 2;downstream basic motif 1;downstream basic motif 9	0.85215	0.00337231	72.79	54.731	50.123	0.13135	40330000	P53946	3	Actin-related protein 5	ARP5	_____________MSSRDASLTPLKAVVIDD
-1.74829	-1.94322	-2.0978	-1.97554	-1.9067	-1.96599	-2.0504	-1.93331	-1.86398	-1.87277	S	3	___1	downstream acidic motif 10;downstream basic motif 1;Plk kinase motif DEN;Plk kinase motif N;upstream acidic motif 11;upstream acidic motif 12;upstream acidic motif 13;upstream acidic motif 14;upstream acidic motif 8;upstream acidic motif 9	0.983411	1.59758e-07	111.81	105.21	111.81	-0.27515	20091000	P18634	229	Arrestin-related trafficking adapter 10	ART10	PDEDDNEELNAFSNNSRGNSMVTNNEFFNSS
0.286996	0.186694	0.175327	0.105392	0.275209	0.40475	0.310063	0.17132	-0.0070282	-0.0111391	T	4	___1	Cdk kinase minimal threonine motif;downstream acidic motif 3;downstream basic motif 2;downstream basic motif 6;downstream Cdk basic motif;Plk kinase motif DE;Plk kinase motif DEN;upstream acidic motif 2;upstream acidic motif 4;upstream acidic motif 9;upstream basic motif 11;upstream basic motif 12;upstream basic motif 13;upstream basic motif 14;upstream basic motif 15	0.969434	8.02002e-16	146.6	124.38	146.6	-0.036957	27754000	P32447	270	Histone chaperone ASF1	ASF1	KKRRKIEGGSTDIESTPKDAARSTN______
3.018	2.93441	2.63764	2.3443	2.347	2.59487	2.55824	2.46709	2.21797	2.22497	T	3	___1	downstream acidic motif 1;downstream acidic motif 3;downstream acidic motif 8;downstream basic motif 11;downstream basic motif 7;upstream acidic motif 11;upstream acidic motif 14;upstream acidic motif 15;upstream acidic motif 4;upstream basic motif 10;upstream basic motif 6;upstream basic motif 7;upstream basic motif 8;upstream basic motif 9	0.873896	9.58794e-07	107.57	89.433	107.57	0.10605	53168000	P32447	265	Histone chaperone ASF1	ASF1	EDGNDKKRRKIEGGSTDIESTPKDAARSTN_
0.387785	0.401345	0.427002	0.42135	0.449079	0.39807	0.380593	0.316716	0.385676	0.419988	S	4	___1	downstream acidic motif 4;downstream basic motif 3;downstream basic motif 7;upstream acidic motif 1;upstream acidic motif 15;upstream acidic motif 3;upstream acidic motif 8;upstream basic motif 10;upstream basic motif 11;upstream basic motif 12;upstream basic motif 13;upstream basic motif 14	0.809827	6.66598e-10	131.51	100.12	61.524	-0.22939	33866000	P32447	269	Histone chaperone ASF1	ASF1	DKKRRKIEGGSTDIESTPKDAARSTN_____
-1.15309	-1.0322	-1.038	-1.15663	-1.37192	-1.36532	-1.42605	-1.42048	-1.43809	-1.32986	S	2	___1	downstream acidic motif 1;upstream acidic motif 14;upstream basic motif 8	0.991563	0.00160338	79.906	72.556	79.906	-0.27637	15769000	P40467	963	Activator of stress genes 1	ASG1	LDAQLFGKYLPLNYPSE______________
-0.686062	-0.681883	-0.662274	-0.484023	-0.390854	-0.373474	-0.267874	-0.184175	-0.117229	-0.143295	T	3	___1	Cdk kinase minimal threonine motif;downstream acidic motif 13;downstream acidic motif 4;downstream acidic motif 5;downstream basic motif 14;downstream basic motif 15;upstream acidic motif 10;upstream acidic motif 12;upstream basic motif 3;upstream basic motif 5	1	1.8044e-10	127.92	96.925	127.92	-0.033592	25173000	P48361	808	Activator of SKN7 protein 10	ASK10	SLADFDGNGFRSKVNTPAIDDYGNLITVERR
-0.960636	-0.993693	-1.05824	-1.08236	-1.01304	-0.894074	-0.83072	-0.92652	-0.969099	-1.03943	S	3	___1	downstream basic motif 13;Plk kinase motif DEN;Plk kinase motif N;upstream acidic motif 15;upstream basic motif 14;upstream basic motif 4;upstream basic motif 5	1	2.51949e-10	116.43	98.466	116.43	-0.24666	20965000	P48361	1070	Activator of SKN7 protein 10	ASK10	EKTHAHPAFYKRGNNSAQNLTTSSSTASRVH
0.465605	0.440969	0.329617	0.270267	0.232459	0.299515	0.328617	0.353988	0.439578	0.469243	S	3	___1	Dbf2 kinase motifs;downstream basic motif 14;upstream basic motif 15;upstream basic motif 3	0.795067	7.59338e-16	149.33	129.75	135.91	0.37662	69357000	P48361	985	Activator of SKN7 protein 10	ASK10	RTSSSSVNVTAMRSTSAGNSITANAPVVPKV
0.150427	0.128967	0.00784301	-0.112286	-0.244893	-0.245408	-0.2619	-0.206068	-0.315139	-0.304139	S	4	___1	Casein kinase motif;downstream acidic motif 1;downstream acidic motif 15;downstream acidic motif 2;downstream acidic motif 4;downstream acidic motif 5;downstream acidic motif 6;downstream acidic motif 7;downstream acidic motif 8;downstream basic motif 11;downstream basic motif 12;downstream basic motif 14;upstream acidic motif 1;upstream acidic motif 10;upstream acidic motif 3;upstream acidic mot…	1	1.26456e-16	155.45	145.3	155.45	-0.13742	97813000	P53104	647	Serine/threonine-protein kinase ATG1	ATG1	NRRSMDSNAIAEEQDSDDAEEEDETLKKYKE
1.20651	1.2566	1.20672	1.28073	1.23606	1.21221	1.31234	1.40981	1.48577	1.51123	S	3	___1	Casein kinase motif;downstream acidic motif 10;downstream acidic motif 2;downstream acidic motif 7;downstream acidic motif 9;downstream basic motif 1;downstream basic motif 13;downstream basic motif 14;downstream basic motif 3;upstream acidic motif 12;upstream acidic motif 15;upstream acidic motif 4;upstream acidic motif 5;upstream acidic motif 7;upstream basic motif 1;upstream basic motif 11;ups…	0.831408	9.5801e-05	88.561	70.466	88.561	-0.838	34020000	Q12527	808	Autophagy-related protein 11	ATG11	EKIEKLTGDYDDVSKSRERLQMDLDESNKKH
1.85285	1.802	1.69289	1.54835	1.49887	1.52658	1.50501	1.47358	1.29696	1.26737	S	3	___1	Casein kinase motif;Casein kinase motif special 2;downstream acidic motif 12;downstream acidic motif 13;downstream acidic motif 2;downstream acidic motif 3;downstream acidic motif 6;downstream basic motif 14;downstream basic motif 9;upstream acidic motif 1;upstream acidic motif 15;upstream basic motif 11;upstream basic motif 14;upstream basic motif 8	1	1.0459e-15	142.31	118.27	140.64	0.29771	194770000	Q06628	461	Autophagy-related protein 13	ATG13	EKVSKAVKSPLQPQESQEDLMDFVKLLEEKP
-0.667101	-0.685992	-0.76771	-0.891292	-1.08342	-1.16936	-1.23438	-1.17059	-1.1923	-1.14545	S	3	___1	Casein kinase motif;downstream acidic motif 2;downstream basic motif 10;downstream basic motif 12;upstream basic motif 1;upstream basic motif 7;upstream basic motif 9	0.976875	2.49867e-08	120.84	100.46	110.38	-0.15651	15882000	Q06628	649	Autophagy-related protein 13	ATG13	MGNSATKFKSSISPRSIDSISSSFIKSRIPI
-1.58038	-1.51213	-1.35024	-1.3207	-1.34077	-1.39461	-1.4125	-1.43436	-1.45967	-1.4891	S	2	___1	downstream basic motif 5;upstream basic motif 12;upstream basic motif 6	0.929483	3.32941e-08	128.36	115.74	128.36	0.40489	4611800	Q06628	382	Autophagy-related protein 13	ATG13	PISRPVQPFKVGSIGSQSASRNPSNSSFFNQ
0.414337	0.4002	0.396342	0.332448	0.240865	0.0936792	0.0687223	0.0991263	0.104584	0.0943062	S	2	___1	downstream acidic motif 14;downstream basic motif 11;downstream basic motif 5;downstream basic motif 6;upstream acidic motif 13;upstream basic motif 4	0.950372	7.10257e-08	125.7	101.54	87.485	-0.68177	19035000	Q06628	429	Autophagy-related protein 13	ATG13	NIEGTSVGSTSKYSSSFGNIRRHSSVKTTEN
0.478921	0.451051	0.281075	0.197935	0.237386	0.377793	0.419965	0.408933	0.368791	0.397666	S	3	___1	Aurora kinase motifs;downstream basic motif 11;upstream basic motif 2	1	2.22509e-09	128.11	114.68	95.666	-0.26721	48061000	Q06628	554	Autophagy-related protein 13	ATG13	SISPSMHYGSLNSRMSQGANASHLIARGGGN
0.654848	0.619778	0.500931	0.441768	0.455315	0.481529	0.502267	0.489032	0.3828	0.375845	S	4	___1	downstream acidic motif 14;downstream basic motif 11;downstream basic motif 3;downstream basic motif 5;upstream acidic motif 11;upstream acidic motif 12;upstream acidic motif 13;upstream acidic motif 14;upstream acidic motif 15;upstream acidic motif 9;upstream basic motif 8	0.988417	3.67501e-69	278.57	260.48	182.79	-0.81084	113430000	Q06628	637	Autophagy-related protein 13	ATG13	DDDDENDRLLNQMGNSATKFKSSISPRSIDS
1.18745	1.02251	0.622213	0.260969	0.319506	0.561403	0.629772	0.488386	0.341285	0.351315	S	3	___1	Cdk kinase full serine motif;Cdk kinase minimal serine motif;downstream acidic motif 14;downstream basic motif 12;downstream basic motif 2;downstream basic motif 3;downstream basic motif 6;downstream basic motif 7;downstream basic motif 9;downstream basic motif special 2;upstream acidic motif 10;upstream acidic motif 14;upstream acidic motif 8;upstream basic motif 5	1	0.000630988	79.81	58.352	71.08	0.68931	224530000	Q07528	45	Autophagy-related protein 20	ATG20	TEYVAEAEISKNGVGSPKKSPKKGKVGKGDN
-1.13076	-1.13104	-1.0578	-1.06274	-1.03549	-1.08747	-1.07213	-1.10239	-1.18541	-1.2352	S	2	___1	downstream acidic motif 4;downstream basic motif 14;downstream basic motif 9;upstream acidic motif 14;upstream acidic motif 8;upstream acidic motif 9;upstream basic motif 1;upstream basic motif 15	1	4.24186e-05	101.39	77.965	81.625	-1.4111	9635600	Q07528	90	Autophagy-related protein 20	ATG20	KDNPFMEEGPTGFTKSALLEIPGMRSHNLKN
-2.1661	-2.08732	-2.00197	-1.97919	-1.97235	-1.90667	-1.80634	-1.8225	-1.88348	-1.95337	S	4	___1	downstream basic motif 15;downstream basic motif 3;downstream basic motif 8;upstream acidic motif 8;upstream basic motif 15;upstream basic motif 7	0.782889	0.000286489	78.975	65.383	78.975	0.13926	6445700	Q07528	529	Autophagy-related protein 20	ATG20	KSHTINLERPNNNTGSGGKSYGGKLFNGFNK
-0.374269	-0.255548	0.00521569	0.0936774	0.0202411	-0.236988	-0.124134	-0.000181146	0.235372	0.276296	S	3	___1	downstream acidic motif 12;downstream acidic motif 14;downstream acidic motif 15;downstream acidic motif 9;downstream basic motif 10;downstream basic motif 8;Plk kinase motif DE;Plk kinase motif DEN;upstream acidic motif 1;upstream acidic motif 2;upstream acidic motif 7;upstream basic motif 5	0.999999	1.27463e-05	90.259	72.342	90.259	-0.15256	46396000	Q02887	63	Autophagy-related protein 21	ATG21	NNGSASNSESRNNEESILITNGSRDRTDAEE
-2.51278	-2.57523	-2.61891	-2.77249	-2.85124	-2.67083	-2.66369	-2.4437	-2.32905	-2.16901	S	3	___1	downstream acidic motif 1;downstream acidic motif 5;downstream basic motif 2;downstream basic motif 3;downstream basic motif special 2;upstream acidic motif 1;upstream acidic motif 11;upstream acidic motif 8;upstream acidic motif 9;upstream basic motif 12;upstream basic motif 13;upstream basic motif 15	1	1.39503e-09	120.92	93.241	120.92	-0.091609	10505000	P25568	523	Autophagy-related protein 22	ATG22	RGRREAEELSQVLPESERRLD__________
0.683979	0.662207	0.61708	0.549705	0.540381	0.516418	0.503346	0.477899	0.430072	0.426599	S	3	___1	downstream acidic motif 1;downstream acidic motif 13;downstream basic motif 5;upstream acidic motif 12;upstream acidic motif 14;upstream acidic motif 3;upstream acidic motif 7;upstream basic motif 11;upstream basic motif 15	1	3.15927e-10	117.74	82.416	117.74	-0.23178	69182000	Q12092	106	Autophagy-related protein 29	ATG29	RDLEKYSNDQVNEGMSDLIHKYTPTLQNDNL
1.51247	1.43874	1.30526	1.25543	1.25458	1.26281	1.19567	1.16456	1.12632	1.14416	S	3	___1	Dbf2 kinase motifs;downstream acidic motif 13;downstream acidic motif 3;downstream basic motif 6;Plk full kinase substrate motif;Plk kinase motif DE;Plk kinase motif DEN;upstream acidic motif 2;upstream acidic motif 9;upstream basic motif 3	1	2.20287e-05	103.88	66.2	89.403	-0.17065	55890000	Q12421	174	Autophagy-related protein 31	ATG31	VISQFCDLSPFLRDLSLNDLIKLYVTQNEQL
-2.09512	-2.0976	-1.95372	-1.76917	-1.49821	-1.33007	-1.31011	-1.29203	-1.24293	-1.17277	S	3	___1	Cdk kinase minimal serine motif;downstream basic motif 10;downstream basic motif 6;upstream acidic motif 6;upstream basic motif 10	0.999682	6.11115e-07	108.18	93.025	108.18	-0.52573	10212000	P40458	148	Autophagy-related protein 32	ATG32	IINIIKQGQEGANVVSPSHPFKQLQKIISLP
1.07921	1.2221	1.30446	1.43038	1.28866	1.14603	1.13737	1.20569	1.29247	1.28696	S	3	___1	Cdk kinase minimal serine motif;downstream acidic motif 3;downstream acidic motif 4;downstream basic motif 5;downstream Cdk basic motif;upstream acidic motif 13;upstream acidic motif 15;upstream acidic motif 6;upstream acidic motif 8;upstream basic motif 7	0.999938	2.0661e-06	103.39	86.362	78.285	0.015514	39046000	P53867	488	Cysteine protease ATG4	ATG4	EVEGVLVEKETVGIHSPIDEKC_________
-0.00775333	0.0330241	0.155995	0.136504	0.0682748	-0.10465	-0.0352757	0.0902925	0.35241	0.464175	S	2	___1	Dbf2 kinase motifs;downstream acidic motif 13;downstream acidic motif 7;downstream basic motif 10;Plk kinase motif DE;Plk kinase motif DEN;upstream acidic motif 2;upstream acidic motif 4;upstream basic motif 3	0.849241	3.54336e-09	119.8	98.549	63.408	0.14279	160970000	P32907	7	Ammonia transport outward protein 2	ATO2	_________MSDREQSSGNTAFENPKALDSS
1.24421	1.26313	1.31897	1.28515	1.22502	1.11961	1.1451	1.16289	1.22859	1.24137	S	3	___1	downstream acidic motif 1;downstream acidic motif 10;downstream acidic motif 3;downstream acidic motif 7;downstream basic motif 13;Plk kinase motif DE;Plk kinase motif DEN;upstream acidic motif 2;upstream acidic motif 8;upstream basic motif 5	0.994154	3.96042e-51	264.66	248.85	118.76	-0.30567	839270000	P32907	22	Ammonia transport outward protein 2	ATO2	SSGNTAFENPKALDSSEGEFISENNDQSRHS
0.297159	0.194126	-0.00675666	-0.169025	-0.269948	-0.347337	-0.344275	-0.373906	-0.470873	-0.51042	S	2	___1	downstream acidic motif 1;downstream acidic motif 12;downstream acidic motif 3;downstream basic motif 15;downstream basic motif 2	0.997989	2.52466e-29	90.614	75.641	90.614	0.043682	353980000	P32907	2	Ammonia transport outward protein 2	ATO2	______________MSDREQSSGNTAFENPK
-2.68241	-2.64177	-2.73702	-2.75896	-2.80458	-2.7771	-2.8072	-2.89303	-2.85406	-2.86595	S	2	___1	downstream acidic motif 1;downstream acidic motif 11;downstream acidic motif 4;downstream basic motif 15;downstream basic motif 7;upstream acidic motif 14;upstream acidic motif 3;upstream acidic motif 5;upstream acidic motif 8;upstream basic motif 11	0.998816	6.72371e-16	158.56	147.95	158.56	-0.068541	32796000	P32907	28	Ammonia transport outward protein 2	ATO2	FENPKALDSSEGEFISENNDQSRHSQESICK
4.16444	4.15745	4.09043	4.07004	4.03207	4.03521	3.96662	3.95557	3.89787	3.92395	S	3	___1	downstream acidic motif 12;downstream basic motif 3;downstream basic motif 9;upstream acidic motif 1;upstream acidic motif 11;upstream acidic motif 15;upstream acidic motif 8;upstream basic motif 5	1	1.76229e-12	157.97	141.3	84.188	-0.3037	1463100000	P32907	40	Ammonia transport outward protein 2	ATO2	EFISENNDQSRHSQESICKIYTAGKNNEYIY
0.967729	0.890356	0.785096	0.73261	0.734414	0.72733	0.715903	0.752376	0.738736	0.787344	S	2	___1	downstream acidic motif 15;downstream acidic motif 6;downstream acidic motif 8;downstream basic motif 9	0.928762	2.99257e-36	233.59	199.38	233.59	-0.57504	289590000	Q12359	4	Ammonia transport outward protein 3	ATO3	____________MTSSASSPQDLEKGVNTLE
2.30726	2.28098	2.23103	2.20258	2.19274	2.1588	2.13398	2.13551	2.14579	2.19237	S	3	___1	downstream acidic motif 13;downstream acidic motif 4;downstream acidic motif 6;downstream basic motif 7	0.997611	1.47329e-37	244.72	211.66	63.923	0.025615	752730000	Q12359	6	Ammonia transport outward protein 3	ATO3	__________MTSSASSPQDLEKGVNTLENI
1.16195	1.1115	0.99664	0.865667	0.885968	0.976368	0.940344	0.84303	0.754968	0.750805	S	3	___1	Aurora kinase motifs;downstream acidic motif 13;downstream acidic motif 3;downstream basic motif 10;upstream basic motif 1;upstream basic motif 13;upstream basic motif 15;upstream basic motif 2;upstream basic motif 9	1	4.41651e-13	145.54	114.58	145.54	0.044963	52174000	P07251	178	ATP synthase subunit alpha, mitochondrial	ATP1	RSRAQVKAPGILPRRSVHEPVQTGLKAVDAL
-2.65389	-2.72648	-2.68489	-2.78463	-2.86816	-2.86533	-2.97503	-3.07759	-3.25103	-3.4843	S	4	___1	downstream acidic motif 15;downstream acidic motif 5;downstream acidic motif 7;downstream acidic motif 9;downstream basic motif 14;downstream basic motif 3;upstream acidic motif 14;upstream acidic motif 4;upstream basic motif 13;upstream basic motif 7	0.878585	0.0281313	44.729	29.137	44.729	-0.23131	5615900	P38077	226	ATP synthase subunit gamma, mitochondrial	ATP3	SEKPIFNAKTIEQSPSFGKFEIDTDANVPRD
0.964734	0.968957	0.937188	0.955835	0.954404	0.965013	1.03284	1.06515	1.1361	1.10563	S	2	___1	Casein kinase motif;downstream acidic motif 11;downstream acidic motif 2;downstream acidic motif 5;downstream basic motif 1;downstream basic motif 4;upstream acidic motif 15;upstream acidic motif 4;upstream acidic motif 6;upstream basic motif 14;upstream basic motif 7	0.865116	0.00144331	80.676	55.464	80.676	0.94872	24871000	P30902	112	ATP synthase subunit d, mitochondrial	ATP7	EKHAMTNAKETESLVSKELKDLQSTLDNIQS
1.66188	1.57478	1.49232	1.33238	1.37065	1.43133	1.39548	1.35442	1.27916	1.30953	S	3	___1	Cdk kinase minimal serine motif;downstream basic motif 13;downstream basic motif 4;upstream acidic motif 10;upstream acidic motif 11;upstream acidic motif 7;upstream acidic motif 9;upstream basic motif 5	0.999767	0.00111972	74.962	56.231	74.962	-0.59123	45382000	Q08236	276	Target of rapamycin complex 2 subunit AVO1	AVO1	FFQLDDDFDAKGSGASPAHKGINGMSNNKNN
0.355822	0.394484	0.468545	0.613395	0.614431	0.557305	0.536545	0.604792	0.760854	0.788909	S	2	___1	Cdk kinase full serine motif;Cdk kinase minimal serine motif;downstream acidic motif 4;downstream acidic motif 8;downstream basic motif 11;downstream basic motif 2;downstream basic motif 3;downstream basic motif special 2;upstream basic motif 13;upstream basic motif 15;upstream basic motif 6	0.996417	0.00237979	73.887	57.743	73.887	0.052399	17215000	Q04749	315	Target of rapamycin complex 2 subunit AVO2	AVO2	RLRVNSINVKTPVGVSPKKELVSESVRHSAT
0.724711	0.654082	0.653781	0.620029	0.816947	1.01203	1.03647	1.0606	1.02972	1.11618	S	3	___1	Cdk kinase minimal serine motif;Cdk special 4;downstream acidic motif 8;downstream basic motif 4;downstream basic motif 5;downstream basic motif 6;MAP kinase motif;upstream acidic motif 3;upstream acidic motif 5	1	9.2182e-13	155.88	122.66	72.615	0.064544	45984000	P47082	8	Vacuolar amino acid transporter 1	AVT1	________MPEQEPLSPNGRKRSEVHYISIP
0.699398	0.634878	0.699016	0.45619	0.39034	0.294494	0.279418	0.316896	0.268557	0.267189	T	3	___1	Aurora kinase motif special 2;Aurora kinase motifs;Dbf2 kinase motifs;downstream acidic motif 13;downstream acidic motif 3;downstream acidic motif 5;downstream basic motif 10;downstream basic motif 11;upstream acidic motif 11;upstream basic motif 2;upstream basic motif 3	0.999999	1.39793e-19	168.05	148.31	168.05	0.4099	32116000	P47082	181	Vacuolar amino acid transporter 1	AVT1	ASLTEMMSGGAGRRFTNNDMDSIVVKRVEGV
0.337752	0.340502	0.323645	0.454497	0.440628	0.431697	0.40842	0.505209	0.531777	0.561426	S	2	___1	Aurora kinase motifs;downstream basic motif 10;downstream basic motif 9;upstream basic motif 1;upstream basic motif 2;upstream basic motif 4;upstream basic motif 6;upstream basic motif 8	0.985569	6.8814e-08	121.68	76.926	117.25	0.29234	20868000	P36062	58	Vacuolar amino acid transporter 3	AVT3	GNSNGNSRSRSRSRKSSGTTGGLLKKPPLLV
0.930876	0.921825	0.825167	0.825117	0.748318	0.709665	0.703196	0.764057	0.743468	0.782991	S	3	___1	Aurora kinase motif special 2;Aurora kinase motifs;Dbf2 kinase motifs;downstream basic motif 8;downstream basic motif 9;upstream basic motif 2;upstream basic motif 3;upstream basic motif 5;upstream basic motif 7;upstream basic motif 9	0.984786	1.89305e-08	125.22	81.589	125.22	0.15078	36081000	P36062	59	Vacuolar amino acid transporter 3	AVT3	NSNGNSRSRSRSRKSSGTTGGLLKKPPLLVN
-0.508026	-0.467408	-0.507161	-0.453718	-0.534855	-0.582102	-0.51668	-0.473635	-0.431217	-0.468273	S	3	___1	downstream acidic motif 6;downstream basic motif 10;downstream basic motif 12;downstream basic motif 5;Plk kinase motif DE;Plk kinase motif DE special 2;Plk kinase motif DEN;upstream acidic motif 1;upstream acidic motif 13;upstream acidic motif 2;upstream acidic motif 3;upstream acidic motif 6;upstream acidic motif 9;upstream basic motif 14	0.994651	4.72543e-11	135.98	112.38	135.98	0.14812	41584000	P40074	344	Vacuolar amino acid transporter 6	AVT6	IRDSSLDLNEVIEEESIYQPKETPLRGKSFI
-0.0566731	0.056209	0.180322	0.302988	0.275575	0.239868	0.253096	0.211401	0.285724	0.223649	S	3	___1	Dbf2 kinase motifs;downstream acidic motif 15;downstream basic motif 11;Plk kinase motif DEN;Plk kinase motif N;upstream acidic motif 1;upstream basic motif 3	0.977336	7.01574e-28	203.06	177.07	203.06	0.03	75788000	P41696	61	Asparagine-rich zinc finger protein AZF1	AZF1	QPASSQPQHQQQRNESISYYTNFNQPRYSTD
0.0236989	-0.0140686	-0.156043	-0.304785	-0.321181	-0.138349	-0.177675	-0.252548	-0.41807	-0.486056	S	3	___1	Aurora kinase motif special 2;Aurora kinase motif special 3;Aurora kinase motifs;Dbf2 kinase motifs;downstream acidic motif 7;downstream basic motif 3;upstream acidic motif 10;upstream acidic motif 11;upstream acidic motif 8;upstream basic motif 15;upstream basic motif 2;upstream basic motif 3;upstream basic motif 4	1	0.000271005	87.308	70.531	87.308	-0.12784	19830000	P41696	303	Asparagine-rich zinc finger protein AZF1	AZF1	KFNPEDFDFQFKRRNSFVRGTLDHSSQNAFI
-4.34317	-4.33674	-3.97996	-3.83832	-3.59192	-3.68929	-3.23942	-3.29752	-3.15444	-3.43368	S	3	___1	Casein kinase motif;downstream acidic motif 1;downstream acidic motif 13;downstream acidic motif 2;downstream basic motif 11;upstream acidic motif 10;upstream acidic motif 5;upstream basic motif 11	0.856561	1.94538e-05	89.668	81.168	89.668	-0.56307	4636200	P41696	521	Asparagine-rich zinc finger protein AZF1	AZF1	NFSGKEPPIPDISSVSDDATNLIGATKVDQL
-0.557788	-0.715239	-0.812631	-1.04694	-1.0743	-1.12904	-1.11962	-1.14569	-1.08172	-1.06594	T	2	___1	downstream acidic motif 4;downstream basic motif 12;downstream basic motif 9;upstream acidic motif 14;upstream basic motif 1;upstream basic motif 3;upstream basic motif 6	0.788326	2.11334e-07	117.09	93.061	117.09	0.48429	7685900	Q12128	350	Rho-GTPase-activating protein BAG7	BAG7	FDNNGLSVPRSFKGRTLSAESLSPRLSKLLG
3.80172	3.76851	3.51839	3.50995	3.40099	3.34665	3.3318	3.37519	3.31641	3.3071	S	2	___1	Cdk kinase minimal serine motif;downstream acidic motif 13;downstream basic motif 2;downstream basic motif 4;downstream basic motif 6;upstream acidic motif 1;upstream acidic motif 14;upstream acidic motif 7;upstream basic motif 5;upstream basic motif 6	1	4.81893e-05	106.62	79.52	106.62	0.34548	619570000	P47068	158	Myosin tail region-interacting protein MTI1	BBC1	HDSSSGNGERKVPMDSPKLKARLSMFNQDIT
2.31997	2.38352	2.32984	2.48735	2.44515	2.38157	2.48911	2.64382	2.77585	2.8107	S	3	___1	Casein kinase motif;Cdk kinase minimal serine motif;Cdk special 4;downstream acidic motif 2;downstream acidic motif 6;downstream basic motif 4;downstream basic motif 5;MAP kinase motif;upstream acidic motif 11;upstream acidic motif 3;upstream acidic motif 6;upstream acidic motif 9;upstream basic motif 7	0.999953	4.34452e-26	191.29	161.55	129.77	0.68358	218260000	P47068	103	Myosin tail region-interacting protein MTI1	BBC1	TIQPEVEQKDLPEPISPETKKETLSGPVPVP
3.14428	3.03838	2.92732	2.71862	2.66716	2.66099	2.62388	2.61369	2.5396	2.52211	S	2	___1	Chk1 kinase substrate motif;Dbf2 kinase motifs;downstream acidic motif 11;downstream basic motif 13;downstream basic motif 14;downstream basic motif 15;downstream basic motif 6;Plk kinase motif DEN;Plk kinase motif N;upstream basic motif 3;upstream basic motif 6	0.999791	7.19811e-18	185.18	128.52	168.85	-0.1773	158910000	P47068	631	Myosin tail region-interacting protein MTI1	BBC1	VLPVSSPQTRVARNGSINSLTKSISGENRRK
0.424577	0.363104	0.265465	0.142848	0.0632024	0.0185263	-0.00554286	0.00626661	-0.0969686	-0.101143	S	2	___1	downstream acidic motif 8;downstream basic motif 10;downstream basic motif 11;downstream basic motif 12;downstream basic motif 3;upstream basic motif 6;upstream basic motif 9	0.987129	0.00169166	79.286	51.544	45.334	-0.23467	30678000	P47068	634	Myosin tail region-interacting protein MTI1	BBC1	VSSPQTRVARNGSINSLTKSISGENRRKSIN
0.0852196	0.0485186	0.0325278	-0.0416466	-0.153634	-0.351891	-0.498626	-0.526815	-0.474968	-0.410883	S	2	___1	downstream acidic motif 12;downstream acidic motif 15;downstream acidic motif 4;downstream basic motif 6;downstream basic motif 7;downstream basic motif 8;upstream basic motif 1;upstream basic motif 10;upstream basic motif 13	0.995333	0.00208757	74.267	24.823	74.267	0.09827	7165600	P47068	638	Myosin tail region-interacting protein MTI1	BBC1	QTRVARNGSINSLTKSISGENRRKSINEYHD
-0.969832	-0.970877	-1.02184	-1.05357	-1.05858	-0.866337	-0.664826	-0.377521	-0.345637	-0.309249	S	3	___1	Cdk kinase minimal serine motif;downstream acidic motif 10;downstream acidic motif 13;downstream acidic motif 7;downstream acidic motif 9;downstream basic motif 11;downstream basic motif 12;downstream basic motif 14;downstream basic motif 4;downstream basic motif 6;Plk kinase motif DE;Plk kinase motif DEN;upstream acidic motif 2;upstream acidic motif 8;upstream basic motif 12;upstream basic motif…	0.998027	2.79384e-07	114.69	98.467	114.69	-0.10317	16882000	Q12365	29	Spindle pole component BBP1	BBP1	GLFKWTKDALFGTDISPSMKYKDQEERRDRS
-2.16325	-2.21166	-2.26282	-2.44894	-2.33264	-2.37699	-2.32754	-2.31004	-2.05737	-1.89188	S	3	___1	Cdk kinase minimal serine motif;downstream acidic motif 13;downstream acidic motif 8;downstream basic motif 11;downstream basic motif 7;upstream acidic motif 12;upstream acidic motif 7;upstream basic motif 1;upstream basic motif 4;upstream basic motif 6;upstream basic motif 8	0.99885	0.00105581	70.68	52.871	70.68	-0.011288	5135300	Q12365	115	Spindle pole component BBP1	BBP1	VNGDHHSKERIRSLRSPAPIVPREPLRNEPT
0.81981	0.897035	0.918117	1.01907	0.946211	0.837237	0.814615	0.761841	0.723518	0.661149	S	3	___1	Casein kinase motif;downstream acidic motif 2;downstream acidic motif 7;downstream acidic motif 8;downstream basic motif 11;Plk kinase motif DEN;Plk kinase motif N;upstream basic motif 1;upstream basic motif 5	0.998267	4.32655e-06	109.07	87.524	91.076	-1.2304	44087000	Q01389	491	Serine/threonine-protein kinase BCK1/SLK1/SSP31	BCK1	SPSSSPPPIPKTANRSLEVISTEDTPKISST
0.204995	0.287073	0.278524	0.367895	0.217105	-0.0234385	0.0373017	0.121488	0.436367	0.500177	S	3	___1	Cdk kinase minimal serine motif;downstream acidic motif 5;downstream acidic motif 6;downstream basic motif 13;upstream basic motif 1;upstream basic motif 7;upstream basic motif 9	0.999997	1.51038e-06	100.77	86.867	100.77	-0.20205	29810000	P07278	89	cAMP-dependent protein kinase regulatory subunit	BCY1	SAQSQSRSRSSVMFKSPFVNEDPHSNVFKSG
2.80779	2.74503	2.64929	2.54776	2.544	2.57229	2.60266	2.62373	2.64826	2.65264	T	4	___1	Cdk kinase minimal threonine motif;downstream basic motif 11;downstream basic motif 12;upstream acidic motif 10;upstream acidic motif 11;upstream acidic motif 4;upstream basic motif 3;upstream basic motif 5	0.990506	1.58794e-29	211.89	197.63	145.88	-0.16557	2152400000	P07278	131	cAMP-dependent protein kinase regulatory subunit	BCY1	QQAQEEQQHTREKTSTPPLPMHFNAQRRTSV
2.70413	2.66727	2.56006	2.30463	2.14332	2.11967	2.0233	1.88048	1.57187	1.43764	S	3	___1	Aurora kinase motifs;downstream acidic motif 10;downstream acidic motif 11;downstream basic motif 4;upstream basic motif 13;upstream basic motif 2;upstream basic motif 4	0.999166	3.01521e-05	97.163	56.435	97.163	-0.23914	106610000	P07278	84	cAMP-dependent protein kinase regulatory subunit	BCY1	FSRPQSAQSQSRSRSSVMFKSPFVNEDPHSN
-0.326105	-0.369175	-0.492043	-0.719886	-0.842518	-0.817875	-0.838689	-0.95047	-1.23016	-1.43214	S	3	___1	Dbf2 kinase motifs;downstream acidic motif 11;downstream acidic motif 12;downstream basic motif 5;upstream basic motif 1;upstream basic motif 12;upstream basic motif 3	0.991548	1.13272e-05	109.16	74.77	109.16	0.24671	27457000	P07278	83	cAMP-dependent protein kinase regulatory subunit	BCY1	SFSRPQSAQSQSRSRSSVMFKSPFVNEDPHS
-2.81289	-2.63708	-2.17327	-1.92283	-1.9671	-2.43096	-2.41104	-2.22767	-1.71857	-1.63291	T	4	___1	Casein kinase motif;downstream acidic motif 2;downstream basic motif 1;downstream basic motif 3;upstream acidic motif 12;upstream acidic motif 14;upstream acidic motif 4;upstream acidic motif 5	1	5.8482e-24	172.18	159.29	172.18	0.3877	20627000	P07278	125	cAMP-dependent protein kinase regulatory subunit	BCY1	HEQDTHQQAQEEQQHTREKTSTPPLPMHFNA
0.893294	0.855722	0.687789	0.615675	0.521241	0.53612	0.524474	0.619546	0.682041	0.740565	S	3	___1	Cdk kinase minimal serine motif;downstream basic motif 10;downstream basic motif 12;downstream basic motif 7;downstream basic motif 8;downstream basic motif 9;upstream acidic motif 13;upstream acidic motif 5;upstream basic motif 6	0.999415	1.12023e-36	229.63	220.42	130.27	-0.57901	71699000	P35817	615	Bromodomain-containing factor 1	BDF1	GLDGTSGVTRDASSLSPTSAGSRKRRSKALS
0.784101	0.69436	0.502575	0.298204	0.0895532	-0.105098	-0.166782	-0.247754	-0.150592	-0.165903	S	2	___1	Casein kinase motif;Casein kinase motif special 2;downstream acidic motif 2;downstream acidic motif 3;downstream acidic motif 9;downstream basic motif 10;downstream basic motif 12;downstream basic motif 14;downstream basic motif 6;upstream basic motif 3;upstream basic motif 5;upstream basic motif 6;upstream basic motif 7;upstream basic motif 8	0.999993	6.69847e-13	154	138.04	154	0.041542	17647000	P35817	630	Bromodomain-containing factor 1	BDF1	SPTSAGSRKRRSKALSQEEQSRQIEKIKNKL
2.09721	2.02101	2.00604	1.90149	1.9414	1.92031	1.87695	1.74828	1.65071	1.57832	S	2	___1	Aurora kinase motif special 2;Aurora kinase motifs;Dbf2 kinase motifs;downstream acidic motif 3;downstream acidic motif 4;downstream basic motif 10;downstream basic motif 11;upstream acidic motif 12;upstream basic motif 13;upstream basic motif 2;upstream basic motif 3;upstream basic motif 5	0.996109	1.38556e-37	241.11	207.81	109.99	-0.78818	277760000	P35817	270	Bromodomain-containing factor 1	BDF1	PAKDAPPVIAKGRRSSAQEDAPIVIRRAQTH
0.348832	0.532566	0.889583	1.1314	1.23854	1.20878	1.24164	1.29203	1.42167	1.45937	S	3	___1	Casein kinase motif;downstream acidic motif 2;downstream acidic motif 7;downstream basic motif 1;downstream basic motif 10;downstream basic motif 12;downstream basic motif 14;downstream basic motif 15;downstream basic motif 9;upstream basic motif 1;upstream basic motif 10;upstream basic motif 7;upstream basic motif 8	0.999811	3.00915e-08	124.16	68.263	124.16	-0.075924	45818000	P35817	298	Bromodomain-containing factor 1	BDF1	QTHNGRPKRTIHPPKSKDIYPYESKKPKSKR
-0.716928	-0.71477	-0.797395	-0.736486	-0.672802	-0.598078	-0.665099	-0.778046	-0.993113	-1.06689	S	4	___1	Aurora kinase motifs;downstream acidic motif 13;downstream basic motif 15;downstream basic motif 3;upstream acidic motif 1;upstream acidic motif 12;upstream acidic motif 15;upstream acidic motif 4;upstream acidic motif 7;upstream basic motif 11;upstream basic motif 2	1	1.01036e-09	127.22	105	127.22	-0.37614	16007000	P39714	367	(R,R)-butanediol dehydrogenase	BDH1	DGWEKGFQELMDHKESNVKILLTPNNHGEMK
-2.37494	-2.3511	-2.39718	-2.41875	-2.60848	-2.7942	-2.69584	-2.56934	-2.45802	-2.46689	S	4	___1	downstream acidic motif 1;downstream acidic motif 10;downstream acidic motif 15;downstream acidic motif 3;downstream acidic motif 7;downstream acidic motif 8;downstream basic motif 4;Plk kinase motif DE;Plk kinase motif DE special 2;Plk kinase motif DE special 3;Plk kinase motif DEN;upstream acidic motif 2;upstream acidic motif 3;upstream acidic motif 4;upstream acidic motif 6;upstream acidic mot…	0.980769	0.013839	51.848	44.293	51.848	0.25425	59110000	P46678	49	Transcription factor TFIIIB component B''	BDP1	PQLFIPESKEIEEDNSDNDKGVDENETAIVE
-0.0611579	-0.0311087	0.0334245	-0.0264087	-0.0265429	-0.0811155	-0.154453	-0.281289	-0.364407	-0.399811	S	2	___1	Dbf2 kinase motifs;downstream acidic motif 3;downstream acidic motif 5;downstream basic motif 12;downstream basic motif 13;downstream basic motif 15;downstream basic motif 9;upstream basic motif 3;upstream basic motif 5;upstream basic motif 6;upstream basic motif 9	0.967621	6.06094e-06	109.44	72.749	109.44	-0.6614	18595000	P46678	178	Transcription factor TFIIIB component B''	BDP1	LSTISNKLPKKIRLGSITENDMNLKTFKRHR
0.664453	0.771394	1.12316	1.44926	1.71819	1.7963	1.84722	1.95178	2.13633	2.2411	S	2	___1	Casein kinase motif;Cdk kinase full serine motif;Cdk kinase minimal serine motif;downstream acidic motif 2;downstream basic motif 3;downstream basic motif 6;downstream basic motif 8;upstream acidic motif 14;upstream acidic motif 3;upstream basic motif 10;upstream basic motif 15;upstream basic motif 4;upstream basic motif 8	0.95749	0.00258585	80.676	34.654	70.256	-0.097426	51626000	P29366	72	Bud emergence protein 1	BEM1	RDSSPKNRHNSKDITSPEKVIKAKYSYQAQT
-0.137544	-0.157566	-0.287579	-0.247764	-0.22609	-0.149982	-0.274603	-0.401452	-0.577624	-0.613686	S	3	___1	Aurora kinase motif special 2;Aurora kinase motifs;Chk1 kinase substrate motif;downstream acidic motif 1;downstream basic motif 8;upstream acidic motif 15;upstream acidic motif 8;upstream acidic motif 9;upstream basic motif 2;upstream basic motif 3;upstream basic motif 6	0.996071	7.34903e-06	109.07	81.739	109.07	0.61637	66421000	P29366	458	Bud emergence protein 1	BEM1	DNTLTGEDLKLNKKLSDLSLSGSKQAPAQST
-1.54841	-1.46204	-1.28263	-1.12899	-1.17654	-1.34531	-1.4238	-1.2339	-0.927706	-0.785876	S	2	___1	Cdk kinase full serine motif;Cdk kinase minimal serine motif;downstream acidic motif 7;downstream basic motif 3;upstream basic motif 4;upstream basic motif 8	0.895022	1.91702e-05	108.74	32.265	108.74	-0.13144	4998900	P32873	195	GTPase-activating protein BEM3	BEM3	NSSFSSPKIINRSVSSPTKIHSEQLASPAAS
-2.52023	-2.50849	-2.49485	-2.43648	-2.37259	-2.29914	-2.35301	-2.19686	-1.92121	-1.71889	S	3	___1	Cdk kinase minimal serine motif;Dbf2 kinase motifs;downstream basic motif 6;upstream acidic motif 4;upstream basic motif 1;upstream basic motif 12;upstream basic motif 3;upstream basic motif 9	1	0.0164759	48.741	29.961	48.741	-0.66869	1796500	P32873	237	GTPase-activating protein BEM3	BEM3	SPNKGSKSPLQERLRSPQNPNRMTAVINNHL
0.61189	0.726523	1.0116	1.60889	2.14185	2.5534	2.92672	3.23269	3.5005	3.59131	T	2	___1	Cdk kinase full threonine motif;Cdk kinase minimal threonine motif;downstream acidic motif 4;downstream acidic motif 5;downstream basic motif 13;downstream basic motif 15;downstream basic motif 2;downstream basic motif 3;downstream basic motif special 2;upstream acidic motif 5;upstream acidic motif 6;upstream basic motif 10;upstream basic motif 11;upstream basic motif 14	1	3.65346e-19	189.33	166.59	122.39	0.071425	744670000	P38934	336	Nuclear segregation protein BFR1	BFR1	TKPARKVVADDLVLVTPKKDDFVNVAPSKSK
0.79153	0.930918	1.06146	1.25041	1.46713	1.73631	1.93922	2.1104	2.17796	2.21821	S	3	___1	downstream acidic motif 13;downstream acidic motif 14;downstream acidic motif 15;downstream acidic motif 6;downstream acidic motif 8;downstream basic motif 11;downstream basic motif 12;downstream basic motif 2;downstream basic motif 4;downstream basic motif 7;downstream basic motif 9;upstream acidic motif 3;upstream acidic motif 5;upstream acidic motif 7;upstream basic motif 1;upstream basic moti…	1	1.05804e-05	106.6	93.184	67.416	-0.12024	35896000	P38934	241	Nuclear segregation protein BFR1	BFR1	SQIRQIRADFDNEFKSFRAKLDKERLKREEE
-2.80485	-2.50969	-2.14251	-2.01174	-2.07881	-2.37268	-2.45542	-2.68584	-2.71388	-2.80477	S	3	___1	downstream acidic motif 10;downstream acidic motif 12;downstream acidic motif 15;downstream acidic motif 6;downstream basic motif 7;Plk kinase motif DEN;Plk kinase motif N;upstream acidic motif 10;upstream acidic motif 3;upstream acidic motif 4;upstream acidic motif 5;upstream acidic motif 6;upstream acidic motif 8;upstream basic motif 11;upstream basic motif 15	1	1.46414e-06	91.457	80.195	91.457	-0.1602	8613600	Q06631	30	Protein BFR2	BFR2	KPVNKDFDIEDEENASLFQHNEKNGESDLSD
1.37284	1.59032	1.65795	1.80012	1.58175	1.22042	1.3324	1.49032	1.85717	1.92738	S	3	___1	Casein kinase motif;downstream acidic motif 1;downstream acidic motif 11;downstream acidic motif 2;downstream acidic motif 5;downstream basic motif 13;downstream basic motif 14;downstream basic motif 15;downstream basic motif 8;Plk kinase motif DE;Plk kinase motif DEN;upstream acidic motif 2;upstream acidic motif 4;upstream acidic motif 5;upstream acidic motif 8;upstream basic motif 9	1	4.40161e-16	157.14	138.55	153.11	-0.28734	147610000	Q06631	379	Protein BFR2	BFR2	LISPVVKDSVDDNENSDDGLDIPKNYDPRRK
1.09731	0.960271	0.695651	0.306831	0.0505846	0.0852926	0.197122	0.22657	0.0674138	-0.0928478	T	2	___1	downstream basic motif 8;downstream basic motif 9;upstream basic motif 1;upstream basic motif 13;upstream basic motif 15;upstream basic motif 3	0.988093	7.78009e-12	152.64	98.864	152.64	0.12117	25158000	P40013	137	Protein BIM1	BIM1	KYRPIITNNSATKPRTVSNPTTAKRSSSTGT
0.573821	0.408185	0.192978	-0.0346285	-0.117843	-0.122052	-0.0530485	-0.0636025	-0.105062	-0.234335	S	2	___1	Dbf2 kinase motifs;downstream basic motif 6;downstream basic motif 7;upstream basic motif 15;upstream basic motif 3;upstream basic motif 5	0.798373	9.87887e-08	119.27	55.855	119.27	0.23941	12020000	P40013	139	Protein BIM1	BIM1	RPIITNNSATKPRTVSNPTTAKRSSSTGTGS
1.75834	1.72368	1.69519	1.64755	1.63663	1.61344	1.52318	1.45681	1.4178	1.41214	S	3	___1	Cdk kinase minimal serine motif;downstream acidic motif 10;downstream acidic motif 5;downstream basic motif 15;downstream basic motif 8;downstream basic motif 9;Plk kinase motif DE;Plk kinase motif DEN;upstream acidic motif 11;upstream acidic motif 2;upstream acidic motif 9;upstream basic motif 13;upstream basic motif 15;upstream basic motif 5	0.994966	4.30387e-10	135.27	114.04	126.84	-0.21537	67974000	P47134	263	Protein BIR1	BIR1	RIKNDNDSITKNCEVSPTLGENGKREVINTK
1.85991	1.83933	1.78585	1.79248	1.88432	1.96313	1.89125	1.77396	1.64533	1.64334	T	3	___1	Cdk kinase minimal threonine motif;downstream acidic motif 5;downstream basic motif 4;downstream basic motif 7;downstream basic motif 8;upstream acidic motif 11;upstream acidic motif 4;upstream acidic motif 7;upstream basic motif 12;upstream basic motif 5;upstream basic motif 6	0.973928	3.62167e-08	133.75	63.39	88.056	-0.28295	54043000	P47134	365	Protein BIR1	BIR1	NINRDVLADKKEVISTPTAKEIKRPNVQLTQ
-0.554625	-0.573274	-0.567266	-0.599142	-0.564478	-0.526743	-0.492401	-0.478863	-0.489629	-0.483966	S	3	___1	downstream acidic motif 13;downstream acidic motif 6;downstream basic motif 3;Plk kinase motif DEN;Plk kinase motif N;upstream acidic motif 1;upstream acidic motif 3;upstream acidic motif 8;upstream basic motif 10;upstream basic motif 12;upstream basic motif 5;upstream basic motif 7	0.794491	0.0197766	46.964	26.858	46.964	-0.1886	6046900	P47134	255	Protein BIR1	BIR1	FQTRNRFERIKNDNDSITKNCEVSPTLGENG
-2.33184	-1.61081	-1.05076	-0.592926	-0.51162	-0.420845	-0.438857	-0.429759	-0.547243	-0.620908	S	3	___1	downstream acidic motif 5;downstream acidic motif 7;downstream acidic motif 8;downstream basic motif 10;downstream basic motif 15;downstream basic motif 3;downstream basic motif 4;Plk kinase motif DE;Plk kinase motif DEN;upstream acidic motif 2;upstream basic motif 14;upstream basic motif 3;upstream basic motif 9	1	0.0141898	48.283	19.771	48.283	-0.55868	10469000	P47134	704	Protein BIR1	BIR1	PKINLTRSLHAVKELSGLKKETDDGKYFTNK
-1.28479	-0.664153	-0.128873	0.0805365	-0.0126318	-0.305509	-0.21183	-0.215768	0.0313765	0.0635333	S	3	___1	downstream acidic motif 14;downstream acidic motif 3;downstream acidic motif 5;downstream acidic motif 9;downstream basic motif 2;Plk kinase motif DE;Plk kinase motif DE special 2;Plk kinase motif DE special 3;Plk kinase motif DEN;upstream acidic motif 12;upstream acidic motif 2;upstream acidic motif 3;upstream acidic motif 4;upstream basic motif 10;upstream basic motif 7;upstream basic motif 8	1	2.57279e-08	125.61	102.96	114.56	0.094273	12702000	P47134	765	Protein BIR1	BIR1	ASQENKSRKLFDEEFSGKELDIPIDSSTVEI
0.637509	0.393539	-0.126583	-0.565234	-0.864019	-0.988162	-1.0216	-0.972825	-0.915997	-0.893653	S	3	___1	Casein kinase motif;Casein kinase motif special 2;downstream acidic motif 1;downstream acidic motif 15;downstream acidic motif 2;downstream acidic motif 3;downstream acidic motif 8;downstream basic motif 10;downstream basic motif 14;upstream acidic motif 15;upstream acidic motif 6;upstream basic motif 13;upstream basic motif 5;upstream basic motif 8	0.997864	8.5765e-11	139.9	109.22	114.02	0.063762	46257000	P47134	508	Protein BIR1	BIR1	DTKGASSKHEKFSVNSEEDLNFSEVKLTGRD
1.53885	1.36679	1.0988	0.842074	0.700174	0.502273	0.402704	0.373718	0.335169	0.324395	S	3	___1	downstream acidic motif 1;downstream acidic motif 10;downstream acidic motif 3;downstream acidic motif 8;downstream acidic motif 9;downstream basic motif 7;upstream acidic motif 1;upstream acidic motif 15;upstream basic motif 4	1	1.23202e-16	159.54	126.56	126.36	-0.24623	88146000	P47134	477	Protein BIR1	BIR1	DIPIPTSSHLLKGIDSDNDNVIREDDTGINT
-1.07558	-1.1699	-1.33883	-1.60549	-1.83433	-2.07526	-2.18753	-2.22358	-2.09765	-2.05414	S	3	___1	Aurora kinase motifs;downstream acidic motif 12;downstream basic motif 7;upstream acidic motif 1;upstream acidic motif 13;upstream acidic motif 14;upstream acidic motif 15;upstream acidic motif 8;upstream basic motif 2;upstream basic motif 6	0.965622	1.34079e-13	144.29	117.62	144.29	-0.027277	9809000	P47134	524	Protein BIR1	BIR1	EEDLNFSEVKLTGRDSSTNILIRTQIVDQNL
-0.115731	-0.0231942	0.0352179	-0.0475892	-0.228548	-0.465558	-0.29925	-0.314598	-0.130674	-0.157658	S	3	___1	downstream basic motif 2;downstream basic motif 5;downstream basic motif 8;upstream acidic motif 3;upstream acidic motif 4;upstream acidic motif 8;upstream basic motif 13	0.994047	8.1628e-10	120.92	98.118	120.92	-1.295	32583000	P47041	59	Target of rapamycin complex 2 subunit BIT61	BIT61	ISRQTLVDTSNDDVYSIKNLKGSRNPISPSV
2.12521	2.08464	2.05067	1.91338	1.83617	1.77543	1.71967	1.66321	1.53919	1.53673	S	3	___1	Cdk kinase full serine motif;Cdk kinase minimal serine motif;Dbf2 kinase motifs;downstream acidic motif 13;downstream basic motif 15;downstream basic motif 3;downstream basic motif 5;Ime2 kinase motif;MAP kinase motif;upstream acidic motif 5;upstream basic motif 10;upstream basic motif 12;upstream basic motif 13;upstream basic motif 14;upstream basic motif 15;upstream basic motif 3	1	5.98681e-14	157.37	134.34	157.37	0.0045889	187870000	P43583	56	Proteasome activator BLM10	BLM10	KRKKSRLYAADGRPHSPLRARSATPTLQDQK
2.49254	2.41112	2.33979	2.14709	2.05988	1.98431	1.88119	1.76597	1.60906	1.57544	S	4	___1	Dbf2 kinase motifs;downstream acidic motif 4;downstream basic motif 11;downstream basic motif 6;downstream basic motif 7;downstream basic motif 8;downstream basic motif 9;Ime2 kinase motif;upstream acidic motif 8;upstream basic motif 10;upstream basic motif 11;upstream basic motif 3;upstream basic motif 7	0.961268	3.47997e-10	136.63	115.85	136.63	-0.62918	118590000	P43583	35	Proteasome activator BLM10	BLM10	LSQLKRFERSPGRPSSSQGEIKRKKSRLYAA
-2.50691	-2.52673	-2.58308	-2.80091	-2.99355	-3.08286	-3.02277	-2.94303	-2.7864	-2.69728	S	4	___1	Casein kinase motif;Casein kinase motif special 2;downstream acidic motif 1;downstream acidic motif 10;downstream acidic motif 13;downstream acidic motif 15;downstream acidic motif 2;downstream acidic motif 3;downstream acidic motif 8;downstream acidic motif 9;upstream acidic motif 10;upstream acidic motif 4;upstream acidic motif 6;upstream acidic motif 8;upstream acidic motif 9;upstream basic mo…	0.861438	2.99227e-11	138.7	133.32	138.7	0.42593	56452000	Q08965	478	Ribosome biogenesis protein BMS1	BMS1	GKPVQEEDADIDNLPSDEEPYTNDDDVQDSE
2.26838	2.18475	2.16655	2.03273	2.04438	2.05905	2.06068	2.07227	2.02775	2.00757	S	3	___1	Dbf2 kinase motifs;Ime2 kinase motif;upstream basic motif 15;upstream basic motif 3;upstream basic motif 9	1	3.04391e-13	163.33	154.82	163.33	0.17505	351030000	P47096	176	3-hydroxyanthranilate 3,4-dioxygenase	BNA1	RTCFHCKTLNYARPQSN______________
1.46025	1.46156	1.42726	1.42798	1.3694	1.29723	1.24301	1.21121	1.16783	1.17793	S	2	___1	Casein kinase motif;Cdk kinase minimal serine motif;Dbf2 kinase motifs;downstream acidic motif 14;downstream acidic motif 2;downstream basic motif 8;upstream basic motif 3	0.999984	4.23821e-19	186.46	149.27	184.03	-0.23728	168910000	Q04066	9	Kynurenine formamidase	BNA7	_______MSNTVRAISPDITLFNKTLTFQEI
0.518011	0.506214	0.449145	0.406927	0.449443	0.519902	0.517211	0.460892	0.386204	0.356485	S	4	___1	Cdk kinase full serine motif;Cdk kinase minimal serine motif;downstream acidic motif 11;downstream acidic motif 12;downstream acidic motif 15;downstream acidic motif 8;downstream acidic motif 9;downstream basic motif 3;upstream acidic motif 3;upstream acidic motif 4;upstream basic motif 11	0.993571	2.41172e-16	156.43	140.32	156.4	-1.3258	52884000	P41832	1889	Protein BNI1	BNI1	PLATRGVMNTSEDLPSPSKTSALEDQEEISD
-0.489719	-0.285713	-0.00884048	0.247287	0.368894	0.528047	0.679014	0.893279	1.03797	1.14211	T	4	___1	Cdk kinase full threonine motif;Cdk kinase minimal threonine motif;downstream acidic motif 10;downstream acidic motif 13;downstream acidic motif 9;downstream basic motif 14;downstream basic motif 3;upstream acidic motif 1;upstream acidic motif 14;upstream acidic motif 6;upstream basic motif 11;upstream basic motif 13;upstream basic motif 4;upstream basic motif 7	0.841254	1.64667e-16	163.71	144.94	163.71	0.27365	47634000	P41832	1918	Protein BNI1	BNI1	SDRARMLLKELRGSDTPVKQNSILDEHLEKL
-3.96648	-3.89706	-3.8587	-3.98364	-4.04587	-4.05122	-3.77795	-3.71618	-3.68653	-3.77981	S	3	___1	Cdk kinase minimal serine motif;downstream acidic motif 5;downstream basic motif 12;downstream basic motif 13;downstream basic motif 15;downstream basic motif 6;downstream basic motif 9;MAP kinase motif;upstream basic motif 11	0.98413	1.06887e-05	92.31	79.174	92.31	-0.37637	2415400	P41832	1344	Protein BNI1	BNI1	ASQIKSAVTSPLLPQSPSLFEKYPRPHKKLK
-1.91588	-1.88928	-1.77655	-1.75937	-1.73523	-1.70901	-1.69076	-1.7364	-1.77099	-1.81412	S	3	___1	downstream acidic motif 15;downstream acidic motif 5;downstream acidic motif 6;downstream basic motif 10;downstream basic motif 13;upstream acidic motif 14;upstream basic motif 13;upstream basic motif 5;upstream basic motif 6;upstream basic motif 8	0.877139	7.81843e-10	121.82	104.74	121.82	0.18255	9197000	P41832	1141	Protein BNI1	BNI1	VEKTFMNRLRKSTVSSAPYLEELTQKVNKVE
-0.219707	-0.239046	-0.235111	-0.248443	-0.304292	-0.406949	-0.365054	-0.319234	-0.229779	-0.244221	S	3	___1	Aurora kinase motifs;Cdk kinase minimal serine motif;downstream basic motif 10;downstream basic motif 12;downstream basic motif 15;downstream basic motif 5;upstream acidic motif 4;upstream acidic motif 5;upstream basic motif 2;upstream basic motif 6	0.892548	0.0177784	49.988	35.297	49.988	-0.0086586	8033000	P53858	247	Protein BNI4	BNI4	STTHSAPFLKEDPKPSPPSSKLYNPKVRLNK
1.33966	1.36897	1.47166	1.57047	1.70185	1.81152	1.84543	1.86164	1.81194	1.78827	S	3	___1	downstream acidic motif 15;downstream basic motif 10;downstream basic motif 11;downstream basic motif 4;downstream basic motif 6;upstream acidic motif 1;upstream acidic motif 11;upstream acidic motif 13;upstream acidic motif 14;upstream basic motif 3;upstream basic motif 5	1	0.000301745	86.911	62.567	58.781	0.22385	47611000	P53858	196	Protein BNI4	BNI4	FEEPDFLSTPRVKPDSQGPRSKVSTRRTILE
-1.97251	-1.9428	-1.91269	-1.93446	-1.93593	-1.9029	-2.03727	-2.15206	-2.34941	-2.33858	S	3	___1	Dbf2 kinase motifs;downstream basic motif 10;downstream basic motif 4;downstream basic motif 7;Ime2 kinase motif;upstream acidic motif 6;upstream acidic motif 8;upstream basic motif 15;upstream basic motif 3	0.961494	0.000382228	74.062	58.808	74.062	0.34832	7578700	P53858	786	Protein BNI4	BNI4	RNNAYLPEFEPNRPVSMSFKGLKAPRMNTSF
-0.641781	-0.639045	-0.55004	-0.511927	-0.459116	-0.385435	-0.261347	-0.0917046	0.074745	0.145283	S	3	___1	Chk1 kinase substrate motif;downstream basic motif 11;downstream basic motif 12;Plk kinase motif DEN;Plk kinase motif N;upstream basic motif 3	1	1.4236e-06	101.67	82.836	101.67	0.076098	30064000	P40450	621	BNI1-related protein 1	BNR1	ASSNLSIAGSIIKNNSHGNIIFQNLAKKQQQ
-0.242483	-0.297465	-0.434644	-0.533499	-0.593305	-0.531125	-0.505251	-0.526797	-0.616903	-0.694715	S	3	___1	downstream acidic motif 13;downstream basic motif 15;downstream basic motif 6;Plk kinase motif DEN;Plk kinase motif N;upstream acidic motif 1;upstream acidic motif 14;upstream basic motif 7	0.99815	4.00951e-09	116.86	63.693	116.86	0.55347	21934000	P38041	104	Protein BOB1	BOI1	QESGNSGVKYGNLNDSASNIGKVSSHQQENR
2.34048	2.35819	2.22165	2.13869	2.01617	2.06914	2.00357	2.04465	1.99539	2.04814	S	3	___1	Cdk kinase minimal serine motif;downstream acidic motif 4;downstream basic motif 10;downstream basic motif 12;downstream basic motif 14;downstream basic motif 15;downstream basic motif 5;downstream basic motif 6;downstream basic motif 9;Plk kinase motif DEN;Plk kinase motif N;upstream acidic motif 13;upstream acidic motif 14;upstream acidic motif 4;upstream basic motif 3	0.77623	0.00998072	55.04	38.1	45.28	0.60198	40551000	P39969	683	Protein BOI2	BOI2	PEENPITSMPSEKNSSPIVDKKSSKKSRSKR
2.42696	2.34857	2.23563	1.85763	1.51127	1.20019	1.05725	0.929984	0.876663	0.807909	S	3	___1	Casein kinase motif;Casein kinase motif special 2;downstream acidic motif 2;downstream acidic motif 3;downstream basic motif 15;upstream acidic motif 15;upstream basic motif 13;upstream basic motif 4;upstream basic motif 5;upstream basic motif 9	0.970065	4.30039e-23	173.35	159.67	173.35	-0.12145	192530000	P39969	375	Protein BOI2	BOI2	DQRASYRGHVRKTSQSLEDLPSQQNFIPTPR
2.31075	2.33179	2.35235	2.21503	2.14576	2.15354	2.08439	1.95834	1.71778	1.64445	S	3	___1	Casein kinase motif;Cdk kinase full serine motif;Cdk kinase minimal serine motif;downstream acidic motif 2;downstream basic motif 13;downstream basic motif 3;downstream basic motif 6;downstream basic motif 9;upstream acidic motif 6;upstream acidic motif 7;upstream basic motif 11;upstream basic motif 9	0.999988	2.91708e-37	226.74	191.41	226.74	-0.22783	160720000	Q06150	383	Protein BOP2	BOP2	FTGHKFKYDETTFSGSPERYIKSLRGNIKIL
-0.798152	-0.86454	-0.838455	-1.09091	-1.17904	-1.24425	-1.2475	-1.25614	-1.08872	-1.04083	S	3	___1	downstream acidic motif 13;downstream basic motif 10;Plk kinase motif DE;Plk kinase motif DE special 2;Plk kinase motif DEN;upstream acidic motif 1;upstream acidic motif 2;upstream acidic motif 3;upstream acidic motif 8;upstream basic motif 5	0.99193	2.62027e-07	113.29	93.449	113.29	-0.53649	19308000	P14772	645	Bile pigment transporter 1	BPT1	LTSSQSGDNLRTDEESIIGSSQIALKNIDHF
-2.44286	-2.48346	-2.55108	-2.62529	-2.6737	-2.67428	-2.62381	-2.55264	-2.53749	-2.51876	S	3	___1	Casein kinase motif;Casein kinase motif special 2;Casein kinase motif special 3;downstream acidic motif 12;downstream acidic motif 2;downstream acidic motif 3;downstream acidic motif 4;downstream acidic motif 9;downstream basic motif 14;Plk kinase motif DE;Plk kinase motif DEN;upstream acidic motif 1;upstream acidic motif 12;upstream acidic motif 2;upstream basic motif 11;upstream basic motif 4;u…	1	2.05582e-07	112.85	100.47	112.85	1.2625	6212000	P14772	1434	Bile pigment transporter 1	BPT1	PHLEKMLHSKPRGDDSNEEDGNVNDILDVKI
0.335905	0.434829	0.467948	0.575293	0.426113	0.113371	0.179855	0.252093	0.52025	0.613181	S	3	___1	Dbf2 kinase motifs;downstream acidic motif 1;downstream acidic motif 12;downstream acidic motif 14;downstream acidic motif 3;downstream acidic motif 4;downstream basic motif 9;upstream acidic motif 1;upstream acidic motif 11;upstream acidic motif 15;upstream acidic motif 5;upstream acidic motif 9;upstream basic motif 3	0.995936	2.62586e-19	177.42	147.73	164.22	0.21871	42204000	P14772	895	Bile pigment transporter 1	BPT1	DNGNESDVQTEHRSESEVDEPLQLKVTESET
1.23448	1.36017	1.60238	1.76696	1.91241	1.96374	1.96767	1.87241	1.78504	1.71172	S	4	___1	Casein kinase motif;Casein kinase motif special 2;downstream acidic motif 10;downstream acidic motif 2;downstream acidic motif 3;downstream basic motif 11;downstream basic motif 14;Plk full kinase substrate motif;Plk kinase motif DE;Plk kinase motif DEN;upstream acidic motif 1;upstream acidic motif 11;upstream acidic motif 2;upstream acidic motif 5;upstream basic motif 14;upstream basic motif 15;…	1	6.99974e-33	209.68	194.75	197.1	0.028454	144860000	P43132	160	COMPASS component BRE2	BRE2	KKFADGVNNKENADDSVDEVQSGIYEKMHKQ
-1.84562	-1.73238	-1.93578	-1.77778	-1.96177	-2.08345	-2.00584	-1.87719	-1.72217	-1.6962	S	3	___1	downstream acidic motif 3;downstream basic motif 7;upstream acidic motif 13;upstream acidic motif 15;upstream basic motif 1;upstream basic motif 10	0.999999	1.71062e-05	105.2	84.294	105.2	0.029547	9060200	Q07660	28	Protein BRE4	BRE4	DPDIVKGSYSQTSLRSLHELNYKNPAGISGL
3.80334	3.87408	3.78537	3.90743	3.78287	3.64268	3.66076	3.73869	3.8942	3.93024	S	3	___1	Casein kinase motif;Cdk kinase minimal serine motif;downstream acidic motif 11;downstream acidic motif 15;downstream acidic motif 2;downstream basic motif 10;downstream basic motif 14;downstream basic motif 5;downstream basic motif 7;downstream basic motif 9;Plk kinase motif DE;Plk kinase motif DEN;upstream acidic motif 12;upstream acidic motif 2;upstream acidic motif 4;upstream acidic motif 6;up…	0.999702	2.06966e-05	103.76	89.071	74.987	0.26275	339760000	P53741	187	UBP3-associated protein BRE5	BRE5	IRHESGVEKEKEKEKSPEISKPKAKKETVKD
2.40071	2.36468	2.20616	2.11818	1.94186	1.80715	1.71887	1.71276	1.75806	1.76479	S	3	___1	downstream basic motif 4;downstream basic motif 6;downstream basic motif 7;downstream basic motif 8;Plk kinase motif DEN;Plk kinase motif N;upstream acidic motif 13;upstream acidic motif 3;upstream acidic motif 9;upstream basic motif 11;upstream basic motif 12;upstream basic motif 4;upstream basic motif 5	1	9.06849e-06	110.64	85.845	110.64	0.12263	35229000	P53741	398	UBP3-associated protein BRE5	BRE5	PTERKFEMGNRRDNASANSKNKKKPVFSTVN
2.45098	2.44608	2.38725	2.41464	2.35615	2.29561	2.26862	2.30566	2.3338	2.33601	S	4	___1	Casein kinase motif;downstream acidic motif 2;Plk kinase motif DE;Plk kinase motif DEN;upstream acidic motif 12;upstream acidic motif 2;upstream basic motif 10;upstream basic motif 11;upstream basic motif 14;upstream basic motif 3;upstream basic motif 5	1	8.95757e-31	199.89	168.93	143.91	0.3006	334160000	P53741	282	UBP3-associated protein BRE5	BRE5	HKAEKKAAPIKTKEGSVEAINAVNNSSLPNG
-0.527115	-0.562192	-0.497859	-0.57853	-0.607879	-0.61093	-0.646799	-0.748744	-0.967045	-1.10971	S	3	___1	Casein kinase motif;Casein kinase motif special 2;downstream acidic motif 2;downstream acidic motif 3;downstream acidic motif 9;downstream basic motif 11;downstream basic motif 12;downstream basic motif 14;upstream acidic motif 1;upstream acidic motif 10;upstream acidic motif 3;upstream basic motif 11;upstream basic motif 13;upstream basic motif 4;upstream basic motif 5	0.960399	1.04986e-06	101.64	80.823	78.552	0.078296	14407000	P32639	403	Pre-mRNA-splicing helicase BRR2	BRR2	QYKFRETTHSKRELDSGDDQPQSSEAKRTKF
-1.44567	-1.45656	-1.4822	-1.62054	-1.54971	-1.43483	-1.62923	-1.76691	-1.96934	-1.90473	S	3	___1	Cdk kinase full serine motif;Cdk kinase minimal serine motif;downstream acidic motif 10;downstream acidic motif 14;downstream basic motif 15;downstream basic motif 2;downstream basic motif 3;downstream basic motif special 2;upstream acidic motif 15;upstream acidic motif 4;upstream basic motif 10	0.977898	6.21825e-05	96.993	63.197	96.993	-0.33548	5329600	Q06604	79	Protein BSP1	BSP1	DNLAYRSAYNYEMTFSPKKTHYSLSELNLER
0.0372344	0.0537321	0.0214433	0.0788381	0.0619676	0.103621	0.0865631	0.13551	0.149886	0.198002	S	3	___1	Casein kinase motif;downstream acidic motif 2;downstream acidic motif 4;downstream basic motif 1;downstream basic motif 12;upstream acidic motif 14;upstream acidic motif 15;upstream acidic motif 5;upstream acidic motif 6;upstream basic motif 1;upstream basic motif 8	0.999971	0.000593737	70.748	49.191	70.748	1.4496	13451000	P33314	895	Inhibitory regulator protein BUD2/CLA2	BUD2	DDLMNLLKSDDVGSRSRDLDNGANSGIKFNS
0.465351	0.79789	1.41236	1.63097	1.39601	0.776154	0.790816	0.989941	1.43856	1.41051	S	4	___1	Casein kinase motif;downstream acidic motif 1;downstream acidic motif 2;downstream acidic motif 4;downstream acidic motif 5;downstream basic motif 12;downstream basic motif 14;downstream basic motif 15;downstream basic motif 9;Plk kinase motif DE;Plk kinase motif DEN;upstream acidic motif 1;upstream acidic motif 2;upstream acidic motif 5;upstream basic motif 10;upstream basic motif 4	1	1.02452e-30	197.72	186.13	197.72	0.42317	63006000	Q08492	144	Bud site selection protein 21	BUD21	QYSSSRHVTFDKLDESDENEEALAKAIKTKK
0.908644	0.842832	0.803403	0.566656	0.440612	0.437278	0.371297	0.334692	0.175125	0.16482	T	4	___1	Casein kinase motif;downstream acidic motif 1;downstream acidic motif 10;downstream acidic motif 2;downstream acidic motif 5;downstream basic motif 12;downstream basic motif 6;upstream acidic motif 1;upstream acidic motif 3;upstream basic motif 15	1	1.26237e-84	307.4	261.57	307.4	-0.4918	164840000	Q04347	257	Bud site selection protein 22	BUD22	KTANANQTHSNIDYDTDDGNEKNAIDSKSNA
2.18057	2.27267	2.31334	2.36048	2.23736	2.11358	2.22173	2.33391	2.4095	2.40202	S	3	___1	downstream acidic motif 1;downstream acidic motif 11;downstream acidic motif 3;downstream acidic motif 4;downstream acidic motif 9;downstream basic motif 8;upstream acidic motif 3;upstream basic motif 4	0.991281	1.88503e-19	182.02	145.07	182.02	-0.040584	137610000	Q04347	285	Bud site selection protein 22	BUD22	SNAIGAQTQSNKETTSDNEDLLIKEYEGMLG
0.60586	0.533186	0.382997	0.288238	0.280402	0.304851	0.244589	0.223212	0.168755	0.238015	S	4	___1	Casein kinase motif;Casein kinase motif special 2;Casein kinase motif special 3;downstream acidic motif 1;downstream acidic motif 15;downstream acidic motif 2;downstream acidic motif 3;downstream acidic motif 4;downstream acidic motif 9;downstream basic motif 11;downstream basic motif 6;Plk kinase motif DEN;Plk kinase motif N;upstream acidic motif 11;upstream acidic motif 15;upstream acidic motif…	0.999951	0.000509769	68.634	49.598	68.634	0.090897	17873000	P25558	1075	Bud site selection protein 3	BUD3	DTQSEFLRAADVENLSDDDEHRQNESRVFND
1.52102	1.2846	1.15101	0.821001	1.12669	1.41804	1.27345	1.07182	0.676854	0.608577	S	3	___1	Aurora kinase motifs;Cdk kinase full serine motif;Cdk kinase minimal serine motif;downstream acidic motif 13;downstream basic motif 14;downstream basic motif 2;downstream basic motif 3;downstream basic motif special 2;upstream acidic motif 5;upstream basic motif 11;upstream basic motif 2	1	1.38841e-06	108.25	87.67	108.25	-0.022835	93724000	P41697	342	Bud site selection protein 6	BUD6	SPLAKTPLPIENVRASPRRLSSVVTTSPDKA
1.48465	1.47416	1.46919	1.52194	1.68622	1.88129	1.93108	1.93518	1.86989	1.85572	S	3	___1	Aurora kinase motifs;Cdk kinase minimal serine motif;downstream acidic motif 10;downstream basic motif 13;downstream basic motif 4;upstream acidic motif 13;upstream acidic motif 5;upstream acidic motif 6;upstream basic motif 11;upstream basic motif 2;upstream basic motif 9	0.987105	4.03114e-05	89.344	66.117	89.344	0.14103	74375000	P41697	327	Bud site selection protein 6	BUD6	SAENKGKSIDDVSKASPLAKTPLPIENVRAS
2.18859	2.10511	2.01211	1.86164	1.86322	1.87775	1.86558	1.83762	1.77665	1.77796	S	4	___1	Casein kinase motif;Casein kinase motif special 2;Casein kinase motif special 3;downstream acidic motif 1;downstream acidic motif 2;downstream acidic motif 3;downstream acidic motif 4;downstream basic motif 10;downstream basic motif 11;Plk kinase motif DEN;Plk kinase motif N;upstream basic motif 12;upstream basic motif 8	1	6.98149e-23	176.54	164.57	176.54	-0.83333	145130000	P41697	233	Bud site selection protein 6	BUD6	TNIKQNLKSNNAPNASDDDDALSQLKKGTNL
1.05618	1.14393	1.27644	1.44828	1.62841	1.80166	1.8275	1.8228	1.66614	1.61156	S	3	___1	downstream basic motif 1;downstream basic motif 12;downstream basic motif 3;Plk kinase motif DEN;Plk kinase motif N;upstream acidic motif 14;upstream acidic motif 4;upstream acidic motif 6;upstream acidic motif 7;upstream basic motif 11;upstream basic motif 3	1	1.44723e-05	92.575	85.847	67.685	-0.27614	43116000	P41697	685	Bud site selection protein 6	BUD6	FDLIKLCCEEQEKNPSRSKSNPILPIMRPGT
0.969993	0.953522	0.75199	0.560414	0.333398	0.318368	0.380548	0.314264	0.0415837	-0.139006	S	3	___1	Aurora kinase motif special 2;Aurora kinase motifs;Dbf2 kinase motifs;downstream acidic motif 8;downstream basic motif 9;upstream acidic motif 10;upstream basic motif 2;upstream basic motif 3;upstream basic motif 7	0.90118	1.02266e-06	114.56	89.394	95.073	0.15965	32248000	P41697	347	Bud site selection protein 6	BUD6	TPLPIENVRASPRRLSSVVTTSPDKAMNGTC
2.34759	2.35084	2.35403	2.33954	2.3584	2.3603	2.35843	2.37033	2.39049	2.43088	S	4	___1	Casein kinase motif;downstream acidic motif 10;downstream acidic motif 2;downstream acidic motif 9;downstream basic motif 13;downstream basic motif 4;downstream basic motif 6;upstream acidic motif 5;upstream acidic motif 6;upstream acidic motif 7;upstream basic motif 15;upstream basic motif 4	1	3.97039e-31	211.06	186.91	211.06	0.53676	226340000	P41697	312	Bud site selection protein 6	BUD6	KLYGNNNNDDDRNINSAENKGKSIDDVSKAS
2.82598	2.82687	2.66798	2.74528	2.70023	2.65348	2.69475	2.74284	2.80913	2.7974	S	3	___1	Casein kinase motif;downstream acidic motif 1;downstream acidic motif 11;downstream acidic motif 2;downstream acidic motif 4;downstream acidic motif 6;downstream basic motif 3;downstream basic motif 9;Plk kinase motif DE;Plk kinase motif DE special 2;Plk kinase motif DEN;upstream acidic motif 1;upstream acidic motif 11;upstream acidic motif 2;upstream acidic motif 3;upstream acidic motif 5;upstre…	1	1.55213e-97	334.06	314.85	322.63	0.23156	961500000	Q12191	87	Binder of USO1 and GRH1 protein 1	BUG1	STKSENNDQNDVDEESEEKEIEQVKSDPSGT
-1.6943	-1.69863	-1.68867	-1.63834	-1.59265	-1.46809	-1.42344	-1.34262	-1.40773	-1.40778	S	2	___1	Dbf2 kinase motifs;downstream acidic motif 13;downstream acidic motif 5;downstream basic motif 11;upstream acidic motif 9;upstream basic motif 3	0.984414	3.18078e-37	224.55	206.28	178.67	-0.9922	23217000	P48524	195	Ubiquitin ligase-binding protein BUL1	BUL1	HQSLSTDALGATRSSSTSNLENLIPLRTEHH
2.37438	2.44017	2.41821	2.38336	2.22044	2.10465	2.08788	2.1341	2.33621	2.42798	S	4	___1	Aurora kinase motif special 2;Aurora kinase motif special 3;Aurora kinase motifs;Casein kinase motif;Cdk kinase minimal serine motif;Dbf2 kinase motifs;downstream acidic motif 2;downstream basic motif 10;downstream basic motif 12;downstream basic motif 15;downstream basic motif 5;upstream acidic motif 10;upstream acidic motif 14;upstream acidic motif 8;upstream acidic motif 9;upstream basic motif…	0.99994	0.00446839	61.958	39.218	61.344	-0.62789	49648000	P36106	184	Transcription factor BYE1	BYE1	ADVFLDEESPRKRKRSPDSAKGIHIKSKQVK
0.812687	0.776804	0.569211	0.69267	0.69885	0.655412	0.814694	0.950575	1.06368	1.09666	S	3	___1	Dbf2 kinase motifs;downstream acidic motif 13;downstream acidic motif 9;downstream basic motif 10;downstream basic motif 12;downstream basic motif 5;Plk kinase motif DE;Plk kinase motif DEN;upstream acidic motif 2;upstream acidic motif 9;upstream basic motif 11;upstream basic motif 15;upstream basic motif 3	1	7.37518e-08	123.63	58.278	91.867	-0.037782	37069000	P36076	81	Coenzyme A biosynthesis protein 3	CAB3	RNIYKNDYSTNLRDFSFANLKQNSERNKDGH
-1.83646	-1.8287	-1.6075	-1.71687	-1.86477	-2.30161	-2.30855	-2.36011	-2.10766	-2.06241	S	3	___1	downstream acidic motif 10;downstream basic motif 7;downstream basic motif 9;upstream basic motif 10;upstream basic motif 15;upstream basic motif 5	0.997929	0.000899316	68.044	53.072	68.044	-0.43721	4819400	P36076	275	Coenzyme A biosynthesis protein 3	CAB3	KSNASKPITAKAAPLSANNSTHKNKEVITAP
4.06878	4.18731	4.32016	4.48285	4.44325	4.40979	4.43363	4.50937	4.5405	4.52199	S	3	___1	Aurora kinase full motif;Aurora kinase motif special 2;Aurora kinase motifs;Dbf2 kinase motifs;downstream acidic motif 11;downstream acidic motif 14;downstream acidic motif 15;downstream acidic motif 3;downstream acidic motif 4;downstream acidic motif 8;downstream basic motif 9;upstream acidic motif 4;upstream basic motif 1;upstream basic motif 2;upstream basic motif 3;upstream basic motif 5	0.999997	2.53332e-26	202.61	162.54	202.61	-0.057392	727050000	P36076	42	Coenzyme A biosynthesis protein 3	CAB3	TQVPVSILTNKERRKSIHDESNFERSDSHED
-2.99412	-2.79167	-2.74017	-2.7635	-2.91448	-3.05255	-2.96302	-2.99106	-2.95355	-2.93404	S	3	___1	Casein kinase motif;Casein kinase motif special 2;Dbf2 kinase motifs;downstream acidic motif 2;downstream acidic motif 3;downstream basic motif 11;downstream basic motif 12;downstream basic motif 6;upstream acidic motif 1;upstream acidic motif 4;upstream acidic motif 8;upstream acidic motif 9;upstream basic motif 13;upstream basic motif 14;upstream basic motif 15;upstream basic motif 3	0.810535	0.00148181	69.721	57.144	69.721	-0.10714	1105500	P36076	54	Coenzyme A biosynthesis protein 3	CAB3	RRKSIHDESNFERSDSHEDQSKSNSNRRNIY
-0.0473499	0.325366	0.524021	0.699992	0.461511	0.15006	0.321915	0.527792	0.858859	0.927747	S	3	___1	Aurora kinase motifs;downstream acidic motif 13;downstream basic motif 4;downstream basic motif 7;upstream acidic motif 10;upstream acidic motif 8;upstream basic motif 2;upstream basic motif 7	0.86495	0.000457139	84.718	69.146	84.718	-0.06384	21783000	P36076	139	Coenzyme A biosynthesis protein 3	CAB3	SFTVPEVERLPYHRYSISNKPGKQQQQQEQL
-0.969749	-1.04312	-1.09457	-1.17068	-1.12002	-1.07418	-1.12832	-1.11742	-1.15397	-1.09476	S	3	___1	Cdk kinase minimal serine motif;downstream basic motif 4;downstream basic motif 6;downstream basic motif 9;Plk kinase motif DE;Plk kinase motif DEN;upstream acidic motif 11;upstream acidic motif 2;upstream basic motif 5;upstream basic motif 7	0.938351	0.00978337	55.806	31.955	55.806	1.5971	9498300	P53836	538	CCR4-NOT transcriptional complex subunit CAF120	CAF120	HTPTDASFRTRVTEGSPYAKQRHPKPFASSV
-0.750189	-0.766609	-0.850933	-1.02116	-1.08868	-1.04553	-1.04019	-1.13945	-1.15329	-1.19686	T	5	___1	Cdk kinase minimal threonine motif;downstream acidic motif 13;Plk kinase motif DE;Plk kinase motif DEN;upstream acidic motif 2;upstream acidic motif 4;upstream acidic motif 5;upstream acidic motif 6;upstream acidic motif 7;upstream acidic motif 8;upstream acidic motif 9;upstream basic motif 13;upstream basic motif 14;upstream basic motif 15	0.764636	4.20266e-32	207.46	186.59	207.46	0.76545	136660000	P12962	102	Cap-associated protein CAF20	CAF20	KKKGSGEDDEEETETTPTSTVPVATIAQETL
-0.0845442	-0.123086	-0.214004	-0.384507	-0.553526	-0.593256	-0.660293	-0.682844	-0.724273	-0.770725	S	3	___1	downstream acidic motif 1;downstream acidic motif 15;downstream acidic motif 7;downstream basic motif 10;downstream basic motif 11;downstream basic motif 9;upstream acidic motif 1;upstream basic motif 10;upstream basic motif 12;upstream basic motif 14;upstream basic motif 5;upstream basic motif 7	0.967179	1.54555e-06	100.41	80.571	100.41	-0.28505	23195000	P12962	78	Cap-associated protein CAF20	CAF20	GRPKIKHNKPKVTTDSDGWCTFEAKKKGSGE
-4.18372	-4.19617	-4.45619	-4.5783	-4.62119	-4.30713	-4.11248	-4.29854	-4.35961	-4.71763	S	5	___1	Aurora kinase motif special 2;Aurora kinase motif special 3;Aurora kinase motifs;Casein kinase motif;Casein kinase motif special 2;Casein kinase motif special 3;downstream acidic motif 2;downstream acidic motif 3;downstream acidic motif 4;downstream acidic motif 5;downstream acidic motif 6;downstream acidic motif 7;downstream acidic motif 9;upstream acidic motif 12;upstream acidic motif 14;upstre…	1	4.20266e-32	207.46	186.59	161.29	1.6302	247960000	P12962	91	Cap-associated protein CAF20	CAF20	TDSDGWCTFEAKKKGSGEDDEEETETTPTST
-1.50346	-1.49958	-1.52572	-1.60979	-1.739	-1.80382	-1.85128	-1.86795	-1.8393	-1.79756	T	6	___1	downstream acidic motif 14;upstream acidic motif 1;upstream acidic motif 3;upstream acidic motif 4;upstream acidic motif 5;upstream acidic motif 6;upstream acidic motif 7;upstream acidic motif 8;upstream basic motif 12;upstream basic motif 13;upstream basic motif 14	0.877385	3.8425e-23	174.95	157.59	174.95	0.13806	176030000	P12962	101	Cap-associated protein CAF20	CAF20	AKKKGSGEDDEEETETTPTSTVPVATIAQET
-0.0334864	-0.128184	-0.275458	-0.264039	-0.207903	-0.325976	-0.182538	-0.20415	-0.169638	-0.259538	S	3	___1	downstream acidic motif 10;downstream basic motif 13;upstream acidic motif 7;upstream basic motif 1;upstream basic motif 14;upstream basic motif 4;upstream basic motif 8	0.999998	3.7693e-20	176.94	147.25	176.94	-0.037221	35196000	P39101	266	Protein CAJ1	CAJ1	SKIFTGTRDNARSVKSAYNLLSTGLEAQKAM
-1.10893	-1.11424	-1.08214	-1.15184	-1.15358	-1.10296	-0.984507	-0.928804	-0.949076	-0.97784	S	3	___1	Casein kinase motif;Casein kinase motif special 2;downstream acidic motif 11;downstream acidic motif 2;downstream acidic motif 3;downstream acidic motif 7;downstream basic motif 14;downstream basic motif 6;upstream acidic motif 13;upstream basic motif 14;upstream basic motif 7	0.964847	2.54551e-32	212.94	195.46	212.94	-0.75962	22107000	P13517	268	F-actin-capping protein subunit beta	CAP2	TRDIFHQTKNAAIASSAEEANKDAQAEVIRG
-1.94186	-1.82454	-1.67335	-1.55699	-1.59448	-1.71131	-1.80303	-1.93489	-1.84092	-1.88159	S	3	___1	Dbf2 kinase motifs;downstream acidic motif 14;downstream acidic motif 5;downstream basic motif 9;upstream acidic motif 6;upstream basic motif 10;upstream basic motif 13;upstream basic motif 14;upstream basic motif 3;upstream basic motif 8	0.779285	6.92266e-06	104.7	83.138	103.76	0.031543	9118000	P32796	514	Carnitine O-acetyltransferase, mitochondrial	CAT2	TRKYFKGRTETGRSVSTASLEFVSKWQNGDV
1.90881	1.82676	1.74084	1.51037	1.44103	1.45196	1.33057	1.24196	1.12437	1.23797	S	2	___1	downstream acidic motif 11;downstream basic motif 3;downstream basic motif 6;Plk kinase motif DEN;Plk kinase motif N;upstream acidic motif 13;upstream basic motif 12;upstream basic motif 4	0.843153	5.44772e-05	94.692	60.439	94.692	-0.13525	47178000	P39113	1170	Regulatory protein CAT8	CAT8	NMEKNNLSFNNKSNYSLTKLMRLLNNDNSFS
-0.241132	-0.158081	-0.0684822	-0.211257	-0.290489	-0.232306	-0.22038	-0.314149	-0.530754	-0.52472	S	3	___1	downstream basic motif 13;Plk kinase motif DEN;Plk kinase motif N;upstream acidic motif 6;upstream acidic motif 9;upstream basic motif 11;upstream basic motif 7	0.81902	5.31185e-16	145.72	126.66	133.95	0.54736	46369000	P39113	173	Regulatory protein CAT8	CAT8	NGNFKHDLKDAPLNLSSTNIYLLNQTVNKQL
0.252061	0.208625	0.109587	-0.0920302	-0.245643	-0.377691	-0.636909	-0.861571	-0.827967	-0.71649	S	3	___1	Dbf2 kinase motifs;downstream acidic motif 13;downstream acidic motif 4;downstream acidic motif 8;downstream basic motif 6;upstream basic motif 3;upstream basic motif 9	0.835797	2.87776e-07	110.9	84.427	110.9	-1.4263	29979000	P39113	1351	Regulatory protein CAT8	CAT8	VSSVSTRNTSNQRSLSSGNDSKGDSSSQENS
-3.95739	-4.20047	-4.52371	-4.13269	-4.03585	-3.97994	-4.28684	-4.22464	-4.35173	-4.28887	S	3	___1	downstream basic motif 10;upstream acidic motif 10;upstream acidic motif 4;upstream basic motif 11;upstream basic motif 15	0.998212	1.75652e-05	89.773	69.405	89.773	0.35805	5056900	P39113	1332	Regulatory protein CAT8	CAT8	RMNAREVLNPTDSILSQGMVSSVSTRNTSNQ
-1.34622	-1.35313	-1.21643	-1.21587	-1.24949	-1.30506	-1.38729	-1.34888	-1.2019	-1.12934	T	2	___1	Cdk kinase full threonine motif;Cdk kinase minimal threonine motif;Dbf2 kinase motifs;downstream basic motif 10;downstream basic motif 11;downstream basic motif 3;downstream basic motif 7;downstream basic motif 8;upstream acidic motif 1;upstream acidic motif 12;upstream acidic motif 13;upstream acidic motif 15;upstream acidic motif 8;upstream basic motif 10;upstream basic motif 3;upstream basic m…	0.99908	0.0162804	47.198	33.99	47.198	-0.096248	3949800	Q08920	20	Nuclear cap-binding protein subunit 2	CBC2	EFDEVKYDHSTKRLDTPSRYLLRKARRNPNG
-1.15563	-0.642888	-0.0652466	0.33081	0.434816	0.430633	0.699077	0.950648	1.31073	1.40138	S	2	___1	downstream acidic motif 10;downstream basic motif 1;downstream basic motif 11;Plk kinase motif DE;Plk kinase motif DEN;upstream acidic motif 2;upstream acidic motif 4;upstream acidic motif 8;upstream acidic motif 9;upstream basic motif 6	1	4.09112e-05	100.09	81.944	100.09	-0.029268	17540000	Q08920	151	Nuclear cap-binding protein subunit 2	CBC2	SGGQVSDELRFDFDASRGGFAIPFAERVGVP
-0.398709	-0.308325	-0.112504	-0.0224608	0.000152087	-0.037223	0.0789927	0.18449	0.307171	0.33298	S	2	___1	downstream acidic motif 3;downstream basic motif 1;upstream acidic motif 7;upstream basic motif 6	1	0.0167333	56.659	51.518	56.659	-0.0012565	76373000	Q08920	168	Nuclear cap-binding protein subunit 2	CBC2	GGFAIPFAERVGVPHSRFDNSSSQSNTNNYI
0.0586952	0.0593973	0.163171	0.258664	0.403012	0.498291	0.573465	0.661676	0.636612	0.616747	S	3	___1	downstream acidic motif 14;downstream acidic motif 8;downstream acidic motif 9;downstream basic motif 2;downstream basic motif 3;downstream basic motif 4;downstream basic motif special 2;downstream basic motif special 3;upstream acidic motif 3;upstream acidic motif 4;upstream acidic motif 5;upstream acidic motif 6;upstream basic motif 10	1	3.17601e-09	137.21	128.63	137.21	0.30396	22543000	P17106	19	Centromere-binding protein 1	CBF1	LANNNKLSTEDEEIHSARKRGYNEEQNYSEA
0.602185	0.523892	0.480183	0.416598	0.385794	0.332566	0.290227	0.423161	0.508907	0.570994	S	4	___1	Casein kinase motif;downstream acidic motif 12;downstream acidic motif 2;downstream acidic motif 6;upstream acidic motif 1;upstream acidic motif 15;upstream acidic motif 8;upstream basic motif 11;upstream basic motif 12;upstream basic motif 13;upstream basic motif 9	0.998303	4.63139e-25	193.23	176.43	193.23	-0.24066	210560000	P17106	48	Centromere-binding protein 1	CBF1	EARKKQRDQGLLSQESNDGNIDSALLSEGAT
3.51631	3.42304	3.28748	3.05689	2.99285	3.0695	2.98793	2.89676	2.66926	2.65349	T	4	___1	Casein kinase motif;Cdk kinase minimal threonine motif;downstream acidic motif 12;downstream acidic motif 15;downstream acidic motif 2;downstream acidic motif 7;downstream basic motif 5;downstream basic motif 6;Plk kinase motif DE;Plk kinase motif DEN;upstream acidic motif 13;upstream acidic motif 2;upstream acidic motif 9;upstream basic motif 11;upstream basic motif 15;upstream basic motif 5;ups…	1	7.80075e-19	169.3	143.56	108.17	0.079046	419890000	P33322	378	H/ACA ribonucleoprotein complex subunit 4	CBF5	KADGKLDKYGRVNENTPEQWKKEYVPLDNAE
1.08099	1.10671	0.968686	0.970363	0.903683	0.934899	0.923243	0.913095	0.925616	0.979117	S	3	___1	Casein kinase motif;downstream acidic motif 1;downstream acidic motif 2;downstream basic motif 10;downstream basic motif 3;downstream basic motif 4;downstream basic motif 6;downstream basic motif 7;downstream basic motif 9;upstream acidic motif 1;upstream acidic motif 10;upstream acidic motif 13;upstream acidic motif 3;upstream acidic motif 4;upstream basic motif 11;upstream basic motif 12;upstre…	0.987877	0.00113491	71.241	49.043	63.727	-0.68838	19563000	P33322	473	H/ACA ribonucleoprotein complex subunit 4	CBF5	KKEKKEKKRKSEDGDSEEKKSKKSKK_____
2.88174	2.83469	2.78231	2.75531	2.7956	2.88799	2.89476	2.93223	2.86521	2.88992	S	2	___1	downstream acidic motif 1;downstream acidic motif 14;downstream acidic motif 3;downstream basic motif 4;Plk kinase motif DEN;Plk kinase motif N;upstream acidic motif 3;upstream acidic motif 8;upstream basic motif 6;upstream basic motif 9	1	2.75404e-24	191.51	174.36	63.76	-0.56378	426920000	P47818	83	Protein CCC1	CCC1	SPMSVGKDNRNGDNGSDNEKANLGFFQSVDP
-2.71354	-2.61337	-2.51766	-2.49728	-2.63468	-2.63911	-2.58476	-2.33906	-2.38714	-2.34408	T	3	___1	Casein kinase motif;Casein kinase motif special 2;downstream acidic motif 1;downstream acidic motif 2;downstream acidic motif 3;downstream acidic motif 5;downstream basic motif 11;downstream basic motif 8;Plk kinase motif DE;Plk kinase motif DE special 2;Plk kinase motif DEN;upstream acidic motif 15;upstream acidic motif 2;upstream acidic motif 3;upstream acidic motif 5;upstream basic motif 10;up…	1	9.2383e-11	133.95	123.13	133.95	0.47398	11453000	P25342	216	Cell division control protein 10	CDC10	EKYNFKIYPYDSEELTDEELELNRSVRSIIP
0.918677	0.871072	0.800099	0.73819	0.751107	0.801428	0.890431	1.00089	1.06794	1.11583	T	3	___1	Aurora kinase motif special 2;Aurora kinase motifs;Dbf2 kinase motifs;downstream acidic motif 12;downstream basic motif 4;upstream basic motif 15;upstream basic motif 2;upstream basic motif 3	1	2.75158e-05	96.331	81.665	96.331	0.12499	26582000	P32458	327	Cell division control protein 11	CDC11	KLNGSSSSSTTTRRNTNPFKQSNNINNDVLN
-0.25584	-0.253433	-0.215205	-0.412667	-0.54524	-0.649013	-0.674218	-0.694364	-0.693612	-0.70583	S	3	___1	Aurora kinase motif special 2;Aurora kinase motifs;Dbf2 kinase motifs;downstream acidic motif 7;downstream acidic motif 8;downstream acidic motif 9;downstream basic motif 13;downstream basic motif 14;downstream basic motif 4;downstream basic motif 6;upstream acidic motif 13;upstream acidic motif 14;upstream basic motif 2;upstream basic motif 3	1	0.00223827	63.816	52.095	63.816	0.033217	4007200	P32468	337	Cell division control protein 12	CDC12	NEDFTLPAIAPARKLSHNPRYKEEENALKKY
-0.5641	-0.674422	-0.767257	-0.905349	-0.903624	-0.802275	-0.778677	-0.732057	-0.735138	-0.703081	T	3	___1	Casein kinase motif;Cdk kinase full threonine motif;Cdk kinase minimal threonine motif;Cdk special 2;downstream acidic motif 13;downstream acidic motif 14;downstream acidic motif 15;downstream acidic motif 2;downstream basic motif 3;downstream basic motif 4;upstream basic motif 12;upstream basic motif 7	0.973277	0.000589703	80.706	67.505	80.706	0.021122	11298000	P32797	308	Cell division control protein 13	CDC13	STGKYFSSKSYIQSQTPERKTSVPNNWHDDD
-1.9697	-1.81008	-1.40189	-1.25477	-1.22325	-1.33512	-1.4233	-1.28415	-1.12231	-0.965428	S	2	___1	Cdk kinase minimal serine motif;downstream acidic motif 15;downstream basic motif 5;downstream basic motif 6;upstream basic motif 8	0.910363	7.25467e-06	95.273	62.944	91.307	-0.070494	16552000	Q00684	429	Tyrosine-protein phosphatase CDC14	CDC14	NNGSNSFKSSAVPQTSPGQPRKGQNGSNTIE
-0.470811	-0.518927	-0.499349	-0.67107	-0.631774	-0.490081	-0.480241	-0.463037	-0.646741	-0.668027	S	3	___1	Dbf2 kinase motifs;downstream basic motif 13;Plk kinase motif DEN;Plk kinase motif N;upstream basic motif 3	0.89736	1.35987e-06	98.175	85.038	90.453	0.42124	11938000	Q00684	408	Tyrosine-protein phosphatase CDC14	CDC14	TPPSNGHGALSARNSSQPSTANNGSNSFKSS
0.197021	0.102934	-0.0442348	-0.120901	-0.0356257	0.110863	0.0546801	-0.0223013	-0.188789	-0.19972	T	3	___1	downstream basic motif 6;downstream basic motif 7;upstream basic motif 7	0.881266	0.000327302	81.992	62.414	65.511	-0.46192	10419000	Q00684	428	Tyrosine-protein phosphatase CDC14	CDC14	ANNGSNSFKSSAVPQTSPGQPRKGQNGSNTI
-1.34538	-1.09325	-0.798304	-0.907505	-1.15493	-1.2912	-1.29519	-1.13882	-1.23646	-1.17295	S	3	___1	downstream acidic motif 10;downstream acidic motif 7;downstream acidic motif 8;downstream basic motif 5;upstream acidic motif 3;upstream basic motif 10;upstream basic motif 5;upstream basic motif 6;upstream basic motif 7	0.897315	0.0083969	59.513	38.28	59.513	0.30087	25164000	Q00684	494	Tyrosine-protein phosphatase CDC14	CDC14	SNHYPKVSRKKNDISSASSSRMEDNEPSATN
0.389081	0.450362	0.524722	0.583237	0.4826	0.0652768	0.03337	0.0881367	0.415906	0.546427	S	2	___1	Cdk kinase full serine motif;Cdk kinase minimal serine motif;downstream acidic motif 15;downstream basic motif 3;Plk kinase motif DEN;Plk kinase motif N;upstream acidic motif 11;upstream acidic motif 15;upstream acidic motif 5;upstream acidic motif 6;upstream acidic motif 9;upstream basic motif 4	0.959001	0.000100547	90.263	31.282	90.263	-0.2062	16967000	P27636	309	Cell division control protein 15	CDC15	DYHWDADFQEEKLNISPSKFSLAAAPAAWAE
-1.32014	-1.29342	-1.08115	-1.06986	-0.982042	-0.928801	-0.935176	-0.868609	-0.831843	-0.715155	S	3	___1	Cdk kinase minimal serine motif;downstream basic motif 13;upstream acidic motif 14;upstream basic motif 13;upstream basic motif 6	0.814385	1.21422e-06	92.792	78.231	89.462	0.22675	14537000	P09798	95	Anaphase-promoting complex subunit CDC16	CDC16	NDRLQQPWNRTNTATSPYQSLANSPLIQKLQ
-0.559712	-0.624767	-0.62732	-0.531034	-0.518688	-0.571123	-0.650952	-0.601519	-0.58156	-0.568437	T	2	___1	Cdk kinase minimal threonine motif;downstream basic motif 2;downstream basic motif 6;downstream basic motif 8;upstream acidic motif 15;upstream basic motif 11;upstream basic motif 13	0.974573	7.35637e-13	142.19	125.97	142.19	0.43911	28887000	P00549	407	Pyruvate kinase 1	CDC19	EQKAKAIIVLSTSGTTPRLVSKYRPNCPIIL
0.483151	0.440938	0.286198	0.236151	0.199435	0.239403	0.184942	0.164524	0.0588719	0.0802718	S	2	___1	Aurora kinase motifs;downstream basic motif 7;downstream basic motif 8;downstream basic motif 9;upstream acidic motif 14;upstream acidic motif 6;upstream basic motif 1;upstream basic motif 13;upstream basic motif 2	0.958942	0.00165239	79.16	33.999	76.282	-0.35433	12830000	P11433	526	Cell division control protein 24	CDC24	FEKIIILFSEVVTKKSASSLILKKKSSTSAS
-2.22992	-2.23311	-2.34471	-2.36882	-2.42484	-2.48908	-2.56148	-2.70483	-2.62901	-2.64064	S	3	___1	Casein kinase motif;downstream acidic motif 10;downstream acidic motif 2;downstream acidic motif 4;downstream basic motif 13;downstream basic motif 6;upstream acidic motif 11;upstream basic motif 14;upstream basic motif 15;upstream basic motif 5;upstream basic motif 6;upstream basic motif 7	0.900438	6.94788e-13	149.23	112.38	126.12	-0.05868	7099300	P11433	741	Cell division control protein 24	CDC24	KRVSDVLPKRRTTSSSFESEIKSISENFKNS
-1.69492	-1.60225	-1.67686	-1.71189	-1.88581	-1.86398	-2.03654	-2.05914	-2.23451	-2.1021	S	4	___1	Aurora kinase motif special 2;Aurora kinase motifs;Cbk1 kinase motif;Dbf2 kinase motifs;downstream basic motif 10;downstream basic motif 13;downstream basic motif 14;downstream basic motif 4;downstream basic motif 5;upstream acidic motif 7;upstream basic motif 11;upstream basic motif 2;upstream basic motif 3;upstream basic motif 8	1	0.0139167	49.368	29.755	49.368	-0.57855	1337100	P04821	135	Cell division control protein 25	CDC25	QNFGRPLRDSHLRKHSHPMKKYSSSKSSRRS
-3.74062	-3.62039	-3.11008	-3.01356	-2.99293	-3.25939	-3.18845	-2.99661	-2.68694	-2.56213	S	2	___1	downstream acidic motif 15;downstream basic motif 5;upstream acidic motif 10;upstream acidic motif 11;upstream acidic motif 12;upstream acidic motif 13;upstream acidic motif 14;upstream acidic motif 4;upstream basic motif 3	0.994329	0.0028609	70.399	62.167	70.399	0.46467	1242100	P14724	87	Anaphase-promoting complex subunit CDC26	CDC26	IDEDDDMSSYNDKAASVAHTRVLNSLHLSTD
0.282664	0.189129	0.0164511	-0.249503	-0.298962	-0.124677	-0.0598971	-0.0717825	-0.177265	-0.227211	T	3	___1	Casein kinase motif;Dbf2 kinase motifs;downstream acidic motif 12;downstream acidic motif 2;downstream basic motif 9;upstream acidic motif 15;upstream basic motif 10;upstream basic motif 3	0.999999	4.8502e-13	149.82	119.26	147.52	0.18702	173440000	P00546	169	Cyclin-dependent kinase 1	CDC28	DFGLARAFGVPLRAYTHEIVTLWYRAPEVLL
-0.851003	-0.614342	-0.149393	0.298884	0.382649	0.406054	0.720556	1.15762	1.66914	1.80929	S	4	___1	Cdk kinase minimal serine motif;downstream basic motif 11;downstream basic motif 5;downstream basic motif 6;downstream basic motif 7;Plk kinase motif DEN;Plk kinase motif N;upstream acidic motif 13	0.999865	3.88654e-42	225.7	204.3	207.72	-0.079391	144300000	P32457	509	Cell division control protein 3	CDC3	QLELSINSASPNVNHSPVPTKKKGFLR____
2.14706	2.12505	2.01181	1.98772	1.94729	1.97664	1.98598	1.99701	1.99629	1.97014	S	3	___1	downstream acidic motif 11;downstream acidic motif 13;downstream acidic motif 15;downstream acidic motif 3;downstream acidic motif 4;downstream basic motif 2;downstream basic motif 9	1	2.27995e-30	101.68	86.678	93.407	0.37981	870260000	P32457	2	Cell division control protein 3	CDC3	______________MSLKEEQVSIKQDPEQE
3.92477	3.91897	3.80376	3.84424	3.76763	3.67041	3.63323	3.63436	3.66519	3.65214	S	3	___1	downstream acidic motif 13;downstream acidic motif 4;downstream acidic motif 6;downstream acidic motif 8;downstream acidic motif 9;downstream basic motif 10;downstream basic motif 2;upstream acidic motif 3;upstream acidic motif 4;upstream basic motif 5	1	4.18638e-31	154.34	126.25	93.407	0.37981	1596200000	P32457	9	Cell division control protein 3	CDC3	_______MSLKEEQVSIKQDPEQEERQHDQF
0.158638	0.161396	0.144828	0.15667	0.163266	0.206227	0.214053	0.270425	0.336842	0.391104	T	3	___1	Cdk kinase minimal threonine motif;downstream acidic motif 12;downstream acidic motif 7;downstream basic motif 14;downstream basic motif 2;upstream acidic motif 10;upstream acidic motif 11;upstream acidic motif 4;upstream acidic motif 5;upstream basic motif 13;upstream basic motif 14	0.89573	4.93265e-29	195.93	164.11	195.93	0.50934	58029000	P07260	22	Eukaryotic translation initiation factor 4E	CDC33	SKKFEENVSVDDTTATPKTVLSDSAHFDVKH
2.1082	2.07361	2.06668	2.05334	2.069	2.09052	2.14716	2.19666	2.26547	2.26162	T	3	___1	downstream acidic motif 14;downstream acidic motif 9;downstream basic motif 4;Plk kinase motif DE;Plk kinase motif DE special 2;Plk kinase motif DEN;upstream acidic motif 15;upstream acidic motif 2;upstream acidic motif 3;upstream acidic motif 8;upstream acidic motif 9;upstream basic motif 11;upstream basic motif 12	0.893751	1.25777e-21	182.27	156.12	182.27	-0.3261	193470000	P07260	20	Eukaryotic translation initiation factor 4E	CDC33	EVSKKFEENVSVDDTTATPKTVLSDSAHFDV
1.53333	1.43307	1.33657	1.13712	1.13047	1.11952	1.06327	1.00788	1.00697	1.05123	S	2	___1	Casein kinase motif;Casein kinase motif special 2;downstream acidic motif 10;downstream acidic motif 15;downstream acidic motif 2;downstream acidic motif 3;downstream acidic motif 9;downstream basic motif 6;downstream basic motif 7	0.999832	0.000947486	60.788	35.229	60.788	0.55709	16428000	P07260	2	Eukaryotic translation initiation factor 4E	CDC33	______________MSVEEVSKKFEENVSVD
2.51357	2.57362	2.64161	2.8267	2.74398	2.64877	2.70964	2.84706	2.95965	2.91936	S	3	___1	downstream acidic motif 4;downstream basic motif 12;downstream basic motif 6;upstream acidic motif 1;upstream acidic motif 12;upstream acidic motif 13;upstream basic motif 6	0.999599	5.61836e-27	198.85	175.85	198.85	-0.052936	343950000	P07260	30	Eukaryotic translation initiation factor 4E	CDC33	SVDDTTATPKTVLSDSAHFDVKHPLNTKWTL
0.637915	0.50458	0.51726	0.367029	0.599988	0.81975	0.663381	0.470113	0.172619	0.18278	S	4	___1	Casein kinase motif;downstream acidic motif 1;downstream acidic motif 2;downstream acidic motif 4;downstream acidic motif 5;downstream acidic motif 7;downstream basic motif 11;downstream basic motif 12;downstream basic motif 8;Plk kinase motif DE;Plk kinase motif DE special 2;Plk kinase motif DEN;upstream acidic motif 1;upstream acidic motif 11;upstream acidic motif 15;upstream acidic motif 2;ups…	1	6.34628e-11	134.56	115.31	134.56	0.14356	38907000	P14682	282	Ubiquitin-conjugating enzyme E2-34 kDa	CDC34	DSVMDRKQPHKAEDESEDVEDVERVSKKI__
0.62569	0.854167	1.17971	1.45481	1.52997	1.53241	1.81607	1.92044	1.92385	1.72291	S	4	___1	downstream acidic motif 14;downstream acidic motif 15;downstream acidic motif 3;downstream acidic motif 6;downstream basic motif 11;Plk kinase motif DE;Plk kinase motif DEN;upstream acidic motif 1;upstream acidic motif 2;upstream acidic motif 4;upstream acidic motif 5;upstream basic motif 10;upstream basic motif 12;upstream basic motif 13	1	7.94387e-32	199.89	183.76	187.79	-0.1855	294960000	P06101	367	Hsp90 co-chaperone Cdc37	CDC37	IQKRSKILQQEEMDESNAEGVETIQLKSLDD
-2.35541	-2.38564	-2.62417	-2.57602	-2.55727	-2.49853	-2.41965	-2.43067	-2.64352	-2.74053	T	3	___1	downstream acidic motif 1;downstream acidic motif 3;downstream acidic motif 4;downstream acidic motif 5;downstream acidic motif 6;downstream acidic motif 7;downstream basic motif 12;Plk kinase motif DE;Plk kinase motif DEN;upstream acidic motif 1;upstream acidic motif 12;upstream acidic motif 14;upstream acidic motif 2;upstream acidic motif 5;upstream basic motif 13;upstream basic motif 9	1	3.39784e-16	154.13	143.02	154.13	-0.98599	25475000	Q08032	453	Cell division control protein 45	CDC45	TDKDSVKINNDNNDDTDGEEEEDNSAQKLTN
1.22396	1.31821	1.29392	1.35423	1.24144	1.11847	1.24079	1.37974	1.60131	1.68096	S	2	___1	Cdk kinase full serine motif;Cdk kinase minimal serine motif;downstream basic motif 15;downstream basic motif 3;upstream acidic motif 15;upstream acidic motif 8;upstream basic motif 4	0.986004	3.68135e-05	101.72	85.388	90.709	-0.18395	42783000	P25694	519	Cell division control protein 48	CDC48	EYPVLHPDQYTKFGLSPSKGVLFYGPPGTGK
-1.90711	-1.60732	-1.2687	-1.05072	-0.977184	-0.973996	-0.830692	-0.832349	-0.792259	-0.874185	T	3	___1	downstream acidic motif 11;downstream basic motif 10;downstream basic motif 6;downstream basic motif 7;downstream basic motif 8;downstream basic motif 9;Plk kinase motif DE;Plk kinase motif DE special 2;Plk kinase motif DE special 3;Plk kinase motif DEN;upstream acidic motif 12;upstream acidic motif 2;upstream acidic motif 3;upstream acidic motif 4;upstream acidic motif 7;upstream basic motif 1;u…	0.987616	0.00196992	64.842	37.588	64.842	0.49296	8725300	P25694	22	Cell division control protein 48	CDC48	PLLDASGVDPREEDKTATAILRRKKKDNMLL
-0.745952	-0.704262	-0.667165	-0.480734	-0.349723	-0.0807481	-0.0520064	0.0938721	0.0106312	0.0346308	T	4	___1	Casein kinase motif;downstream acidic motif 1;downstream acidic motif 11;downstream acidic motif 13;downstream acidic motif 2;downstream acidic motif 7;downstream acidic motif 9;downstream basic motif 5;Plk kinase motif DE;Plk kinase motif DEN;upstream acidic motif 11;upstream acidic motif 13;upstream acidic motif 15;upstream acidic motif 2;upstream acidic motif 4;upstream acidic motif 5;upstream…	1	4.70009e-16	153.88	135.63	153.88	-0.11856	38253000	P25694	735	Cell division control protein 48	CDC48	EAEKEVKVEGEDVEMTDEGAKAEQEPEVDPV
0.52796	0.462816	0.398225	0.227219	0.22449	0.24845	0.296482	0.301965	0.31163	0.329671	S	2	___1	Aurora kinase motifs;downstream acidic motif 10;downstream acidic motif 3;downstream acidic motif 5;downstream basic motif 7;downstream basic motif 8;upstream acidic motif 12;upstream acidic motif 8;upstream basic motif 1;upstream basic motif 13;upstream basic motif 2;upstream basic motif 5	0.839966	4.84094e-12	142.92	110.02	142.92	0.095289	36681000	P25694	768	Cell division control protein 48	CDC48	ITKEHFAEAMKTAKRSVSDAELRRYEAYSQQ
1.82595	1.75942	1.7214	1.62423	1.6047	1.59433	1.66867	1.71555	1.70727	1.65619	S	3	___1	Dbf2 kinase motifs;downstream acidic motif 1;downstream acidic motif 3;downstream acidic motif 8;downstream basic motif 15;downstream basic motif 5;downstream basic motif 6;upstream acidic motif 10;upstream acidic motif 14;upstream basic motif 15;upstream basic motif 3;upstream basic motif 4;upstream basic motif 7	0.999816	4.11277e-12	146.68	113.78	86.344	-0.030839	63508000	P25694	770	Cell division control protein 48	CDC48	KEHFAEAMKTAKRSVSDAELRRYEAYSQQMK
-1.21982	-0.861079	-0.354565	-0.185539	-0.187215	-0.501319	-0.625221	-0.810921	-0.710482	-0.732658	T	4	___1	Cdk kinase full threonine motif;Cdk kinase minimal threonine motif;downstream acidic motif 13;downstream acidic motif 8;downstream basic motif 12;downstream basic motif 3;upstream acidic motif 12;upstream basic motif 11;upstream basic motif 4;upstream basic motif 6	0.822419	0.0158456	53.278	41.112	53.278	-0.35185	13091000	P32562	23	Cell cycle serine/threonine-protein kinase CDC5/MSD2	CDC5	AINDKQLNTRSKLVHTPIKGNTADLVGKENH
-0.59001	-0.254283	0.254193	0.44014	0.513591	0.460388	0.444124	0.410174	0.274953	0.25517	T	3	___1	Cdk kinase minimal threonine motif;downstream acidic motif 7;downstream basic motif 12;upstream acidic motif 10;upstream acidic motif 8;upstream basic motif 6;upstream basic motif 7	0.941312	3.78598e-16	156.41	139.39	156.41	-0.50971	47570000	P32562	242	Cell cycle serine/threonine-protein kinase CDC5/MSD2	CDC5	AVLANESERKYTICGTPNYIAPEVLMGKHSG
0.465691	0.725568	1.06026	1.26256	1.33321	1.35781	1.37895	1.34664	1.22052	1.15607	T	3	___1	Aurora kinase motif special 2;Aurora kinase motifs;Dbf2 kinase motifs;downstream acidic motif 11;upstream acidic motif 4;upstream acidic motif 6;upstream basic motif 2;upstream basic motif 3	0.992948	9.86371e-18	167.57	153.16	66.383	-1.0323	128580000	P32562	238	Cell cycle serine/threonine-protein kinase CDC5/MSD2	CDC5	FGLAAVLANESERKYTICGTPNYIAPEVLMG
-0.533869	-0.471914	-0.518429	-0.458402	-0.5763	-0.703622	-0.643279	-0.525143	-0.410247	-0.394678	S	2	___1	downstream acidic motif 13;downstream basic motif 14;downstream basic motif 5;upstream acidic motif 14;upstream basic motif 4;upstream basic motif 9	0.994076	9.53854e-08	120.06	45.221	120.06	-0.1708	12006000	Q00362	155	Protein phosphatase PP2A regulatory subunit B	CDC55	PDNHNSRGGSVRAVLSLQSLKLPQLSQHDKI
1.07132	1.04762	0.884335	0.893105	0.886844	0.976867	0.928839	0.855173	0.663882	0.618516	T	5	___1	Cdk kinase minimal threonine motif;downstream acidic motif 3;downstream acidic motif 5;downstream acidic motif 7;downstream acidic motif 8;downstream basic motif 11;downstream basic motif 13;downstream basic motif 15;downstream basic motif 4;downstream Cdk basic motif;Plk kinase motif DE;Plk kinase motif DEN;upstream acidic motif 1;upstream acidic motif 13;upstream acidic motif 2;upstream acidic …	1	2.30492e-16	154.51	135.27	154.51	-0.34516	198980000	P26637	142	Leucine--tRNA ligase, cytoplasmic	CDC60	NFDNVPAEEEEIKEETPAEKDHEDVTKFKAK
0.175052	0.278073	0.193332	0.320182	0.122709	-0.154917	-0.0555639	-0.0710978	0.0637089	-0.0109391	S	3	___1	Aurora kinase motifs;Casein kinase motif;downstream acidic motif 13;downstream acidic motif 2;downstream acidic motif 7;downstream basic motif 9;upstream acidic motif 14;upstream acidic motif 3;upstream acidic motif 6;upstream basic motif 2	1	0.00076061	76.01	48.981	76.01	-0.017145	23555000	P06243	408	Cell division control protein 7	CDC7	FETFGFLQQELHDRMSIEPQLPDPKTNMDAV
-1.41665	-1.32374	-1.08868	-0.837839	-0.676411	-0.631851	-0.70126	-0.884346	-1.2042	-1.40533	S	2	___1	downstream acidic motif 11;downstream acidic motif 13;downstream acidic motif 15;downstream basic motif 3;Plk kinase motif DE;Plk kinase motif DEN;upstream acidic motif 11;upstream acidic motif 14;upstream acidic motif 2;upstream acidic motif 9;upstream basic motif 13;upstream basic motif 7	0.960199	6.38131e-05	93.839	59.085	93.839	0.44472	6703700	Q06697	143	Cell division control protein 73	CDC73	SDKVDIENKTLAGELSTVKSTTSASLENDSE
1.69123	1.69852	1.70476	1.57527	1.44305	1.34858	1.15572	1.12946	1.12746	1.23975	S	3	___1	Cdk kinase full serine motif;Cdk kinase minimal serine motif;downstream acidic motif 10;downstream acidic motif 11;downstream acidic motif 14;downstream basic motif 12;downstream basic motif 2;downstream basic motif 3;downstream basic motif 6;downstream basic motif special 2;upstream acidic motif 4;upstream basic motif 15;upstream basic motif 7;upstream basic motif 9	0.964388	2.94123e-06	113.65	81.502	113.65	0.19136	72350000	P04819	58	DNA ligase 1	CDC9	RFFTSMKNKPTEGTPSPKKSSKHMLEDRMDN
0.154589	0.200839	0.262781	0.139489	0.0406566	-0.0473081	-0.287912	-0.39436	-0.430786	-0.285794	T	3	___1	Cdk kinase minimal threonine motif;Cdk special 4;downstream acidic motif 12;downstream acidic motif 13;downstream basic motif 14;downstream basic motif 4;downstream basic motif 5;downstream basic motif 8;Plk kinase motif DE;Plk kinase motif DEN;upstream acidic motif 2;upstream basic motif 13;upstream basic motif 5;upstream basic motif 7	0.879202	4.35277e-08	117.2	78.208	117.2	-0.0085131	30897000	P04819	56	DNA ligase 1	CDC9	LARFFTSMKNKPTEGTPSPKKSSKHMLEDRM
-1.41231	-1.43523	-1.32395	-1.46734	-1.41865	-1.42717	-1.39359	-1.42942	-1.39694	-1.38344	S	3	___1	Casein kinase motif;Casein kinase motif special 2;Casein kinase motif special 3;downstream acidic motif 2;downstream acidic motif 3;downstream acidic motif 4;downstream basic motif 11;downstream basic motif 8;downstream basic motif 9;Plk kinase motif DEN;Plk kinase motif N;upstream acidic motif 3;upstream acidic motif 6;upstream acidic motif 7;upstream basic motif 11;upstream basic motif 14;upstr…	0.999999	3.57934e-06	94.922	81.259	94.922	0.31445	8561300	P04819	75	DNA ligase 1	CDC9	KKSSKHMLEDRMDNVSGEEEYATKKLKQTAV
0.40932	0.554106	0.696314	0.907432	0.956299	0.872975	0.965732	1.15229	1.48114	1.61778	S	3	___1	Cdk kinase full serine motif;Cdk kinase minimal serine motif;downstream basic motif 10;downstream basic motif 14;downstream basic motif 3;downstream basic motif 6;upstream acidic motif 15;upstream acidic motif 7;upstream basic motif 5;upstream basic motif 9	1	0.00687821	58.699	42.545	58.699	0.021954	31625000	P53197	239	APC/C activator protein CDH1	CDH1	DSMSPVRPDSKQLLLSPGKQFRQIAKVPYRV
-2.42347	-2.40515	-2.39033	-2.49869	-2.51997	-2.48297	-2.31413	-2.24835	-2.15087	-2.16991	S	3	___1	Aurora kinase motifs;downstream acidic motif 8;downstream basic motif 1;downstream basic motif 14;downstream basic motif 9;upstream basic motif 1;upstream basic motif 2	0.941814	0.00502228	61.423	45.169	61.423	-0.39779	3587500	P53197	47	APC/C activator protein CDH1	CDH1	SSSSSASLLSSPSRRSRPSTVYGDRYIPSRT
-0.446259	-0.365296	-0.362005	-0.434168	-0.570021	-0.716095	-0.542108	-0.477088	-0.294378	-0.29393	S	2	___1	downstream acidic motif 1;Plk kinase motif DE;Plk kinase motif DE special 2;Plk kinase motif DE special 3;Plk kinase motif DEN;upstream acidic motif 10;upstream acidic motif 12;upstream acidic motif 2;upstream acidic motif 3;upstream acidic motif 4;upstream acidic motif 5;upstream basic motif 11;upstream basic motif 8	0.999992	0.0290268	50.966	50.815	50.966	0.086445	15014000	Q01159	458	mRNA-capping enzyme subunit alpha	CEG1	PSNDKEPKYVDEDDWSD______________
-0.461751	-0.604484	-0.497824	-0.54179	-0.333949	-0.18621	-0.244609	-0.235594	-0.251637	-0.214141	S	3	___1	Cdk kinase minimal serine motif;downstream acidic motif 14;downstream acidic motif 5;downstream acidic motif 8;downstream basic motif 12;downstream basic motif 15;Plk kinase motif DEN;Plk kinase motif N;upstream acidic motif 11;upstream acidic motif 13;upstream acidic motif 15;upstream basic motif 10;upstream basic motif 7	0.876023	0.000576297	65.022	44.641	65.022	-1.5725	15408000	O13297	124	mRNA-capping enzyme subunit beta	CET1	DFDYDKQHRNLLSNGSPPMNDGSDANAKLEK
1.81674	1.79755	1.7322	1.68036	1.65594	1.70675	1.75781	1.86187	1.91224	1.97476	S	4	___1	Casein kinase motif;Casein kinase motif special 2;Dbf2 kinase motifs;downstream acidic motif 11;downstream acidic motif 2;downstream acidic motif 3;downstream acidic motif 8;downstream acidic motif 9;downstream basic motif 12;downstream basic motif 14;upstream acidic motif 10;upstream basic motif 3;upstream basic motif 4	1	7.24671e-16	159.7	134.81	82.36	0.27284	90199000	O13297	15	mRNA-capping enzyme subunit beta	CET1	_MSYTDNPPQTKRALSLDDLVNHDENEKVKL
-1.78632	-1.9205	-1.94795	-2.00359	-1.93437	-1.9225	-1.87784	-1.80538	-1.82885	-1.88033	S	3	___1	downstream acidic motif 11;downstream acidic motif 8;downstream basic motif 15;upstream acidic motif 10;upstream acidic motif 12;upstream acidic motif 14;upstream acidic motif 8;upstream basic motif 4;upstream basic motif 7	0.774825	0.0282645	43.162	24.33	43.162	-1.3186	16090000	O13297	121	mRNA-capping enzyme subunit beta	CET1	SEMDFDYDKQHRNLLSNGSPPMNDGSDANAK
-0.956587	-0.979107	-1.19175	-1.34142	-1.39086	-1.34125	-1.29954	-1.29661	-1.26308	-1.22025	S	3	___1	Cdk kinase minimal serine motif;downstream basic motif 2;upstream acidic motif 1;upstream acidic motif 6;upstream acidic motif 9;upstream basic motif 8	1	0.016836	49.423	34.733	49.423	-2.1908	5209300	P40558	291	Cytosolic Fe-S cluster assembly factor CFD1	CFD1	TTTPVVDKHEQPQIESPK_____________
1.45803	1.28383	1.19555	0.67326	0.665362	0.876871	0.834862	0.701831	0.334071	0.291802	S	4	___1	Casein kinase motif;Casein kinase motif special 2;Casein kinase motif special 3;downstream acidic motif 1;downstream acidic motif 2;downstream acidic motif 3;downstream acidic motif 4;downstream acidic motif 5;downstream acidic motif 6;downstream acidic motif 7;downstream basic motif 10;downstream basic motif 13;downstream basic motif 14;downstream basic motif 15;Plk kinase motif DEN;Plk kinase m…	0.999999	1.87249e-43	236.94	225.81	220.13	-0.11943	153080000	P32657	36	Chromo domain-containing protein 1	CHD1	RSHRAAAHQQNYFNDSDDEDDEDNIKQSRRK
2.77745	2.95869	2.96025	3.10246	2.85851	2.52767	2.60778	2.74331	2.98364	3.03908	S	2	___1	Aurora kinase motifs;downstream acidic motif 1;downstream acidic motif 3;downstream acidic motif 8;downstream basic motif 2;downstream basic motif 5;upstream acidic motif 11;upstream acidic motif 14;upstream basic motif 2;upstream basic motif 5;upstream basic motif 8	1	0.00832839	57.598	57.598	57.598	0.033235	90750000	P22516	189	ATP-dependent RNA helicase CHL1	CHL1	SENNDTSKSTRGGRISDKDYKLSELNSQIIT
0.39226	0.477431	0.565719	0.694503	0.728367	0.712027	0.86841	0.9414	1.03627	1.03324	S	4	___1	Casein kinase motif;Casein kinase motif special 2;downstream acidic motif 1;downstream acidic motif 13;downstream acidic motif 15;downstream acidic motif 2;downstream acidic motif 3;downstream acidic motif 8;upstream acidic motif 1	1	1.66094e-32	197.1	179.35	197.1	-0.067585	248880000	P08456	4	CDP-diacylglycerol--serine O-phosphatidyltransferase	CHO1	____________MVESDEDFAPQEFPHTDTD
2.31265	2.38679	2.26812	2.41162	2.23378	2.01067	1.97087	2.05819	2.16104	2.15528	S	4	___1	Aurora kinase motifs;downstream acidic motif 1;downstream acidic motif 12;downstream acidic motif 3;downstream acidic motif 4;downstream acidic motif 5;downstream basic motif 11;upstream acidic motif 13;upstream acidic motif 3;upstream acidic motif 4;upstream acidic motif 8;upstream acidic motif 9;upstream basic motif 2;upstream basic motif 6	1	3.18485e-32	212.41	185.81	186.31	0.21441	487070000	Q12114	590	Chitin biosynthesis protein CHS5	CHS5	AVEPSNEDVKPEEKGSEAEDDINNVSKEAAS
2.116	2.04982	1.86451	1.787	1.69837	1.65391	1.71145	1.86069	2.03309	2.11283	S	3	___1	Casein kinase motif;downstream acidic motif 14;downstream acidic motif 15;downstream acidic motif 2;downstream basic motif 10;downstream basic motif 11;downstream basic motif 4;downstream basic motif 6;downstream basic motif 7;downstream basic motif 8;downstream basic motif 9;Plk kinase motif DE;Plk kinase motif DEN;upstream acidic motif 13;upstream acidic motif 15;upstream acidic motif 2;upstrea…	1	0.00171398	64.654	27.953	58.699	0.021149	1238400000	P40019	25	Histone H2A.Z-specific chaperone CHZ1	CHZ1	ELESQKESSHNKSEKSVEPKPKRRRRRNYDD
-1.41721	-1.39321	-1.37092	-1.30607	-1.27336	-1.12708	-1.1818	-1.2632	-1.49865	-1.58284	S	3	___1	Aurora kinase motif special 2;Aurora kinase motifs;Dbf2 kinase motifs;downstream acidic motif 8;downstream acidic motif 9;downstream basic motif 10;downstream basic motif 11;downstream basic motif 12;upstream basic motif 2;upstream basic motif 3	0.932944	0.0195446	48.314	24.483	48.314	-1.7912	6465700	P40917	196	AP-1-like transcription factor YAP4	CIN5	ASYFPSNSTPATRKNSATTNLPSEERRRVSV
1.06304	1.03878	1.00517	0.95739	0.892851	0.783514	0.754919	0.749605	0.867389	0.875869	S	3	___1	Cdk kinase full serine motif;Cdk kinase minimal serine motif;downstream acidic motif 14;downstream acidic motif 7;downstream acidic motif 8;downstream acidic motif 9;downstream basic motif 11;downstream basic motif 2;downstream basic motif 3;downstream basic motif special 2;upstream basic motif 14	0.955013	6.74938e-07	107.33	92.354	107.33	-0.68866	38259000	P27895	972	Kinesin-like protein CIN8	CIN8	LRLSNINSNSVQSVISPKKHAIEDENKSSEN
1.68334	1.68531	1.73035	1.75207	1.70166	1.54735	1.54368	1.65045	1.7389	1.78846	S	2	___1	downstream acidic motif 15;downstream basic motif 2	1	8.39355e-33	214.11	189.51	141.08	0.14556	109930000	P08679	8	Citrate synthase, peroxisomal	CIT2	________MTVPYLNSNRNVASYLQSNSSQE
2.7703	2.69528	2.55066	2.42086	2.41639	2.50028	2.44548	2.43349	2.37869	2.42324	S	3	___1	Cdk kinase minimal serine motif;Dbf2 kinase motifs;downstream acidic motif 13;downstream acidic motif 9;downstream basic motif 5;Plk kinase motif DEN;Plk kinase motif N;upstream acidic motif 11;upstream acidic motif 7;upstream acidic motif 8;upstream basic motif 1;upstream basic motif 3;upstream basic motif 4;upstream basic motif 5	1	0.000747978	80.763	51.29	46.592	-0.30773	387170000	P43639	111	Casein kinase II subunit beta	CKB1	MQSNDGHDEGKRRNKSPVVNKSIIEHAAEQL
-0.11609	0.0937557	0.294261	0.439908	0.458681	0.42623	0.312429	0.118725	-0.0276569	-0.105229	T	2	___1	Casein kinase motif;downstream acidic motif 10;downstream acidic motif 14;downstream acidic motif 15;downstream acidic motif 2;downstream acidic motif 7;downstream acidic motif 9;downstream basic motif 1;downstream basic motif 5;upstream acidic motif 6;upstream basic motif 8	0.999994	5.61094e-08	136.96	90.955	136.96	0.81808	22849000	P38930	12	Casein kinase II subunit beta'	CKB2	____MGSRSENVGTVTREGSRVEQDDVLMDD
-0.348854	-0.321947	-0.123153	-0.0427473	0.0520984	0.110235	0.122829	0.260409	0.387876	0.510804	S	3	___1	Dbf2 kinase motifs;downstream basic motif 11;downstream basic motif 13;downstream basic motif 2;Ime2 kinase motif;upstream acidic motif 5;upstream basic motif 3	0.999954	2.11204e-05	101.39	83.076	101.39	-0.61659	15468000	P20485	9	Choline kinase	CKI1	_______MVQESRPGSVRSYSVGYQARSRSS
0.0139619	0.0714068	0.238859	0.364804	0.360901	0.221624	0.252016	0.264335	0.304677	0.254541	S	3	___1	Aurora kinase motif special 2;Aurora kinase motifs;Dbf2 kinase motifs;downstream acidic motif 14;downstream acidic motif 3;downstream acidic motif 6;upstream acidic motif 10;upstream acidic motif 13;upstream basic motif 2;upstream basic motif 3;upstream basic motif 6	0.974751	2.21071e-45	245.19	228.7	157.42	0.34849	103520000	P20485	85	Choline kinase	CKI1	QLDVSETANKGPRRASATDVTDSLGSTSSEY
-1.51772	-1.53248	-1.63833	-1.69589	-1.77008	-1.74896	-1.84433	-1.89819	-1.94036	-1.91314	S	3	___1	Dbf2 kinase motifs;downstream basic motif 6;Ime2 kinase motif;upstream acidic motif 12;upstream acidic motif 14;upstream basic motif 3	0.946918	1.26942e-12	141.78	128.59	141.78	-0.21535	18165000	P48562	26	Serine/threonine-protein kinase CLA4	CLA4	SDNDFQNIGPAPRPPSSNSQGRTCYNQTQPI
-1.59338	-1.45368	-0.967028	-0.72757	-0.527302	-0.61482	-0.670289	-0.761559	-0.647386	-0.556944	S	3	___1	downstream basic motif 11;downstream basic motif 6;downstream basic motif 7;Plk kinase motif DEN;Plk kinase motif N;upstream acidic motif 1;upstream acidic motif 6;upstream acidic motif 7;upstream basic motif 13;upstream basic motif 5	0.999984	4.15306e-06	112.44	90.88	112.44	-0.35158	14956000	P24868	24	G2/mitotic-specific cyclin-1	CLB1	NSRTINSNEEKGVNESQYILQKRNVPRTILG
-0.487895	-0.7819	-0.798746	-1.33677	-1.0664	-0.702741	-0.865043	-1.01294	-1.49845	-1.66757	S	4	___1	Casein kinase motif;Casein kinase motif special 2;Casein kinase motif special 3;Cdk kinase minimal serine motif;downstream acidic motif 2;downstream acidic motif 3;downstream acidic motif 4;downstream basic motif 13;downstream basic motif 15;downstream Cdk basic motif;upstream basic motif 1	1	0.00562433	62.378	12.095	62.378	4.3378	32777000	P24870	15	G2/mitotic-specific cyclin-3	CLB3	_MHHNSQSLSSGHIRSPEDENVAPIGNLKHR
-0.678347	-0.513046	-0.523882	-0.4621	-0.707669	-1.00016	-0.789386	-0.5909	-0.194246	-0.117045	S	5	___1	Cdk kinase full serine motif;Cdk kinase minimal serine motif;downstream acidic motif 10;downstream acidic motif 12;downstream acidic motif 13;downstream acidic motif 4;downstream acidic motif 5;downstream acidic motif 6;downstream acidic motif 7;downstream basic motif 3;downstream basic motif 9;Plk kinase motif DE;Plk kinase motif DEN;upstream acidic motif 10;upstream acidic motif 14;upstream aci…	0.999333	4.35397e-23	178.8	166.82	137.47	2.0736	68744000	P17891	52	Clathrin light chain	CLC1	DEFKTEQDDILETEASPAKDDDEIRDFEEQF
-0.40569	-0.343534	-0.391918	-0.182567	-0.186261	-0.219688	-0.224651	-0.197632	-0.162828	-0.171049	S	3	___1	downstream acidic motif 1;downstream acidic motif 12;downstream acidic motif 3;downstream acidic motif 6;downstream basic motif 13;downstream basic motif 9;Plk kinase motif DEN;Plk kinase motif N;upstream acidic motif 1;upstream acidic motif 14;upstream basic motif 4;upstream basic motif 7	0.962276	2.65401e-09	125.41	107.97	119.46	-0.064975	37019000	P06787	82	Calmodulin	CMD1	SEFLALMSRQLKSNDSEQELLEAFKVFDKNG
1.53146	1.64116	1.57992	1.65852	1.46936	1.25673	1.34304	1.44597	1.57516	1.59852	S	3	___1	Cdk kinase minimal serine motif;downstream acidic motif 5;downstream acidic motif 6;downstream acidic motif 7;downstream acidic motif 9;downstream basic motif 11;downstream basic motif 2;Plk kinase motif DE;Plk kinase motif DEN;upstream acidic motif 2;upstream acidic motif 4;upstream acidic motif 8;upstream acidic motif 9;upstream basic motif 3;upstream basic motif 7	0.966189	1.22635e-22	174.71	151.26	148.52	0.057397	129300000	P27466	11	Calcium/calmodulin-dependent protein kinase I	CMK1	_____MDDKVSEKESSPKQTEEDSEGKMAHV
1.61155	1.72225	1.7916	1.97282	1.89759	1.81047	1.86361	2.01235	2.10324	2.12228	S	3	___1	Aurora kinase motifs;downstream acidic motif 3;downstream acidic motif 4;downstream basic motif 1;upstream acidic motif 1;upstream acidic motif 11;upstream acidic motif 12;upstream acidic motif 13;upstream acidic motif 14;upstream acidic motif 15;upstream acidic motif 3;upstream acidic motif 4;upstream basic motif 2;upstream basic motif 8;upstream basic motif 9	0.991268	2.52974e-13	157.68	128.81	154.69	0.55031	150320000	P22517	443	Calcium/calmodulin-dependent protein kinase II	CMK2	EEEDDSKKTLHDDRESKSED___________
0.0102804	0.0495711	0.0987638	0.223116	0.223441	0.164643	0.263626	0.368948	0.435023	0.425994	S	4	___1	Casein kinase motif;downstream acidic motif 1;downstream acidic motif 2;upstream acidic motif 13;upstream acidic motif 14;upstream acidic motif 15;upstream acidic motif 3;upstream acidic motif 5;upstream acidic motif 6;upstream basic motif 1;upstream basic motif 10;upstream basic motif 11;upstream basic motif 4	0.928698	1.00534e-13	162.87	129.56	162.87	0.24934	31272000	P22517	445	Calcium/calmodulin-dependent protein kinase II	CMK2	EDDSKKTLHDDRESKSED_____________
0.0368258	0.0292802	0.06025	0.0827206	0.16232	0.320994	0.417811	0.574403	0.737473	0.828024	T	3	___1	Cdk kinase minimal threonine motif;downstream basic motif 10;Plk kinase motif DE;Plk kinase motif DEN;upstream acidic motif 12;upstream acidic motif 2;upstream basic motif 10;upstream basic motif 11;upstream basic motif 4	0.979878	0.000115184	87.388	73.181	87.388	2.1906	37196000	P14747	481	Serine/threonine-protein phosphatase 2B catalytic subunit A2	CMP2	VGTDKKLPQAGKSEATPQPATSASPKHASIL
-0.392726	-0.577162	-0.890478	-1.04466	-1.01246	-0.832489	-0.911338	-0.875472	-1.02553	-1.00295	S	3	___1	Casein kinase motif;Cdk kinase minimal serine motif;Chk1 kinase substrate motif;downstream acidic motif 10;downstream acidic motif 14;downstream acidic motif 2;downstream acidic motif 5;downstream basic motif 13;downstream basic motif 15;downstream basic motif 6;upstream acidic motif 8;upstream basic motif 15;upstream basic motif 3	1	0.000186087	83.849	71.082	63.578	-0.19981	14211000	Q12510	99	DNA damage-binding protein CMR1	CMR1	KGIPNVNDNQLLKMGSPDGQDKNFIDAIKEK
0.493858	0.416824	0.29917	0.181215	0.235658	0.265823	0.199207	0.028412	-0.069639	-0.164306	S	3	___1	Cdk kinase minimal serine motif;downstream acidic motif 14;downstream basic motif 10;downstream basic motif 12;downstream basic motif 6;downstream basic motif 7;downstream basic motif 9;upstream basic motif 11;upstream basic motif 13;upstream basic motif 14;upstream basic motif 15;upstream basic motif 3;upstream basic motif 6	0.936802	0.00095519	74.392	64.439	65.03	0.23487	19602000	Q12510	64	DNA damage-binding protein CMR1	CMR1	KKKQKTTNTRATKSASPTLPTRRSRRLRGES
1.5768	1.56452	1.50716	1.6228	1.71198	1.82087	1.79342	1.80113	1.8261	1.87553	S	3	___1	Cdk kinase minimal serine motif;Cdk special 4;downstream acidic motif 12;downstream acidic motif 14;downstream acidic motif 15;downstream basic motif 4;downstream basic motif 5;downstream basic motif 8;downstream basic motif 9;Plk kinase motif DE;Plk kinase motif DEN;upstream acidic motif 11;upstream acidic motif 13;upstream acidic motif 15;upstream acidic motif 2;upstream acidic motif 5;upstream…	0.986023	0.00284179	63.32	50.96	56.043	-0.090558	122330000	Q07897	29	Protein CMS1	CMS1	DFDAEHEVIFDAKDGSPPTKKVQKRSIEQDD
-1.87649	-1.69111	-1.66501	-1.64514	-1.77856	-1.74063	-1.5644	-1.50647	-1.32155	-1.29361	S	3	___1	downstream basic motif 10;downstream basic motif 13;downstream basic motif 14;downstream basic motif 2;downstream basic motif 6;downstream basic motif 7;downstream basic motif 9;Plk kinase motif DE;Plk kinase motif DE special 2;Plk kinase motif DEN;upstream acidic motif 1;upstream acidic motif 12;upstream acidic motif 14;upstream acidic motif 15;upstream acidic motif 2;upstream acidic motif 3;ups…	0.782172	1.21375e-05	96.414	78.55	96.414	0.17242	6348500	Q07897	63	Protein CMS1	CMS1	DDIDGKKEERNSEDDSNRPISKRQKKLQKKS
1.64933	1.69552	1.76735	1.76398	1.79099	1.85385	1.88311	1.85256	1.82043	1.79414	S	4	___1	Dbf2 kinase motifs;downstream acidic motif 14;downstream basic motif 1;downstream basic motif 11;downstream basic motif 15;downstream basic motif 2;downstream basic motif 4;downstream basic motif 5;downstream basic motif 8;downstream basic motif 9;Ime2 kinase motif;upstream acidic motif 12;upstream acidic motif 13;upstream acidic motif 6;upstream acidic motif 7;upstream acidic motif 8;upstream ba…	0.999993	1.19392e-19	168.05	146.74	168.05	-0.58238	126830000	Q07897	68	Protein CMS1	CMS1	KKEERNSEDDSNRPISKRQKKLQKKSKLIEK
0.73159	0.776463	0.707876	0.824518	0.824117	0.927458	1.11673	1.56202	1.97326	2.18554	S	4	___1	Cdk kinase minimal serine motif;downstream acidic motif 10;downstream acidic motif 5;downstream basic motif 8;downstream basic motif 9;Plk kinase motif DE;Plk kinase motif DEN;upstream acidic motif 15;upstream acidic motif 2;upstream acidic motif 4;upstream acidic motif 9;upstream basic motif 1;upstream basic motif 3;upstream basic motif 6;upstream basic motif 8	0.99908	8.89553e-06	100.77	81.938	100.77	-0.085292	34803000	P53865	103	Chaotic nuclear migration protein 67	CNM67	ESPGLQERPKNEKDKSPIGTDVHKKDVPNFI
-0.881664	-0.513059	0.239381	0.781296	1.1306	1.27421	1.51793	1.76177	2.03415	2.12787	S	3	___1	Dbf2 kinase motifs;downstream acidic motif 14;downstream acidic motif 3;downstream acidic motif 9;downstream basic motif 10;downstream basic motif 12;downstream basic motif 15;Plk kinase motif DEN;Plk kinase motif N;upstream acidic motif 9;upstream basic motif 14;upstream basic motif 3	0.98406	2.81285e-28	206.8	192.69	206.8	0.12736	120770000	P53865	85	Chaotic nuclear migration protein 67	CNM67	NKSPSMDQMNYARNTSYQESPGLQERPKNEK
-2.71326	-2.56993	-2.18927	-1.94344	-1.75556	-1.59838	-1.37821	-1.14941	-0.94129	-0.877292	T	3	___1	Aurora kinase motifs;downstream acidic motif 10;downstream acidic motif 15;downstream acidic motif 4;downstream basic motif 11;downstream basic motif 13;upstream acidic motif 15;upstream acidic motif 8;upstream basic motif 13;upstream basic motif 2	0.825349	5.62265e-10	129.11	121.12	124.35	0.24871	106120000	P53865	84	Chaotic nuclear migration protein 67	CNM67	ENKSPSMDQMNYARNTSYQESPGLQERPKNE
-0.895907	-0.921442	-1.01799	-1.00812	-1.07393	-1.17778	-1.07664	-1.05435	-0.89716	-0.930879	S	3	___1	downstream basic motif 2;downstream basic motif 3;downstream basic motif special 2;upstream acidic motif 14;upstream acidic motif 5;upstream acidic motif 7;upstream basic motif 13;upstream basic motif 15;upstream basic motif 3;upstream basic motif 8;upstream basic motif 9	0.981125	0.0253114	41.54	19.983	41.54	-1.5738	9871100	O13525	327	Ubiquinone biosynthesis protein COQ4, mitochondrial	COQ4	KERAALRKEIDAKYNSQKRATTPA_______
1.57324	1.5329	1.4882	1.64627	1.81175	1.93154	1.95581	1.99383	1.99584	2.00545	S	3	___1	Cdk kinase minimal serine motif;downstream basic motif 5;MAP kinase motif;upstream acidic motif 10;upstream acidic motif 12;upstream acidic motif 4;upstream acidic motif 8;upstream basic motif 1;upstream basic motif 6;upstream basic motif 9	1	1.91489e-05	98.694	61.268	48.823	0.829	93380000	Q06440	454	Coronin-like protein	CRN1	PISESEKEVKQEAPKSPSPLKSASSSSTINH
-0.754843	-0.60966	-0.690135	-0.579453	-0.774783	-0.924856	-0.896474	-0.835388	-0.518872	-0.385744	T	3	___1	Cdk kinase minimal threonine motif;downstream acidic motif 13;downstream acidic motif 3;downstream acidic motif 7;downstream basic motif 11;downstream basic motif 5;downstream basic motif 6;downstream basic motif 8;downstream Cdk basic motif;MAP kinase motif;upstream acidic motif 11;upstream acidic motif 12;upstream acidic motif 13;upstream acidic motif 15;upstream acidic motif 4;upstream basic m…	0.996507	1.26428e-11	140.38	125.09	76.868	0.50707	23018000	Q06440	520	Coronin-like protein	CRN1	EADDEPAPIKIETPVTPTETKKDRTPKVEPS
0.380664	0.462214	0.42464	0.633142	0.700542	0.834638	0.958042	1.12383	1.38996	1.52499	S	3	___1	Casein kinase motif;Cdk kinase minimal serine motif;downstream acidic motif 2;downstream acidic motif 4;downstream basic motif 5;upstream acidic motif 15;upstream acidic motif 4;upstream acidic motif 8;upstream acidic motif 9;upstream basic motif 1;upstream basic motif 3;upstream basic motif 7	0.971175	4.39161e-07	104.6	83.707	68.355	0.86364	125020000	Q06440	567	Coronin-like protein	CRN1	EQSLPQEEKSSEKTKSPEQEKSATPPSSITA
3.41256	3.41183	3.27622	3.37449	3.34005	3.33668	3.43457	3.54449	3.68717	3.72586	T	2	___1	Cdk kinase minimal threonine motif;downstream basic motif 9;upstream acidic motif 12;upstream acidic motif 4;upstream acidic motif 6;upstream basic motif 11;upstream basic motif 15;upstream basic motif 3;upstream basic motif 9	0.998343	5.04631e-19	169.54	141.14	132.99	0.30546	501350000	Q06440	575	Coronin-like protein	CRN1	KSSEKTKSPEQEKSATPPSSITAAKTAITAS
0.750355	0.698394	0.372537	0.381827	0.325935	0.508723	0.733188	0.885512	0.916988	0.905728	S	4	___1	downstream basic motif 11;Plk kinase motif DE;Plk kinase motif DEN;upstream acidic motif 10;upstream acidic motif 14;upstream acidic motif 15;upstream acidic motif 2;upstream acidic motif 4;upstream basic motif 1;upstream basic motif 13;upstream basic motif 7;upstream basic motif 9	0.998373	3.74276e-07	112.95	95.555	104.6	-0.29977	347700000	Q06440	573	Coronin-like protein	CRN1	EEKSSEKTKSPEQEKSATPPSSITAAKTAIT
-1.8047	-1.87649	-1.90431	-2.06444	-1.99935	-1.83895	-1.75728	-1.85339	-1.90139	-1.97344	T	3	___1	Casein kinase motif;downstream acidic motif 10;downstream acidic motif 15;downstream acidic motif 2;downstream acidic motif 6;downstream acidic motif 7;downstream basic motif 13;downstream basic motif 8;downstream basic motif 9;upstream acidic motif 9;upstream basic motif 6;upstream basic motif 7	0.959577	6.29256e-05	88.565	67.008	88.565	-0.16401	9221200	Q06440	422	Coronin-like protein	CRN1	SAPSFHEAKRPQQPTTQETALEEKKEQPKVE
-1.04061	-1.08309	-1.18537	-1.08295	-1.05527	-1.08912	-1.07614	-0.989248	-0.856114	-0.805048	S	4	___1	Chk1 kinase substrate motif;downstream acidic motif 1;downstream acidic motif 3;downstream acidic motif 5;downstream acidic motif 9;downstream basic motif 12;downstream basic motif 4;downstream basic motif 7;upstream acidic motif 12;upstream acidic motif 13;upstream acidic motif 4;upstream acidic motif 9;upstream basic motif 10;upstream basic motif 11;upstream basic motif 3;upstream basic motif 6	0.894353	0.0168	50.831	35.239	50.831	-0.11425	8778800	Q06440	441	Coronin-like protein	CRN1	ALEEKKEQPKVEKPISESEKEVKQEAPKSPS
1.13435	1.15489	1.11003	1.10492	0.963549	0.730315	0.756168	0.808234	1.00573	1.05594	T	3	___1	Cdk kinase minimal threonine motif;Dbf2 kinase motifs;downstream acidic motif 11;downstream acidic motif 4;downstream basic motif 10;Plk kinase motif DE;Plk kinase motif DEN;upstream acidic motif 1;upstream acidic motif 10;upstream acidic motif 2;upstream acidic motif 9;upstream basic motif 3	1	2.39777e-09	130.47	106.09	130.47	-0.33485	48409000	P38845	182	Cruciform DNA-recognizing protein 1;CRP1 short N-terminal subpeptide;CRP1 short C-terminal subpeptide	CRP1	TGTTTEDVTGTSREETPLAEPTNVSKEAPGN
1.2336	1.3132	1.29644	1.43923	1.30194	1.05302	1.14617	1.27017	1.54877	1.58767	S	3	___1	Cdk kinase minimal serine motif;downstream acidic motif 12;downstream acidic motif 15;downstream acidic motif 7;downstream acidic motif 8;downstream basic motif 14;Plk kinase motif DE;Plk kinase motif DEN;upstream acidic motif 15;upstream acidic motif 2;upstream acidic motif 7;upstream basic motif 1	1	8.82052e-16	146.06	128.61	126.4	-0.22099	496510000	P38845	271	Cruciform DNA-recognizing protein 1;CRP1 short N-terminal subpeptide;CRP1 short C-terminal subpeptide	CRP1	EPVAGPIVESSVTEKSPALPQADDPIVETKE
1.57063	1.60492	1.52319	1.60197	1.52746	1.43644	1.54102	1.67392	1.90138	1.95781	S	3	___1	Aurora kinase motifs;Cdk kinase minimal serine motif;downstream acidic motif 14;downstream acidic motif 5;downstream acidic motif 6;downstream acidic motif 8;downstream basic motif 10;downstream basic motif 11;downstream basic motif 12;downstream basic motif 15;downstream basic motif 7;downstream basic motif 9;upstream acidic motif 4;upstream acidic motif 8;upstream acidic motif 9;upstream basic …	1	4.48441e-23	169.91	151.66	89.911	0.16059	1899800000	P38845	390	Cruciform DNA-recognizing protein 1;CRP1 short N-terminal subpeptide;CRP1 short C-terminal subpeptide	CRP1	PKLPLTDEQTAEGRKSPAVSEEKEKKKKQEK
2.55991	2.52091	2.48382	2.4578	2.49224	2.52021	2.54784	2.57839	2.61193	2.63085	S	4	___1	Cdk kinase minimal serine motif;downstream acidic motif 7;downstream acidic motif 8;downstream basic motif 10;downstream basic motif 11;downstream basic motif 12;downstream basic motif 13;upstream acidic motif 15;upstream basic motif 12;upstream basic motif 13;upstream basic motif 4;upstream basic motif 5;upstream basic motif 8	0.86327	1.51e-20	179.78	162.29	125.23	-0.12618	128870000	P38845	440	Cruciform DNA-recognizing protein 1;CRP1 short N-terminal subpeptide;CRP1 short C-terminal subpeptide	CRP1	EVKKQTVKAPKKQTASPLSSSTEEPKKKKTG
1.74116	1.63172	1.31721	1.07265	0.86347	0.859887	0.799881	0.84654	0.877237	0.919906	T	4	___1	Chk1 kinase substrate motif;Dbf2 kinase motifs;downstream acidic motif 10;downstream acidic motif 3;downstream basic motif 12;downstream basic motif 13;downstream basic motif 2;downstream basic motif 4;downstream basic motif 5;downstream basic motif 9;upstream acidic motif 1;upstream acidic motif 11;upstream acidic motif 6;upstream basic motif 10;upstream basic motif 13;upstream basic motif 14;up…	0.993786	1.6648e-05	106.29	80.248	89.266	-0.013651	18552000	P38845	415	Cruciform DNA-recognizing protein 1;CRP1 short N-terminal subpeptide;CRP1 short C-terminal subpeptide	CRP1	KKKQEKGSKEVKRSETSKEKKPSAKEVKKQT
3.0866	3.02283	2.92669	2.86539	2.88681	2.92874	2.90199	2.88893	2.88782	2.87866	S	2	___1	downstream basic motif 10;downstream basic motif 11;downstream basic motif 13;downstream basic motif 14;downstream basic motif 9;upstream acidic motif 12;upstream basic motif 1;upstream basic motif 15;upstream basic motif 4	1	2.36652e-26	211.84	135.24	211.84	-0.076812	365820000	P38845	119	Cruciform DNA-recognizing protein 1;CRP1 short N-terminal subpeptide;CRP1 short C-terminal subpeptide	CRP1	RIPEAGGLLCGKPPRSAGPPSTSNRKKNKRN
-0.0675992	-0.00617754	-0.00271254	0.07889	0.0137469	-0.19228	-0.122515	-0.0478241	0.239773	0.307837	T	3	___1	Casein kinase motif;downstream acidic motif 15;downstream acidic motif 2;downstream basic motif 10;downstream basic motif 7;upstream acidic motif 11;upstream acidic motif 3;upstream acidic motif 4;upstream acidic motif 5;upstream basic motif 13;upstream basic motif 14;upstream basic motif 6;upstream basic motif 7;upstream basic motif 9	1	3.50682e-10	117.04	95.914	104.17	0.22389	42807000	P38845	366	Cruciform DNA-recognizing protein 1;CRP1 short N-terminal subpeptide;CRP1 short C-terminal subpeptide	CRP1	SKKVENKAKKDEEVFTLDPIVNKAPKLPLTD
-1.00005	-0.980784	-0.95885	-1.01922	-1.08781	-1.2543	-1.1913	-1.18926	-1.16676	-1.21676	S	3	___1	Aurora kinase motif special 2;Aurora kinase motifs;Dbf2 kinase motifs;downstream acidic motif 1;downstream acidic motif 13;downstream basic motif 6;upstream acidic motif 1;upstream acidic motif 14;upstream acidic motif 7;upstream basic motif 2;upstream basic motif 3;upstream basic motif 9	1	0.0197637	43.502	27.612	43.502	-0.68343	3685200	Q12734	148	Transcription factor CSR2	CSR2	IDQLHTRQDTGLRRESDPVAAKQISSNNDIV
0.448415	0.442383	0.403131	0.426894	0.34178	0.262597	0.311065	0.346482	0.420563	0.396247	S	3	___1	downstream basic motif 7;upstream acidic motif 12;upstream acidic motif 3;upstream basic motif 10;upstream basic motif 4;upstream basic motif 8	0.967752	0.00057758	79.639	59.877	79.639	-0.58554	25914000	P40535	396	ATF/CREB activator 2	CST6	TGGENRGKSALRESHSNPSFTPKSQGSHLNL
2.96501	2.82597	2.45088	1.9466	1.30848	0.714682	0.0594003	-0.344664	-0.478886	-0.454363	S	2	___1	Cdk kinase full serine motif;Cdk kinase minimal serine motif;downstream acidic motif 9;downstream basic motif 11;downstream basic motif 3;downstream basic motif 6;upstream acidic motif 10;upstream basic motif 4	0.999998	3.69064e-12	142.79	110.65	130.28	-0.077211	105910000	Q06032	310	Chromosome stability protein 9	CST9	ISTIAESTNLNRFSFSPVRVAKGFDGKLPNL
2.68616	2.58976	2.32187	1.86072	1.23086	0.676906	0.275821	0.171729	0.199319	0.209236	T	3	___1	downstream acidic motif 11;downstream basic motif 9;Plk kinase motif DEN;Plk kinase motif N;upstream basic motif 10;upstream basic motif 13;upstream basic motif 4;upstream basic motif 5	0.833023	1.09888e-36	220.86	197.5	197.79	-0.057192	143610000	Q06032	446	Chromosome stability protein 9	CST9	QSKLPKSNILKRSNSTQQLTNTHLKSDNHLP
0.977675	0.9658	0.858101	0.526673	0.0194884	-0.536347	-0.782903	-0.843371	-0.874383	-0.835393	S	3	___1	downstream basic motif 4;Plk kinase motif DEN;Plk kinase motif N;upstream basic motif 15;upstream basic motif 6	0.999227	9.84967e-13	152.69	140.31	152.69	-0.011263	52390000	Q06032	412	Chromosome stability protein 9	CST9	RNNTISGSNRITHNLSSHVRSSGLAFSSSSN
-3.30578	-3.44342	-3.87562	-3.9831	-4.11093	-4.49931	-4.45669	-4.68919	-4.47395	-4.64656	S	3	___1	downstream basic motif 2;downstream basic motif 6;upstream acidic motif 9;upstream basic motif 14	0.820373	0.00861158	57.989	40.911	57.989	-0.051399	2452600	Q06032	335	Chromosome stability protein 9	CST9	GKLPNLDILTNNGSVSSKNISRLSSASLQPS
-1.03758	-1.08238	-1.31939	-1.35039	-1.38365	-1.28163	-1.30202	-1.28454	-1.32043	-1.31801	T	3	___1	downstream acidic motif 15;downstream acidic motif 6;downstream basic motif 12;Plk kinase motif DEN;Plk kinase motif N;upstream acidic motif 11;upstream acidic motif 7;upstream acidic motif 8;upstream basic motif 6;upstream basic motif 9	0.765433	3.80172e-12	141.79	118.99	141.79	-0.6863	121720000	P15202	26	Peroxisomal catalase A	CTA1	VNYSDVREDRVVTNSTGNPINEPFVTQRIGE
0.0471013	0.0171034	-0.052418	-0.116949	-0.125196	-0.0110044	0.0222436	0.0567053	-0.0354495	-0.0303627	S	3	___1	Cdk kinase minimal serine motif;downstream acidic motif 12;downstream acidic motif 13;downstream acidic motif 8;downstream acidic motif 9;downstream basic motif 2;Plk kinase motif DE;Plk kinase motif DEN;upstream acidic motif 2;upstream acidic motif 4;upstream basic motif 1;upstream basic motif 10	1	3.83883e-19	170.49	135.43	170.49	0.052677	31917000	Q08923	170	Histone deacetylase complex subunit CTI6	CTI6	SAAASKSHAANEAEKSPRNTSNTDDNVDDIG
0.264944	0.189003	0.0805558	0.0209714	0.0200228	0.0237629	-0.00866519	-0.0118979	-0.051616	-0.0760007	S	4	___1	Aurora kinase full motif;Aurora kinase motif special 2;Aurora kinase motif special 3;Aurora kinase motifs;Casein kinase motif;Casein kinase motif special 2;Dbf2 kinase motifs;downstream acidic motif 12;downstream acidic motif 15;downstream acidic motif 2;downstream acidic motif 3;downstream acidic motif 7;upstream acidic motif 13;upstream basic motif 14;upstream basic motif 2;upstream basic motif…	0.98778	3.36994e-16	143.47	125.97	143.47	0.13617	50023000	Q08923	216	Histone deacetylase complex subunit CTI6	CTI6	AKDGNTRSSRRRRRNSMDDASTDQYSLDPGD
-0.853438	-0.942545	-0.94703	-0.99272	-0.955277	-0.930418	-0.970466	-0.941629	-0.928592	-0.899039	T	3	___1	Cdk kinase minimal threonine motif;downstream acidic motif 11;downstream basic motif 7;upstream acidic motif 9;upstream basic motif 10;upstream basic motif 12	0.820633	1.09788e-15	147.17	129.01	137.45	1.2838	25435000	P46963	35	CTD kinase subunit gamma	CTK3	TLHKTRDSITSSSTTTPPSSQQKLNNDPIQF
-0.269069	-0.308924	-0.38398	-0.42572	-0.499443	-0.607957	-0.59308	-0.612955	-0.676689	-0.791989	S	3	___1	Casein kinase motif;Cdk kinase minimal serine motif;downstream acidic motif 14;downstream acidic motif 2;downstream acidic motif 8;Plk kinase motif DE;Plk kinase motif DEN;upstream acidic motif 2;upstream basic motif 5	0.999986	3.41058e-11	132.33	116.7	132.33	0.1215	34839000	P49573	319	Copper transport protein CTR1	CTR1	CPGFGNCQCGRHPEPSPDPIAVADTTSGSDQ
3.9758	3.9518	3.84382	3.85957	3.85643	3.90262	3.86472	3.82987	3.65394	3.55537	S	4	___1	downstream acidic motif 6;downstream basic motif 1;downstream basic motif 10;downstream basic motif 11;Plk kinase motif DEN;Plk kinase motif N;upstream acidic motif 1;upstream acidic motif 11;upstream acidic motif 5;upstream basic motif 4;upstream basic motif 7	1	2.04834e-20	184.83	153.61	80.238	0.24529	1039500000	P49573	344	Copper transport protein CTR1	CTR1	TSGSDQSTRLEKNNESKVAISENNQKKTPTQ
-1.70296	-1.53401	-1.32181	-0.886596	-0.536334	-0.32327	-0.0446057	0.0974485	0.148453	0.0775087	S	4	___1	downstream acidic motif 10;downstream acidic motif 4;downstream basic motif 1;Plk kinase motif DE;Plk kinase motif DEN;upstream acidic motif 2;upstream acidic motif 5;upstream acidic motif 7;upstream basic motif 13;upstream basic motif 6	1	5.35601e-33	207.9	189.11	150.26	1.0609	32477000	P49573	384	Copper transport protein CTR1	CTR1	SGKNQANIERDILENSKLQEQSGNMDQNLLP
-0.689962	-0.589888	-0.671262	-0.668694	-0.803409	-0.897546	-0.824288	-0.763718	-0.544493	-0.484216	S	3	___1	Casein kinase motif;Casein kinase motif special 2;downstream acidic motif 10;downstream acidic motif 14;downstream acidic motif 2;downstream acidic motif 3;downstream acidic motif 8;downstream basic motif 1;downstream basic motif 5;upstream acidic motif 13;upstream basic motif 12;upstream basic motif 15;upstream basic motif 9	0.988429	0.000352114	78.078	59.94	78.078	-0.27925	7668100	P49573	199	Copper transport protein CTR1	CTR1	KWDKQNKYSTLPSANSKDEGKHYDTENNFEI
3.2138	3.20872	3.14052	3.16461	3.10153	3.00922	3.06311	3.12125	3.2362	3.27662	S	3	___1	downstream acidic motif 1;downstream acidic motif 11;downstream acidic motif 12;downstream basic motif 5;downstream basic motif 6;upstream acidic motif 10;upstream acidic motif 6;upstream basic motif 12;upstream basic motif 4;upstream basic motif 9	1	1.09147e-18	188.91	158.35	100.48	-0.17596	587440000	P49573	349	Copper transport protein CTR1	CTR1	QSTRLEKNNESKVAISENNQKKTPTQEEGCN
-3.04307	-2.90838	-2.84765	-2.95545	-3.33187	-3.90947	-3.62311	-3.32333	-2.87558	-2.82919	S	3	___1	downstream acidic motif 1;downstream acidic motif 11;downstream acidic motif 3;downstream acidic motif 4;downstream basic motif 15;upstream acidic motif 12;upstream acidic motif 13;upstream acidic motif 3;upstream acidic motif 4;upstream acidic motif 5;upstream basic motif 1;upstream basic motif 8	0.999998	9.255e-09	120.11	102.82	120.11	1.3887	5962900	Q06686	100	Copper transport protein CTR3	CTR3	SPEEYVVKCGEEDAKSDIEELQGFYNEPSWK
-1.49312	-1.36267	-1.15475	-1.14375	-1.12438	-1.02922	-0.936394	-0.966103	-1.07506	-1.24951	S	3	___1	downstream acidic motif 1;downstream acidic motif 6;downstream acidic motif 7;downstream acidic motif 8;Plk kinase motif DE;Plk kinase motif DEN;upstream acidic motif 2;upstream acidic motif 6;upstream acidic motif 7;upstream acidic motif 8;upstream basic motif 13;upstream basic motif 15;upstream basic motif 9	0.961089	9.52352e-05	86.236	72.22	55.469	-0.36434	37406000	P25355	555	Copper transport protein 86	CTR86	KVRLVSKEEDPGNENSEIISIDED_______
0.574764	0.531462	0.459087	0.360246	0.269615	0.279251	0.20197	0.2105	0.211501	0.269281	S	3	___1	downstream acidic motif 1;downstream acidic motif 3;downstream basic motif 2;upstream acidic motif 5;upstream basic motif 3;upstream basic motif 8;upstream basic motif 9	0.998579	4.71644e-13	145.69	136.04	133.66	-0.25812	62648000	P38428	194	Coupling of ubiquitin conjugation to ER degradation protein 1	CUE1	LLVWQARKNLETKLQSDKDLQSLLT______
3.69786	3.58533	3.43807	3.23623	3.29082	3.44238	3.46917	3.47914	3.39154	3.38185	S	4	___1	Casein kinase motif;Cdk kinase minimal serine motif;downstream acidic motif 10;downstream acidic motif 2;downstream acidic motif 9;downstream basic motif 11;downstream basic motif 14;Plk kinase motif DE;Plk kinase motif DEN;upstream acidic motif 13;upstream acidic motif 2;upstream basic motif 11	0.99999	2.33697e-23	178.59	165.67	132	1.055	1510100000	Q04201	48	CUE domain-containing protein CUE4	CUE4	VQDAKPAPSVATNDPSPEPVPSAPEERVARL
1.35937	1.54924	1.80847	2.0097	2.05181	1.95478	2.06057	2.15468	2.43411	2.51318	T	3	___1	Cdk kinase full threonine motif;Cdk kinase minimal threonine motif;downstream acidic motif 15;downstream basic motif 11;downstream basic motif 12;downstream basic motif 3;downstream basic motif 9;Plk kinase motif DE;Plk kinase motif DEN;upstream acidic motif 2;upstream acidic motif 5;upstream basic motif 12;upstream basic motif 13;upstream basic motif 14	0.952188	6.15987e-16	146.15	132.09	130.01	0.054623	245790000	Q08412	384	Ubiquitin-binding protein CUE5	CUE5	TKKKWQPLPPEPLDTTPTKVNAVSRNKKNPD
5.32674	5.21417	4.99363	4.97561	5.06908	5.21069	5.11465	5.01628	4.77571	4.6545	T	2	___1	Cdk kinase minimal threonine motif;downstream acidic motif 14;downstream acidic motif 15;downstream acidic motif 4;downstream acidic motif 5;downstream basic motif 2;downstream basic motif 6;downstream basic motif 9;Plk kinase motif DE;Plk kinase motif DEN;upstream acidic motif 13;upstream acidic motif 2;upstream acidic motif 7;upstream acidic motif 9;upstream basic motif 10;upstream basic motif …	1	1.51353e-21	175.33	158.64	75.739	-0.41808	1540800000	Q08412	50	Ubiquitin-binding protein CUE5	CUE5	NSDGKKDNDTSAKDGTPKVEEKVNKSSGIDE
2.50542	2.4619	2.41544	2.34889	2.30799	2.26974	2.25408	2.27815	2.27944	2.27923	T	4	___1	Cdk kinase minimal threonine motif;downstream acidic motif 10;downstream acidic motif 11;downstream acidic motif 3;downstream acidic motif 4;downstream acidic motif 7;downstream acidic motif 8;downstream acidic motif 9;downstream basic motif 6;downstream Cdk basic motif;upstream acidic motif 15;upstream acidic motif 3;upstream acidic motif 4;upstream acidic motif 5;upstream acidic motif 6;upstrea…	1	1.03854e-23	188.54	167.37	184.43	0.4036	953690000	Q08412	70	Ubiquitin-binding protein CUE5	CUE5	EKVNKSSGIDEDEVVTPAEDAKEEEEEHPPL
-1.39082	-1.329	-1.13525	-0.803116	-0.489856	-0.317145	-0.329163	-0.39846	-0.468878	-0.472818	T	3	___1	Casein kinase motif;Cdk kinase minimal threonine motif;downstream acidic motif 15;downstream acidic motif 2;downstream acidic motif 4;downstream basic motif 6;downstream basic motif 7;downstream basic motif 8;upstream acidic motif 1;upstream acidic motif 14;upstream acidic motif 6;upstream basic motif 10	0.993956	1.25359e-16	164.59	145.71	65.784	0.93306	71448000	Q08412	364	Ubiquitin-binding protein CUE5	CUE5	GESTGKVVAETTYIDTPDTETKKKWQPLPPE
0.795658	0.672516	0.641429	0.228785	0.095746	-0.1537	-0.0209321	-0.0759378	0.0450988	-0.0221979	S	4	___1	Casein kinase motif;Casein kinase motif special 2;Casein kinase motif special 3;downstream acidic motif 1;downstream acidic motif 11;downstream acidic motif 13;downstream acidic motif 2;downstream acidic motif 3;downstream acidic motif 4;downstream basic motif 12;Plk kinase motif DE;Plk kinase motif DEN;upstream acidic motif 1;upstream acidic motif 2;upstream acidic motif 6;upstream acidic motif …	0.999999	3.13801e-23	186.55	175.85	174.7	-0.324	73596000	Q08412	220	Ubiquitin-binding protein CUE5	CUE5	RRRHNPNEREQHHEDSEEEDSWSQFVEKDLP
-1.50462	-1.25473	-0.722669	-0.367261	-0.17781	-0.154126	-0.193792	-0.266989	-0.40697	-0.498566	T	3	___1	downstream acidic motif 3;downstream acidic motif 6;downstream acidic motif 8;downstream basic motif 10;downstream basic motif 11;downstream basic motif 12;Plk kinase motif DE;Plk kinase motif DEN;upstream acidic motif 10;upstream acidic motif 2;upstream basic motif 13;upstream basic motif 15;upstream basic motif 6	0.885266	1.27572e-15	160.64	139.28	96.379	-0.49598	92402000	Q08412	360	Ubiquitin-binding protein CUE5	CUE5	RTKSGESTGKVVAETTYIDTPDTETKKKWQP
-1.39026	-1.54397	-1.69715	-2.04258	-2.15701	-2.24076	-2.44933	-2.62991	-2.79507	-2.94983	S	4	___1	downstream acidic motif 12;downstream acidic motif 15;downstream acidic motif 7;downstream basic motif 3;upstream acidic motif 1;upstream acidic motif 14;upstream acidic motif 15;upstream basic motif 4;upstream basic motif 6	0.874491	7.99108e-33	209.07	178.96	209.07	-1.8007	91663000	Q08412	351	Ubiquitin-binding protein CUE5	CUE5	EDVPPQLPTRTKSGESTGKVVAETTYIDTPD
4.61136	4.39716	4.19808	3.74098	3.85612	4.05736	4.00258	3.9085	3.61307	3.53667	S	3	___1	Casein kinase motif;Casein kinase motif special 2;downstream acidic motif 1;downstream acidic motif 2;downstream acidic motif 3;upstream acidic motif 5;upstream acidic motif 6;upstream acidic motif 7;upstream acidic motif 8;upstream basic motif 11;upstream basic motif 12;upstream basic motif 14	1	6.59609e-23	183.54	177.13	69.92	-0.0065698	2533800000	Q08412	407	Ubiquitin-binding protein CUE5	CUE5	SRNKKNPDEDEFLINSDDEM___________
0.621535	0.518327	0.427504	0.357966	0.45913	0.505897	0.424538	0.3218	0.15424	0.117655	S	2	___1	Casein kinase motif;Dbf2 kinase motifs;downstream acidic motif 10;downstream acidic motif 15;downstream acidic motif 2;downstream basic motif 6;upstream acidic motif 11;upstream acidic motif 12;upstream acidic motif 13;upstream acidic motif 14;upstream acidic motif 15;upstream basic motif 1;upstream basic motif 3	0.963108	7.99108e-33	209.07	178.96	64.711	-0.061557	101410000	Q08412	348	Ubiquitin-binding protein CUE5	CUE5	EDDEDVPPQLPTRTKSGESTGKVVAETTYID
0.841299	0.933272	0.871452	1.02693	0.885238	0.736229	0.655201	0.722405	0.934854	1.00562	S	3	___1	downstream acidic motif 10;downstream acidic motif 12;downstream acidic motif 3;downstream acidic motif 4;downstream basic motif 7;upstream acidic motif 1;upstream acidic motif 12;upstream acidic motif 7;upstream basic motif 13;upstream basic motif 6	0.999957	2.7698e-09	124.68	91.472	117.18	-0.065112	97992000	Q08412	21	Ubiquitin-binding protein CUE5	CUE5	GIKDSSLLEKSNVPESINEDISKTTDVDLNS
0.431171	0.58752	0.598625	0.765151	0.575127	0.248357	0.278461	0.402295	0.87748	1.00252	S	4	___1	Aurora kinase motif special 2;Aurora kinase motifs;Casein kinase motif;Casein kinase motif special 2;Dbf2 kinase motifs;downstream acidic motif 1;downstream acidic motif 13;downstream acidic motif 2;downstream acidic motif 3;downstream acidic motif 7;downstream basic motif 15;downstream basic motif 6;upstream acidic motif 10;upstream acidic motif 11;upstream acidic motif 12;upstream acidic motif …	0.999997	2.46133e-05	100.93	59.287	83.617	0.15312	18492000	Q08412	91	Ubiquitin-binding protein CUE5	CUE5	KEEEEEHPPLPARRKSEEEPSKENPILQELK
-2.23647	-2.09699	-1.69471	-1.50857	-1.33183	-1.39621	-1.14528	-0.959434	-0.45506	-0.308472	T	4	___1	downstream acidic motif 1;downstream acidic motif 12;downstream acidic motif 15;downstream basic motif 3;downstream basic motif 4;downstream basic motif 5;upstream acidic motif 1;upstream acidic motif 4;upstream acidic motif 9;upstream basic motif 13	0.985212	6.14759e-11	135.21	125.91	130.09	0.31863	130870000	Q08412	367	Ubiquitin-binding protein CUE5	CUE5	TGKVVAETTYIDTPDTETKKKWQPLPPEPLD
0.804652	0.73006	0.712111	0.826389	1.12826	1.41925	1.38271	1.33883	1.07316	0.993779	T	3	___1	downstream basic motif 10;downstream basic motif 12;downstream basic motif 13;downstream basic motif 4;upstream acidic motif 1;upstream acidic motif 15;upstream acidic motif 4;upstream basic motif 11;upstream basic motif 12;upstream basic motif 13	0.883597	4.06277e-17	166.49	151.17	166.49	-0.060603	261160000	Q08412	383	Ubiquitin-binding protein CUE5	CUE5	ETKKKWQPLPPEPLDTTPTKVNAVSRNKKNP
0.275966	0.386413	0.56374	0.655274	0.681625	0.638712	0.595307	0.636246	0.750099	0.829756	T	2	___1	Cdk kinase full threonine motif;Cdk kinase minimal threonine motif;downstream acidic motif 14;downstream acidic motif 8;downstream acidic motif 9;downstream basic motif 12;downstream basic motif 2;downstream basic motif 3;downstream basic motif 5;downstream basic motif special 2;upstream acidic motif 12;upstream acidic motif 9;upstream basic motif 6	0.999968	2.36276e-07	118.5	67.617	118.5	-0.0037391	28243000	Q03375	121	Pre-mRNA-splicing factor CWC21	CWC21	LTNEWQEQQRMSSLYTPRKARLTEEQHRHE_
-0.645448	-0.676702	-0.747082	-0.909266	-1.03061	-1.03508	-1.10041	-1.09004	-1.05092	-0.950038	S	3	___1	downstream acidic motif 7;downstream basic motif 1;downstream basic motif 10;downstream basic motif 11;downstream basic motif 13;downstream basic motif 15;downstream basic motif 9;upstream acidic motif 15;upstream acidic motif 4;upstream acidic motif 7;upstream basic motif 1;upstream basic motif 13;upstream basic motif 5;upstream basic motif 8	0.913714	3.42991e-05	92.039	59.971	78.139	0.10003	16722000	P53333	538	Pre-mRNA-splicing factor CWC22	CWC22	ESRLFLQKDTRENSRSRSPFTVETRKRARSR
-2.73442	-2.5064	-2.41932	-2.41943	-2.72675	-2.91842	-3.03064	-3.04273	-2.94455	-2.99543	T	3	___1	Aurora kinase motifs;Casein kinase motif;Cdk kinase minimal threonine motif;downstream acidic motif 2;downstream basic motif 12;downstream basic motif 14;downstream basic motif 5;downstream basic motif 6;downstream basic motif 7;upstream acidic motif 14;upstream acidic motif 15;upstream basic motif 1;upstream basic motif 10;upstream basic motif 2;upstream basic motif 5;upstream basic motif 8	0.994837	0.0233396	41.029	22.994	41.029	0.47132	1131300	P53854	154	Pre-mRNA-splicing factor CWC25	CWC25	DDPMSKFKVTKQQRRTPDSTKKRAMSQRGKP
1.65724	1.79	2.07489	2.43334	2.81249	3.15799	3.37248	3.57331	3.69941	3.78562	T	4	___1	Aurora kinase motifs;downstream acidic motif 14;downstream acidic motif 9;downstream basic motif 2;upstream acidic motif 10;upstream acidic motif 9;upstream basic motif 13;upstream basic motif 2	0.966133	2.20934e-20	176.39	167.57	157.88	0.10758	1947600000	P28319	137	Cell wall protein CWP1	CWP1	SSKQSDDATGVAIRPTSKSGSVAADFSPSDS
-1.21546	-1.03352	-0.675913	-0.371311	-0.027334	0.259121	0.496455	0.707078	0.841827	0.924955	S	2	___1	Dbf2 kinase motifs;downstream acidic motif 13;downstream acidic motif 8;downstream basic motif 1;Ime2 kinase motif;upstream acidic motif 10;upstream acidic motif 11;upstream basic motif 14;upstream basic motif 3	0.85017	2.48907e-06	96.79	76.205	78.069	0.11351	779820000	P28319	138	Cell wall protein CWP1	CWP1	SKQSDDATGVAIRPTSKSGSVAADFSPSDSS
1.2062	1.2264	1.19131	1.18626	1.07288	0.970516	1.00738	1.05473	1.18972	1.23272	S	3	___1	Aurora kinase motifs;Casein kinase motif;downstream acidic motif 2;downstream acidic motif 8;downstream basic motif 12;downstream basic motif 3;upstream acidic motif 3;upstream acidic motif 7;upstream acidic motif 9;upstream basic motif 15;upstream basic motif 2;upstream basic motif 6	0.999188	0.000377253	85.845	34.832	85.845	0.32892	27081000	P40312	85	Cytochrome b5	CYB5	KGLYIGDVDKTSERVSVEKVSTSENQSKGSG
-3.53154	-3.69148	-3.83534	-4.07967	-4.02999	-3.89366	-3.86204	-3.78158	-3.63451	-3.51811	S	4	___1	Cdk kinase minimal serine motif;Plk kinase motif DEN;Plk kinase motif N;upstream basic motif 9	0.861257	0.0155979	48.669	37.765	48.669	0.0048537	11075000	P14922	429	General transcriptional corepressor CYC8	CYC8	NPGNINKSNGAPTNASPAPPPVILQPTLQPN
3.0114	2.97946	2.9159	2.85591	2.85036	2.89735	2.85759	2.7797	2.63081	2.64098	S	2	___1	Cdk kinase minimal serine motif;downstream basic motif 7;upstream acidic motif 10;upstream basic motif 3;upstream basic motif 5;upstream basic motif 6	0.999687	1.03448e-12	160.16	108.4	157.56	0.49336	265220000	P14922	741	General transcriptional corepressor CYC8	CYC8	GITNAEPQVKKQKLNSPNSNINKLVNTATSI
-4.7792	-4.79267	-4.97806	-4.76365	-4.65904	-4.60814	-4.72811	-4.56139	-4.33719	-4.08755	S	4	___1	Casein kinase motif;Casein kinase motif special 2;Dbf2 kinase motifs;downstream acidic motif 15;downstream acidic motif 2;downstream acidic motif 3;downstream acidic motif 8;downstream basic motif 1;upstream acidic motif 12;upstream acidic motif 5;upstream acidic motif 6;upstream acidic motif 7;upstream basic motif 3	0.998556	2.20268e-16	154.02	141.71	154.02	0.5515	5254900	P14922	876	General transcriptional corepressor CYC8	CYC8	VPAEASPVEDEVRQHSKEENGTTEASAPSTE
-1.37934	-1.45354	-1.70404	-1.77567	-1.76608	-1.66529	-1.76406	-1.84637	-1.96034	-1.96478	T	3	___1	Cdk kinase minimal threonine motif;downstream acidic motif 4;downstream basic motif 10;downstream basic motif 15;upstream acidic motif 12;upstream acidic motif 3;upstream acidic motif 7;upstream basic motif 4;upstream basic motif 5	0.938073	9.59016e-11	133.74	122.49	113.7	0.39903	15736000	P08678	371	Adenylate cyclase	CYR1	NIPENSNSDNKREATTPTIETPISCKPSLFR
1.87943	1.94603	1.82919	1.92874	1.79319	1.70238	1.76415	1.86548	2.002	2.05061	T	3	___1	Cdk kinase minimal threonine motif;downstream basic motif 11;downstream basic motif 12;downstream basic motif 5;downstream basic motif 7;Plk kinase motif DEN;Plk kinase motif N;upstream acidic motif 3;upstream acidic motif 5;upstream acidic motif 9;upstream basic motif 1;upstream basic motif 6	1	0.000803312	80.387	57.781	80.387	-0.11002	79158000	P08678	617	Adenylate cyclase	CYR1	YTNAYMEANREQDNKTPILNKTKSYTKKFTS
1.30219	1.25657	1.27856	1.14352	1.08184	0.916681	0.870692	0.789772	0.808491	0.793641	S	3	___1	Aurora kinase motif special 2;Aurora kinase motifs;Dbf2 kinase motifs;downstream basic motif 14;downstream basic motif 8;upstream acidic motif 11;upstream basic motif 13;upstream basic motif 14;upstream basic motif 15;upstream basic motif 2;upstream basic motif 3;upstream basic motif 5	0.999989	0.000218937	86.539	71.337	86.539	0.3394	18885000	P08678	60	Adenylate cyclase	CYR1	KKRHEQNSGHKSRRNSAYSYYSPRSLSMTKS
-0.895675	-0.839844	-0.832978	-0.879643	-1.05493	-1.31737	-1.29503	-1.23204	-1.05397	-1.02534	T	3	___1	Chk1 kinase substrate motif;Dbf2 kinase motifs;downstream acidic motif 3;downstream acidic motif 4;downstream acidic motif 7;downstream basic motif 10;upstream acidic motif 1;upstream acidic motif 14;upstream basic motif 3;upstream basic motif 8	1	2.76232e-09	128.69	108.86	123.14	0.39089	19787000	P08678	389	Adenylate cyclase	CYR1	IETPISCKPSLFRLDTNLEDVTDITKTVPPT
-1.51328	-1.44847	-1.49653	-1.44841	-1.45387	-1.34406	-1.377	-1.48187	-1.71261	-1.86246	S	3	___1	downstream acidic motif 14;downstream acidic motif 3;upstream acidic motif 7;upstream basic motif 13;upstream basic motif 3;upstream basic motif 4	0.906442	1.2443e-10	116.59	94.393	116.59	-0.66844	42962000	P08678	435	Adenylate cyclase	CYR1	SPKTVIMPEGPRKSVSMADLSVAAAAPNGEF
-2.34592	-2.38935	-2.49263	-2.53795	-2.40236	-2.35552	-2.41268	-2.39144	-2.20492	-2.05934	S	3	___1	downstream acidic motif 1;downstream acidic motif 12;downstream acidic motif 5;downstream basic motif 7;upstream basic motif 1	0.806173	0.0222802	44.511	27.571	44.511	0.27102	1758300	P32582	4	Cystathionine beta-synthase	CYS4	____________MTKSEQQADSRHNVIDLVG
1.20507	1.14601	0.999859	1.02239	1.05469	1.0845	1.01028	0.985854	0.981533	1.00054	S	3	___1	Chk1 kinase substrate motif;Dbf2 kinase motifs;downstream acidic motif 12;downstream acidic motif 4;downstream basic motif 2;downstream basic motif 9;upstream acidic motif 1;upstream acidic motif 7;upstream acidic motif 8;upstream acidic motif 9;upstream basic motif 14;upstream basic motif 15;upstream basic motif 3	0.985908	1.63743e-08	117.37	90.646	88.73	-0.28619	34498000	P32582	350	Cystathionine beta-synthase	CYS4	KKNNLWDDDVLARFDSSKLEASTTKYADVFG
0.550703	0.712741	0.835251	0.862508	0.798405	0.637401	0.31193	-0.100497	-0.329759	-0.324572	S	3	___1	downstream acidic motif 11;downstream acidic motif 14;downstream acidic motif 15;downstream acidic motif 4;downstream acidic motif 8;downstream basic motif 6;Plk kinase motif DE;Plk kinase motif DEN;upstream acidic motif 1;upstream acidic motif 10;upstream acidic motif 2;upstream acidic motif 7;upstream basic motif 13;upstream basic motif 15;upstream basic motif 4;upstream basic motif 5;upstream …	0.990737	0.000338852	84.046	66.721	84.046	1.5969	25544000	P32325	400	DDK kinase regulatory subunit DBF4	DBF4	KAKNFEKTELKKTDDSAVQDVRNEHADQTDE
-0.542818	-0.169447	0.127822	0.260624	0.155351	-0.0837965	-0.49373	-0.98353	-1.30721	-1.26316	T	3	___1	Aurora kinase motifs;Casein kinase motif;downstream acidic motif 1;downstream acidic motif 11;downstream acidic motif 14;downstream acidic motif 2;downstream acidic motif 7;downstream basic motif 9;upstream acidic motif 13;upstream acidic motif 4;upstream acidic motif 7;upstream basic motif 1;upstream basic motif 10;upstream basic motif 12;upstream basic motif 2;upstream basic motif 6	0.904374	2.05751e-05	99.069	79.23	99.069	1.1013	7943800	P32325	397	DDK kinase regulatory subunit DBF4	DBF4	MQEKAKNFEKTELKKTDDSAVQDVRNEHADQ
-1.41009	-1.46019	-1.68693	-1.69553	-1.79027	-1.90135	-1.84977	-1.85384	-2.04068	-2.15442	S	3	___1	Casein kinase motif;Casein kinase motif special 2;downstream acidic motif 1;downstream acidic motif 14;downstream acidic motif 15;downstream acidic motif 2;downstream acidic motif 3;downstream basic motif 9;Plk kinase motif DE;Plk kinase motif DEN;upstream acidic motif 10;upstream acidic motif 2;upstream basic motif 11;upstream basic motif 12;upstream basic motif 15	1	1.20587e-10	123.99	115.39	123.99	0.39609	17347000	Q12389	101	ATP-dependent RNA helicase DBP10	DBP10	KNSKKEIAAFPMLEMSDDENNASGKTQTGDD
-1.93267	-1.84235	-1.89024	-1.85028	-1.95746	-2.07852	-1.8905	-1.77104	-1.63729	-1.62896	S	3	___1	downstream acidic motif 1;downstream acidic motif 5;downstream acidic motif 8;downstream basic motif 14;downstream basic motif 3;downstream basic motif 4	0.854976	5.13623e-07	44.807	12.98	44.807	0.076844	6637900	P20449	2	ATP-dependent RNA helicase DBP5	DBP5	______________MSDTKRDPADLLASLKI
-0.253328	-0.236263	-0.17105	0.0170175	0.0759011	0.0949088	0.17825	0.337247	0.441548	0.459361	S	3	___1	downstream acidic motif 13;downstream acidic motif 3;downstream acidic motif 7;downstream basic motif 10;downstream basic motif 14;downstream basic motif 4;upstream acidic motif 12;upstream acidic motif 13;upstream acidic motif 15;upstream acidic motif 4;upstream acidic motif 9;upstream basic motif 1;upstream basic motif 14;upstream basic motif 5	0.99109	0.00156869	69.03	51.365	69.03	0.054874	12351000	P20449	35	ATP-dependent RNA helicase DBP5	DBP5	EKEDTSEVSTKETVKSQPEKTADSIKPAEKL
0.0704952	0.1054	0.142678	0.330185	0.487559	0.592373	0.62877	0.614799	0.539106	0.512533	S	2	___1	Chk1 kinase substrate motif;downstream acidic motif 10;downstream basic motif 3;downstream basic motif 8;upstream acidic motif 7;upstream basic motif 3;upstream basic motif 4	0.950731	0.000947083	85.533	15.477	85.533	0.096788	39617000	P53550	501	mRNA-decapping enzyme subunit 2	DCP2	HSNSQALLDLLKKPTSSQKIHASKPDTSFLP
1.3311	1.47624	1.55539	1.73072	1.57429	1.31061	1.28554	1.36473	1.4146	1.38896	T	4	___1	Aurora kinase motifs;Cdk kinase minimal threonine motif;downstream acidic motif 7;downstream acidic motif 9;upstream acidic motif 12;upstream acidic motif 13;upstream acidic motif 4;upstream basic motif 2;upstream basic motif 8;upstream basic motif 9	0.763372	2.37936e-42	226.67	213.63	84.067	-0.12673	1361800000	Q06151	66	m7GpppX diphosphatase	DCS1	LFDETVRRPSQDGRSTPVLYNCENEYSCING
-1.67982	-1.71157	-1.71576	-1.68917	-1.568	-1.39215	-1.40505	-1.38825	-1.64687	-1.6532	T	4	___1	downstream acidic motif 7;downstream basic motif 2;downstream basic motif 3;downstream basic motif 9;downstream basic motif special 2;Plk kinase motif DE;Plk kinase motif DEN;upstream acidic motif 1;upstream acidic motif 15;upstream acidic motif 2;upstream acidic motif 9;upstream basic motif 8	0.816046	8.39013e-16	148.88	126.25	148.88	-0.37149	32086000	Q06151	55	m7GpppX diphosphatase	DCS1	DAIITAEKTHFLFDETVRRPSQDGRSTPVLY
-0.11021	-0.223552	-0.263339	-0.301415	-0.129204	0.0848446	0.127251	0.127922	-0.163134	-0.300464	S	2	___1	Aurora kinase motif special 2;Aurora kinase motifs;Casein kinase motif;Dbf2 kinase motifs;downstream acidic motif 13;downstream acidic motif 15;downstream acidic motif 2;downstream basic motif 4;upstream acidic motif 14;upstream acidic motif 6;upstream acidic motif 7;upstream basic motif 13;upstream basic motif 2;upstream basic motif 3	1	5.43609e-16	154.08	128.84	46.39	0.073383	76021000	Q06151	60	m7GpppX diphosphatase	DCS1	AEKTHFLFDETVRRPSQDGRSTPVLYNCENE
1.3311	1.47624	1.55539	1.73072	1.57429	1.31061	1.28554	1.36473	1.4146	1.38896	S	4	___1	downstream acidic motif 10;downstream acidic motif 8;upstream acidic motif 11;upstream acidic motif 12;upstream acidic motif 3;upstream basic motif 1;upstream basic motif 7;upstream basic motif 8	0.782041	2.37936e-42	226.67	213.63	84.067	-0.12673	1361800000	Q06151	65	m7GpppX diphosphatase	DCS1	FLFDETVRRPSQDGRSTPVLYNCENEYSCIN
-0.495649	-0.445671	-0.381217	-0.349878	-0.453182	-0.662346	-0.567743	-0.418495	-0.218409	-0.199361	S	3	___1	Casein kinase motif;Cdk kinase full serine motif;Cdk kinase minimal serine motif;downstream acidic motif 2;downstream basic motif 3;upstream acidic motif 11;upstream acidic motif 13;upstream acidic motif 14;upstream acidic motif 5;upstream basic motif 10;upstream basic motif 15;upstream basic motif 7	0.872841	2.60052e-05	89.483	69.743	89.483	0.85113	41681000	Q12123	341	Inactive diphosphatase DCS2	DCS2	KEEVEKQLKHDGIATSPEKGSGFNTNLG___
-0.0892026	0.0905262	0.104546	0.176843	-0.0264233	-0.207416	-0.138708	-0.149947	-0.0833607	-0.121294	T	4	___1	Aurora kinase motifs;Cdk kinase minimal threonine motif;downstream acidic motif 10;downstream acidic motif 7;downstream acidic motif 9;downstream basic motif 6;upstream acidic motif 12;upstream acidic motif 13;upstream basic motif 2;upstream basic motif 8;upstream basic motif 9	0.905982	4.25229e-08	125.16	100.27	89.261	0.12366	205180000	Q12123	64	Inactive diphosphatase DCS2	DCS2	IFDETVRRPSQSGRSTPIFFHREIDEYSFLN
1.09888	1.19433	1.24306	1.2928	1.14654	0.89923	0.905195	0.965212	1.10249	1.15448	S	2	___1	downstream acidic motif 10;downstream acidic motif 11;downstream acidic motif 8;downstream basic motif 7;upstream acidic motif 11;upstream acidic motif 12;upstream basic motif 1;upstream basic motif 7;upstream basic motif 8	0.987546	3.82934e-12	148.14	130.71	140.84	0.15961	141610000	Q12123	63	Inactive diphosphatase DCS2	DCS2	FIFDETVRRPSQSGRSTPIFFHREIDEYSFL
-1.45654	-1.38693	-1.36435	-1.30904	-1.37304	-1.44331	-1.44048	-1.34398	-1.17746	-1.06362	T	3	___1	downstream acidic motif 3;downstream basic motif 4;upstream acidic motif 10;upstream acidic motif 12;upstream acidic motif 13;upstream acidic motif 4;upstream basic motif 14;upstream basic motif 6;upstream basic motif 9	0.881038	0.001909	67.251	51.659	66.498	0.014553	6380800	Q12123	340	Inactive diphosphatase DCS2	DCS2	FKEEVEKQLKHDGIATSPEKGSGFNTNLG__
2.72795	2.86143	2.92418	3.05079	3.02188	2.97156	2.97403	2.9704	3.00316	2.99016	T	5	___1	Cdk kinase full threonine motif;Cdk kinase minimal threonine motif;downstream basic motif 3;MAP kinase motif;upstream acidic motif 4;upstream basic motif 3	0.98422	3.77021e-55	254.51	242.43	182.51	0.25494	1101100000	P40087	346	DNA damage-inducible protein 1	DDI1	LPAPTSVTTSSDKPLTPTKTSSTLPPQPGAV
-2.08072	-1.87176	-1.61263	-1.44469	-1.35882	-1.29236	-1.21952	-1.20822	-1.30123	-1.32777	S	2	___1	downstream acidic motif 14;downstream basic motif 10;upstream basic motif 1;upstream basic motif 11	0.913249	5.94509e-13	160.16	139.64	160.16	-0.024099	8067200	P40087	378	DNA damage-inducible protein 1	DDI1	ALAPRTGMGPTPTGRSTAGATTATGRTFPEQ
-1.16651	-0.999526	-1.01046	-0.784517	-0.920166	-1.16442	-1.02557	-0.882316	-0.586216	-0.520877	T	3	___1	downstream basic motif 12;downstream basic motif 5;downstream basic motif 6;downstream basic motif 7;upstream acidic motif 8;upstream basic motif 6;upstream basic motif 7	0.984148	0.0302658	44.426	27.794	44.426	3.7525	50827000	Q99321	51	Diphosphoinositol polyphosphate phosphohydrolase DDP1	DDP1	GCICLTPDKKQVLMITSSAHKKRWIVPKGGV
-1.47734	-1.4898	-1.40432	-1.1883	-0.93998	-0.720976	-0.390993	-0.20897	-0.0820016	-0.128601	S	3	___1	downstream acidic motif 3;downstream acidic motif 4;downstream basic motif 11;downstream basic motif 12;downstream basic motif 13;upstream acidic motif 4;upstream acidic motif 5;upstream basic motif 13;upstream basic motif 15	0.977222	9.52577e-18	166.21	146.68	140.73	0.14556	74812000	P18899	191	Stress protein DDR48	DDR48	KNKSSYGSNNDDSYGSNNDDSYGSSNKKKSS
-1.84341	-1.98422	-1.81775	-1.91481	-1.65515	-1.45704	-1.47984	-1.43822	-1.54109	-1.52873	S	4	___1	downstream acidic motif 14;downstream basic motif 3;downstream basic motif 4;downstream basic motif 5;upstream acidic motif 12;upstream acidic motif 13;upstream acidic motif 4;upstream acidic motif 5	0.791347	4.01766e-07	106.1	91.725	103.07	-0.93601	28067000	P18899	199	Stress protein DDR48	DDR48	NNDDSYGSNNDDSYGSSNKKKSSYGSSNNDS
-2.12911	-2.06355	-1.99457	-1.94063	-1.95294	-1.85034	-1.8524	-1.8522	-1.8956	-1.91526	S	3	___1	downstream basic motif 7;downstream basic motif 8;upstream acidic motif 1;upstream acidic motif 12;upstream basic motif 9	0.991688	0.00046839	73.138	63.604	73.138	-0.37771	7051100	P06634	215	ATP-dependent RNA helicase DED1	DED1	VLSESFKTGPSPQPESQGSFYQRKAYPTAVI
2.21638	2.24683	2.08244	2.10599	1.95162	1.88706	1.93115	2.04608	2.01034	2.01824	S	2	___1	downstream basic motif 10;downstream basic motif 15;downstream basic motif 5;downstream basic motif 9;upstream acidic motif 11;upstream acidic motif 15;upstream acidic motif 4;upstream basic motif 5	1	3.15178e-12	144.27	128.12	48.948	0.26185	170050000	P06634	535	ATP-dependent RNA helicase DED1	DED1	EANQEVPSFLKDAMMSAPGSRSNSRRGGFGR
0.144984	0.229059	0.189791	0.229048	0.0934931	0.0774333	0.113388	0.13511	0.0416414	-0.0341343	S	2	___1	downstream basic motif 1;downstream basic motif 11;downstream basic motif 15;downstream basic motif 5;downstream basic motif 6;upstream acidic motif 15;upstream acidic motif 8;upstream basic motif 9	1	0.00126583	69.971	66.886	48.948	0.26185	65396000	P06634	539	ATP-dependent RNA helicase DED1	DED1	EVPSFLKDAMMSAPGSRSNSRRGGFGRNNNR
-0.124787	-0.0667334	0.0530653	0.106479	0.155619	0.244799	0.316823	0.381593	0.399896	0.407806	S	2	___1	downstream acidic motif 11;downstream basic motif 10;downstream basic motif 15;downstream basic motif 8;upstream acidic motif 8;upstream basic motif 13;upstream basic motif 5;upstream basic motif 6;upstream basic motif 9	0.999868	7.5081e-09	119.17	102.12	119.17	0.39817	31777000	P06634	563	ATP-dependent RNA helicase DED1	DED1	FGRNNNRDYRKAGGASAGGWGSSRSRDNSFR
-1.90173	-1.94382	-1.859	-1.97603	-1.88865	-1.821	-1.69857	-1.60752	-1.50809	-1.44013	S	2	___1	Casein kinase motif;downstream acidic motif 14;downstream acidic motif 2;downstream basic motif 1;downstream basic motif 6;upstream basic motif 1;upstream basic motif 14;upstream basic motif 15	0.999999	6.32774e-08	112.11	74.38	100.25	0.29574	12728000	P06634	572	ATP-dependent RNA helicase DED1	DED1	RKAGGASAGGWGSSRSRDNSFRGGSGWGSDS
0.581325	0.510892	0.457724	0.378307	0.569657	0.838496	1.01077	1.02003	0.94268	0.890521	S	2	___1	Dbf2 kinase motifs;downstream acidic motif 5;downstream basic motif 7;upstream acidic motif 7;upstream basic motif 10;upstream basic motif 3;upstream basic motif 8	0.994073	0.000859248	84.169	58.092	84.169	0.47429	25464000	P06634	581	ATP-dependent RNA helicase DED1	DED1	GWGSSRSRDNSFRGGSGWGSDSKSSGWGNSG
2.88599	2.79191	2.66249	2.41599	2.3693	2.41486	2.37279	2.30264	2.19506	2.15401	S	4	___1	Cdk kinase minimal serine motif;Chk1 kinase substrate motif;downstream acidic motif 11;downstream acidic motif 14;downstream acidic motif 3;downstream acidic motif 7;downstream basic motif 10;downstream basic motif 9;downstream Cdk basic motif;upstream acidic motif 1;upstream basic motif 3;upstream basic motif 4;upstream basic motif 7;upstream basic motif 9	0.999869	2.15471e-14	158.44	136.98	158.44	0.16307	177700000	P35732	260	RNA polymerase II degradation factor 1	DEF1	AAIATPKPKAVKKTESPLENVAELKKEISDI
-4.5145	-4.26729	-3.90576	-3.77513	-4.09838	-4.74393	-4.53368	-4.13718	-3.86135	-4.02604	S	4	___1	Cdk kinase minimal serine motif;downstream acidic motif 10;downstream acidic motif 11;downstream basic motif 15;upstream acidic motif 3	0.802969	0.000173207	80.984	70.837	80.984	0.18107	20354000	P35732	646	RNA polymerase II degradation factor 1	DEF1	NNYNYYQTQNGQEQQSPNQGVAQHSEDSQQK
-1.32013	-1.24076	-0.858053	-0.714589	-0.675735	-0.865551	-0.7061	-0.576086	-0.03956	0.0957946	T	5	___1	downstream acidic motif 14;downstream acidic motif 3;downstream acidic motif 4;downstream acidic motif 7;downstream basic motif 5;Plk full kinase substrate motif;Plk kinase motif DE;Plk kinase motif DE special 2;Plk kinase motif DE special 3;Plk kinase motif DEN;upstream acidic motif 10;upstream acidic motif 12;upstream acidic motif 14;upstream acidic motif 2;upstream acidic motif 3;upstream acid…	1	7.79061e-23	169.84	159.57	169.84	0.51695	64891000	P35732	357	RNA polymerase II degradation factor 1	DEF1	LEQEQDNVAAPEEEVTVVEEKVEISAVISEP
-0.0205709	-0.136336	-0.274972	-0.368851	-0.287371	-0.096002	-0.166718	-0.211552	-0.403127	-0.434126	S	3	___1	downstream basic motif 5;upstream acidic motif 11;upstream acidic motif 12;upstream acidic motif 13;upstream basic motif 7	0.998503	0.000346869	82.109	60.551	82.109	-0.02781	6805700	P35732	110	RNA polymerase II degradation factor 1	DEF1	NPEDDITYKSSNNSNSFTSTKHNSSNNYTQA
1.73204	1.77937	1.71446	1.74469	1.67075	1.63107	1.61336	1.62895	1.66538	1.7117	S	4	___1	Cdk kinase minimal serine motif;downstream acidic motif 10;downstream acidic motif 7;downstream basic motif 12;downstream basic motif 8;Plk kinase motif DE;Plk kinase motif DE special 2;Plk kinase motif DEN;upstream acidic motif 10;upstream acidic motif 2;upstream acidic motif 3;upstream basic motif 4;upstream basic motif 5;upstream basic motif 6;upstream basic motif 7;upstream basic motif 8	0.991039	3.56617e-14	155.28	134.84	145.61	-0.027838	97834000	Q08650	17	Diacylglycerol O-acyltransferase 1	DGA1	SGTFNDIRRRKKEEGSPTAGITERHENKSLS
2.15214	2.29791	2.41694	2.58099	2.50639	2.29336	2.03748	1.85816	1.84032	1.83469	S	3	___1	downstream acidic motif 7;downstream basic motif 1;downstream basic motif 10;downstream basic motif 14;downstream basic motif 9;Plk kinase motif DE;Plk kinase motif DEN;upstream acidic motif 14;upstream acidic motif 2;upstream basic motif 1;upstream basic motif 13;upstream basic motif 15;upstream basic motif 9	1	0.000427642	84.169	69.962	67.952	-0.029169	70029000	P32330	45	2-deoxy-glucose resistant protein 2	DGR2	KEKSQTKHLNIPGDRSRHSSIADSKRSSSRY
0.637884	0.683977	0.708597	0.934837	1.13143	1.30383	1.40926	1.47566	1.49775	1.5044	S	3	___1	downstream acidic motif 13;downstream acidic motif 14;downstream acidic motif 3;downstream acidic motif 7;downstream acidic motif 8;downstream basic motif 5;downstream basic motif 9;Plk kinase motif DEN;Plk kinase motif N;upstream acidic motif 1;upstream acidic motif 12;upstream basic motif 8	1	1.40339e-13	142.55	131.34	132.23	-0.046789	81712000	P32330	716	2-deoxy-glucose resistant protein 2	DGR2	FHLEAAGKINNHNNDSILENRMDERSSTEDN
1.01921	1.1554	1.3096	1.37137	1.2455	1.13325	1.16228	1.28077	1.34273	1.33259	S	3	___1	Dbf2 kinase motifs;downstream acidic motif 12;downstream acidic motif 3;downstream basic motif 10;downstream basic motif 5;downstream basic motif 6;upstream acidic motif 6;upstream basic motif 13;upstream basic motif 3;upstream basic motif 5	0.948163	0.000735024	80.014	57.969	79.286	0.048719	45512000	P32330	49	2-deoxy-glucose resistant protein 2	DGR2	QTKHLNIPGDRSRHSSIADSKRSSSRYDGGY
3.58811	3.55864	3.48303	3.32292	3.23473	3.24294	3.28877	3.29475	3.20755	3.14996	S	3	___1	downstream acidic motif 3;downstream acidic motif 5;downstream acidic motif 7;downstream basic motif 6;downstream basic motif 9;Plk kinase motif DEN;Plk kinase motif N	0.998941	6.17321e-67	230.49	203.34	218.87	0.4631	1168300000	P39517	14	ATP-dependent RNA helicase DHH1	DHH1	__MGSINNNFNTNNNSNTDLDRDWKTALNIP
1.52658	1.48673	1.47626	1.50453	1.65476	1.76991	1.70688	1.59773	1.54943	1.55367	S	3	___1	downstream basic motif 4;downstream basic motif 6;upstream acidic motif 10;upstream acidic motif 11;upstream acidic motif 4;upstream acidic motif 6;upstream basic motif 5	0.999964	9.15047e-08	120.96	97.11	83.397	0.2247	52623000	Q03063	330	Down-regulator of invasive growth 1	DIG1	MIPAEEYHFERDALLSANTKARSASTSTSTS
-5.40178	-5.12193	-4.40804	-3.89747	-3.42733	-3.18134	-3.17651	-3.31786	-3.38955	-3.33458	T	2	___1	Cdk kinase minimal threonine motif;downstream acidic motif 4;downstream basic motif 5;downstream basic motif 7;upstream basic motif 4;upstream basic motif 6	0.847663	0.00191276	85.813	60.339	85.813	-0.24593	1487900	P53924	46	E3 ubiquitin-protein ligase DMA2	DMA2	TTSSSGINPRNRASGTPSNERARPASGISSF
0.428432	0.356113	0.29255	0.438851	0.547585	0.594346	0.735347	1.0559	1.34213	1.48567	S	2	___1	downstream acidic motif 5;downstream acidic motif 7;downstream acidic motif 9;downstream basic motif 12	0.995295	6.56608e-37	161.17	132.27	157.95	-0.73354	122580000	P25453	2	Meiotic recombination protein DMC1	DMC1	______________MSVTGTEIDSDTAKNIL
-1.62541	-1.6862	-1.76324	-1.94086	-1.818	-1.58688	-1.63055	-1.71571	-1.72809	-1.62586	S	4	___1	Aurora kinase full motif;Aurora kinase motifs;Casein kinase motif;downstream acidic motif 2;downstream acidic motif 9;downstream basic motif 3;downstream basic motif 5;upstream acidic motif 13;upstream acidic motif 4;upstream basic motif 14;upstream basic motif 2	0.991099	0.00941071	57.578	39.33	57.578	-1.3631	7164400	P32660	1545	Phospholipid-transporting ATPase DNF1	DNF1	TREQMIATNQLDNRYSVERARTSLDLPGVTN
-0.100621	-0.105728	-0.0959373	-0.12131	-0.135081	-0.253838	-0.218125	-0.250496	-0.0522607	-0.0198714	S	2	___1	Aurora kinase motif special 2;Aurora kinase motifs;downstream acidic motif 4;downstream acidic motif 8;downstream acidic motif 9;downstream basic motif 11;upstream acidic motif 15;upstream acidic motif 4;upstream acidic motif 7;upstream basic motif 1;upstream basic motif 13;upstream basic motif 14;upstream basic motif 2;upstream basic motif 3	1	1.40095e-05	104.9	78.859	104.9	-0.8185	20097000	P54861	629	Dynamin-related protein DNM1	DNM1	DKKGQPVFDASDKKRSIAGDGNIEDFRNLQI
1.54607	1.68997	1.84586	2.10089	2.19399	2.28895	2.54042	2.8629	3.16394	3.2757	S	3	___1	Cdk kinase minimal serine motif;downstream acidic motif 11;downstream acidic motif 4;downstream basic motif 10;downstream basic motif 2;Plk kinase motif DE;Plk kinase motif DEN;upstream acidic motif 10;upstream acidic motif 15;upstream acidic motif 2;upstream acidic motif 4;upstream acidic motif 5;upstream basic motif 3	0.985292	2.92424e-42	222.31	206.86	212.32	0.12174	355770000	Q05610	47	Donuts protein 1	DON1	ELPSQDYTNVEEKESSPKTDFPLITKEHVNT
-4.97041	-5.168	-4.98685	-5.2504	-5.0031	-4.74426	-3.70152	-2.90968	-2.25399	-2.02209	T	3	___1	downstream acidic motif 14;downstream basic motif 3;Plk kinase motif DE;Plk kinase motif DEN;upstream acidic motif 1;upstream acidic motif 11;upstream acidic motif 2;upstream acidic motif 4;upstream basic motif 12;upstream basic motif 9	1	0.000705391	77.078	52.888	77.078	0.44869	3066700	Q05610	100	Donuts protein 1	DON1	CVLKELKIAFPEVDDTLIKAILIASQGVLEP
-2.26362	-1.96965	-1.46104	-0.737385	0.0509238	0.927789	1.65071	2.19562	2.55408	2.69534	S	3	___1	downstream acidic motif 1;downstream acidic motif 10;downstream acidic motif 12;downstream acidic motif 13;downstream acidic motif 14;downstream acidic motif 6;downstream acidic motif 9;downstream basic motif 5;Plk kinase motif DEN;Plk kinase motif N;upstream acidic motif 7;upstream acidic motif 8;upstream basic motif 13;upstream basic motif 4	1	3.92517e-18	176.45	124.58	106.16	-0.20044	298470000	Q05610	150	Donuts protein 1	DON1	PMKPISVEDYSKINVSEILQREIFDDIEDEF
-2.42131	-2.52442	-2.60544	-2.71781	-2.66941	-2.58125	-2.50402	-2.4676	-2.34115	-2.38717	S	4	___1	Casein kinase motif;Casein kinase motif special 2;Casein kinase motif special 3;downstream acidic motif 1;downstream acidic motif 2;downstream acidic motif 3;downstream acidic motif 4;downstream acidic motif 5;downstream acidic motif 7;downstream acidic motif 9;Plk kinase motif DE;Plk kinase motif DEN;upstream acidic motif 1;upstream acidic motif 14;upstream acidic motif 2;upstream acidic motif 7	0.999998	9.06938e-11	132.51	125.39	132.51	0.27302	141620000	Q05610	287	Donuts protein 1	DON1	NEPSNNLFDVLNCDESEEEEEQDVETNTSNQ
-2.32884	-2.18499	-1.96033	-1.16603	-0.358074	0.56736	1.18426	1.66439	1.74371	1.79309	T	3	___1	downstream acidic motif 6;downstream basic motif 4;downstream basic motif 9;upstream acidic motif 6;upstream basic motif 1;upstream basic motif 10;upstream basic motif 12;upstream basic motif 13;upstream basic motif 7;upstream basic motif 9	0.921837	1.43075e-08	136.24	107.92	136.24	0.26435	31462000	Q05610	16	Donuts protein 1	DON1	MGKKNRKGKENNAAKTSFLKVENIKNTNSGL
-3.37164	-3.02009	-2.61392	-1.78257	-1.0611	-0.144779	0.470323	0.934965	1.00554	1.03928	S	3	___1	Aurora kinase motifs;downstream acidic motif 15;downstream acidic motif 5;downstream basic motif 3;downstream basic motif 8;upstream acidic motif 7;upstream basic motif 10;upstream basic motif 11;upstream basic motif 13;upstream basic motif 14;upstream basic motif 2;upstream basic motif 8	0.887273	1.99836e-08	130.2	95.311	130.2	-0.010925	17067000	Q05610	17	Donuts protein 1	DON1	GKKNRKGKENNAAKTSFLKVENIKNTNSGLE
0.16007	0.0739383	0.206192	0.112608	0.293802	0.464606	0.785838	1.06668	1.49962	1.64841	S	3	___1	Casein kinase motif;downstream acidic motif 10;downstream acidic motif 2;downstream acidic motif 7;downstream acidic motif 8;downstream basic motif 14;downstream basic motif 9;upstream acidic motif 13;upstream acidic motif 3;upstream basic motif 10;upstream basic motif 15	0.999905	7.65053e-17	156.37	144.4	139.69	-0.057263	136980000	Q05610	35	Donuts protein 1	DON1	KVENIKNTNSGLELPSQDYTNVEEKESSPKT
-1.95579	-1.71425	-1.42073	-1.26635	-1.50065	-1.8261	-1.5909	-1.15362	-0.66719	-0.580948	S	2	___1	downstream acidic motif 8;downstream basic motif 2;upstream acidic motif 1;upstream acidic motif 4;upstream basic motif 5	0.97802	0.0254501	51.415	16.263	51.415	-0.58838	1842900	Q05610	205	Donuts protein 1	DON1	IGNISTPGSNREVAESTRNVAVAEGHNTILS
-0.651893	-0.628744	-0.601832	-0.702221	-0.733366	-0.741517	-0.772157	-0.881198	-0.9451	-0.957007	S	4	___1	downstream acidic motif 1;downstream acidic motif 10;downstream acidic motif 3;downstream acidic motif 6;downstream basic motif 11;downstream basic motif 12;downstream basic motif 13;downstream basic motif 14;downstream basic motif 15;Plk kinase motif DEN;Plk kinase motif N;upstream acidic motif 3;upstream acidic motif 4;upstream acidic motif 6;upstream basic motif 10;upstream basic motif 8	0.998495	3.24013e-07	108.49	94.901	102.97	0.32967	34918000	Q03921	244	Protein dopey	DOP1	PHLVNKIKMEAEENPSETETNDSHLDRKKRK
-1.97447	-1.90761	-1.90252	-1.60854	-1.53357	-1.50806	-1.66697	-1.79781	-1.84594	-1.8889	T	3	___1	Aurora kinase motifs;Cdk kinase full threonine motif;Cdk kinase minimal threonine motif;downstream basic motif 3;downstream basic motif 6;upstream acidic motif 15;upstream basic motif 2;upstream basic motif 4;upstream basic motif 5;upstream basic motif 7	1	0.0289618	42.599	28.604	42.599	-0.6657	1380700	Q04089	576	Histone-lysine N-methyltransferase, H3 lysine-79 specific	DOT1	ESLFSPAARGRRNRGTPVKYTR_________
-0.374002	-0.453101	-0.49889	-0.371979	-0.0683241	0.0677614	0.056285	0.0544931	0.0817231	0.151011	T	2	___1	Cdk kinase minimal threonine motif;downstream acidic motif 15;downstream basic motif 2;downstream basic motif 4;upstream acidic motif 13;upstream acidic motif 3;upstream basic motif 5	0.999997	0.00587109	72.23	54.321	72.23	-0.12634	2972400	P40059	623	Transcriptional regulatory protein DOT6	DOT6	PQDIALLNNFRSEAITPRPKPSSTTTSITTE
-0.0532596	0.107524	0.297388	0.593148	0.739738	0.8735	0.832097	0.825148	0.784104	0.765078	S	3	___1	Aurora kinase full motif;Aurora kinase motif special 2;Aurora kinase motifs;Dbf2 kinase motifs;downstream acidic motif 5;downstream basic motif 3;downstream basic motif 4;downstream basic motif 9;upstream acidic motif 1;upstream basic motif 2;upstream basic motif 3	1	0.00162129	68.551	29.533	68.551	0.021095	30035000	P40059	368	Transcriptional regulatory protein DOT6	DOT6	GSNTASTSNTNSRRESVIKKEFQQRLNNLSN
-1.63803	-1.73743	-1.68462	-1.69439	-1.73516	-1.88789	-2.08456	-2.20012	-2.26202	-2.28055	T	2	___1	downstream acidic motif 1;downstream acidic motif 13;downstream acidic motif 4;downstream acidic motif 6;downstream basic motif 8;upstream acidic motif 11;upstream acidic motif 15;upstream acidic motif 5;upstream acidic motif 8;upstream acidic motif 9;upstream basic motif 1;upstream basic motif 3;upstream basic motif 4	0.82547	1.81838e-07	125.36	101.93	125.36	-0.051123	5038900	Q04603	181	DNA polymerase epsilon subunit D	DPB4	DALQDVEESSEKKQKTESQDVETRVQNLEQT
-1.00166	-1.14752	-1.32887	-1.59037	-1.61676	-1.66935	-1.78013	-1.92148	-1.9241	-1.89522	T	3	___1	downstream acidic motif 6;downstream basic motif 1;upstream acidic motif 1;upstream acidic motif 12;upstream acidic motif 15;upstream acidic motif 3;upstream acidic motif 6;upstream basic motif 10;upstream basic motif 11;upstream basic motif 8	0.796169	0.00173039	68.034	57.549	68.034	-0.23109	7260000	Q04603	188	DNA polymerase epsilon subunit D	DPB4	ESSEKKQKTESQDVETRVQNLEQT_______
0.421248	0.326984	0.170637	0.0678444	0.0225667	-0.0474188	-0.103612	-0.181173	-0.144297	-0.142082	S	2	___1	Casein kinase motif;downstream acidic motif 11;downstream acidic motif 2;downstream acidic motif 4;downstream basic motif 6;upstream acidic motif 1;upstream acidic motif 10;upstream acidic motif 11;upstream acidic motif 13;upstream acidic motif 7;upstream basic motif 3;upstream basic motif 5;upstream basic motif 6	0.997879	6.92102e-08	126.12	107.02	73.435	0.022693	16317000	Q04603	183	DNA polymerase epsilon subunit D	DPB4	LQDVEESSEKKQKTESQDVETRVQNLEQT__
1.87326	1.81745	1.70557	1.56255	1.5138	1.50819	1.5172	1.5041	1.39679	1.37955	S	2	___1	Casein kinase motif;downstream acidic motif 1;downstream acidic motif 2;upstream acidic motif 5;upstream acidic motif 6;upstream acidic motif 7;upstream basic motif 10	1	5.28102e-10	138.24	128	138.24	0.0034596	578810000	Q05521	285	Diacylglycerol pyrophosphate phosphatase 1	DPP1	AVTHQRIPDEELHPLSDEGM___________
0.728278	0.766832	0.709109	0.789835	0.719387	0.660318	0.619572	0.611349	0.52182	0.470589	S	4	___1	Casein kinase motif;downstream acidic motif 10;downstream acidic motif 11;downstream acidic motif 2;downstream basic motif 13;Plk kinase motif DE;Plk kinase motif DEN;upstream acidic motif 1;upstream acidic motif 10;upstream acidic motif 2;upstream acidic motif 9;upstream basic motif 5	1	5.40079e-24	189.39	168.39	189.39	0.10199	51602000	P04802	14	Aspartate--tRNA ligase, cytoplasmic	DPS1	__MSQDENIVKAVEESAEPAQVILGEDGKPL
1.46579	1.47832	1.4178	1.4337	1.41102	1.4291	1.43457	1.44855	1.4666	1.499	S	2	___1	Casein kinase motif;Casein kinase motif special 2;downstream acidic motif 10;downstream acidic motif 11;downstream acidic motif 14;downstream acidic motif 2;downstream acidic motif 3;downstream basic motif 7	1	2.48488e-18	110.36	104	110.36	-0.0061699	128500000	P04802	2	Aspartate--tRNA ligase, cytoplasmic	DPS1	______________MSQDENIVKAVEESAEP
0.441811	0.285929	-0.00570782	-0.392418	-0.764526	-1.10738	-1.46967	-1.65758	-1.72087	-1.8125	S	3	___1	Casein kinase motif;Casein kinase motif special 2;Casein kinase motif special 3;downstream acidic motif 1;downstream acidic motif 2;downstream acidic motif 3;downstream acidic motif 4;downstream acidic motif 8;downstream basic motif 11;Plk kinase motif DE;Plk kinase motif DEN;upstream acidic motif 1;upstream acidic motif 14;upstream acidic motif 2;upstream acidic motif 5;upstream acidic motif 6;u…	0.999972	3.58418e-07	108.4	95.727	108.4	1.1117	31573000	P36152	206	Fe-S cluster assembly protein DRE2	DRE2	TEPKVYRVVDDLIEDSDDDDFSSDSSKAQYF
-1.88859	-1.76137	-1.81675	-1.83879	-2.07727	-2.25669	-2.16255	-2.07097	-1.9441	-1.87612	S	3	___1	Casein kinase motif;downstream acidic motif 1;downstream acidic motif 11;downstream acidic motif 13;downstream acidic motif 15;downstream acidic motif 2;downstream acidic motif 6;downstream basic motif 4;Plk kinase motif DE;Plk kinase motif DE special 2;Plk kinase motif DE special 3;Plk kinase motif DEN;upstream acidic motif 1;upstream acidic motif 14;upstream acidic motif 2;upstream acidic motif…	1	4.13238e-05	89.028	77.758	89.028	-0.080576	8213100	P32892	208	ATP-dependent RNA helicase DRS1	DRS1	LEKGGKDDEIDEEDDSEEAKADFYAPETEGD
-0.698433	-0.636856	-0.637575	-0.598822	-0.66561	-0.722107	-0.701715	-0.699146	-0.669687	-0.683619	S	2	___1	Cdk kinase full serine motif;Cdk kinase minimal serine motif;downstream acidic motif 10;downstream acidic motif 14;downstream basic motif 3;upstream acidic motif 3;upstream acidic motif 5;upstream acidic motif 7;upstream basic motif 11;upstream basic motif 13;upstream basic motif 15;upstream basic motif 8;upstream basic motif 9	0.993378	4.74189e-05	94.584	79.433	94.584	-0.4262	8964400	P38213	395	Protein DSF2	DSF2	RTRAKNKKDLESEGSSPIRSATNSLDFSGEN
0.155026	0.0221222	-0.0562552	-0.142444	-0.0535335	-0.022174	-0.0636347	-0.145411	-0.195414	-0.23438	T	3	___1	Casein kinase motif;Cdk kinase minimal threonine motif;downstream acidic motif 11;downstream acidic motif 2;downstream acidic motif 8;downstream basic motif 10;Plk kinase motif DE;Plk kinase motif DEN;upstream acidic motif 11;upstream acidic motif 2;upstream basic motif 15;upstream basic motif 7;upstream basic motif 9	0.999998	5.0335e-06	90.464	73.183	90.464	-0.67061	25265000	P07273	224	Transcription elongation factor S-II	DST1	KNNPDLKHKIANGDITPEFLATCDAKDLAPA
-0.209955	-0.326191	-0.371853	-0.44137	-0.333947	-0.256945	-0.247393	-0.268339	-0.347112	-0.373798	T	2	___1	Dbf2 kinase motifs;Ime2 kinase motif;upstream acidic motif 7;upstream acidic motif 9;upstream basic motif 15;upstream basic motif 3;upstream basic motif 5;upstream basic motif 8	0.95857	0.00411464	63.091	48.009	63.091	-0.18787	25554000	P53871	351	Probable glutamine amidotransferase DUG3	DUG3	KNVPPLEREGRTRPPTAVAHIA_________
-0.981338	-0.858846	-0.910487	-0.790734	-0.970791	-1.12505	-1.16584	-1.16296	-1.06107	-1.0438	S	3	___1	Cdk kinase full serine motif;Cdk kinase minimal serine motif;downstream acidic motif 11;downstream basic motif 3;downstream basic motif 9;Plk kinase motif DE;Plk kinase motif DEN;upstream acidic motif 10;upstream acidic motif 11;upstream acidic motif 2;upstream basic motif 4;upstream basic motif 5	0.908743	1.6808e-05	106.62	68.922	98.04	0.040699	14000000	Q06053	24	tRNA-dihydrouridine(47) synthase [NAD(P)(+)]	DUS3	SIVGDDNSTVKRQDTSPSKGIAHIKPEYIVP
-1.49471	-1.48403	-1.4875	-1.43187	-1.32673	-1.14372	-1.12059	-1.16915	-1.33446	-1.43427	S	3	___1	downstream acidic motif 11;downstream acidic motif 13;downstream basic motif 3;downstream basic motif 7;upstream basic motif 12;upstream basic motif 5	1	0.00292335	68.044	54.365	68.044	0.3592	3155400	Q06337	860	Chromatin modification-related protein EAF1	EAF1	SNGKSSSNLARNGQASAPRPNQKQYTEQDII
1.2501	1.18696	1.16292	1.10499	1.07018	0.981253	0.952119	0.951352	0.955019	0.937379	S	3	___1	Aurora kinase motifs;Cdk kinase minimal serine motif;downstream acidic motif 11;downstream acidic motif 12;downstream acidic motif 15;downstream acidic motif 5;downstream acidic motif 6;downstream basic motif 9;upstream acidic motif 12;upstream acidic motif 13;upstream acidic motif 5;upstream acidic motif 9;upstream basic motif 1;upstream basic motif 2	0.998406	0.000923394	71.895	54.693	71.895	0.04713	18246000	P53911	143	Chromatin modification-related protein EAF7	EAF7	PWEEYGELILENARKSPNSNEEYPRVEDMNE
1.25996	1.1615	1.05685	0.945389	0.953541	1.01363	0.93753	0.911447	0.871097	0.882119	S	3	___1	Aurora kinase motif special 2;Aurora kinase motifs;Cdk kinase minimal serine motif;Dbf2 kinase motifs;downstream basic motif 11;downstream basic motif 13;downstream basic motif 14;downstream basic motif 5;downstream basic motif 9;upstream basic motif 10;upstream basic motif 11;upstream basic motif 12;upstream basic motif 2;upstream basic motif 3;upstream basic motif 7;upstream basic motif 8;upstr…	0.991791	0.00116982	72.817	61.327	72.817	0.037951	46315000	P53911	411	Chromatin modification-related protein EAF7	EAF7	TSPKRKRRKAGSRKNSPPATRVSSRLRNKK_
-0.74957	-0.646388	-0.704948	-0.68061	-0.899452	-1.03738	-1.08558	-1.10188	-1.06478	-1.05811	S	3	___1	Casein kinase motif;Casein kinase motif special 2;downstream acidic motif 1;downstream acidic motif 2;downstream acidic motif 3;downstream basic motif 11;downstream basic motif 5;downstream basic motif 7;upstream acidic motif 10;upstream acidic motif 14;upstream acidic motif 3;upstream acidic motif 7;upstream acidic motif 9;upstream basic motif 15;upstream basic motif 4;upstream basic motif 8	1	7.72992e-05	90.05	60.243	87.568	-0.099122	9132400	P53911	225	Chromatin modification-related protein EAF7	EAF7	KEVQSDEKELQREHMSEEEQKMKSTNKTAAP
-0.315096	-0.502369	-0.670472	-0.978531	-0.975875	-0.96296	-0.893405	-0.846879	-0.87538	-0.964032	S	3	___1	downstream acidic motif 11;downstream acidic motif 14;downstream acidic motif 15;downstream acidic motif 3;downstream basic motif 12;downstream basic motif 13;downstream basic motif 8;downstream basic motif 9;upstream acidic motif 11;upstream acidic motif 15;upstream basic motif 4;upstream basic motif 9	0.896635	1.05983e-19	170.74	154.49	112.44	0.3798	40001000	P36041	282	Protein EAP1	EAP1	ETPTDLRPVIPRGPSSITDFLNLKRQDKKEE
-0.672924	-0.869623	-1.21801	-1.49114	-1.41505	-1.11709	-1.08122	-1.0407	-1.26098	-1.30643	S	3	___1	Aurora kinase motifs;downstream acidic motif 8;downstream basic motif 1;upstream acidic motif 1;upstream basic motif 2;upstream basic motif 8	0.999995	0.00153889	69.451	50.826	69.451	-0.3166	6247300	P36041	387	Protein EAP1	EAP1	TPHQSGSRLMSFFKESRSSTPNAESQLLSAS
-0.551558	-0.485876	-0.583976	-0.538454	-0.72451	-0.953696	-0.765341	-0.560145	-0.285059	-0.219159	S	3	___1	downstream basic motif 10;downstream basic motif 13;downstream basic motif 14;upstream acidic motif 10;upstream acidic motif 13;upstream acidic motif 8;upstream basic motif 1	0.999212	3.92903e-13	157.35	138.08	157.35	0.019622	21250000	P36041	30	Protein EAP1	EAP1	SGELSDSDTAAATHKSQQAISNLFQKLAKKG
0.19005	0.0873127	-0.0329874	-0.143561	-0.202667	-0.169395	-0.00214385	0.327318	0.640702	0.76817	S	3	___1	downstream acidic motif 1;downstream basic motif 4;downstream basic motif 9;upstream acidic motif 3;upstream acidic motif 5;upstream acidic motif 9;upstream basic motif 13	0.979825	3.84726e-16	158.5	143.08	158.5	-0.4388	83384000	P36041	327	Protein EAP1	EAP1	LSKTSIEQVNELETNSDLGKSSSSRFSSFFN
1.24156	1.24841	1.28821	1.46721	1.71827	1.97955	2.0844	2.15093	2.09576	2.04604	S	3	___1	Aurora kinase motifs;downstream acidic motif 11;downstream acidic motif 5;downstream acidic motif 6;downstream basic motif 1;downstream basic motif 3;upstream acidic motif 15;upstream basic motif 11;upstream basic motif 14;upstream basic motif 2;upstream basic motif 8	0.996931	0.000676764	73.022	46.898	61.409	-0.025814	45569000	P36041	517	Protein EAP1	EAP1	DRQLRQNKNPNGTRNSKGKQEETATPDLPQQ
1.36096	1.50483	1.57738	1.67058	1.51691	1.33501	1.53689	2.1376	2.81336	3.09891	S	5	___1	Cdk kinase full serine motif;Cdk kinase minimal serine motif;downstream acidic motif 11;downstream acidic motif 4;downstream acidic motif 8;downstream basic motif 3;downstream basic motif 5;upstream acidic motif 12;upstream acidic motif 4;upstream basic motif 10	0.973442	5.47558e-28	194.77	156.54	83.054	-0.13032	1045900000	Q04110	170	Protein ECM11	ECM11	NSSEYKLSLNGENTSSPAKEKSQEPIENPGS
4.09393	4.30324	4.46847	4.63297	4.494	4.2502	4.13398	4.13286	4.1996	4.19574	S	4	___1	Cdk kinase minimal serine motif;downstream acidic motif 10;downstream acidic motif 11;downstream acidic motif 5;downstream basic motif 14;downstream basic motif 15;downstream basic motif 4;downstream basic motif 9;upstream acidic motif 5;upstream acidic motif 9;upstream basic motif 11	0.999912	2.0927e-42	237.01	219.07	220.25	-0.0022137	1550900000	Q04110	16	Protein ECM11	ECM11	MTVIKTEPTTEVTLYSPPSKESLSKDDAHRK
2.88341	3.19377	3.52257	3.75853	3.73952	3.57037	3.29937	3.08289	3.02624	3.06369	T	4	___1	Cdk kinase minimal threonine motif;Cdk special 4;downstream acidic motif 10;downstream acidic motif 15;downstream basic motif 11;downstream basic motif 4;downstream basic motif 5;downstream basic motif 6;downstream basic motif 9;MAP kinase motif;upstream acidic motif 15;upstream acidic motif 8;upstream basic motif 10	0.999995	3.22973e-14	157.37	133.54	136.63	-0.025352	1440900000	Q04110	111	Protein ECM11	ECM11	DTPGIKTEHTAFQPLTPISKKRALKEKAASE
1.97677	3.01084	3.65193	3.92752	3.67115	3.15742	2.7709	2.41433	2.3214	2.19621	S	4	___1	Casein kinase motif;Casein kinase motif special 2;downstream acidic motif 2;downstream acidic motif 3;downstream basic motif 1;downstream basic motif 10;downstream basic motif 12;downstream basic motif 4;downstream basic motif 9;Plk kinase motif DE;Plk kinase motif DEN;upstream acidic motif 13;upstream acidic motif 2;upstream acidic motif 5;upstream acidic motif 8;upstream basic motif 12;upstream…	0.999997	1.40077e-15	157.14	142.37	154.34	-0.031629	170160000	Q04110	134	Protein ECM11	ECM11	LKEKAASEKCDSFDLSRDEKPYIQKKSKTLS
1.55641	1.68161	1.76067	1.87631	1.82837	1.83495	2.10335	2.46754	2.77355	2.89338	S	3	___1	downstream acidic motif 12;downstream acidic motif 5;downstream acidic motif 9;downstream basic motif 4;downstream basic motif 6;Plk kinase motif DEN;Plk kinase motif N;upstream acidic motif 11;upstream acidic motif 3;upstream basic motif 9	0.937669	5.47558e-28	194.77	156.54	116.86	0.2331	499590000	Q04110	169	Protein ECM11	ECM11	INSSEYKLSLNGENTSSPAKEKSQEPIENPG
3.69113	3.74458	3.65536	3.6865	3.4999	3.30515	3.39176	3.4525	3.63596	3.69061	S	4	___1	Casein kinase motif;downstream acidic motif 2;downstream acidic motif 5;downstream basic motif 12;downstream basic motif 14;Plk kinase motif DE;Plk kinase motif DEN;upstream acidic motif 10;upstream acidic motif 2;upstream basic motif 1;upstream basic motif 3	1	3.44982e-23	168.87	138.63	160.27	0.12229	1676400000	Q04110	176	Protein ECM11	ECM11	LSLNGENTSSPAKEKSQEPIENPGSYQKTRN
2.16684	2.39278	2.60705	2.72728	2.57151	2.29048	2.00887	1.7215	1.47029	1.28331	S	3	___1	Casein kinase motif;downstream acidic motif 10;downstream acidic motif 2;downstream basic motif 4;upstream acidic motif 3;upstream basic motif 10;upstream basic motif 12;upstream basic motif 13	0.973542	5.78617e-28	205.95	186.11	186.08	0.066428	345860000	Q04110	156	Protein ECM11	ECM11	IQKKSKTLSSVTEINSSEYKLSLNGENTSSP
-1.85796	-1.56632	-1.2419	-1.10444	-1.30442	-1.70244	-1.62946	-1.44448	-1.13611	-1.05284	Y	2	___1		0.98624	9.44192e-07	107.83	94.168	107.83	0.64649	17346000	Q04110	15	Protein ECM11	ECM11	_MTVIKTEPTTEVTLYSPPSKESLSKDDAHR
1.86607	2.1837	2.47393	2.56714	2.46461	2.34792	2.17495	1.89617	1.47629	1.23182	S	3	___1	Casein kinase motif;downstream acidic motif 2;downstream acidic motif 6;downstream acidic motif 7;downstream basic motif 13;downstream basic motif 14;downstream basic motif 5;downstream basic motif 8;upstream acidic motif 1;upstream acidic motif 4;upstream acidic motif 9;upstream basic motif 10;upstream basic motif 13;upstream basic motif 14;upstream basic motif 15;upstream basic motif 3;upstream…	0.99889	2.39932e-07	114.96	104.48	100.69	0.63642	85295000	Q04110	130	Protein ECM11	ECM11	KKRALKEKAASEKCDSFDLSRDEKPYIQKKS
1.34006	1.46772	1.62692	1.75678	1.79731	1.85057	1.79002	1.89544	1.96474	2.07338	S	3	___1	Cdk kinase full serine motif;Cdk kinase minimal serine motif;Cdk special 2;downstream basic motif 11;downstream basic motif 12;downstream basic motif 13;downstream basic motif 3;downstream basic motif 4;upstream acidic motif 12;upstream acidic motif 14;upstream basic motif 7	0.976554	6.57989e-06	109.84	92.557	88.075	0.032814	78524000	P38167	33	Protein ECM21	ECM21	SETDLNQSKGQPFQPSPTKKLGSMQQRRRSS
0.834845	0.913332	1.03249	1.27913	1.38575	1.46048	1.66721	1.82213	2.05132	2.09727	S	2	___1	Cdk kinase minimal serine motif;downstream basic motif 4;upstream acidic motif 15;upstream acidic motif 7;upstream basic motif 12;upstream basic motif 14;upstream basic motif 6	0.98989	5.1301e-05	98.257	66.989	48.741	-0.027769	56393000	P38167	1030	Protein ECM21	ECM21	DRSRFNNLDKLLSTPSPVNRSHNSSPTNGLS
1.26571	1.25543	1.2318	1.0121	0.887857	0.886542	0.883054	0.830693	0.667301	0.612241	S	3	___1	Aurora kinase motif special 2;Aurora kinase motifs;Dbf2 kinase motifs;downstream basic motif 6;downstream basic motif 8;upstream acidic motif 11;upstream acidic motif 9;upstream basic motif 14;upstream basic motif 2;upstream basic motif 3	0.99793	5.22807e-09	139.52	83.68	72.089	0.083557	55803000	P38167	527	Protein ECM21	ECM21	LKLTETESAQAHRRISNTLFSKVKNHLHMSS
1.7138	1.65113	1.56481	1.41099	1.37779	1.38701	1.37467	1.32338	1.25498	1.24908	S	3	___1	Aurora kinase motifs;Casein kinase motif;downstream acidic motif 2;downstream acidic motif 4;downstream basic motif 11;downstream basic motif 6;upstream acidic motif 10;upstream basic motif 15;upstream basic motif 2;upstream basic motif 6;upstream basic motif 7	0.999763	3.19287e-19	174.39	141.17	174.39	-0.10235	124160000	P38167	140	Protein ECM21	ECM21	RSSTSDTNRRTSGRLSVDQEPRISGGRYSQI
-1.76886	-2.00516	-2.13369	-2.49969	-2.24037	-1.89233	-1.99741	-2.05578	-2.34494	-2.38774	T	3	___1	Aurora kinase motifs;downstream acidic motif 12;downstream acidic motif 4;downstream basic motif 13;downstream basic motif 5;downstream basic motif 7;upstream basic motif 2;upstream basic motif 4	0.950026	0.0175329	53.557	39.563	53.557	-0.22441	3117900	P38167	1011	Protein ECM21	ECM21	FVSGNSGQGVARARATSVNDRSRFNNLDKLL
-1.03738	-1.03497	-0.929183	-0.925863	-0.833296	-0.857569	-0.788183	-0.766647	-0.81982	-0.860648	S	3	___1	Chk1 kinase substrate motif;Dbf2 kinase motifs;downstream acidic motif 10;downstream acidic motif 9;upstream acidic motif 14;upstream basic motif 3	0.754617	2.91827e-23	176.57	166.78	153.14	-0.067621	57893000	P38167	960	Protein ECM21	ECM21	PDLLSIQQLNLSRTTSVSGPSGYSDDAGVPN
0.353109	0.376568	0.422532	0.41114	0.313612	0.185532	0.271221	0.370573	0.502838	0.505761	S	2	___1	Dbf2 kinase motifs;downstream acidic motif 11;downstream acidic motif 3;downstream basic motif 12;downstream basic motif 4;downstream basic motif 6;upstream basic motif 3;upstream basic motif 5	0.999811	2.81062e-08	132.84	70.734	132.84	0.18263	29629000	P38167	1012	Protein ECM21	ECM21	VSGNSGQGVARARATSVNDRSRFNNLDKLLS
0.56606	0.588446	0.454677	0.466445	0.4125	0.500853	0.600374	0.713645	0.707182	0.771904	S	3	___1	Casein kinase motif;Casein kinase motif special 2;downstream acidic motif 2;downstream acidic motif 3;downstream basic motif 10;downstream basic motif 11;downstream basic motif 12;Plk kinase motif DE;Plk kinase motif DEN;upstream acidic motif 1;upstream acidic motif 11;upstream acidic motif 12;upstream acidic motif 2;upstream basic motif 4	1	9.56724e-10	127.59	90.036	127.59	-0.20872	50495000	Q06673	635	Protein ECM30	ECM30	PINDEILTSSHKNDDSHDDLILLSAKKKSAS
0.291834	0.177816	0.0205745	-0.0890119	-0.0877664	0.0180095	-0.0481963	-0.0785507	-0.188732	-0.160063	S	3	___1	downstream acidic motif 14;downstream basic motif 11;downstream basic motif 5;downstream basic motif 8;upstream acidic motif 12;upstream acidic motif 8;upstream basic motif 10;upstream basic motif 9	0.858655	3.97363e-10	131.31	122.21	128.74	0.12862	33211000	P32644	212	Putative ATP-dependent RNA helicase ECM32	ECM32	IAYEVKKENSTIQSSSSSNLRNFKGFKAVES
0.661422	0.807937	0.81036	0.83788	0.641246	0.467263	0.443652	0.436795	0.368828	0.358523	S	2	___1	downstream basic motif 1;downstream basic motif 12;upstream acidic motif 14;upstream basic motif 15;upstream basic motif 9	0.999975	2.67775e-12	147.83	119.74	147.83	-0.099816	50575000	P39998	257	Enhancer of mRNA-decapping protein 3	EDC3	KDQVLAKLGQMIISQSRSNSTSLPAANKQTT
1.25876	1.46471	1.52683	1.61562	1.4064	1.18824	1.18747	1.1829	1.19285	1.15706	S	2	___1	Dbf2 kinase motifs;downstream basic motif 13;downstream basic motif 15;downstream basic motif 8;upstream basic motif 13;upstream basic motif 3	0.874877	1.31118e-18	171.29	145.85	171.29	0.74266	59187000	P39998	261	Enhancer of mRNA-decapping protein 3	EDC3	LAKLGQMIISQSRSNSTSLPAANKQTTIRSK
-1.4342	-1.46197	-0.99518	-1.22025	-1.26596	-1.82503	-1.89831	-1.9036	-1.68233	-1.56538	S	3	___1	Cdk kinase full serine motif;Cdk kinase minimal serine motif;Cdk special 2;downstream basic motif 3;downstream basic motif 4;upstream acidic motif 15;upstream basic motif 4	0.992638	0.00157727	66.435	61.446	66.435	0.083263	3206000	P34216	527	EH domain-containing and endocytosis protein 1	EDE1	DTFSAQPPPVPKHASSPVKRTASTTLPQVPN
1.80839	1.84669	1.68948	1.72477	1.48854	1.20318	1.03591	0.949356	1.01919	1.0334	S	3	___1	Cdk kinase minimal serine motif;downstream acidic motif 14;downstream acidic motif 15;downstream basic motif 10;downstream basic motif 2;downstream basic motif 8;upstream acidic motif 1;upstream acidic motif 10;upstream acidic motif 11;upstream acidic motif 8	0.99985	2.692e-16	160.2	141.6	149.84	0.56711	118040000	P34216	1100	EH domain-containing and endocytosis protein 1	EDE1	ANSNEDGESVSSIQESPKISAQPKAKTINEE
4.44315	4.37001	4.27941	4.14967	4.12768	4.12578	4.09478	4.07955	4.09795	4.11851	T	3	___1	Cdk kinase minimal threonine motif;downstream acidic motif 7;downstream acidic motif 8;downstream basic motif 2;upstream basic motif 11;upstream basic motif 5	0.916367	7.87855e-05	103.87	71.031	66.073	-0.054943	607330000	P34216	1340	EH domain-containing and endocytosis protein 1	EDE1	ASLSKGPIVNRGVATTPKSLAVEELSGMGFT
-0.502979	-0.824333	-1.01353	-1.63424	-1.29349	-1.07956	-1.11039	-1.34309	-1.43232	-1.41854	T	3	___1	downstream basic motif 13;downstream basic motif 7;Plk kinase motif DEN;Plk kinase motif N;upstream basic motif 9	0.982248	2.59532e-10	124.3	105.83	96.379	0.031136	294070000	P34216	245	EH domain-containing and endocytosis protein 1	EDE1	VVNQPNRTTPLSANSTGVSSLTRHSTISRLS
-0.408209	-0.356851	-0.412315	-0.481012	-0.604803	-0.697007	-0.668799	-0.701976	-0.808505	-0.872117	S	3	___1	downstream acidic motif 10;downstream acidic motif 11;downstream acidic motif 12;downstream acidic motif 15;downstream acidic motif 9;downstream basic motif 13;downstream basic motif 6;downstream basic motif 8;Plk kinase motif DE;Plk kinase motif DEN;upstream acidic motif 13;upstream acidic motif 14;upstream acidic motif 2;upstream acidic motif 6;upstream basic motif 9	0.999997	2.26641e-14	149.22	133.79	114.27	0.66162	23880000	P34216	931	EH domain-containing and endocytosis protein 1	EDE1	HEDTVSKFVETTVENSNLNVNRVKDDEEKTE
3.10806	3.0124	2.88976	2.726	2.69605	2.67805	2.64526	2.6543	2.67053	2.70941	T	2	___1	downstream acidic motif 8;downstream acidic motif 9;downstream basic motif 3;upstream acidic motif 15;upstream basic motif 10;upstream basic motif 4	0.977305	7.87855e-05	103.87	71.031	93.166	-0.40499	453570000	P34216	1339	EH domain-containing and endocytosis protein 1	EDE1	DASLSKGPIVNRGVATTPKSLAVEELSGMGF
0.664925	0.657472	0.674364	0.61444	0.585709	0.568905	0.488743	0.460324	0.434231	0.47952	S	3	___1	downstream basic motif 11;upstream acidic motif 14;upstream basic motif 5	0.995516	5.1796e-29	205.98	181.45	139.11	-0.4327	285510000	P34216	241	EH domain-containing and endocytosis protein 1	EDE1	LEPVVVNQPNRTTPLSANSTGVSSLTRHSTI
1.5717	1.76412	1.90878	2.24129	2.18207	2.05204	2.092	2.24431	2.28046	2.20737	S	3	___1	downstream acidic motif 14;downstream acidic motif 6;downstream acidic motif 7;downstream basic motif 1;downstream basic motif 11;upstream acidic motif 3;upstream acidic motif 8;upstream basic motif 14;upstream basic motif 4	0.962159	2.46647e-20	172.55	142.45	172.55	0.084511	253120000	P34216	911	EH domain-containing and endocytosis protein 1	EDE1	AKSASNTDTTTKEATSRGNVHEDTVSKFVET
-1.04827	-1.01571	-0.861555	-0.851211	-0.898302	-0.983326	-0.906388	-0.781774	-0.74578	-0.757202	S	4	___1	Chk1 kinase substrate motif;Dbf2 kinase motifs;downstream acidic motif 15;downstream basic motif 14;upstream acidic motif 11;upstream acidic motif 13;upstream acidic motif 8;upstream basic motif 15;upstream basic motif 3	0.865803	2.0631e-32	209.42	191.13	209.42	0.04836	59579000	P34216	1008	EH domain-containing and endocytosis protein 1	EDE1	RFDGDLNEYGIPRSQSLTSSVANNAPQSVRD
0.101738	0.0571315	0.02227	-0.0518582	-0.0803844	-0.108767	-0.160088	-0.178071	-0.161274	-0.149472	S	3	___1	downstream acidic motif 3;downstream acidic motif 7;downstream basic motif 11;upstream acidic motif 4;upstream basic motif 13;upstream basic motif 14;upstream basic motif 5	0.995053	1.61658e-39	244.18	215.75	224.09	-0.03174	293770000	Q03653	564	Protein EFR3	EFR3	SKKGAQILLSRDNQISTSDLLSDSQVRTTPL
-0.284639	-0.288804	-0.129174	-0.100702	-0.203714	-0.361602	-0.472631	-0.422271	-0.296347	-0.275975	S	4	___1	downstream basic motif 4;downstream basic motif 6;upstream acidic motif 10;upstream acidic motif 11;upstream acidic motif 15;upstream acidic motif 3;upstream acidic motif 4;upstream acidic motif 7;upstream basic motif 8	0.999975	7.5204e-33	203.21	187.73	121.49	0.0077481	220050000	Q03653	771	Protein EFR3	EFR3	ENQNDDFKDANEDLHSLSSRGKIFSST____
-0.329648	-0.151717	0.13548	0.430019	0.499357	0.48738	0.619818	0.813263	1.01321	1.07032	S	3	___1	downstream acidic motif 6;downstream acidic motif 7;downstream basic motif 5;downstream basic motif 9;upstream basic motif 10;upstream basic motif 15;upstream basic motif 4;upstream basic motif 5;upstream basic motif 8;upstream basic motif 9	0.854482	0.000237836	82.707	61.754	79.393	0.0043637	29292000	Q02642	34	Nascent polypeptide-associated complex subunit beta-1	EGD1	KVGGTRRKLNKKAGSSAGANKDDTKLQSQLA
-1.58003	-1.45848	-1.21373	-0.826589	-0.658392	-0.54719	-0.603145	-0.595439	-0.57428	-0.584358	T	3	___1	Casein kinase motif;downstream acidic motif 2;downstream acidic motif 4;downstream acidic motif 6;upstream acidic motif 10;upstream acidic motif 11;upstream acidic motif 14;upstream acidic motif 3;upstream acidic motif 6;upstream basic motif 12;upstream basic motif 13	1	0.000152993	83.557	77.654	83.245	0.99038	106210000	Q02642	151	Nascent polypeptide-associated complex subunit beta-1	EGD1	AEKKDEAIPELVEGQTFDADVE_________
2.69489	2.56756	2.43869	2.22645	2.24551	2.33434	2.31406	2.32155	2.31523	2.3351	S	3	___1	Aurora kinase motifs;Cdk kinase minimal serine motif;downstream acidic motif 14;downstream basic motif 7;upstream acidic motif 1;upstream acidic motif 10;upstream basic motif 11;upstream basic motif 14;upstream basic motif 2;upstream basic motif 4;upstream basic motif 5;upstream basic motif 6	0.998734	9.83153e-09	133.96	93.238	133.96	0.11911	269280000	Q05050	151	Eisosome protein 1	EIS1	SKTSKESQTKRKSKESPGAAASKAYSMTMET
-0.903627	-0.968439	-1.0712	-1.19891	-1.29588	-1.32167	-1.39107	-1.40419	-1.38583	-1.41101	S	2	___1	Cdk kinase minimal serine motif;downstream acidic motif 11;downstream acidic motif 5;downstream acidic motif 8;downstream basic motif 14;downstream basic motif 9;upstream acidic motif 10;upstream acidic motif 11;upstream basic motif 7	0.999902	3.17098e-10	117.65	102.78	115.82	0.36349	40228000	Q05050	401	Eisosome protein 1	EIS1	FLSPEDITKIASGLISPVLGEVSERAEAQRA
3.78558	3.68927	3.61209	3.4511	3.4281	3.40687	3.32691	3.24583	3.16267	3.09638	S	2	___1	Chk1 kinase substrate motif;Dbf2 kinase motifs;downstream acidic motif 11;downstream basic motif 10;downstream basic motif 15;downstream basic motif 7;Plk kinase motif DEN;Plk kinase motif N;upstream basic motif 10;upstream basic motif 14;upstream basic motif 3;upstream basic motif 6	0.998837	5.81854e-26	200.67	170.9	171.09	-0.01036	918120000	Q05050	130	Eisosome protein 1	EIS1	TKAASKMGPKVVRNNSITSATSKTSKESQTK
-1.0372	-1.0533	-1.14094	-1.0823	-1.07781	-0.99711	-0.853083	-0.74305	-0.639218	-0.713531	S	2	___1	downstream acidic motif 5;downstream basic motif 15;downstream basic motif 7;Plk kinase motif DE;Plk kinase motif DEN;upstream acidic motif 15;upstream acidic motif 2;upstream acidic motif 5;upstream acidic motif 7;upstream basic motif 1;upstream basic motif 11	0.999766	0.0123184	64.04	8.4908	64.04	-1.1312	4877100	Q05050	441	Eisosome protein 1	EIS1	EAYNKSSNEWETMERSIISNDAKVLTTTANR
1.87154	1.94706	1.79483	1.99255	1.92102	1.87958	1.9929	2.14023	2.23423	2.18892	S	4	___1	Casein kinase motif;downstream acidic motif 13;downstream acidic motif 2;downstream acidic motif 6;downstream acidic motif 7;downstream basic motif 14;downstream basic motif 3;Plk kinase motif DEN;Plk kinase motif N;upstream acidic motif 7;upstream acidic motif 8;upstream basic motif 1;upstream basic motif 15	1	2.25725e-30	199.12	180.87	179.87	0.21363	112140000	Q05050	710	Eisosome protein 1	EIS1	KLIGMTSEEYLTQNKSVEKNVEDLPTQLEKI
2.8833	2.971	2.95967	3.10252	3.01543	2.8979	3.03461	3.20078	3.43715	3.48131	S	3	___1	downstream acidic motif 13;downstream acidic motif 4;downstream acidic motif 5;downstream acidic motif 8;downstream basic motif 10;downstream basic motif 3;Plk kinase motif DEN;Plk kinase motif N;upstream acidic motif 11;upstream acidic motif 8;upstream acidic motif 9;upstream basic motif 1;upstream basic motif 12;upstream basic motif 7	0.97911	1.25335e-22	181.77	160.37	149.99	-0.042241	468530000	Q05050	780	Eisosome protein 1	EIS1	VQTKEPEEKISIGNKSSGKEDANDCKSAEHS
0.502284	0.370678	0.37996	0.215101	0.327738	0.287538	0.0811807	-0.25557	-0.579148	-0.730222	S	2	___1	downstream acidic motif 13;downstream acidic motif 15;downstream acidic motif 4;downstream acidic motif 8;downstream basic motif 5;downstream basic motif 6;upstream acidic motif 1;upstream acidic motif 10;upstream acidic motif 15;upstream acidic motif 3;upstream basic motif 11;upstream basic motif 6;upstream basic motif 8	1	2.30607e-06	102.89	86.21	68.262	0.07459	20795000	Q05050	649	Eisosome protein 1	EIS1	ELSTKEARLKQLEVDSLINERKSELNATEIE
1.37521	1.13551	0.90264	0.56736	0.66072	0.838672	0.887407	0.808473	0.537266	0.141516	S	2	___1	downstream acidic motif 6;downstream acidic motif 7;downstream acidic motif 9;downstream basic motif 15;downstream basic motif 8	1	6.71316e-29	155.75	128.44	155.75	-0.033666	162430000	Q05050	2	Eisosome protein 1	EIS1	______________MSLISAVEDRDIHNIGK
-0.222796	-0.422407	-0.538462	-0.934081	-0.963207	-0.956836	-0.833224	-0.772365	-0.815901	-0.956089	T	3	___1	downstream basic motif 14;downstream basic motif 15;downstream basic motif 6;upstream acidic motif 10;upstream acidic motif 7;upstream acidic motif 9;upstream basic motif 1;upstream basic motif 8	0.875788	0.00460031	60.602	39.939	40.81	0.33819	313190000	Q05050	18	Eisosome protein 1	EIS1	LISAVEDRDIHNIGKTSGGGSRTSSITSSKK
1.37875	1.21506	1.08547	0.655344	0.566155	0.592911	0.632493	0.696858	0.657954	0.598912	S	4	___1	Aurora kinase motifs;downstream basic motif 13;downstream basic motif 14;downstream basic motif 5;upstream acidic motif 10;upstream acidic motif 11;upstream acidic motif 8;upstream basic motif 2;upstream basic motif 9	0.792171	0.00157573	63.69	47.551	60.602	0.094331	133450000	Q05050	19	Eisosome protein 1	EIS1	ISAVEDRDIHNIGKTSGGGSRTSSITSSKKS
1.69831	1.73589	1.54419	1.55646	1.2081	0.753526	0.70775	0.698604	0.912251	0.90879	T	2	___1	downstream acidic motif 10;downstream acidic motif 14;downstream acidic motif 15;downstream acidic motif 3;downstream acidic motif 6;downstream acidic motif 7;downstream acidic motif 9;downstream basic motif 12;downstream basic motif 13;downstream basic motif 4;upstream acidic motif 3;upstream acidic motif 4;upstream acidic motif 8;upstream basic motif 11;upstream basic motif 7	1	1.1135e-05	113.35	95.482	113.35	-2.3696	71076000	Q05050	720	Eisosome protein 1	EIS1	LTQNKSVEKNVEDLPTQLEKIEEGDELKKEE
4.06549	3.97842	3.82982	3.71031	3.63328	3.57512	3.49129	3.41896	3.37796	3.34074	S	3	___1	downstream acidic motif 6;downstream acidic motif 8;downstream acidic motif 9;downstream basic motif 10;downstream basic motif 5;upstream acidic motif 3;upstream acidic motif 6;upstream basic motif 7	0.97574	1.59188e-77	297	280.07	154.47	0.13367	1562300000	Q05050	763	Eisosome protein 1	EIS1	GVPVSTAAKEATETSSAVQTKEPEEKISIGN
0.464442	0.386007	0.353409	0.249481	0.227625	0.195498	0.135914	0.0822793	-0.0837363	-0.196048	T	3	___1	Casein kinase motif;downstream acidic motif 2;downstream basic motif 13;upstream acidic motif 13;upstream basic motif 14;upstream basic motif 5	0.892551	1.33669e-39	226.74	210.06	215.64	-0.325	91238000	Q05050	163	Eisosome protein 1	EIS1	SKESPGAAASKAYSMTMETTSLSSQTNSRSY
0.783898	0.781585	0.658129	0.797281	0.842731	0.93581	0.985603	1.10224	1.24635	1.32342	S	3	___1	Aurora kinase motifs;downstream basic motif 10;downstream basic motif 14;downstream basic motif 6;downstream basic motif 7;upstream acidic motif 15;upstream basic motif 2;upstream basic motif 9	0.815243	0.000687579	67.456	50.825	67.456	0.39607	580020000	Q05050	26	Eisosome protein 1	EIS1	DIHNIGKTSGGGSRTSSITSSKKSLKHGSKS
3.92069	4.01791	3.99515	4.09467	3.92968	3.70082	3.77737	3.86004	4.08397	4.11245	S	2	___1	Dbf2 kinase motifs;downstream basic motif 13;downstream basic motif 5;downstream basic motif 6;downstream basic motif 9;upstream basic motif 10;upstream basic motif 3	0.98644	1.53891e-18	186.41	142.64	155.15	-0.10179	1140600000	Q05050	27	Eisosome protein 1	EIS1	IHNIGKTSGGGSRTSSITSSKKSLKHGSKSL
1.15324	1.16033	1.14519	1.10002	1.08183	1.08797	1.04725	0.981039	0.954734	0.941164	T	3	___1	downstream acidic motif 9;downstream basic motif 13;downstream basic motif 14;downstream basic motif 15;downstream basic motif 5;downstream basic motif 8;upstream basic motif 12;upstream basic motif 5;upstream basic motif 8	0.912525	1.14196e-05	109.96	91.178	109.96	-0.13693	565730000	Q05050	132	Eisosome protein 1	EIS1	AASKMGPKVVRNNSITSATSKTSKESQTKRK
0.558826	0.486048	0.55683	0.459642	0.407603	0.364294	0.349294	0.386791	0.326973	0.233967	S	4	___1	Dbf2 kinase motifs;upstream acidic motif 14;upstream basic motif 3	0.881586	2.43854e-32	202.14	187.01	202.14	-0.89959	151380000	Q05050	179	Eisosome protein 1	EIS1	METTSLSSQTNSRSYSITSASSVLSGASGSF
0.529291	0.461835	0.375482	0.242816	0.206971	0.403465	0.349949	0.4176	0.204825	0.116727	S	3	___1	Aurora kinase motif special 2;Aurora kinase motif special 3;Aurora kinase motifs;Cbk1 kinase motif;Dbf2 kinase motifs;downstream acidic motif 5;downstream acidic motif 7;downstream basic motif 10;downstream basic motif 12;downstream basic motif 15;upstream acidic motif 10;upstream acidic motif 6;upstream basic motif 13;upstream basic motif 2;upstream basic motif 3;upstream basic motif 4	0.92578	0.0139861	53.169	34.389	53.169	-0.02711	17829000	Q05050	584	Eisosome protein 1	EIS1	ISRLQDAIVDHKRKISGYGNDLDAQKNRNIR
1.74592	1.84456	1.7941	2.0132	1.98555	1.95344	1.80211	1.68586	1.57271	1.46663	S	3	___1	downstream acidic motif 10;downstream acidic motif 4;downstream acidic motif 5;downstream acidic motif 8;downstream acidic motif 9;downstream basic motif 11;downstream basic motif 13;downstream basic motif 14;downstream basic motif 2;downstream basic motif 6;upstream acidic motif 13;upstream acidic motif 3;upstream acidic motif 7;upstream basic motif 12;upstream basic motif 14;upstream basic moti…	1	8.42473e-10	117.03	70.999	92.492	0.26512	73110000	Q05050	681	Eisosome protein 1	EIS1	KKEKLNLLEAMKDVASARGDDKIDEEKVKKL
-0.688265	-0.666171	-0.609176	-0.599827	-0.636118	-0.802341	-0.886561	-0.967905	-1.04141	-1.11608	S	3	___1	Casein kinase motif;downstream acidic motif 1;downstream acidic motif 11;downstream acidic motif 15;downstream acidic motif 2;downstream basic motif 12;downstream basic motif 8;upstream acidic motif 10;upstream acidic motif 11;upstream acidic motif 12;upstream acidic motif 15;upstream basic motif 14;upstream basic motif 6;upstream basic motif 7;upstream basic motif 9	0.918907	3.3595e-14	153.7	125.07	145.43	-0.1634	21472000	Q05050	701	Eisosome protein 1	EIS1	DKIDEEKVKKLIGMTSEEYLTQNKSVEKNVE
4.02776	3.98725	3.8814	3.84863	3.81404	3.80731	3.85371	3.89504	3.971	3.95729	S	3	___1	Aurora kinase motifs;downstream acidic motif 10;downstream acidic motif 13;downstream acidic motif 9;downstream basic motif 15;downstream basic motif 4;downstream basic motif 8;upstream acidic motif 15;upstream acidic motif 3;upstream acidic motif 4;upstream acidic motif 6;upstream basic motif 2;upstream basic motif 7	1	1.45579e-54	254.96	238.51	120.53	0.077824	992800000	Q05050	775	Eisosome protein 1	EIS1	ETSSAVQTKEPEEKISIGNKSSGKEDANDCK
3.71659	3.81299	3.71265	3.80821	3.56135	3.32494	3.32179	3.40764	3.54582	3.5307	S	4	___1	Casein kinase motif;downstream acidic motif 2;downstream acidic motif 6;downstream basic motif 12;downstream basic motif 5;upstream acidic motif 3;upstream acidic motif 6;upstream acidic motif 7;upstream basic motif 1;upstream basic motif 12;upstream basic motif 8	0.999999	1.54978e-39	224.36	177.23	133.16	-0.26321	974510000	Q05050	791	Eisosome protein 1	EIS1	IGNKSSGKEDANDCKSAEHSKEISVSQKAGN
1.33698	1.35455	1.3141	1.16712	0.965294	0.762138	0.682338	0.58249	0.590768	0.569208	S	2	___1	Casein kinase motif;downstream acidic motif 10;downstream acidic motif 11;downstream acidic motif 13;downstream acidic motif 15;downstream acidic motif 2;downstream basic motif 12;downstream basic motif 9	0.999989	5.63029e-16	102.37	93.509	78.934	-0.063055	84360000	Q03071	2	Elongin-C	ELC1	______________MSQDFVTLVSKDDKEYE
2.37846	2.26613	2.16159	1.98989	2.00352	2.04653	2.02266	2.00556	1.93328	1.90309	S	2	___1	Casein kinase motif;Casein kinase motif special 2;downstream acidic motif 1;downstream acidic motif 2;downstream acidic motif 3;upstream acidic motif 1;upstream acidic motif 15;upstream basic motif 14;upstream basic motif 6;upstream basic motif 8;upstream basic motif 9	1	1.68541e-18	186.3	182.46	128.88	0.12891	335890000	P36053	142	Transcription elongation factor 1	ELF1	ERIGQVKRGRGALVDSDDE____________
2.69942	2.73051	2.74098	2.85213	2.89347	2.90658	2.88309	2.8164	2.63338	2.55426	S	2	___1	Casein kinase motif;downstream acidic motif 10;downstream acidic motif 13;downstream acidic motif 14;downstream acidic motif 2;downstream basic motif 6	1	4.63933e-08	85.849	80.022	76.592	-0.18469	1796500000	Q04409	2	Putative glucokinase-2	EMI2	______________MSFENLHKVNAEALEDA
-0.65451	-0.578316	-0.700612	-0.629668	-0.708615	-0.851273	-0.845423	-0.895043	-0.869805	-0.844964	S	3	___1	downstream acidic motif 13;downstream acidic motif 6;downstream acidic motif 9;downstream basic motif 14;downstream basic motif 7;Plk kinase motif DE;Plk kinase motif DE special 2;Plk kinase motif DEN;upstream acidic motif 11;upstream acidic motif 13;upstream acidic motif 2;upstream acidic motif 3;upstream acidic motif 6;upstream basic motif 1;upstream basic motif 8	0.890671	4.45308e-10	130.85	114.16	130.85	-0.55441	10731000	Q08299	16	Siderophore iron transporter ENB1	ENB1	MLETDHSRNDNLDDKSTVCYSEKTDSNVEKS
-1.70723	-1.48037	-1.32456	-1.23517	-1.48562	-1.87243	-1.82227	-1.66946	-1.4168	-1.32037	S	3	___1	downstream acidic motif 1;downstream acidic motif 11;downstream acidic motif 5;downstream acidic motif 9;downstream basic motif 13;downstream basic motif 4;downstream basic motif 7;upstream acidic motif 12;upstream acidic motif 4;upstream basic motif 10;upstream basic motif 8	0.922304	1.11597e-05	97.551	83.872	89.231	-0.13333	8440700	P00924;P00925	251;251	Enolase 1;Enolase 2	ENO1;ENO2	AGHDGKIKIGLDCASSEFFKDGKYDLDFKNP
-3.0082	-2.88281	-2.8352	-2.82779	-2.85133	-2.97598	-2.88463	-2.95738	-2.949	-3.0167	S	3	___1	Aurora kinase motifs;Casein kinase motif;downstream acidic motif 1;downstream acidic motif 14;downstream acidic motif 2;downstream basic motif 15;upstream acidic motif 11;upstream acidic motif 12;upstream acidic motif 13;upstream acidic motif 14;upstream acidic motif 6;upstream basic motif 1;upstream basic motif 2	0.988403	0.00036893	76.85	47.522	76.85	0.30461	3687000	P38333	147	Essential nuclear protein 1	ENP1	IDEEDAAMFEQYFKKSDDFNSLSGSYNLADK
3.05693	3.00643	2.93497	2.91458	2.9324	2.95104	2.90934	2.86622	2.7628	2.71204	S	2	___1	Casein kinase motif;Casein kinase motif special 2;downstream acidic motif 1;downstream acidic motif 15;downstream acidic motif 2;downstream acidic motif 3;downstream acidic motif 9;downstream basic motif 11;downstream basic motif 4;downstream basic motif 8;Plk kinase motif DE;Plk kinase motif DEN;upstream acidic motif 1;upstream acidic motif 15;upstream acidic motif 2;upstream basic motif 10;upst…	1	1.83486e-59	273.3	225.74	273.3	0.28458	324190000	P48234	529	Ribosome biogenesis protein ENP2	ENP2	EGAAKRIRALTAAEESDEERIAMKDGRGHYD
-0.886204	-0.854818	-0.989125	-0.787105	-0.760814	-0.7825	-0.872597	-0.927137	-0.888181	-0.898755	S	2	___1	Cdk kinase full serine motif;Cdk kinase minimal serine motif;downstream basic motif 2;downstream basic motif 3;downstream basic motif special 2;upstream acidic motif 5;upstream basic motif 7	0.975484	0.00104029	83.862	37.4	78.655	-0.20595	17634000	Q12518	317	Epsin-1	ENT1	AMSNNPFAKSEQSSSSPKRNQLVAASSPQQL
3.11268	2.9899	2.7539	2.55871	2.54011	2.60496	2.49172	2.39648	2.15571	2.10466	T	2	___1	downstream acidic motif 14;downstream acidic motif 7;downstream basic motif 11;downstream basic motif 8;Plk kinase motif DEN;Plk kinase motif N;upstream acidic motif 7;upstream basic motif 1;upstream basic motif 10	0.999999	1.27326e-11	142.91	108.66	142.91	-0.79401	160440000	Q12518	346	Epsin-1	ENT1	QLQQQKQQEPLIQNRTGNQSMTDKYSKLNEL
0.218615	0.163047	0.080765	-0.0229256	-0.0215832	-0.00401457	-0.000758732	0.0933959	0.15795	0.241647	S	3	___1	Casein kinase motif;downstream acidic motif 1;downstream acidic motif 2;downstream acidic motif 4;downstream acidic motif 5;downstream acidic motif 6;downstream basic motif 15;downstream basic motif 9;upstream basic motif 1;upstream basic motif 10;upstream basic motif 11;upstream basic motif 13;upstream basic motif 15;upstream basic motif 5;upstream basic motif 6;upstream basic motif 7;upstream b…	0.999885	3.69837e-20	177.67	152.35	127.97	0.014414	31095000	Q12518	163	Epsin-1	ENT1	KGRNRKGRRRRGTGRSDENDDDLQRAISASR
-2.58883	-2.58312	-2.51991	-2.49312	-2.53077	-2.58907	-2.54563	-2.47107	-2.45905	-2.50446	T	3	___1	downstream acidic motif 10;downstream acidic motif 3;downstream basic motif 12;upstream acidic motif 13;upstream acidic motif 6;upstream basic motif 12;upstream basic motif 9	0.999952	8.97491e-32	201.17	183.03	201.17	-0.51615	103570000	Q12518	366	Epsin-1	ENT1	MTDKYSKLNELLATGTGIDTFGNVGEARIPA
1.29466	1.25785	1.23049	1.2263	1.2153	1.1669	1.21805	1.27142	1.27547	1.23941	T	2	___1	downstream acidic motif 7;downstream acidic motif 8;downstream basic motif 3;upstream basic motif 10	1	2.14972e-36	233.31	219.7	233.31	-0.95989	120610000	Q12518	395	Epsin-1	ENT1	PAQHTKTGTFINSQGTGYRQVSDDPNHNPFL
0.354617	0.456505	0.691229	0.843683	1.02557	1.13253	1.23689	1.2234	1.1206	1.00996	S	3	___1	downstream acidic motif 13;downstream acidic motif 6;downstream acidic motif 7;downstream acidic motif 8;downstream basic motif 1;downstream basic motif 10;downstream basic motif 11;downstream basic motif 12;Plk kinase motif DE;Plk kinase motif DEN;upstream acidic motif 1;upstream acidic motif 2;upstream acidic motif 6;upstream acidic motif 8;upstream acidic motif 9;upstream basic motif 5	0.999991	2.66059e-20	170.89	152.06	170.89	2.0528	67894000	Q05785	187	Epsin-2	ENT2	SSPSYQDDLEKALEESRITAQEDEQRRRELA
0.168194	0.209711	0.246405	0.226048	0.114557	-0.0913056	-0.116165	-0.163155	-0.0491401	-0.0215762	T	3	___1	downstream acidic motif 11;downstream acidic motif 7;downstream basic motif 8;upstream basic motif 1;upstream basic motif 4	0.997609	0.00735822	70.563	35.149	56.956	0.2391	8679000	Q05785	430	Epsin-2	ENT2	QQAQFQQQQPLKQTRTGNQSISDKYSDLNTL
-1.96399	-1.937	-1.89977	-1.82381	-1.89772	-2.15159	-2.05054	-1.89107	-1.65242	-1.60879	T	3	___1	downstream acidic motif 10;downstream acidic motif 3;downstream basic motif 12;upstream acidic motif 13;upstream acidic motif 9;upstream basic motif 12	0.995622	1.35319e-16	149.2	138.65	149.2	0.80207	49195000	Q05785	450	Epsin-2	ENT2	ISDKYSDLNTLLATGTGIDTFGNTGEARIPA
3.1244	3.09506	2.99969	2.96047	2.87276	2.83396	2.86178	2.90332	2.88067	2.84143	T	4	___1	downstream acidic motif 8;downstream basic motif 10;downstream basic motif 3;upstream basic motif 10	0.999999	6.67564e-42	221.04	199.43	221.04	-0.23884	383590000	Q05785	479	Epsin-2	ENT2	PAQHTKTGTFINSQGTGYKQVTNEPKNNPFL
4.53856	4.48291	4.20949	4.16659	4.0135	3.91095	3.86753	3.88544	3.87722	3.89151	T	2	___1	downstream basic motif 1;downstream basic motif 14;upstream acidic motif 15;upstream acidic motif 8;upstream basic motif 6	1	5.78325e-06	112.71	65.108	81.972	-0.20538	732240000	Q05785;Q12518	468;384	Epsin-2;Epsin-1	ENT2;ENT1	DTFGNTGEARIPAQHTKTGTFINSQGTGYKQ
-3.80038	-3.81061	-3.72369	-3.62952	-3.30863	-3.11589	-2.95262	-2.85373	-2.87346	-2.80446	S	3	___1	downstream acidic motif 3;downstream basic motif 10;downstream basic motif 5;downstream basic motif 6;downstream basic motif 9;Plk kinase motif DEN;Plk kinase motif N;upstream acidic motif 6;upstream acidic motif 7	0.999973	1.95389e-10	78.021	66.106	78.021	-0.1689	5397600	P47160	11	Epsin-3	ENT3	_____MSLEDTLANMSLYDAKKYFRKAQNVV
1.30475	1.26255	1.36267	1.41018	1.59827	1.7333	1.71961	1.70379	1.58255	1.55105	S	3	___1	Casein kinase motif;downstream acidic motif 2;downstream basic motif 15;downstream basic motif 8;upstream acidic motif 14;upstream basic motif 10;upstream basic motif 11;upstream basic motif 15;upstream basic motif 8	0.970926	8.45903e-16	144.27	113.03	144.27	0.025507	74782000	P47160	176	Epsin-3	ENT3	RETAKKYKGVAGGSASADGSLNSKAGFTSTK
0.036971	0.0154691	0.0127011	-0.0043146	0.0635555	0.106559	0.175783	0.243752	0.267878	0.286644	T	3	___1	Plk kinase motif DE;Plk kinase motif DEN;upstream acidic motif 10;upstream acidic motif 13;upstream acidic motif 2;upstream basic motif 15	0.999861	4.22147e-16	158.74	151.86	158.74	0.012282	181300000	P25087	382	Sterol 24-C-methyltransferase	ERG6	KPENAETPSQTSQEATQ______________
0.66057	0.678693	0.784407	0.685206	0.5891	0.564707	0.588733	0.680547	0.681883	0.693194	S	3	___1	downstream acidic motif 5;upstream acidic motif 3;upstream acidic motif 6;upstream basic motif 8;upstream basic motif 9	0.911826	3.50814e-17	167.16	159.83	85.146	-3.5433	297840000	P25087	375	Sterol 24-C-methyltransferase	ERG6	MMLFVARKPENAETPSQTSQEATQ_______
1.41781	1.28684	1.16859	0.96192	0.959887	0.946441	0.876675	0.790656	0.696886	0.662135	S	3	___1	Chk1 kinase substrate motif;downstream acidic motif 1;downstream acidic motif 11;downstream acidic motif 12;downstream acidic motif 3;downstream basic motif 14;downstream basic motif 15;downstream basic motif 8;Plk kinase motif DEN;Plk kinase motif N;upstream acidic motif 11;upstream acidic motif 12;upstream basic motif 3;upstream basic motif 8;upstream basic motif 9	1	2.11341e-26	197.79	180.09	151.99	-0.17321	70621000	Q03661	1326	Silent chromatin protein ESC1	ESC1	NAPDDIKRQQLLKNLSDLENYSQRLIEDSRR
2.57419	2.57549	2.42502	2.43053	2.2982	2.19262	2.11721	2.09587	2.12469	2.14087	S	4	___1	Aurora kinase motifs;downstream acidic motif 1;downstream acidic motif 11;downstream acidic motif 3;downstream acidic motif 4;downstream acidic motif 5;downstream acidic motif 6;downstream basic motif 10;downstream basic motif 14;downstream basic motif 9;upstream acidic motif 11;upstream acidic motif 14;upstream basic motif 2;upstream basic motif 4;upstream basic motif 6	0.999997	1.06726e-27	198.77	176.76	198.77	0.55911	85914000	Q03661	911	Silent chromatin protein ESC1	ESC1	NDNTEFSSTKYKVRNSDLEDDESLKKELTKA
1.33878	1.48297	1.51074	1.55907	1.34527	1.10238	1.1015	1.24275	1.52713	1.64604	S	2	___1	Cdk kinase minimal serine motif;Dbf2 kinase motifs;downstream basic motif 4;downstream basic motif 6;downstream basic motif 7;downstream basic motif 9;upstream basic motif 11;upstream basic motif 13;upstream basic motif 3;upstream basic motif 7;upstream basic motif 9	0.997674	0.0310679	48.036	48.036	47.599	0.18605	50694000	Q06340	151	Protein ESC2	ESC2	FPRSRSRSRSSIRSISPAGKYKRQKSSLLYT
-1.43806	-0.943849	-0.342801	0.0790571	0.307053	0.37055	0.343802	0.235922	0.0898908	0.00977512	T	3	___1	Casein kinase motif;downstream acidic motif 10;downstream acidic motif 2;downstream acidic motif 8;downstream basic motif 11;downstream basic motif 12;downstream basic motif 13;downstream basic motif 15;downstream basic motif 3;downstream basic motif 5;downstream basic motif 6;downstream basic motif 7;downstream basic motif 9;Plk kinase motif DE;Plk kinase motif DE special 2;Plk kinase motif DEN;…	0.971636	8.77626e-06	106.42	83.095	106.42	0.35905	18868000	Q06344	432	Pre-rRNA-processing protein ESF1	ESF1	LEGGNEKSSEDKEETTIEKIRRKEKERRKAR
-1.22452	-1.24143	-1.27776	-1.26318	-1.23711	-1.24517	-1.31856	-1.40607	-1.39063	-1.3879	S	2	___1	downstream acidic motif 11;downstream acidic motif 3;downstream acidic motif 9;downstream basic motif 6;upstream basic motif 4	0.754169	1.32591e-12	157.97	114.66	138.76	-0.19562	7493600	P38071	136	Enoyl-[acyl-carrier protein] reductase [NADPH, B-specific], mitochondrial	ETR1	LQANQGTWSNYRVFSSSSDLIKVNDLDLFSA
-0.156276	-0.16565	-0.0328133	-0.0417027	0.0454895	0.00369328	-0.114368	-0.157953	-0.181685	-0.0724992	S	3	___1	Casein kinase motif;downstream acidic motif 13;downstream acidic motif 15;downstream acidic motif 2;downstream basic motif 1;downstream basic motif 7;Plk kinase motif DE;Plk kinase motif DE special 2;Plk kinase motif DEN;upstream acidic motif 10;upstream acidic motif 2;upstream acidic motif 3;upstream acidic motif 7;upstream basic motif 12;upstream basic motif 13;upstream basic motif 14;upstream …	0.989746	0.000204483	83.37	57.504	78.69	-0.17117	21342000	Q08421	30	Enhancer of translation termination 1	ETT1	KKRKVESVEKKSDEPSRESTPVRSQMSVELD
-3.69173	-3.25315	-2.98328	-2.84786	-2.99239	-3.26068	-3.17863	-3.29494	-3.06619	-3.12624	S	3	___1	Casein kinase motif;downstream acidic motif 10;downstream acidic motif 11;downstream acidic motif 12;downstream acidic motif 2;downstream acidic motif 4;downstream acidic motif 5;downstream acidic motif 6;downstream acidic motif 8;upstream acidic motif 13;upstream acidic motif 14;upstream acidic motif 9;upstream basic motif 10;upstream basic motif 4	0.815435	0.000666766	68.689	51.809	68.689	-0.5066	14076000	Q08421	41	Enhancer of translation termination 1	ETT1	SDEPSRESTPVRSQMSVELDDDADLDDELAQ
-0.625348	-0.467782	-0.425226	-0.178695	-0.163976	-0.131163	-0.157835	0.0109992	0.204291	0.351186	S	3	___1	Cdk kinase full serine motif;Cdk kinase minimal serine motif;downstream basic motif 12;downstream basic motif 14;downstream basic motif 3;downstream basic motif 5;upstream basic motif 12;upstream basic motif 14;upstream basic motif 15;upstream basic motif 4;upstream basic motif 5;upstream basic motif 8	0.920382	0.00110062	73.9	46.802	73.9	-0.15416	10568000	P38261	22	Exocyst complex component EXO84	EXO84	KKARNNWKHVKKSASSPAKQKTPPSPAKPKQ
1.17394	1.23753	1.26856	1.36458	1.33025	1.17261	1.05365	1.14393	1.34629	1.5062	S	4	___1	Cdk kinase full serine motif;Cdk kinase minimal serine motif;downstream basic motif 3;downstream basic motif 5;downstream basic motif 6;downstream basic motif 7;Plk kinase motif DEN;Plk kinase motif N;upstream acidic motif 4;upstream basic motif 1;upstream basic motif 5	1	0.00107206	74.944	49.727	60.628	0.010704	24924000	P38261	482	Exocyst complex component EXO84	EXO84	YLQSTQQTPGRENNRSPNKNKRRSMGGSITP
-1.39364	-1.52734	-1.50003	-1.63688	-1.61537	-1.69152	-1.70295	-1.65246	-1.66768	-1.66907	S	3	___1	Casein kinase motif;Cbk1 kinase motif;Dbf2 kinase motifs;downstream acidic motif 14;downstream acidic motif 15;downstream acidic motif 2;downstream basic motif 1;downstream basic motif 11;downstream basic motif 9;Ime2 kinase motif;upstream basic motif 1;upstream basic motif 3	0.998413	0.000486851	83.204	66.178	62.891	-0.20381	5373600	P38261	523	Exocyst complex component EXO84	EXO84	YLLQNLTLSMHSRPRSRDMSSTAQRLKFLDE
-3.36059	-3.31784	-3.22934	-3.18711	-3.13127	-3.10113	-2.85558	-2.48322	-2.10343	-1.86049	S	3	___1	downstream acidic motif 4;downstream acidic motif 8;downstream acidic motif 9;downstream basic motif 11;downstream basic motif 14;Plk kinase motif DE;Plk kinase motif DEN;upstream acidic motif 2;upstream acidic motif 5;upstream basic motif 10;upstream basic motif 11;upstream basic motif 14;upstream basic motif 3	0.865318	1.10114e-12	143.83	111.64	120.9	-0.17137	3165500	P30624	622	Long-chain-fatty-acid--CoA ligase 1	FAA1	TKLAKKLGIMEQKDSSINIENYLEDAKLIKA
-1.44325	-1.531	-1.92255	-1.93222	-2.2181	-2.62944	-2.79233	-2.69735	-2.33715	-2.20604	T	3	___1	Cdk kinase minimal threonine motif;downstream basic motif 13;downstream basic motif 6;upstream acidic motif 7;upstream acidic motif 8;upstream basic motif 5	0.875209	0.00130275	71.153	50.252	71.153	-0.088407	9480600	P34756	392	1-phosphatidylinositol 3-phosphate 5-kinase FAB1	FAB1	QSIMTSGEDSKLFISTPPPPPKMAIPATKQG
-1.23143	-1.19281	-1.18386	-1.03663	-1.10414	-1.27302	-1.26587	-1.21018	-1.12368	-1.1478	T	2	___1	Cdk kinase minimal threonine motif;downstream acidic motif 13;downstream acidic motif 4;downstream acidic motif 8;downstream basic motif 7;downstream basic motif 9;upstream acidic motif 14;upstream acidic motif 5;upstream basic motif 6	1	0.000278426	83.292	70.173	73.758	-0.98152	21962000	P34756	1953	1-phosphatidylinositol 3-phosphate 5-kinase FAB1	FAB1	SEISSLVTTKEGLLNTPPIEGARDRTPQESQ
0.795533	0.801706	0.720034	0.667753	0.530541	0.313703	0.259028	0.21558	0.247658	0.256287	S	3	___1	downstream acidic motif 14;downstream basic motif 11;upstream acidic motif 10;upstream acidic motif 6;upstream acidic motif 7;upstream basic motif 1;upstream basic motif 11;upstream basic motif 14	0.82739	5.79163e-06	106.6	79.505	106.6	0.62436	17077000	P34756	1712	1-phosphatidylinositol 3-phosphate 5-kinase FAB1	FAB1	YKNVKDAVDEPLHSRSSGNNLSSANVKTLEA
2.73619	2.58289	2.47848	2.18402	2.28398	2.43681	2.3921	2.2937	2.02512	2.00316	S	3	___1	Chk1 kinase substrate motif;Dbf2 kinase motifs;downstream acidic motif 10;downstream acidic motif 9;downstream basic motif 15;downstream basic motif 2;downstream basic motif 6;downstream basic motif 8;Plk kinase motif DEN;Plk kinase motif N;upstream acidic motif 6;upstream acidic motif 7;upstream basic motif 12;upstream basic motif 3;upstream basic motif 4	0.997902	0.000132405	89.301	70.989	89.301	-0.026284	52949000	P53917	27	Factor arrest protein 11	FAR11	PIIRSVSLEDLKRNSSFKGNLKYKDEVTSHK
3.52476	3.42775	3.33926	3.11999	3.13697	3.22543	3.19459	3.13891	3.01166	3.03901	S	4	___1	Dbf2 kinase motifs;downstream acidic motif 1;downstream basic motif 10;downstream basic motif 12;Plk kinase motif DEN;Plk kinase motif N;upstream acidic motif 5;upstream basic motif 1;upstream basic motif 11;upstream basic motif 3;upstream basic motif 4	0.998069	2.05167e-20	189.59	170.27	189.59	0.0060502	346640000	P53917	81	Factor arrest protein 11	FAR11	LNMGRNSFHADKRNKSDGNISALTFKARSGL
1.39823	1.42726	1.45893	1.48944	1.38932	1.16065	1.17941	1.25274	1.43639	1.49721	S	2	___1	Dbf2 kinase motifs;downstream acidic motif 10;downstream acidic motif 3;downstream acidic motif 8;downstream basic motif 7;Plk kinase motif DEN;Plk kinase motif N;upstream acidic motif 10;upstream acidic motif 14;upstream acidic motif 9;upstream basic motif 3	0.770607	2.20612e-18	176.87	147.91	176.87	1.2933	87161000	P53917	939	Factor arrest protein 11	FAR11	YEISMEDLGYGHRNSSSQDLLNKESEYLNI_
4.11888	4.00519	3.90574	3.66919	3.67578	3.73186	3.69487	3.62523	3.46612	3.4635	S	2	___1	Casein kinase motif;Casein kinase motif special 2;Chk1 kinase substrate motif;Dbf2 kinase motifs;downstream acidic motif 2;downstream acidic motif 3;downstream basic motif 11;downstream basic motif 15;downstream basic motif 5;downstream basic motif 6;upstream basic motif 12;upstream basic motif 3;upstream basic motif 8	0.998862	1.84502e-12	148.28	128.08	109.66	0.99361	346610000	P53917	18	Factor arrest protein 11	FAR11	ASGRSHSKGPIIRSVSLEDLKRNSSFKGNLK
-0.38534	-0.367219	-0.343562	-0.233976	-0.128433	0.0450122	0.0143482	0.170679	0.154873	0.22505	S	4	___1	Cdk kinase full serine motif;Cdk kinase minimal serine motif;downstream acidic motif 15;downstream basic motif 13;downstream basic motif 14;downstream basic motif 3;downstream basic motif 5;upstream acidic motif 14;upstream acidic motif 3;upstream basic motif 12;upstream basic motif 8	0.949588	1.19564e-06	109.38	83.235	46.892	0.0036287	51286000	Q05040	167	Factor arrest protein 8	FAR8	LDTKPNPKQGPSESPSPTKVKSLFSTANKRE
3.06966	3.00193	2.8671	2.76974	2.76654	2.8291	2.78736	2.77185	2.70446	2.73143	S	3	___1	Casein kinase motif;Cdk kinase minimal serine motif;downstream acidic motif 12;downstream acidic motif 2;downstream acidic motif 4;downstream acidic motif 6;downstream acidic motif 7;downstream basic motif 5;downstream basic motif 8;upstream acidic motif 14;upstream basic motif 12;upstream basic motif 15;upstream basic motif 3	1	2.45169e-08	121.76	94.431	101.3	-0.063083	110740000	Q05040	69	Factor arrest protein 8	FAR8	RDLKHQLNQIQSKAVSPEGEKEEKHVPDSLL
-2.14038	-2.13021	-2.15242	-2.04028	-1.9055	-1.73378	-1.55748	-1.54669	-1.44687	-1.45237	S	3	___1	Cdk kinase minimal serine motif;downstream basic motif 15;downstream basic motif 5;downstream basic motif 7;upstream acidic motif 1;upstream acidic motif 12;upstream basic motif 10;upstream basic motif 6	0.963594	1.19564e-06	109.38	83.235	85.271	1.4272	42529000	Q05040	165	Factor arrest protein 8	FAR8	ALLDTKPNPKQGPSESPSPTKVKSLFSTANK
0.756166	0.707908	0.627204	0.539891	0.539993	0.572545	0.549294	0.533572	0.480882	0.479715	S	3	___1	downstream acidic motif 10;downstream acidic motif 11;downstream acidic motif 6;downstream acidic motif 8;downstream basic motif 1;downstream basic motif 12;downstream basic motif 9;upstream acidic motif 10;upstream acidic motif 13;upstream acidic motif 15;upstream basic motif 11;upstream basic motif 8	1	3.58129e-05	94.767	56.464	73.781	0.097779	20837000	Q05040	65	Factor arrest protein 8	FAR8	EGENRDLKHQLNQIQSKAVSPEGEKEEKHVP
2.34999	2.28712	2.13415	1.96786	1.93797	1.97398	1.9107	1.83393	1.71861	1.70463	S	4	___1	Cdk kinase minimal serine motif;downstream acidic motif 6;downstream acidic motif 9;downstream basic motif 10;downstream basic motif 13;downstream basic motif 14;upstream acidic motif 11;upstream acidic motif 4;upstream basic motif 12;upstream basic motif 5;upstream basic motif 6	1	6.46688e-11	133.38	120.19	128.55	-0.040833	234800000	P14540	313	Fructose-bisphosphate aldolase	FBA1	TGIRDYVLNKKDYIMSPVGNPEGPEKPNKKF
-2.05976	-1.98264	-1.8435	-1.74901	-1.78475	-1.97451	-1.9695	-1.92613	-1.75451	-1.71998	T	3	___1	downstream acidic motif 1;downstream acidic motif 12;downstream basic motif 11;upstream acidic motif 1;upstream acidic motif 10;upstream basic motif 5	0.999967	1.26309e-08	116.21	101.29	116.21	-0.43089	22831000	P14540	290	Fructose-bisphosphate aldolase	FBA1	FHTGIDNGVVKVNLDTDCQYAYLTGIRDYVL
2.81515	2.78929	2.81585	2.68593	2.64638	2.58517	2.5743	2.56076	2.58385	2.61491	S	4	___1	Aurora kinase motif special 2;Aurora kinase motifs;Casein kinase motif;Dbf2 kinase motifs;downstream acidic motif 2;downstream acidic motif 5;downstream acidic motif 7;downstream basic motif 13;upstream acidic motif 1;upstream basic motif 2;upstream basic motif 3	0.998512	2.6341e-62	275.02	238.91	243.17	-0.0079289	11114000000	P09201	12	Fructose-1,6-bisphosphatase	FBP1	____MPTLVNGPRRDSTEGFDTDIITLPRFI
-2.54968	-2.33045	-2.28968	-2.3949	-2.60423	-2.60867	-2.21183	-2.05197	-2.05522	-2.16198	S	3	___1	Cdk kinase minimal serine motif;downstream acidic motif 3;downstream acidic motif 4;downstream basic motif 5;downstream Cdk basic motif;Plk kinase motif DEN;Plk kinase motif N;upstream acidic motif 1;upstream acidic motif 15;upstream basic motif 8	1	0.000395632	75.463	58.095	75.463	-0.70939	10585000	P32604	446	Fructose-2,6-bisphosphatase	FBP26	ELSQSSTKLHQLLNDSPLEDKF_________
1.52869	1.54251	1.46796	1.50239	1.50177	1.56692	1.611	1.69922	1.72534	1.77437	S	3	___1	downstream acidic motif 10;downstream acidic motif 14;downstream acidic motif 15;downstream basic motif 3;upstream acidic motif 12;upstream acidic motif 4;upstream basic motif 11;upstream basic motif 13	0.972195	3.17384e-15	145.02	127.11	145.02	0.11074	173570000	P32604	435	Fructose-2,6-bisphosphatase	FBP26	TYKEKGTSQVGELSQSSTKLHQLLNDSPLED
0.480067	0.966127	1.73414	1.85546	1.51115	0.229706	0.214967	0.478734	1.19588	1.34973	S	4	___1	Aurora kinase motifs;Casein kinase motif;downstream acidic motif 2;downstream basic motif 11;downstream basic motif 12;downstream basic motif 3;downstream basic motif 9;upstream acidic motif 10;upstream acidic motif 12;upstream acidic motif 13;upstream acidic motif 15;upstream acidic motif 3;upstream acidic motif 4;upstream acidic motif 9;upstream basic motif 2;upstream basic motif 8	0.986508	1.32786e-05	104.55	79.991	104.55	0.50091	32307000	P38993	622	Iron transport multicopper oxidase FET3	FET3	EVDENEERQVNEDRHSTEKHQFLTKAKRFF_
0.225461	0.239702	0.317851	0.475495	0.630843	0.77149	1.05435	1.26443	1.50599	1.53522	S	2	___1	downstream basic motif 1;Plk kinase motif DE;Plk kinase motif DEN;upstream acidic motif 10;upstream acidic motif 2;upstream acidic motif 4;upstream acidic motif 6;upstream basic motif 11	1	1.59259e-13	159	136.81	156.6	-0.063823	90575000	P43561	620	Iron transport multicopper oxidase FET5	FET5	YHTLREILAENEIEVSRG_____________
1.98174	2.00917	2.06669	2.06667	1.94363	1.65844	1.40771	1.41799	1.59304	1.69221	T	2	___1	Cdk kinase full threonine motif;Cdk kinase minimal threonine motif;downstream acidic motif 8;downstream basic motif 11;downstream basic motif 2;downstream basic motif 3;downstream basic motif special 2;upstream acidic motif 9;upstream basic motif 11;upstream basic motif 6	1	5.86804e-08	118.71	96.966	114.39	0.072883	82104000	Q03898	68	Filament protein FIN1	FIN1	ISPNKTDGMKHSIQVTPRRIMSPECLKGYVS
1.98007	1.91763	1.78413	1.72248	1.70342	1.65088	1.52607	1.52591	1.48828	1.51351	S	2	___1	Casein kinase motif;Cdk kinase full serine motif;Cdk kinase minimal serine motif;downstream acidic motif 2;downstream basic motif 3;upstream basic motif 11;upstream basic motif 5;upstream basic motif 7;upstream basic motif 9	1	1.15604e-05	108.17	95.19	50.452	0.068195	43117000	Q03898	148	Filament protein FIN1	FIN1	GSLTRIRARFKNGLMSPERIQQQQQQHILPS
1.38516	1.33911	1.23684	1.11404	1.04443	0.963352	0.823186	0.881397	0.847456	0.938521	S	3	___1	Casein kinase motif;Cdk kinase minimal serine motif;Dbf2 kinase motifs;downstream acidic motif 11;downstream acidic motif 2;downstream basic motif 10;downstream basic motif 5;upstream acidic motif 15;upstream basic motif 12;upstream basic motif 3;upstream basic motif 4	1	7.79515e-09	138.24	93.388	130.56	-0.17936	37783000	Q03898	74	Filament protein FIN1	FIN1	DGMKHSIQVTPRRIMSPECLKGYVSKETQSL
0.732445	0.634187	0.735121	0.608662	0.686554	0.636641	0.386186	0.264891	0.159444	0.221011	S	2	___1	downstream basic motif 3;downstream basic motif 5;downstream basic motif 7;downstream basic motif 9;Plk kinase motif DE;Plk kinase motif DEN;upstream acidic motif 2;upstream acidic motif 8;upstream basic motif 14;upstream basic motif 6	0.854573	0.00199723	77.14	45.506	74.772	0.43931	13830000	Q03898	134	Filament protein FIN1	FIN1	TKLTFSNENKIGGDGSLTRIRARFKNGLMSP
3.21087	3.19944	3.12052	3.16313	3.07172	2.82157	2.57448	2.6812	2.9678	3.1391	S	4	___1	Casein kinase motif;downstream acidic motif 2;downstream basic motif 11;downstream basic motif 14;downstream basic motif 3;downstream basic motif 7;upstream acidic motif 12;upstream acidic motif 3;upstream basic motif 4;upstream basic motif 9	1	5.03201e-13	154.72	128.13	141.13	-0.12288	247680000	Q03898	88	Filament protein FIN1	FIN1	MSPECLKGYVSKETQSLDRPQFKNSNKNVKI
1.48819	1.44995	1.38639	1.41792	1.39275	1.31668	1.36908	1.47879	1.57557	1.61472	S	3	___1	Cdk kinase minimal serine motif;downstream acidic motif 11;downstream acidic motif 12;downstream acidic motif 15;downstream acidic motif 3;downstream acidic motif 4;downstream basic motif 10;downstream basic motif 13;downstream Cdk basic motif;upstream acidic motif 1;upstream acidic motif 9;upstream basic motif 3;upstream basic motif 5;upstream basic motif 6	0.996103	8.60999e-10	120.32	99.667	120.32	0.33299	48680000	P45976	50	Pre-mRNA polyadenylation factor FIP1	FIP1	GASSNPDIVKRQKFDSPVEETPATARDDRSD
2.1685	2.08649	1.92328	1.78623	1.76255	1.91756	2.08469	2.31678	2.45395	2.51335	S	4	___1	Aurora kinase motifs;Casein kinase motif;Casein kinase motif special 2;Casein kinase motif special 3;downstream acidic motif 14;downstream acidic motif 2;downstream acidic motif 3;downstream acidic motif 4;downstream acidic motif 6;downstream basic motif 1;upstream acidic motif 11;upstream acidic motif 9;upstream basic motif 1;upstream basic motif 2	1	7.32357e-52	267.96	247.51	267.96	-0.052923	201150000	P45976	27	Pre-mRNA polyadenylation factor FIP1	FIP1	LYGSDSELALPSSKRSRDDEADAGASSNPDI
-0.486292	-0.553455	-0.749545	-0.926733	-1.04795	-1.08989	-1.07056	-1.08891	-1.31305	-1.34793	S	2	___1	Cdk kinase minimal serine motif;downstream acidic motif 7;downstream acidic motif 9;downstream basic motif 2;upstream acidic motif 3	1	1.8314e-05	80.239	73.874	67.563	-0.36096	20011000	Q04952	5	1,3-beta-glucan synthase component FKS3	FKS3	___________MDFMSPKFSLTDVEYPAWCQ
1.17818	1.14393	1.14905	1.07582	0.953711	0.77888	0.78093	0.858419	0.995693	1.00328	S	3	___1	Casein kinase motif;Casein kinase motif special 2;Casein kinase motif special 3;downstream acidic motif 10;downstream acidic motif 14;downstream acidic motif 2;downstream acidic motif 3;downstream acidic motif 4;downstream acidic motif 7;downstream basic motif 5;Plk kinase motif DE;Plk kinase motif DEN;upstream acidic motif 10;upstream acidic motif 2;upstream acidic motif 4;upstream basic motif 1…	0.909281	3.50173e-23	173.65	153	173.65	-0.99091	85067000	Q04952	793	1,3-beta-glucan synthase component FKS3	FKS3	KLLSMEKSFLKEAESSHDEDRLEIPDALYDP
2.67366	2.72273	2.64142	2.73513	2.62683	2.52884	2.54762	2.62479	2.68973	2.72406	S	4	___1	downstream acidic motif 1;downstream acidic motif 11;downstream acidic motif 14;downstream acidic motif 4;downstream basic motif 6;downstream basic motif 7;Plk kinase motif DEN;Plk kinase motif N;upstream acidic motif 1;upstream acidic motif 7;upstream acidic motif 9;upstream basic motif 13;upstream basic motif 3;upstream basic motif 5	1	1.09602e-08	125.33	106.01	124.46	-0.16566	115210000	P39719	643	Flavin carrier protein 2	FLC2	IPKIQNDFDGKNKNDSELFELRKAVMDTNEN
4.14282	4.02071	3.90434	3.74449	3.81855	3.93556	3.89074	3.82491	3.5994	3.54877	S	4	___1	Casein kinase motif;downstream acidic motif 2;downstream acidic motif 7;downstream basic motif 10;downstream basic motif 5;Plk kinase motif DEN;Plk kinase motif N;upstream acidic motif 15;upstream acidic motif 3;upstream basic motif 10;upstream basic motif 14;upstream basic motif 5;upstream basic motif 7	0.992423	4.40424e-28	199.61	164.66	181.64	-0.066666	524880000	P53121	687	Putative flavin carrier protein 3	FLC3	EKILSKFSRPKNENASTDALRVEAPKQQTFP
0.888042	0.98703	0.966976	1.02994	0.887925	0.729906	0.750269	0.813506	0.935912	0.953904	Y	3	___1		1	3.20755e-08	111.65	82.925	111.65	-0.87615	32691000	Q03778	147	Riboflavin kinase	FMN1	LSVLPMVLSVGKNPFYGNDFKTMELHIIHDF
0.677592	0.726877	0.677078	0.720572	0.627003	0.557872	0.624075	0.687333	0.753573	0.763714	S	3	___1	downstream acidic motif 5;downstream acidic motif 6;downstream acidic motif 8;downstream basic motif 9;upstream acidic motif 11;upstream acidic motif 12;upstream acidic motif 15;upstream acidic motif 3;upstream acidic motif 5;upstream basic motif 8	0.985542	3.73554e-22	174.59	144.68	157.73	0.0139	255340000	Q04991	238	Protein FMP42	FMP42	EGLDENGRLIEGDTGSGIIPDEQERQSLIAI
-2.60807	-2.49455	-2.3414	-2.1336	-2.27628	-2.61095	-2.68745	-2.60799	-2.59132	-2.63996	S	4	___1	Aurora kinase motifs;downstream acidic motif 5;downstream acidic motif 7;downstream acidic motif 8;downstream acidic motif 9;downstream basic motif 14;downstream basic motif 6;upstream acidic motif 14;upstream acidic motif 3;upstream acidic motif 5;upstream acidic motif 6;upstream basic motif 2	0.999998	6.9796e-11	124.03	104.99	124.03	-0.2556	18650000	Q04991	249	Protein FMP42	FMP42	GDTGSGIIPDEQERQSLIAIEREEDSIPSRP
2.72523	2.83757	2.84286	2.92836	2.77283	2.60922	2.59431	2.59619	2.57772	2.53403	S	3	___1	Aurora kinase full motif;Aurora kinase motif special 2;Aurora kinase motifs;Dbf2 kinase motifs;downstream acidic motif 3;downstream acidic motif 7;downstream acidic motif 8;downstream basic motif 12;downstream basic motif 13;downstream basic motif 9;upstream acidic motif 11;upstream acidic motif 12;upstream acidic motif 13;upstream acidic motif 15;upstream basic motif 1;upstream basic motif 14;up…	0.999991	3.83847e-19	173.77	151.93	136.39	-0.21024	272840000	Q04991	269	Protein FMP42	FMP42	EREEDSIPSRPQRRKSVLETYVEDKLQKKSG
1.96823	1.89103	1.80881	1.67487	1.66028	1.62509	1.52326	1.43113	1.34423	1.33165	S	4	___1	Casein kinase motif;downstream acidic motif 2;downstream acidic motif 4;downstream acidic motif 8;upstream basic motif 13;upstream basic motif 4;upstream basic motif 5;upstream basic motif 7;upstream basic motif 9	1	4.08376e-24	179.54	170.05	179.54	0.60779	220270000	Q07651	290	SUR7 family protein FMP45	FMP45	NGKFFQKLKTRKQVPSAELEPAGDGGLAGPV
-1.2844	-1.55226	-1.58132	-2.02263	-1.82735	-1.71769	-1.86447	-2.03185	-2.35731	-2.35372	S	3	___1	downstream basic motif 1;downstream basic motif 10;downstream basic motif 11;downstream basic motif 6;Plk kinase motif DEN;Plk kinase motif N;upstream basic motif 1;upstream basic motif 10	0.805211	0.00112485	69.345	54.899	69.345	0.098059	4391100	P53739	882	Flippase kinase 1	FPK1	TNSYGKIAYTPNSNRSRSNSHRTFFKR____
1.73207	1.83963	1.73279	1.83379	1.71514	1.64451	1.71829	1.78679	1.93367	1.97398	S	3	___1	Dbf2 kinase motifs;downstream acidic motif 7;downstream basic motif 4;upstream acidic motif 11;upstream acidic motif 14;upstream basic motif 1;upstream basic motif 3;upstream basic motif 5;upstream basic motif 6;upstream basic motif 8;upstream basic motif 9	0.818319	0.00136405	69.01	54.038	69.01	0.12322	49200000	P53739	481	Flippase kinase 1	FPK1	SDFPEPRRSRRLRTKSFSNKFQDIMVGPQSF
-0.763304	-0.671666	-0.685295	-0.694355	-0.878686	-0.964623	-0.969026	-0.959347	-0.97	-1.00484	S	2	___1	Aurora kinase full motif;Aurora kinase motif special 2;Aurora kinase motifs;Dbf2 kinase motifs;downstream acidic motif 7;downstream basic motif 10;downstream basic motif 11;downstream basic motif 4;upstream basic motif 2;upstream basic motif 3;upstream basic motif 6	1	0.0343964	53.517	29.295	53.517	0.054495	7604800	Q07825	56	Putative Xaa-Pro aminopeptidase FRA1	FRA1	CTCSPGLLSRQGRRASLFLRQLENSRRSSSM
1.35225	1.27704	1.14601	0.971999	0.877738	0.809124	0.805916	0.751604	0.694817	0.632675	S	3	___1	Aurora kinase motif special 2;Aurora kinase motifs;Dbf2 kinase motifs;downstream acidic motif 3;downstream acidic motif 9;downstream basic motif 6;downstream basic motif 8;upstream basic motif 2;upstream basic motif 3;upstream basic motif 5;upstream basic motif 9	0.991253	8.53057e-06	110.98	85.591	110.98	0.12815	16856000	Q99332	34	Protein HPH1	FRT1	LPPSFPRGFCKGRRASSGDAVKIKESGLQPQ
0.401271	0.455148	0.573515	0.633212	0.744847	0.907532	1.30255	1.56202	1.83954	1.89394	S	4	___1	Casein kinase motif;downstream acidic motif 11;downstream acidic motif 12;downstream acidic motif 2;downstream acidic motif 5;downstream acidic motif 7;downstream acidic motif 9;downstream basic motif 4;downstream basic motif 8;Plk kinase motif DE;Plk kinase motif DEN;upstream acidic motif 2;upstream acidic motif 5;upstream acidic motif 6;upstream acidic motif 7;upstream acidic motif 8;upstream a…	1	9.70756e-44	240.34	224.07	240.34	-0.3978	145570000	P38310	106	Iron transporter FTH1	FTH1	SRPLNVEEEEEIYEYSNELRDQDRESDEHTA
1.21344	1.21192	1.25934	1.26452	1.27697	1.27469	1.29012	1.28816	1.30277	1.31517	S	2	___1	downstream acidic motif 6;Plk kinase motif DE;Plk kinase motif DEN;upstream acidic motif 11;upstream acidic motif 2;upstream acidic motif 9;upstream basic motif 3;upstream basic motif 5;upstream basic motif 6	0.98067	1.31201e-14	162.67	156.82	162.67	0.58612	727430000	P38310	453	Iron transporter FTH1	FTH1	SSTSEPDSQRRSKDSSVPLIIDSSGSAN___
2.55901	2.7045	2.69117	2.85883	2.71276	2.52912	2.56614	2.65276	2.82939	2.88305	S	4	___1	Aurora kinase motifs;Casein kinase motif;downstream acidic motif 1;downstream acidic motif 2;downstream acidic motif 6;downstream basic motif 13;downstream basic motif 15;downstream basic motif 9;upstream acidic motif 1;upstream acidic motif 12;upstream acidic motif 15;upstream acidic motif 3;upstream acidic motif 5;upstream acidic motif 8;upstream basic motif 2;upstream basic motif 6	0.999987	1.2437e-48	255.22	219.46	208.52	-0.069625	472120000	P38310	116	Iron transporter FTH1	FTH1	EIYEYSNELRDQDRESDEHTADNVKLYQKLK
-1.54577	-1.5503	-1.43885	-1.34058	-1.15277	-1.1694	-1.18645	-1.32389	-1.32303	-1.29493	S	3	___1	Aurora kinase motifs;Casein kinase motif;downstream acidic motif 10;downstream acidic motif 2;downstream basic motif 1;upstream acidic motif 14;upstream acidic motif 5;upstream acidic motif 7;upstream basic motif 1;upstream basic motif 2	0.993387	5.65531e-16	154.42	148.51	74.062	2.6848	119200000	P38310	449	Iron transporter FTH1	FTH1	SELNSSTSEPDSQRRSKDSSVPLIIDSSGSA
-2.6128	-2.73585	-2.81032	-2.79874	-2.74888	-2.64638	-2.73326	-2.73237	-3.00559	-3.20973	S	3	___1	Aurora kinase motifs;downstream acidic motif 7;upstream acidic motif 1;upstream acidic motif 10;upstream acidic motif 8;upstream basic motif 2;upstream basic motif 4;upstream basic motif 5	0.868379	0.000454671	81.884	72.315	74.062	2.6848	83023000	P38310	452	Iron transporter FTH1	FTH1	NSSTSEPDSQRRSKDSSVPLIIDSSGSAN__
1.52187	1.68646	1.93636	2.10707	2.24807	2.40254	2.48968	2.52471	2.47109	2.45494	S	3	___1	downstream acidic motif 12;downstream acidic motif 14;downstream acidic motif 15;downstream basic motif 10;downstream basic motif 11;downstream basic motif 4;upstream acidic motif 14;upstream acidic motif 15;upstream acidic motif 9;upstream basic motif 12;upstream basic motif 13;upstream basic motif 6;upstream basic motif 7;upstream basic motif 8	0.966366	1.76655e-12	154.66	117.07	130.23	-0.27827	118980000	P39730	258	Eukaryotic translation initiation factor 5B	FUN12	EEKKLLERRRAALLSSGNVKVAGLAKKDGEE
0.1317	0.193979	0.323278	0.279822	0.221231	0.0791312	0.00395548	-0.0529688	0.127969	0.145723	S	3	___1	Cdk kinase minimal serine motif;downstream basic motif 10;downstream basic motif 11;downstream basic motif 14;downstream basic motif 15;downstream basic motif 2;downstream basic motif 4;downstream basic motif 6;upstream basic motif 10;upstream basic motif 3;upstream basic motif 6	0.765552	0.00240685	63.816	42.946	63.816	-0.083695	9521600	P53913	155	Protein FYV6	FYV6	TSLGSKTQIKGVKTSSPKPKIKVSIKKLGRK
1.58285	1.58928	1.4919	1.55758	1.49547	1.41821	1.41126	1.43341	1.42995	1.40781	T	2	___1	Casein kinase motif;Cdk kinase minimal threonine motif;Chk1 kinase substrate motif;Dbf2 kinase motifs;downstream acidic motif 12;downstream acidic motif 14;downstream acidic motif 2;downstream acidic motif 8;downstream basic motif 10;downstream basic motif 11;downstream basic motif 4;Plk kinase motif DE;Plk kinase motif DEN;upstream acidic motif 11;upstream acidic motif 13;upstream acidic motif 1…	1	0.000107574	99.305	70.223	96.936	-0.3635	42834000	P46949	167	Protein FYV8	FYV8	NEDLDNLIEQISREMTPEIRQTSDFRRDSDS
-0.969676	-1.06918	-1.42785	-1.55005	-1.85741	-2.11558	-2.21187	-2.07228	-1.89772	-1.84619	S	3	___1	Casein kinase motif;downstream acidic motif 12;downstream acidic motif 2;downstream acidic motif 6;downstream basic motif 1;downstream basic motif 14;downstream basic motif 15;downstream basic motif 8;upstream acidic motif 10;upstream acidic motif 3;upstream acidic motif 7;upstream acidic motif 9;upstream basic motif 14	1	1.29562e-20	182.31	170.86	182.31	-0.013771	26297000	P46949	163	Protein FYV8	FYV8	NRAVNEDLDNLIEQISREMTPEIRQTSDFRR
0.517844	0.581892	0.648551	0.793053	0.783128	0.681774	0.66533	0.739945	0.868594	0.910475	S	3	___1	downstream acidic motif 1;downstream acidic motif 11;downstream acidic motif 14;downstream basic motif 10;downstream basic motif 5;upstream acidic motif 12;upstream acidic motif 5;upstream acidic motif 7;upstream basic motif 14;upstream basic motif 6	0.999974	2.22899e-07	112.13	92.46	112.13	0.074842	89911000	P46949	100	Protein FYV8	FYV8	SKSDISPSDKEVGYLSDGVPKLMASRESVEL
0.65895	0.600315	0.610239	0.527539	0.499337	0.351829	0.0625032	-0.152397	-0.26117	-0.313632	S	3	___1	Cdk kinase full serine motif;Cdk kinase minimal serine motif;downstream basic motif 3;downstream basic motif 7;Plk kinase motif DEN;Plk kinase motif N;upstream basic motif 15;upstream basic motif 8	0.993875	2.17811e-05	89.846	74.691	89.846	-0.4027	23824000	P19659	810	Mediator of RNA polymerase II transcription subunit 15	GAL11	RSASNTAKSTPNTNPSPLKTQTKNGTPNPNN
1.70784	1.65641	1.52964	1.31624	1.19149	1.18831	1.14992	1.05867	0.819248	0.754807	S	3	___1	Casein kinase motif;Casein kinase motif special 2;Cdk kinase minimal serine motif;downstream acidic motif 15;downstream acidic motif 2;downstream acidic motif 3;downstream basic motif 8;downstream Cdk basic motif;upstream acidic motif 1;upstream acidic motif 14;upstream acidic motif 8;upstream basic motif 3;upstream basic motif 5;upstream basic motif 6	0.99984	9.6374e-07	110.74	81.408	95.767	0.02124	61068000	P19659	1034	Mediator of RNA polymerase II transcription subunit 15	GAL11	PDSNIMSDSKKIKVDSPDDPFMTKSGATTSE
-0.566063	-0.561437	-0.670951	-0.789439	-0.87451	-0.785122	-0.766411	-0.886345	-1.03526	-1.1613	S	3	___1	Aurora kinase motif special 2;Aurora kinase motifs;downstream basic motif 12;upstream basic motif 2;upstream basic motif 3	0.775846	0.00535482	60.602	49.658	60.602	-0.013671	8629000	P19659	783	Mediator of RNA polymerase II transcription subunit 15	GAL11	NTIPVTSIPSTNKKLSISNAASQQPTPRSAS
-2.60983	-2.47503	-2.33902	-2.26882	-2.31323	-2.39377	-2.41598	-2.41692	-2.5778	-2.63796	S	3	___1	Casein kinase motif;downstream acidic motif 2;downstream acidic motif 8;downstream basic motif 12;upstream basic motif 4	0.884633	3.38456e-15	142.88	121.26	142.88	-0.87269	6226900	P19659	730	Mediator of RNA polymerase II transcription subunit 15	GAL11	APGNNIPYMNHKNTSSMDFLNSMENTPKVPV
-1.93578	-1.8676	-1.6744	-1.52243	-1.41488	-1.47927	-1.52826	-1.55425	-1.51763	-1.42118	S	3	___1	downstream basic motif 14;downstream basic motif 9;upstream acidic motif 14;upstream acidic motif 8;upstream basic motif 4	0.99991	0.000235623	82.578	61.677	82.578	0.047603	8187600	P19659	746	Mediator of RNA polymerase II transcription subunit 15	GAL11	MDFLNSMENTPKVPVSAAATPSLNKTINGKV
0.891109	0.894024	0.760148	0.707086	0.537119	0.51254	0.471778	0.44137	0.262072	0.251951	S	2	___1	downstream acidic motif 6;downstream basic motif 14;downstream basic motif 9;upstream basic motif 1	0.77219	1.39682e-13	166.87	124.71	166.87	0.16123	81484000	P04386	709	Regulatory protein GAL4	GAL4	YVSPGSVGPSPVPLKSGASFSDLVKLLSNRP
1.2949	1.27961	1.16615	1.14301	1.01191	0.900341	0.839869	0.77125	0.5963	0.581158	S	3	___1	downstream acidic motif 3;downstream basic motif 11;downstream basic motif 15;downstream basic motif 6;upstream basic motif 4	0.81655	2.04483e-18	178.1	136.98	111.94	-0.16809	46123000	P04386	712	Regulatory protein GAL4	GAL4	PGSVGPSPVPLKSGASFSDLVKLLSNRPPSR
1.33055	1.39949	1.25635	1.26029	0.973077	0.72574	0.731519	0.69032	0.604934	0.544093	S	3	___1	Dbf2 kinase motifs;downstream basic motif 1;downstream basic motif 15;downstream basic motif 9;Ime2 kinase motif;upstream acidic motif 11;upstream basic motif 3;upstream basic motif 8	1	3.02252e-08	128.08	116.93	128.08	0.12794	33533000	P04386	726	Regulatory protein GAL4	GAL4	ASFSDLVKLLSNRPPSRNSPVTIPRSTPSHR
-2.56274	-2.52433	-2.73128	-2.68275	-2.77851	-2.59658	-2.64385	-2.63385	-2.70017	-2.64148	S	3	___1	downstream basic motif 9;upstream acidic motif 14;upstream acidic motif 15;upstream basic motif 6	0.984086	0.00705843	57.499	42.527	56.407	-0.49773	18680000	P04386	699	Regulatory protein GAL4	GAL4	EENVNNISVKYVSPGSVGPSPVPLKSGASFS
-3.2297	-3.08772	-2.88191	-2.56853	-2.14325	-1.65085	-1.17803	-1.0682	-0.402385	-0.226308	S	3	___1	Cdk kinase full serine motif;Cdk kinase minimal serine motif;downstream acidic motif 13;downstream basic motif 3;downstream basic motif 5;downstream basic motif 6;upstream acidic motif 6;upstream basic motif 12;upstream basic motif 13	1	1.96655e-15	166.3	151.21	166.3	0.18905	117480000	P08431	27	Galactose-1-phosphate uridylyltransferase	GAL7	SHRRYNPLTDSWILVSPHRAKRPWLGQQEAA
-0.139105	-0.171951	-0.276293	-0.346386	-0.388321	-0.431085	-0.469933	-0.574328	-0.556855	-0.569073	T	3	___1	Cdk kinase minimal threonine motif;downstream basic motif 14;downstream basic motif 15;Plk kinase motif DEN;Plk kinase motif N;upstream basic motif 10;upstream basic motif 12;upstream basic motif 13;upstream basic motif 14;upstream basic motif 6	0.996835	1.47481e-06	91.128	76.2	76.417	0.24587	33111000	P43574	369	Transcriptional regulatory protein GAT1	GAT1	IKKRQRSSTKINNNITPPPSSSLNPGAAGKK
-0.700703	-0.878799	-1.01111	-1.29123	-1.24251	-1.32435	-1.52983	-1.87357	-2.20867	-2.47761	S	3	___1	Aurora kinase motif special 2;Aurora kinase motifs;Dbf2 kinase motifs;downstream basic motif 10;downstream basic motif 11;downstream basic motif 13;downstream basic motif 3;downstream basic motif 4;downstream basic motif 5;downstream basic motif 6;upstream basic motif 15;upstream basic motif 2;upstream basic motif 3;upstream basic motif 7	0.780446	0.0195904	46.39	30.187	46.39	0.01729	3917400	P43574	274	Transcriptional regulatory protein GAT1	GAT1	RNPSPSIVKPGSRRNSSVRKKKPALKKIKSS
0.314027	0.113191	-0.013166	-0.428223	-0.331722	-0.113735	-0.164378	-0.288161	-0.569145	-0.690796	T	3	___1	Cdk kinase minimal threonine motif;downstream acidic motif 10;downstream basic motif 11;downstream basic motif 12;upstream basic motif 12;upstream basic motif 14;upstream basic motif 3;upstream basic motif 5	0.792423	1.74301e-10	133.09	112.71	125.28	0.41363	23528000	P12754	21	Translation initiation factor eIF-2B subunit delta	GCD2	AKSRSATPPSKAKQATPTTTAAANGEKKLTN
1.64324	1.61697	1.5745	1.48937	1.40508	1.31121	1.22599	1.19228	1.16025	1.20928	S	2	___1	Aurora kinase motif special 2;Aurora kinase motifs;Dbf2 kinase motifs;downstream basic motif 15;downstream basic motif 6;upstream basic motif 1;upstream basic motif 11;upstream basic motif 2;upstream basic motif 3	0.999811	4.22246e-05	99.568	63.234	98.04	0.21228	41742000	P15442	577	Serine/threonine-protein kinase GCN2	GCN2	GNGGRTLSQSSIRRRSFNVGSRFSSINPATR
-0.514459	-0.563504	-0.633407	-0.66256	-0.723143	-0.696521	-0.924991	-0.98404	-1.03948	-0.915465	S	3	___1	Cdk kinase minimal serine motif;downstream acidic motif 9;downstream basic motif 10;downstream basic motif 12;downstream basic motif 6;Plk kinase motif DE;Plk kinase motif DEN;upstream acidic motif 1;upstream acidic motif 10;upstream acidic motif 2;upstream basic motif 5;upstream basic motif 6	0.785101	0.000596497	75.018	52.139	75.018	0.29885	8254800	P07261	513	Glycolytic genes transcriptional activator GCR1	GCR1	SSSTTENNSKKVNEDSPSSSSKLAERPRLPN
0.191633	0.371799	0.671875	0.912764	1.04288	1.08719	1.16216	1.28026	1.41545	1.48709	T	3	___1	Cdk kinase full threonine motif;Cdk kinase minimal threonine motif;downstream acidic motif 7;downstream basic motif 3;downstream basic motif 8;upstream basic motif 7	0.878959	0.000331735	81.723	55.599	81.723	0.88231	87876000	P35197	217	ADP-ribosylation factor GTPase-activating protein GCS1	GCS1	HLPPSQGGKYQGFGSTPAKPPQERSAGSSNT
2.60986	2.69495	2.55555	2.68071	2.53074	2.43503	2.56383	2.69521	2.80032	2.79138	T	2	___1	Cdk kinase minimal threonine motif;Dbf2 kinase motifs;downstream acidic motif 3;downstream basic motif 5;downstream basic motif 6;downstream Cdk basic motif;Plk kinase motif DE;Plk kinase motif DEN;upstream acidic motif 2;upstream basic motif 3	1	2.72332e-12	162.31	133.82	84.507	-0.1075	489080000	P35197	161	ADP-ribosylation factor GTPase-activating protein GCS1	GCS1	TAASATPGVAQSREGTPLENRRSATPANSSN
0.336797	0.324503	0.288579	0.273618	0.240387	0.268654	0.284915	0.323552	0.302718	0.285279	T	3	___1	Cdk kinase minimal threonine motif;Dbf2 kinase motifs;downstream acidic motif 13;downstream basic motif 12;downstream basic motif 14;upstream acidic motif 11;upstream acidic motif 6;upstream basic motif 12;upstream basic motif 3;upstream basic motif 4	0.999483	2.89682e-14	149.47	125.42	149.47	-0.49305	225340000	P35197	170	ADP-ribosylation factor GTPase-activating protein GCS1	GCS1	AQSREGTPLENRRSATPANSSNGANFQKEKN
-2.91291	-2.6936	-2.56395	-2.39703	-2.38284	-2.3766	-2.35191	-2.33176	-2.28783	-2.29063	S	3	___1	downstream acidic motif 10;downstream acidic motif 15;Plk kinase motif DE;Plk kinase motif DEN;upstream acidic motif 2;upstream basic motif 1;upstream basic motif 6	0.788546	2.14503e-16	146.17	137.35	146.17	-0.38703	24359000	P35197	226	ADP-ribosylation factor GTPase-activating protein GCS1	GCS1	YQGFGSTPAKPPQERSAGSSNTLSLENFQAD
0.851651	0.874704	0.884282	0.909918	0.88304	0.8598	0.955862	1.03321	1.10249	1.11433	S	3	___1	Casein kinase motif;downstream acidic motif 2;downstream acidic motif 7;downstream basic motif 1;downstream basic motif 10;downstream basic motif 9	0.99995	6.35536e-24	192.16	176.02	192.16	0.26516	697660000	P35197	157	ADP-ribosylation factor GTPase-activating protein GCS1	GCS1	ATSQTAASATPGVAQSREGTPLENRRSATPA
0.34889	0.240366	0.102625	0.0554213	0.131924	0.226774	0.157135	0.119015	0.0660784	0.0933368	S	3	___1	Aurora kinase motifs;downstream acidic motif 15;downstream basic motif 14;upstream acidic motif 4;upstream acidic motif 9;upstream basic motif 1;upstream basic motif 10;upstream basic motif 2	0.999784	2.89682e-14	149.47	125.42	149.47	-0.49305	220130000	P35197	168	ADP-ribosylation factor GTPase-activating protein GCS1	GCS1	GVAQSREGTPLENRRSATPANSSNGANFQKE
1.56974	1.72185	2.10527	2.21397	2.05547	1.53998	1.58957	1.70628	1.92987	1.89858	S	4	___1	downstream basic motif 14;downstream basic motif 4;upstream acidic motif 15;upstream acidic motif 5;upstream basic motif 11;upstream basic motif 12;upstream basic motif 7	1	1.26541e-06	101.92	90.449	89.374	0.16588	59053000	P35197	206	ADP-ribosylation factor GTPase-activating protein GCS1	GCS1	ELGKKNQSRPDHLPPSQGGKYQGFGSTPAKP
-3.91007	-3.63427	-3.10958	-2.67668	-2.44337	-2.33908	-2.21881	-2.13109	-2.11589	-2.19838	T	3	___1	downstream acidic motif 12;downstream acidic motif 4;downstream acidic motif 9;downstream basic motif 13;downstream basic motif 14;downstream basic motif 7;upstream acidic motif 7;upstream acidic motif 8;upstream basic motif 15	0.824925	5.18819e-11	133.21	122.34	133.21	-0.65181	13109000	P35197	327	ADP-ribosylation factor GTPase-activating protein GCS1	GCS1	KNFNGNAEDSSTAGNTTHTEYQKIDNNDKKN
1.55668	1.58761	1.58379	1.63856	1.60199	1.52329	1.50498	1.50065	1.49919	1.52633	S	3	___1	Cdk kinase minimal serine motif;Chk1 kinase substrate motif;Dbf2 kinase motifs;downstream acidic motif 10;downstream acidic motif 7;downstream basic motif 13;upstream acidic motif 7;upstream basic motif 12;upstream basic motif 3;upstream basic motif 6	0.813167	1.65545e-38	221.86	202.54	221.86	0.057048	356620000	Q02979	256	Glycerophosphodiester phosphodiesterase GDE1	GDE1	VTFRINSYERVMRSTSPNANANDNTEFFKII
1.09822	1.06944	1.04845	1.05541	1.14586	1.27592	1.32289	1.40833	1.49905	1.58483	S	4	___1	Cdk kinase minimal serine motif;downstream acidic motif 8;downstream basic motif 13;downstream basic motif 15;upstream acidic motif 11;upstream acidic motif 9;upstream basic motif 10;upstream basic motif 5	0.999961	6.01764e-16	151.82	132.78	124.35	0.8808	60318000	Q02979	965	Glycerophosphodiester phosphodiesterase GDE1	GDE1	LNNADKEHIQRGAGHSPHHVNGADTALQKYR
3.59718	3.07037	3.07245	-0.268909	-0.124584	0.236586	0.124001	-0.162292	-0.517678	-0.388498	S	3	___1	Chk1 kinase substrate motif;downstream acidic motif 13;downstream acidic motif 15;downstream acidic motif 5;downstream acidic motif 8;downstream basic motif 11;downstream basic motif 3;downstream basic motif 6;upstream acidic motif 4;upstream acidic motif 6;upstream basic motif 3;upstream basic motif 7	0.99917	2.46246e-05	101.89	80.987	101.89	0.19026	46630000	P33327	482	NAD-specific glutamate dehydrogenase	GDH2	IHYYHNSTKDMEKTLSFQRLEKVEPFKNDQE
-0.0765749	0.217452	0.92306	1.672	2.38296	3.01096	3.33696	3.53808	3.45731	3.44888	T	5	___1	Casein kinase motif;downstream acidic motif 14;downstream acidic motif 2;downstream acidic motif 6;downstream basic motif 10;downstream basic motif 12;downstream basic motif 5;downstream basic motif 9;Plk kinase motif DEN;Plk kinase motif N;upstream acidic motif 1;upstream acidic motif 6;upstream basic motif 10;upstream basic motif 13	1	4.58202e-42	223.15	207.76	223.15	0.27192	357900000	P33327	157	NAD-specific glutamate dehydrogenase	GDH2	QQKNFKFASDAVGNDTLEHGKDTIKKNRIEM
1.08983	1.03452	1.05512	0.97783	0.881005	0.696759	0.618227	0.679692	0.673636	0.716601	S	4	___1	Casein kinase motif;Casein kinase motif special 2;downstream acidic motif 1;downstream acidic motif 13;downstream acidic motif 2;downstream acidic motif 3;downstream acidic motif 6;downstream acidic motif 7;downstream acidic motif 8;downstream basic motif 14;upstream acidic motif 13;upstream acidic motif 14;upstream acidic motif 3;upstream acidic motif 4;upstream basic motif 8	1	5.17133e-34	219.32	197.72	219.32	0.19317	128750000	P39993	284	ARF guanine-nucleotide exchange factor 2	GEA2	QEDPIGMKVNNEEAISEDDGIEEEHIHSEKS
1.75968	1.59062	1.26763	1.02257	1.16917	1.45413	1.37098	1.30253	0.994693	1.04856	T	3	___1	downstream acidic motif 12;downstream acidic motif 7;downstream basic motif 2;upstream acidic motif 13;upstream basic motif 10	1	0.000566356	79.81	56.575	79.81	0.056417	43759000	P40056	92	Golgi to ER traffic protein 2	GET2	QLDLLKQLAAMQGQGTGKSTPQDSSTPDLLS
-0.603642	-0.516224	-0.5473	-0.490433	-0.568108	-0.639854	-0.579628	-0.514907	-0.258456	-0.167545	S	2	___1	downstream acidic motif 10;downstream acidic motif 12;downstream basic motif 6;downstream basic motif 7;downstream basic motif 9;Plk kinase motif DEN;Plk kinase motif N;upstream acidic motif 15;upstream acidic motif 9;upstream basic motif 1;upstream basic motif 5	1	3.70092e-05	101.64	20.096	101.64	0.15853	14974000	P14742	238	Glutamine--fructose-6-phosphate aminotransferase [isomerizing]	GFA1	ENAGQPEIPLKSNNKSFGLGPKKAREFEAGS
3.77773	3.74393	3.67717	3.64539	3.66085	3.68409	3.67721	3.71449	3.72745	3.78584	S	2	___1	downstream acidic motif 11;downstream acidic motif 9;downstream basic motif 3;upstream acidic motif 13;upstream acidic motif 15;upstream acidic motif 4;upstream basic motif 5;upstream basic motif 6;upstream basic motif 8	1	1.6151e-08	138.08	110.95	59.04	-0.10022	812180000	P14742	332	Glutamine--fructose-6-phosphate aminotransferase [isomerizing]	GFA1	DGELHIHRSRREVGASMTRSIQTLEMELAQI
3.27393	3.29028	3.29148	3.29857	3.30075	3.32951	3.34648	3.42626	3.42962	3.48518	T	2	___1	downstream acidic motif 7;downstream acidic motif 9;downstream basic motif 1;downstream basic motif 15;upstream acidic motif 15;upstream acidic motif 6;upstream basic motif 10;upstream basic motif 7;upstream basic motif 8	1	2.63074e-08	130.99	120.8	59.04	-0.10022	640470000	P14742	334	Glutamine--fructose-6-phosphate aminotransferase [isomerizing]	GFA1	ELHIHRSRREVGASMTRSIQTLEMELAQIMK
-0.344556	-0.301435	-0.305999	-0.264811	-0.285438	-0.237919	-0.305637	-0.352072	-0.412779	-0.435721	S	4	___1	downstream acidic motif 9;downstream basic motif 3;upstream acidic motif 11;upstream acidic motif 6;upstream basic motif 12;upstream basic motif 14;upstream basic motif 4;upstream basic motif 5;upstream basic motif 7	1	0.00162064	64.65	35.886	40.725	-0.28925	5578900	Q04839	82	mRNA transport factor GFD1	GFD1	NKIKETLPREKKPPHSQGKISPVSESLAINP
1.49582	1.55745	1.74443	1.85248	1.93174	1.94812	2.11859	2.26526	2.42356	2.46723	S	2	___1	Cdk kinase minimal serine motif;downstream acidic motif 12;downstream acidic motif 6;downstream acidic motif 8;downstream basic motif 2;upstream acidic motif 12;upstream acidic motif 13;upstream acidic motif 8;upstream basic motif 5	0.966741	1.90072e-05	108.81	58.847	91.783	0.063179	51175000	Q06336	375	ADP-ribosylation factor-binding protein GGA1	GGA1	PFDDLLGDFNKVSLSSPKSPQENDTVVDILG
-0.893077	-0.83562	-0.743398	-0.47591	-0.185697	0.143756	0.413489	0.557168	0.558534	0.53454	S	3	___1	downstream acidic motif 4;downstream basic motif 6;upstream acidic motif 1;upstream acidic motif 15;upstream acidic motif 3;upstream acidic motif 6;upstream basic motif 11	1	6.06971e-16	153.06	137.11	153.06	0.046013	65316000	Q06336	406	ADP-ribosylation factor-binding protein GGA1	GGA1	DAHSKSSGIDLLDFDSQPGESKTALSAYSNS
-2.0009	-1.90793	-2.0156	-1.95549	-2.13852	-2.2217	-2.21506	-2.20449	-2.15492	-2.10194	S	2	___1	Aurora kinase motifs;Cdk kinase minimal serine motif;downstream acidic motif 14;downstream acidic motif 15;downstream acidic motif 3;downstream acidic motif 8;downstream basic motif 6;downstream Cdk basic motif;upstream acidic motif 11;upstream basic motif 2	0.990931	0.00290207	70.1	40.627	70.1	0.093458	2446400	P25569	423	Glucose-induced degradation protein 7	GID7	ASATDSFLLYPSTRLSPMDSFKLDTTTYPDD
-5.01747	-4.90672	-4.44109	-4.35436	-4.36646	-4.74835	-4.55866	-4.45485	-4.3731	-4.53366	S	3	___1	Casein kinase motif;Casein kinase motif special 2;downstream acidic motif 14;downstream acidic motif 2;downstream acidic motif 3;upstream basic motif 9	0.801023	1.04699e-06	97.387	92.765	97.387	0.18654	26495000	P40208	72	Glucose-induced degradation protein 8	GID8	TIHYPLKIQPNSSGGSQDEGFATIQTTPIEP
1.42565	1.37678	1.23503	1.17341	1.14157	1.19081	1.19383	1.17444	1.08898	1.06163	S	3	___1	Casein kinase motif;Chk1 kinase substrate motif;downstream acidic motif 2;downstream acidic motif 4;downstream basic motif 11;downstream basic motif 9;upstream acidic motif 6;upstream acidic motif 8;upstream basic motif 3;upstream basic motif 4	1	2.59679e-10	140.49	120.67	82.663	-0.22282	87352000	Q12263	930	Serine/threonine-protein kinase GIN4	GIN4	ILPPLNGDNELRKQNSQEGDQAHPKIKSMIP
1.93468	2.01733	2.01245	2.19304	2.19007	2.12667	2.19398	2.27162	2.39538	2.43669	S	3	___1	Cdk kinase minimal serine motif;downstream acidic motif 12;downstream acidic motif 15;downstream basic motif 2;downstream basic motif 7;MAP kinase motif;upstream acidic motif 5;upstream basic motif 11;upstream basic motif 7	1	8.89167e-09	140.07	120.31	82.362	0.059468	135210000	P40036	137	GLC7-interacting protein 2	GIP2	NGSTRPPFKIELPPLSPKSTVPKSFQAEYPE
1.00718	1.09602	1.12546	1.13377	1.06229	0.992279	0.981965	0.937177	0.894028	0.869326	S	2	___1	Casein kinase motif;Casein kinase motif special 2;Dbf2 kinase motifs;downstream acidic motif 2;downstream acidic motif 3;downstream basic motif 13;downstream basic motif 9;Plk kinase motif DE;Plk kinase motif DEN;upstream acidic motif 2;upstream acidic motif 4;upstream acidic motif 9;upstream basic motif 13;upstream basic motif 3;upstream basic motif 5	0.973564	3.26006e-13	152.16	127.97	139.78	0.23783	49663000	P40036	51	GLC7-interacting protein 2	GIP2	GYRVNSDLYNKERDGSTEETLNSLKFLHKPQ
-1.02665	-1.02885	-1.01075	-0.988089	-0.914975	-0.906867	-0.837171	-0.813355	-0.801501	-0.844238	S	3	___1	Dbf2 kinase motifs;downstream acidic motif 1;downstream acidic motif 12;downstream acidic motif 13;downstream acidic motif 6;downstream acidic motif 8;downstream basic motif 5;downstream basic motif 7;upstream acidic motif 10;upstream acidic motif 12;upstream acidic motif 8;upstream basic motif 3;upstream basic motif 6	0.995774	0.0253575	41.495	17.644	41.495	-0.69069	8162500	P40036	41	GLC7-interacting protein 2	GIP2	QLPDLETDFKGYRVNSDLYNKERDGSTEETL
3.08243	3.01217	2.94397	2.79542	2.73954	2.72394	2.6847	2.67734	2.65788	2.68114	S	2	___1	Dbf2 kinase motifs;downstream basic motif 8;upstream acidic motif 12;upstream basic motif 1;upstream basic motif 15;upstream basic motif 3;upstream basic motif 4;upstream basic motif 5;upstream basic motif 9	1	2.25061e-18	183.81	138.08	183.81	-0.097647	238350000	P40036	194	GLC7-interacting protein 2	GIP2	KSGELLKSSLKRRSKSLPTTPGIRSGNGVQA
2.98716	3.07848	3.11601	3.20328	3.06396	2.91585	2.90669	2.97864	3.08543	3.09187	S	3	___1	Chk1 kinase substrate motif;Dbf2 kinase motifs;downstream acidic motif 14;downstream acidic motif 15;downstream acidic motif 4;downstream basic motif 10;upstream acidic motif 10;upstream basic motif 1;upstream basic motif 11;upstream basic motif 3	1	1.45692e-13	142.35	89.751	131.08	-0.015565	340330000	P40036	221	GLC7-interacting protein 2	GIP2	GVQARDGSPMLIRSKSVHFDQAAPVKYFAED
-0.658609	-0.489545	-0.461303	-0.254797	-0.229415	-0.127109	-0.0793451	-0.0586951	-0.165279	-0.213213	S	3	___1	downstream acidic motif 10;downstream acidic motif 11;downstream acidic motif 4;downstream acidic motif 9;upstream acidic motif 5;upstream acidic motif 6;upstream acidic motif 7;upstream acidic motif 9;upstream basic motif 3	0.861697	3.59723e-11	135.64	117.28	105.92	0.42123	32458000	P40036	273	GLC7-interacting protein 2	GIP2	PVNLMVDPEEETKMLSSGLETTSIDDDLTTV
-1.99566	-2.04998	-1.91983	-2.09026	-2.01969	-2.0808	-1.92249	-1.78439	-1.68141	-1.68059	S	3	___1	Cdk kinase minimal serine motif;downstream basic motif 13;downstream basic motif 2	0.99228	7.87345e-05	87.319	70.038	87.319	0.43745	7754200	P39732	609	GLC7-interacting protein 4	GIP4	SASTPNPSASSSLAPSPKVSSINNTSSGKSS
1.89037	1.8076	1.71577	1.51251	1.50846	1.47623	1.45519	1.45999	1.48501	1.55845	S	3	___1	Dbf2 kinase motifs;downstream acidic motif 15;downstream basic motif 11;upstream basic motif 3;upstream basic motif 8	0.805756	5.04189e-21	191.47	166.55	191.47	0.19666	116930000	P39732	570	GLC7-interacting protein 4	GIP4	PSIAPPSKLNNQRSNSLQSSTMTLNQKIVQD
-0.13608	-0.177523	-0.290942	-0.370018	-0.407546	-0.363724	-0.366067	-0.346432	-0.291347	-0.247521	S	2	___1	Dbf2 kinase motifs;downstream basic motif 9;Ime2 kinase motif;upstream acidic motif 12;upstream basic motif 1;upstream basic motif 10;upstream basic motif 11;upstream basic motif 3;upstream basic motif 4;upstream basic motif 9	0.851468	1.9726e-18	178.65	134.45	178.65	1.5223	35597000	P39732	534	GLC7-interacting protein 4	GIP4	VSPEKRKLINGRRPRSSSLQSYTNKQQTSYL
1.42471	1.42906	1.35941	1.31866	1.26671	1.27838	1.31233	1.34366	1.42508	1.48183	S	2	___1	Dbf2 kinase motifs;downstream basic motif 7;upstream acidic motif 14;upstream basic motif 11;upstream basic motif 12;upstream basic motif 13;upstream basic motif 3;upstream basic motif 5;upstream basic motif 6	0.966698	3.33436e-08	121.71	98.794	91.313	0.15324	72555000	P39732	536	GLC7-interacting protein 4	GIP4	PEKRKLINGRRPRSSSLQSYTNKQQTSYLNS
0.448061	0.58877	0.709909	0.882582	0.959688	1.07426	1.1899	1.36468	1.56591	1.68378	S	2	___1	Cdk kinase minimal serine motif;Chk1 kinase substrate motif;Dbf2 kinase motifs;downstream acidic motif 14;downstream acidic motif 8;downstream basic motif 5;upstream basic motif 3	0.996205	5.01365e-18	169.92	122.33	169.65	-0.087219	71269000	Q03833	425	Transcriptional activator/repressor GIS1	GIS1	NQFLNMNQTTISRISSPLLSRMMDLSNIVEP
-0.0266523	0.0243715	0.064982	0.0334096	-0.0998503	-0.17191	-0.190197	-0.0764342	0.0587473	0.121226	S	3	___1	Cdk kinase minimal serine motif;downstream acidic motif 8;downstream basic motif 10;upstream acidic motif 4;upstream basic motif 1;upstream basic motif 15;upstream basic motif 5	0.961663	2.97159e-14	144.01	126.73	120.75	0.41489	32523000	Q03833	696	Transcriptional activator/repressor GIS1	GIS1	RNNVVTLNISREASKSPISSFVNDYRSPLGV
-0.464477	-0.240186	-0.00191657	0.201078	0.172348	0.0629856	0.0149234	0.111039	0.360496	0.473506	S	3	___1	Cdk kinase minimal serine motif;Cdk special 4;downstream acidic motif 13;downstream basic motif 4;downstream basic motif 5;downstream basic motif 7;upstream acidic motif 6	0.85259	4.26572e-16	150.09	135.32	148.28	0.16926	49055000	Q03833	747	Transcriptional activator/repressor GIS1	GIS1	QNSNNINPLDAGPSFSPLHKKPKILNGNDNS
-4.24745	-3.77524	-3.46732	-3.31089	-3.1476	-3.09243	-2.97134	-3.15403	-3.22881	-3.30814	S	3	___1	downstream acidic motif 4;downstream acidic motif 8;downstream acidic motif 9;downstream basic motif 13;downstream basic motif 15;Plk kinase motif DE;Plk kinase motif DEN;upstream acidic motif 2;upstream basic motif 13;upstream basic motif 5	0.999939	0.000846836	65.833	49.527	65.833	-2.6039	2886700	Q03833	435	Transcriptional activator/repressor GIS1	GIS1	ISRISSPLLSRMMDLSNIVEPTLDDPGSKFK
0.897481	0.914579	0.917805	1.01177	1.03826	0.994339	1.1247	1.25578	1.49	1.56236	S	2	___1	Casein kinase motif;downstream acidic motif 14;downstream acidic motif 2;downstream basic motif 1;downstream basic motif 5;Plk kinase motif DEN;Plk kinase motif N;upstream basic motif 10;upstream basic motif 9	1	7.8616e-08	118.77	103.07	118.77	0.30769	47785000	Q03833	690	Transcriptional activator/repressor GIS1	GIS1	NIPFLKRNNVVTLNISREASKSPISSFVNDY
-1.96573	-1.97137	-1.99525	-1.9361	-1.93164	-2.02758	-1.96366	-1.94959	-1.92185	-1.95787	T	3	___1	downstream acidic motif 1;downstream acidic motif 14;downstream acidic motif 15;downstream acidic motif 3;downstream acidic motif 5;downstream basic motif 11;downstream basic motif 9;upstream acidic motif 11;upstream acidic motif 6;upstream acidic motif 8;upstream basic motif 4	0.97342	5.81838e-08	120.32	103.65	115.38	-0.05581	6604500	Q03833	353	Transcriptional activator/repressor GIS1	GIS1	NLSYDSNESEQRGSITDNDNDLFQKVRSFDE
0.88451	0.400106	0.330057	-2.23591	-2.18926	-1.8513	-1.89927	-2.07076	-2.3274	-2.38228	S	3	___1	downstream acidic motif 15;downstream basic motif 2;downstream basic motif 9	0.99838	2.51848e-05	52.278	36.707	52.278	-0.98218	11291000	P53849	2	Zinc finger protein GIS2	GIS2	______________MSQKACYVCGKIGHLAE
-0.588478	-0.616154	-0.5968	-0.590041	-0.582127	-0.68529	-0.719858	-0.763019	-0.707882	-0.721193	S	2	___1	downstream acidic motif 14;downstream acidic motif 5;downstream basic motif 2;upstream acidic motif 1;upstream acidic motif 4;upstream basic motif 14;upstream basic motif 7;upstream basic motif 9	0.883216	1.45703e-05	112.11	48.923	112.11	0.16625	9398300	P32775	193	1,4-alpha-glucan-branching enzyme	GLC3	YKFVHPRPKFSESVDSLRIYEAHVGISSPEP
-0.00218568	0.146716	0.0897974	0.239147	0.197053	0.139766	0.298045	0.245028	0.210256	0.0669533	S	4	___1	Casein kinase motif;Cdk kinase minimal serine motif;downstream acidic motif 10;downstream acidic motif 13;downstream acidic motif 14;downstream acidic motif 2;downstream acidic motif 8;upstream basic motif 6	1	7.1841e-24	184.03	172.52	184.03	-0.33393	128350000	P41818	12	Protein GLC8	GLC8	____MGGILKNPLALSPEQLAQQDPETLEEF
0.793123	0.665283	0.504386	0.486094	0.728536	0.962975	1.03635	1.0577	0.949361	0.910969	S	3	___1	Casein kinase motif;Cdk kinase minimal serine motif;downstream acidic motif 10;downstream acidic motif 2;downstream acidic motif 9;downstream basic motif 12;downstream basic motif 13;downstream basic motif 14;downstream basic motif 4;downstream basic motif 6;downstream basic motif 7;Plk kinase motif DE;Plk kinase motif DE special 2;Plk kinase motif DEN;upstream acidic motif 1;upstream acidic moti…	1	9.06997e-25	193.19	186.69	193.19	-0.46466	156380000	P41818	184	Protein GLC8	GLC8	NKQPDFETNDENDEDSPEARHKKFEEMRKKH
7.82929	7.86616	7.83349	7.87342	7.71823	7.45631	7.46755	7.46479	7.53207	7.4599	S	2	___1	Casein kinase motif;Casein kinase motif special 2;downstream acidic motif 2;downstream acidic motif 3;downstream acidic motif 9;downstream basic motif 10;downstream basic motif 6	1	1.65419e-13	88.187	77.815	45.312	-0.47738	14911000000	P17709	2	Glucokinase-1	GLK1	______________MSFDDLHKATERAVIQA
-3.89552	-3.72146	-3.67806	-3.62083	-3.63495	-3.63449	-3.58689	-3.65353	-3.6423	-3.62078	S	4	___1	Casein kinase motif;Casein kinase motif special 2;downstream acidic motif 10;downstream acidic motif 13;downstream acidic motif 2;downstream acidic motif 3;downstream acidic motif 9;Plk kinase motif DEN;Plk kinase motif N;upstream acidic motif 14;upstream basic motif 6	0.998169	9.39218e-05	83.619	77.17	83.619	-0.022459	16417000	P38682	306	ADP-ribosylation factor GTPase-activating protein GLO3	GLO3	YDSQFMNNSKGNNNNSIDDINTQPDEFNDFL
1.67627	1.69304	1.63797	1.6327	1.50627	1.38868	1.35817	1.39526	1.51688	1.55374	S	3	___1	Aurora kinase motifs;Casein kinase motif;Casein kinase motif special 2;downstream acidic motif 11;downstream acidic motif 2;downstream acidic motif 3;downstream acidic motif 8;downstream basic motif 12;downstream basic motif 14;downstream basic motif 7;upstream acidic motif 7;upstream basic motif 12;upstream basic motif 2	0.999992	1.64686e-07	113.23	90.659	113.23	-0.22103	57325000	P38682	398	ADP-ribosylation factor GTPase-activating protein GLO3	GLO3	GTQKAISSDQLFGRGSFDEAANREAHDKLKT
0.5664	0.530975	0.389875	0.322912	0.267252	0.244159	0.118986	-0.008489	-0.0943818	-0.148095	S	3	___1	Casein kinase motif;Cdk kinase minimal serine motif;downstream acidic motif 2;downstream basic motif 12;upstream acidic motif 11;upstream acidic motif 13;upstream acidic motif 15;upstream acidic motif 7;upstream basic motif 1;upstream basic motif 6	0.890558	1.61848e-16	163.4	132.16	163.4	0.23824	116470000	Q06201	28	Grand meiotic recombination cluster protein 2	GMC2	ENDQDNNLERTNSLKSPDVTNNIPSLFKLAA
-1.74798	-1.60904	-1.22919	-1.0057	-0.810097	-0.779051	-0.752094	-0.776574	-0.993052	-1.13096	S	3	___1	downstream acidic motif 12;downstream acidic motif 15;downstream acidic motif 3;downstream basic motif 13;downstream basic motif 8;Plk kinase motif DE;Plk kinase motif DEN;upstream acidic motif 13;upstream acidic motif 2;upstream acidic motif 6;upstream basic motif 3;upstream basic motif 7	0.972315	2.02436e-06	93.269	75.569	93.269	-0.27001	9495600	Q06201	82	Grand meiotic recombination cluster protein 2	GMC2	INEITHLIRESYKDLSSQDGMMSKQQQEKMD
3.21625	3.12284	2.96045	2.63443	2.51863	2.50263	2.456	2.34648	2.10431	1.98417	S	3	___1	Casein kinase motif;downstream acidic motif 11;downstream acidic motif 14;downstream acidic motif 2;downstream basic motif 12;downstream basic motif 7;upstream acidic motif 14;upstream acidic motif 3;upstream acidic motif 7;upstream basic motif 4;upstream basic motif 8	0.985769	5.55353e-15	163.45	133.3	163.45	-0.044819	157650000	Q06201	83	Grand meiotic recombination cluster protein 2	GMC2	NEITHLIRESYKDLSSQDGMMSKQQQEKMDW
1.82452	1.79193	1.65523	1.62183	1.56191	1.53022	1.43411	1.34905	1.22227	1.17819	S	4	___1	Chk1 kinase substrate motif;Dbf2 kinase motifs;downstream acidic motif 5;downstream basic motif 15;downstream basic motif 2;upstream acidic motif 10;upstream acidic motif 12;upstream acidic motif 4;upstream acidic motif 8;upstream basic motif 3	0.83526	2.42572e-23	190.19	164.99	175.77	0.062065	250900000	Q06201	25	Grand meiotic recombination cluster protein 2	GMC2	QSSENDQDNNLERTNSLKSPDVTNNIPSLFK
0.538465	0.567058	0.600551	0.716044	0.848177	1.04001	1.15813	1.38628	1.41593	1.50255	S	3	___1	Cdk kinase minimal serine motif;downstream acidic motif 6;downstream acidic motif 9;downstream basic motif 5;downstream basic motif 7;downstream basic motif 8;upstream acidic motif 10;upstream basic motif 5;upstream basic motif 9	1	3.52005e-08	120.57	104.68	120.57	0.06125	116830000	P10823	61	Guanine nucleotide-binding protein alpha-2 subunit	GPA2	TANQQEKQQQRQQQPSPHNVKDRKEQNGSIN
3.08137	2.98557	3.01216	2.79004	2.83881	2.90027	2.89569	2.86476	2.80436	2.81315	T	2	___1	downstream acidic motif 5;downstream basic motif 10;downstream basic motif 6;upstream acidic motif 10;upstream basic motif 12;upstream basic motif 4;upstream basic motif 7	0.999406	7.0209e-26	210.44	156.88	198.97	0.29023	487460000	P10823	46	Guanine nucleotide-binding protein alpha-2 subunit	GPA2	VPPKQEPQKTVRTVNTANQQEKQQQRQQQPS
-1.508	-1.37082	-1.34699	-1.13908	-1.00369	-0.895591	-0.783733	-0.767612	-0.653314	-0.634816	S	3	___1	Aurora kinase motifs;upstream acidic motif 1;upstream acidic motif 10;upstream acidic motif 6;upstream basic motif 11;upstream basic motif 2	0.999879	1.71161e-07	114.4	101.85	114.4	-0.68805	22260000	P10823	445	Guanine nucleotide-binding protein alpha-2 subunit	GPA2	FAAIKETILENTLKDSGVLQ___________
-1.58117	-1.54627	-1.51993	-1.48881	-1.47304	-1.50592	-1.42368	-1.3715	-1.15174	-1.07255	S	3	___1	Cdk kinase minimal serine motif;downstream acidic motif 10;downstream acidic motif 13;downstream acidic motif 7;downstream acidic motif 9;downstream basic motif 11;upstream acidic motif 14;upstream acidic motif 7;upstream basic motif 4;upstream basic motif 6	0.999804	8.5469e-10	119.92	82.766	119.92	0.57861	21633000	P39717	24	Guanine nucleotide-binding protein subunit beta 2	GPB2	NDGGYSPYERNRVAVSPFSSALEGEERIETS
-0.625359	-0.537752	-0.271225	-0.274773	-0.170773	-0.277913	-0.176328	-0.248753	-0.150054	-0.137695	T	3	___1	downstream basic motif 10;downstream basic motif 8;downstream basic motif 9;Plk kinase motif DEN;Plk kinase motif N;upstream acidic motif 5;upstream basic motif 4	0.849909	7.31775e-17	113.25	100.63	91.64	0.038615	65141000	Q00055	11	Glycerol-3-phosphate dehydrogenase [NAD(+)] 1	GPD1	_____MSAAADRLNLTSGHLNAGRKRSSSSV
4.27284	4.22464	4.13033	3.97681	3.90895	3.90551	3.90045	3.87313	3.80936	3.78929	S	3	___1	Dbf2 kinase motifs;downstream acidic motif 8;downstream basic motif 12;downstream basic motif 5;downstream basic motif 9;upstream basic motif 3;upstream basic motif 4;upstream basic motif 5	0.985758	4.20768e-18	173.75	140.01	105.56	0.033185	2554200000	Q00055	24	Glycerol-3-phosphate dehydrogenase [NAD(+)] 1	GPD1	NLTSGHLNAGRKRSSSSVSLKAAEKPFKVTV
3.38217	3.3367	3.23027	3.20916	3.23348	3.28645	3.26221	3.21701	3.14861	3.14245	S	3	___1	downstream acidic motif 5;downstream basic motif 2;downstream basic motif 6;downstream basic motif 9;upstream basic motif 6;upstream basic motif 7;upstream basic motif 8	0.99949	4.05309e-10	141.02	106.13	65.278	-0.23273	1466300000	Q00055	27	Glycerol-3-phosphate dehydrogenase [NAD(+)] 1	GPD1	SGHLNAGRKRSSSSVSLKAAEKPFKVTVIGS
1.76988	1.65919	1.54607	1.28622	1.23496	1.15123	1.12076	1.10114	1.10899	1.18348	T	2	___1	Aurora kinase motif special 2;Aurora kinase motifs;Chk1 kinase substrate motif;Dbf2 kinase motifs;downstream acidic motif 11;downstream acidic motif 6;downstream basic motif 8;upstream acidic motif 15;upstream basic motif 2;upstream basic motif 3;upstream basic motif 6	1	3.68809e-19	182.17	132.69	131.32	-0.084505	323430000	P06738	31	Glycogen phosphorylase	GPH1	EPTSPHQIPRLTRRLTGFLPQEIKSIDTMIP
-4.74338	-4.34022	-3.92512	-3.81462	-4.03086	-4.69718	-4.49875	-4.43408	-4.15895	-4.29897	S	3	___1	Cdk kinase minimal serine motif;downstream acidic motif 14;downstream acidic motif 7;downstream acidic motif 8;downstream basic motif 11;downstream basic motif 5;downstream basic motif 9;upstream acidic motif 10;upstream acidic motif 3;upstream basic motif 13;upstream basic motif 14	0.841468	4.63048e-06	99.059	83.117	99.059	2.0977	5430700	P00950	128	Phosphoglycerate mutase 1	GPM1	YRRSFDVPPPPIDASSPFSQKGDERYKYVDP
2.10033	2.05458	2.02982	1.95623	1.94346	1.88288	1.89296	1.91805	1.96077	1.96673	S	3	___1	Aurora kinase motifs;Casein kinase motif;downstream acidic motif 2;downstream acidic motif 9;upstream acidic motif 8;upstream acidic motif 9;upstream basic motif 1;upstream basic motif 12;upstream basic motif 13;upstream basic motif 2;upstream basic motif 7	1	6.04363e-16	150.59	125.79	150.59	0.035608	215240000	P00950	116	Phosphoglycerate mutase 1	GPM1	TLKKFGEEKFNTYRRSFDVPPPPIDASSPFS
-2.70352	-2.79121	-2.89668	-3.28815	-3.28411	-3.10955	-3.14678	-3.20335	-3.4056	-3.36776	S	4	___1	Casein kinase motif;Casein kinase motif special 2;Casein kinase motif special 3;downstream acidic motif 11;downstream acidic motif 2;downstream acidic motif 3;downstream acidic motif 4;downstream basic motif 5;downstream basic motif 8;Plk full kinase substrate motif;Plk kinase motif DE;Plk kinase motif DE special 2;Plk kinase motif DE special 3;Plk kinase motif DEN;upstream acidic motif 2;upstrea…	0.997623	0.000419402	70.799	58.833	70.799	0.15934	7598800	Q12361	903	G protein-coupled receptor GPR1	GPR1	SSFFSSNIVTNDDENSIEEDKNLRYSDASAS
1.99965	1.96745	1.90368	1.82424	1.82546	1.8528	1.82466	1.79312	1.75429	1.78168	S	3	___1	downstream acidic motif 1;downstream acidic motif 3;downstream basic motif 14;downstream basic motif 8;upstream acidic motif 12;upstream acidic motif 3;upstream acidic motif 6;upstream basic motif 7;upstream basic motif 8	0.985373	7.74954e-39	234.9	217.69	233.79	0.11368	181850000	P36148	632	Glycerol-3-phosphate O-acyltransferase 2	GPT2	LATEIFSKRDGYDVSSDAESSISRMSVQSRS
-2.72701	-2.68431	-2.60071	-2.68343	-2.75098	-2.94977	-2.68685	-2.70784	-2.40568	-2.35732	S	3	___1	Aurora kinase motifs;downstream acidic motif 3;downstream acidic motif 9;downstream basic motif 11;upstream basic motif 2;upstream basic motif 6	0.997315	2.79384e-07	114.69	99.489	95.428	-0.23795	186060000	P36148	671	Glycerol-3-phosphate O-acyltransferase 2	GPT2	GSLASNALSRVNSRGSLTDIPIFSDAKQGQW
1.69276	1.68715	1.61292	1.58512	1.60566	1.75794	1.91603	2.11704	2.2057	2.28656	S	3	___1	downstream acidic motif 12;downstream acidic motif 4;downstream acidic motif 5;downstream basic motif 6;downstream basic motif 7;Plk kinase motif DE;Plk kinase motif DE special 2;Plk kinase motif DEN;upstream acidic motif 2;upstream acidic motif 3;upstream acidic motif 5;upstream acidic motif 6;upstream acidic motif 8;upstream basic motif 9	1	1.98242e-37	219.79	190.52	219.68	0.16756	396040000	Q04410	155	GRASP65 homolog protein 1	GRH1	YISIISKESDDLDDVSLNHDERRPSSGEAHQ
-1.03836	-0.936733	-0.771098	-0.727937	-0.773277	-0.836145	-0.821276	-0.791272	-0.776545	-0.77825	S	3	___1	Cdk kinase minimal serine motif;downstream acidic motif 9;downstream basic motif 2;upstream acidic motif 1;upstream acidic motif 12;upstream acidic motif 15;upstream acidic motif 4;upstream basic motif 14	0.879629	0.0144594	52.99	34.852	52.99	0.53566	6044000	P38088	226	Glycine--tRNA ligase 1, mitochondrial	GRS1	EKYDIGNPVTGETLESPRAFNLMFETAIGPS
-4.89537	-4.60276	-4.31856	-4.1391	-4.31066	-4.51096	-4.32286	-3.98223	-3.70704	-3.6822	T	2	___1	downstream acidic motif 1;upstream acidic motif 1;upstream acidic motif 14;upstream acidic motif 3;upstream acidic motif 5;upstream basic motif 15	0.999994	0.0463845	57.679	42.707	57.679	0.83754	7941000	P38088	689	Glycine--tRNA ligase 1, mitochondrial	GRS1	KDLTPFIAQAEAEAETD______________
0.741358	0.696267	0.627861	0.660969	0.813885	0.988423	1.07187	1.12	1.11063	1.12686	S	2	___1	downstream acidic motif 7;downstream basic motif 12	1	8.1325e-20	140.16	122.78	134.68	-0.17246	116890000	P32835	2	GTP-binding nuclear protein GSP1/CNR1	GSP1	______________MSAPAANGEVPTFKLVL
-0.0681299	-0.0866633	-0.0818285	-0.0580374	0.0143345	0.101952	0.177299	0.22608	0.239131	0.231243	S	2	___1	downstream acidic motif 8;downstream basic motif 13	1	2.3024e-10	119.16	101.83	119.16	0.0098973	58154000	P32836	2	GTP-binding nuclear protein GSP2/CNR2	GSP2	______________MSAPAQNNAEVPTFKLV
0.858719	0.815124	0.648524	0.54586	0.528189	0.661451	0.585454	0.55034	0.390161	0.426844	S	3	___1	Cdk kinase minimal serine motif;downstream acidic motif 15;downstream basic motif 2;downstream basic motif 4;MAP kinase motif;upstream basic motif 10;upstream basic motif 12;upstream basic motif 13;upstream basic motif 7	1	6.57082e-06	110.97	89.671	99.747	-0.17099	537730000	P23337	655	Glycogen [starch] synthase isoform 1	GSY1	GGKKFKIARPLSVPGSPKVRSNSTVYMTPGD
1.33252	1.26071	1.13363	0.97381	1.0109	1.16139	1.10805	1.01387	0.779156	0.754439	S	2	___1	Cdk kinase minimal serine motif;downstream acidic motif 3;downstream basic motif 2;downstream basic motif 5;downstream Cdk basic motif;MAP kinase motif;upstream basic motif 10;upstream basic motif 12;upstream basic motif 13;upstream basic motif 7	1	5.28577e-09	134.14	118	102.9	0.047299	1088900000	P27472	655	Glycogen [starch] synthase isoform 2	GSY2	GGKKLKVARPLSVPGSPRDLRSNSTVYMTPG
0.390942	0.30928	0.228916	0.0815505	0.0665865	0.0615867	0.0276638	0.00208619	-0.0401623	-0.0249081	S	2	___1	Chk1 kinase substrate motif;Dbf2 kinase motifs;downstream acidic motif 7;downstream basic motif 6;downstream basic motif 9;Ime2 kinase motif;upstream acidic motif 15;upstream basic motif 3;upstream basic motif 6;upstream basic motif 8;upstream basic motif 9	1	1.19298e-08	124.09	106.36	102.9	0.047299	996330000	P27472	651	Glycogen [starch] synthase isoform 2	GSY2	DALAGGKKLKVARPLSVPGSPRDLRSNSTVY
-0.262648	-0.279091	-0.341856	-0.408191	-0.431859	-0.28282	-0.116806	0.0825476	0.172497	0.214475	S	3	___1	downstream acidic motif 1;downstream acidic motif 4;downstream acidic motif 5;downstream basic motif 10;downstream basic motif 12;downstream basic motif 14;downstream basic motif 2;downstream basic motif 6;downstream basic motif 8;upstream acidic motif 1;upstream acidic motif 12;upstream acidic motif 13;upstream acidic motif 3;upstream acidic motif 5;upstream acidic motif 6;upstream basic motif 1…	1	8.9215e-11	140.81	118.16	140.81	0.14474	26996000	P40956	153	Protein GTS1	GTS1	KPEDFGSRMDDFDGESDRFDERNRSRSRSRS
-2.53461	-2.64105	-2.95725	-3.13098	-3.2771	-3.28801	-3.23806	-3.18098	-3.05988	-2.98982	T	2	___1	Chk1 kinase substrate motif;Dbf2 kinase motifs;downstream acidic motif 11;downstream acidic motif 5;downstream basic motif 13;downstream basic motif 4;Ime2 kinase motif;upstream basic motif 11;upstream basic motif 13;upstream basic motif 3;upstream basic motif 4	0.798356	0.0151996	49.418	32.187	49.418	0.27466	37064000	P32190	97	Glycerol kinase	GUT1	ASKGKIGVSGLRRPSTAPARETPNAGDIKTS
-2.00577	-2.15141	-2.17763	-2.17233	-1.99712	-2.06344	-2.08321	-2.19537	-2.21066	-2.24177	S	2	___1	downstream acidic motif 14;downstream basic motif 10;downstream basic motif 11	0.999942	3.04449e-05	72.643	46.041	72.643	-0.48157	12004000	P40531	2	Protein GVP36	GVP36	______________MSFNAFASSLSKKLQEI
-0.811985	-0.821054	-0.736233	-0.566359	-0.423334	-0.372884	-0.183662	-0.0120277	0.170691	0.227316	S	3	___1	downstream acidic motif 11;downstream acidic motif 12;downstream acidic motif 15;downstream acidic motif 3;downstream acidic motif 5;downstream acidic motif 6;downstream basic motif 13;downstream basic motif 7;Plk full kinase substrate motif;Plk kinase motif DE;Plk kinase motif DE special 2;Plk kinase motif DEN;upstream acidic motif 11;upstream acidic motif 13;upstream acidic motif 2;upstream aci…	1	2.67867e-13	153.36	134.04	153.36	0.42259	15540000	Q04322	37	Probable GTPase-activating protein GYL1	GYL1	QPEKDSDRIALRDEISVPEGDEKAYSDEKVE
-0.121129	-0.169242	-0.275469	-0.190066	-0.102851	-0.0254391	-0.161984	-0.218714	-0.29672	-0.254623	S	3	___1	Cdk kinase minimal serine motif;downstream acidic motif 11;downstream basic motif 10;downstream basic motif 15;downstream basic motif 2;downstream basic motif 6;downstream basic motif 8;upstream basic motif 8	0.848775	1.18484e-06	104.44	87.07	100.77	0.21081	12997000	Q12344	295	GTPase-activating protein GYP5	GYP5	SSPPLPPRQNVATSTSPKLPPRGKQREQPPK
1.14781	1.1694	1.10943	1.13543	1.0774	1.01034	1.079	1.14234	1.29184	1.35614	T	2	___1	downstream acidic motif 12;downstream basic motif 11;downstream basic motif 3;downstream basic motif 7;downstream basic motif 9;upstream basic motif 7	0.899353	3.22276e-06	115.57	89.06	93.096	-0.0881	40151000	Q12344	294	GTPase-activating protein GYP5	GYP5	TSSPPLPPRQNVATSTSPKLPPRGKQREQPP
1.12691	1.0749	1.01544	0.892777	0.879113	0.908664	0.857103	0.799873	0.848203	0.843182	S	3	___1	Aurora kinase motif special 2;Aurora kinase motifs;Cdk kinase minimal serine motif;downstream acidic motif 15;downstream acidic motif 9;downstream basic motif 6;upstream acidic motif 9;upstream basic motif 2;upstream basic motif 3	0.999996	2.34399e-12	142.97	116.08	142.97	0.28975	43757000	Q12753	271	Transcriptional activator HAA1	HAA1	NNSVGLDLLGHSKRISPISNSRVGEVSVPLE
-0.304704	-0.376028	-0.432732	-0.572451	-0.412244	-0.426509	-0.421856	-0.588952	-0.483582	-0.434326	S	4	___1	Cdk kinase minimal serine motif;downstream acidic motif 8;downstream basic motif 13;downstream basic motif 14;downstream basic motif 9;Plk kinase motif DE;Plk kinase motif DEN;upstream acidic motif 11;upstream acidic motif 2;upstream acidic motif 4;upstream acidic motif 6;upstream acidic motif 8;upstream basic motif 1;upstream basic motif 5;upstream basic motif 7	0.892515	3.732e-12	141.69	124.2	141.69	0.0795	12967000	Q12753	487	Transcriptional activator HAA1	HAA1	PSFMDIPEKERETERSPSSNYITDRPFTRKP
1.46363	1.35256	1.30566	1.11445	1.1374	1.10356	1.10459	1.08503	1.0114	0.93425	T	3	___1	Dbf2 kinase motifs;downstream acidic motif 3;downstream basic motif 10;downstream basic motif 12;downstream basic motif 6;downstream basic motif 9;Ime2 kinase motif;upstream acidic motif 14;upstream basic motif 3;upstream basic motif 5;upstream basic motif 7	0.992001	1.32617e-12	143.94	104.93	143.94	-0.5242	140990000	Q12753	41	Transcriptional activator HAA1	HAA1	TDQPLMMIKPKGRPSTTCDYCKQLRKNKNAN
-0.715401	-0.657293	-0.666508	-0.518479	-0.402599	-0.177825	-0.149361	-0.0910198	-0.180426	-0.193451	S	3	___1	Chk1 kinase substrate motif;downstream acidic motif 11;downstream acidic motif 12;downstream acidic motif 3;downstream basic motif 1;downstream basic motif 10;downstream basic motif 13;downstream basic motif 4;downstream basic motif 9;upstream basic motif 3;upstream basic motif 6	0.884171	0.0178417	45.161	20.826	45.161	0.59497	6467500	Q12753	585	Transcriptional activator HAA1	HAA1	SVPQSINSPRMPKTGSRQDKNIHTKKEERNP
-2.90901	-2.94455	-2.97396	-2.74831	-2.69341	-2.83859	-2.98848	-2.94655	-2.8553	-2.74245	S	3	___1	Casein kinase motif;downstream acidic motif 1;downstream acidic motif 12;downstream acidic motif 13;downstream acidic motif 2;downstream acidic motif 4;downstream basic motif 6;Plk kinase motif DE;Plk kinase motif DEN;upstream acidic motif 1;upstream acidic motif 11;upstream acidic motif 2;upstream basic motif 4;upstream basic motif 9	0.847511	0.000563069	70.335	55.081	70.335	0.52724	4151000	P38970	479	Serine/threonine-protein kinase HAL5	HAL5	GNNGEGRSNSNKQEDSDDTEGKAGTTNDDTS
2.91013	2.81586	2.64083	2.42162	2.28334	2.2165	2.15085	2.11535	2.11432	2.14716	S	2	___1	Aurora kinase motifs;downstream acidic motif 13;downstream basic motif 1;downstream basic motif 6;downstream basic motif 7;downstream basic motif 9;upstream acidic motif 3;upstream acidic motif 4;upstream basic motif 2	1	0.00154672	66.056	33.641	64.04	0.029209	51235000	P38970	7	Serine/threonine-protein kinase HAL5	HAL5	_________MGDEKLSRHTSLKRARSLSESI
1.8948	1.79289	1.62893	1.45125	1.433	1.51134	1.43197	1.3922	1.27051	1.29087	S	3	___1	Chk1 kinase substrate motif;Dbf2 kinase motifs;downstream acidic motif 3;downstream basic motif 10;downstream basic motif 6;upstream acidic motif 13;upstream acidic motif 14;upstream basic motif 1;upstream basic motif 12;upstream basic motif 3;upstream basic motif 4;upstream basic motif 9	0.999967	2.07151e-08	132.5	89.418	132.5	0.12532	37816000	P38970	17	Serine/threonine-protein kinase HAL5	HAL5	GDEKLSRHTSLKRARSLSESIKGLFKPSGIS
2.42788	2.2404	2.02186	1.67011	1.64685	1.71658	1.64468	1.60327	1.5111	1.50109	S	2	___1	Dbf2 kinase motifs;downstream acidic motif 1;downstream basic motif 4;downstream basic motif 8;upstream acidic motif 15;upstream basic motif 11;upstream basic motif 14;upstream basic motif 3;upstream basic motif 5;upstream basic motif 6	0.836	5.95853e-08	122.44	38.067	85.676	-0.28703	33719000	P38970	19	Serine/threonine-protein kinase HAL5	HAL5	EKLSRHTSLKRARSLSESIKGLFKPSGISGS
-2.35232	-2.23287	-2.34227	-2.28284	-2.55083	-2.78607	-2.94497	-3.04473	-3.17253	-3.13068	S	4	___1	Casein kinase motif;Casein kinase motif special 2;downstream acidic motif 14;downstream acidic motif 15;downstream acidic motif 2;downstream acidic motif 3;downstream acidic motif 5;downstream acidic motif 7;downstream basic motif 4;upstream acidic motif 1;upstream basic motif 13;upstream basic motif 4	0.927762	0.015553	51.19	45.76	51.19	-1.0609	15753000	P38970	324	Serine/threonine-protein kinase HAL5	HAL5	SLRVLPIITNNKNVDSGDEKDADASVNSGDD
2.5417	2.54884	2.38584	2.33948	2.13719	1.94359	1.76	1.68595	1.6972	1.68793	S	3	___1	Aurora kinase motifs;downstream acidic motif 11;downstream acidic motif 12;downstream basic motif 1;downstream basic motif 15;downstream basic motif 6;upstream basic motif 1;upstream basic motif 10;upstream basic motif 2;upstream basic motif 7	0.845393	0.00682684	58.474	33.58	58.474	0.2493	15046000	P38970	407	Serine/threonine-protein kinase HAL5	HAL5	IIPSQRFIKSQTLKKSRTSNLKNGNNDELMK
0.717608	0.640808	0.461337	0.340192	0.243841	0.240198	0.158627	0.118124	0.00734983	0.0338478	T	3	___1	Chk1 kinase substrate motif;downstream acidic motif 10;downstream acidic motif 15;downstream acidic motif 9;downstream basic motif 13;downstream basic motif 4;upstream basic motif 1;upstream basic motif 12;upstream basic motif 3;upstream basic motif 4;upstream basic motif 9	0.752104	0.00185773	70.363	38.99	70.363	0.080531	11492000	P38970	409	Serine/threonine-protein kinase HAL5	HAL5	PSQRFIKSQTLKKSRTSNLKNGNNDELMKND
0.12295	0.0550327	0.0483182	-0.107206	-0.0841384	-0.0673763	-0.118067	-0.18989	-0.252279	-0.23742	S	3	___1	Aurora kinase full motif;Aurora kinase motif special 2;Aurora kinase motif special 3;Aurora kinase motifs;Chk1 kinase substrate motif;Dbf2 kinase motifs;downstream basic motif 11;downstream basic motif 13;downstream basic motif 14;downstream basic motif 4;downstream basic motif 9;upstream acidic motif 10;upstream acidic motif 12;upstream acidic motif 8;upstream acidic motif 9;upstream basic motif…	1	7.01412e-05	90.263	74.383	82.831	-0.34722	18243000	P38970	217	Serine/threonine-protein kinase HAL5	HAL5	AMLDYDEESKLRRRNSLGVRNHSNRTRSRKN
1.07779	1.04446	1.05081	0.895569	0.836503	0.772649	0.778539	0.825784	0.87802	0.94171	S	2	___1	Aurora kinase motif special 2;Aurora kinase motifs;Dbf2 kinase motifs;downstream basic motif 10;downstream basic motif 5;upstream basic motif 12;upstream basic motif 2;upstream basic motif 3;upstream basic motif 5;upstream basic motif 7	0.983899	1.74824e-06	115.18	94.305	53.08	0.1653	27597000	P38970	233	Serine/threonine-protein kinase HAL5	HAL5	LGVRNHSNRTRSRKNSLSTPRSPPMKNGNGG
0.590109	0.532269	0.430717	0.306601	0.248844	0.241732	0.26713	0.245864	0.193601	0.145034	S	2	___1	Chk1 kinase substrate motif;downstream basic motif 14;downstream basic motif 15;downstream basic motif 6;downstream basic motif 9;upstream acidic motif 12;upstream acidic motif 13;upstream acidic motif 4;upstream acidic motif 9;upstream basic motif 3	0.966542	6.1887e-05	98.254	57.394	98.254	0.1282	52910000	P38970	391	Serine/threonine-protein kinase HAL5	HAL5	QQEENGEQINLEKAFSIIPSQRFIKSQTLKK
0.341236	0.332398	0.285015	0.240542	0.218968	0.158	0.125707	0.100522	0.0770776	0.0857682	S	2	___1	downstream basic motif 10;downstream basic motif 11;downstream basic motif 13;downstream basic motif 2;downstream basic motif 5;upstream acidic motif 13;upstream acidic motif 8;upstream basic motif 7	0.999998	8.28501e-08	122.96	108.76	122.96	-0.24006	20646000	P38970	395	Serine/threonine-protein kinase HAL5	HAL5	NGEQINLEKAFSIIPSQRFIKSQTLKKSRTS
-0.983469	-0.756857	-0.504213	-0.233455	-0.202956	-0.224396	-0.032879	0.0915353	0.195729	0.117756	S	4	___1	Casein kinase motif;Casein kinase motif special 2;downstream acidic motif 13;downstream acidic motif 2;downstream acidic motif 3;downstream basic motif 4;downstream basic motif 5;downstream basic motif 9;Plk kinase motif DE;Plk kinase motif DEN;upstream acidic motif 1;upstream acidic motif 2;upstream acidic motif 4;upstream acidic motif 5;upstream basic motif 10;upstream basic motif 11;upstream b…	1	5.92443e-07	109.38	91.017	109.38	0.020735	14691000	P06774	237	Transcriptional activator HAP2	HAP2	AMKSKKSGASDDPDDSHEDKKITTKIIQEQP
0.406933	0.221875	0.0518608	-0.246005	-0.198562	-0.179783	-0.273011	-0.311404	-0.258091	-0.186546	S	2	___1	Casein kinase motif;Casein kinase motif special 2;downstream acidic motif 12;downstream acidic motif 14;downstream acidic motif 2;downstream acidic motif 3;downstream acidic motif 5;downstream basic motif 7	0.999722	0.000377253	65.038	65.038	65.038	1.0348	4713200	P06774	2	Transcriptional activator HAP2	HAP2	______________MSADETDAKFHPLETDL
-3.9457	-3.82872	-3.80197	-3.40269	-3.36589	-3.53795	-3.69363	-3.7533	-3.34543	-3.22133	S	3	___1	downstream acidic motif 1;downstream acidic motif 11;downstream acidic motif 12;downstream acidic motif 3;downstream acidic motif 7;downstream acidic motif 8;downstream basic motif 13;downstream basic motif 4;Plk kinase motif DE;Plk kinase motif DE special 2;Plk kinase motif DE special 3;Plk kinase motif DEN;upstream acidic motif 1;upstream acidic motif 11;upstream acidic motif 2;upstream acidic …	1	2.48139e-06	90.754	85.27	90.754	-0.13598	3914700	P32769	124	Elongation factor 1 alpha-like protein	HBS1	QRPNDRLPDWLDEEESEGERNGEEANDEKTV
-1.54515	-1.56698	-1.61057	-1.51011	-1.43397	-1.45052	-1.35469	-1.27571	-1.11449	-1.07527	S	3	___1	Cdk kinase minimal serine motif;downstream acidic motif 13;downstream acidic motif 4;downstream acidic motif 6;downstream basic motif 2;Plk kinase motif DE;Plk kinase motif DEN;upstream acidic motif 2	0.999948	1.89594e-16	149.33	136.14	131.81	-0.22785	80256000	Q07653	561	Protein HBT1	HBT1	GSQAGSQNTNNNIDMSPRHEAEWSGLSNDAT
1.98192	1.8971	1.87098	2.01401	2.27995	2.47318	2.40867	2.3747	2.29236	2.3116	S	3	___1	Cdk kinase minimal serine motif;downstream acidic motif 11;downstream acidic motif 15;downstream basic motif 14;downstream basic motif 2;downstream basic motif 7;MAP kinase motif;upstream acidic motif 15;upstream acidic motif 3;upstream acidic motif 4;upstream acidic motif 5;upstream basic motif 11;upstream basic motif 7	1	5.19587e-07	113.33	93.94	113.33	-0.20304	104280000	Q07653	671	Protein HBT1	HBT1	DTLSKSVQKQDEDPLSPRQTTNRAGMETARD
2.25526	2.25781	2.23021	2.08788	2.01914	1.99583	1.88609	1.7288	1.52558	1.44135	S	3	___1	Aurora kinase motif special 2;Aurora kinase motifs;Dbf2 kinase motifs;downstream basic motif 10;downstream basic motif 8;upstream acidic motif 9;upstream basic motif 2;upstream basic motif 3	0.992095	1.50955e-05	101.39	87.48	101.39	-0.11462	46100000	Q07653	956	Protein HBT1	HBT1	SYSIHNETTSQGRKVSVGSMGSGKSKHHHNH
1.4049	1.33174	1.20143	0.995053	0.879015	0.857103	0.886563	0.891461	0.858393	0.780399	S	3	___1	downstream acidic motif 1;downstream acidic motif 3;downstream basic motif 10;downstream basic motif 2;upstream acidic motif 15;upstream acidic motif 3;upstream basic motif 9	0.999348	4.62181e-16	152.5	134.99	152.5	-0.095571	75689000	Q07653	303	Protein HBT1	HBT1	DNSSATKGYSNTDSNSDRDVIPGSFRGMTGT
2.74194	2.86162	2.90892	2.94199	2.80003	2.64674	2.72634	2.80107	3.00082	3.04873	S	4	___1	Aurora kinase motif special 2;Aurora kinase motifs;Dbf2 kinase motifs;downstream acidic motif 14;downstream acidic motif 8;downstream basic motif 13;downstream basic motif 5;upstream acidic motif 11;upstream acidic motif 7;upstream basic motif 1;upstream basic motif 2;upstream basic motif 3	0.967067	1.07534e-27	194.94	164.88	109.63	-0.054519	271910000	Q07653	41	Protein HBT1	HBT1	PGSYDSNSDSAQRKKSFSTTKPTEYNLPKEQ
-0.811874	-0.843581	-0.797033	-0.754407	-0.585445	-0.477091	-0.389172	-0.378676	-0.475778	-0.532887	S	3	___1	downstream acidic motif 12;downstream acidic motif 6;upstream acidic motif 15;upstream basic motif 5	0.836564	4.66827e-16	143.37	117.77	137.94	-1.9118	44171000	Q07653	339	Protein HBT1	HBT1	DPSVYTSTGPKSNVSSGMNAVDPSVYTDTSS
-0.0380786	-0.081583	0.00567137	-0.0977859	-0.070485	-0.11702	-0.118008	-0.174122	-0.218002	-0.285838	S	3	___1	downstream basic motif 14;downstream basic motif 5;downstream basic motif 7;upstream acidic motif 12;upstream basic motif 5;upstream basic motif 6	0.945349	0.0066858	60.598	45.625	60.598	-0.064478	14985000	Q07653	959	Protein HBT1	HBT1	IHNETTSQGRKVSVGSMGSGKSKHHHNHHRH
2.80219	2.74826	2.68569	2.56102	2.55342	2.62772	2.58414	2.57444	2.50321	2.49661	S	2	___1	Aurora kinase motifs;downstream acidic motif 11;downstream basic motif 9;upstream acidic motif 14;upstream acidic motif 15;upstream basic motif 1;upstream basic motif 10;upstream basic motif 2;upstream basic motif 4	0.999182	2.94818e-26	209.96	166.52	209.96	0.25748	541920000	Q07653	1034	Protein HBT1	HBT1	EEQAGKQSFMGRVRKSISGGTFGFRSEI___
4.01667	3.81332	3.6612	3.37718	3.5495	3.76819	3.69498	3.58127	3.3019	3.21044	S	3	___1	Casein kinase motif;downstream acidic motif 12;downstream acidic motif 13;downstream acidic motif 2;downstream acidic motif 7;downstream acidic motif 9;downstream basic motif 14;downstream basic motif 3;Plk kinase motif DE;Plk kinase motif DEN;upstream acidic motif 12;upstream acidic motif 2;upstream basic motif 13;upstream basic motif 14;upstream basic motif 3;upstream basic motif 5;upstream bas…	0.990892	4.98515e-51	266.28	229.47	250.55	-0.40071	844860000	Q05775	65	Eukaryotic translation initiation factor 3 subunit J	HCR1	PKKEQPKKVKKGKESSADRALLDIDTLDEKT
0.521038	0.591838	0.608431	0.724919	0.784109	0.854025	1.03488	1.32802	1.87212	2.09532	T	2	___1	Casein kinase motif;Casein kinase motif special 2;downstream acidic motif 14;downstream acidic motif 2;downstream acidic motif 3;downstream acidic motif 8;downstream basic motif 11;downstream basic motif 12;downstream basic motif 4;downstream basic motif 6;downstream basic motif 7;upstream acidic motif 1;upstream acidic motif 12;upstream acidic motif 3;upstream acidic motif 8;upstream basic motif…	1	3.56132e-12	149.38	110.6	122.42	-0.54602	48455000	Q05775	75	Eukaryotic translation initiation factor 3 subunit J	HCR1	KGKESSADRALLDIDTLDEKTRKELIKKAEM
-0.863983	-1.00816	-1.27216	-1.47555	-1.57429	-1.72328	-1.80433	-1.98689	-2.09501	-2.23902	S	3	___1	Aurora kinase motif special 2;Aurora kinase motif special 3;Aurora kinase motifs;downstream acidic motif 3;downstream acidic motif 7;downstream basic motif 10;downstream basic motif 2;upstream basic motif 1;upstream basic motif 2;upstream basic motif 3;upstream basic motif 4;upstream basic motif 8;upstream basic motif 9	0.975497	0.000158967	87.148	53.262	87.148	-0.57732	6736900	Q03937	123	Meiosis-specific protein HED1	HED1	QPPPSMKKSPPRKKKSLKDLIYETNKTFYQV
-1.20406	-1.29617	-1.48981	-1.62746	-1.84693	-1.98567	-2.10623	-2.09822	-2.17827	-2.20654	T	3	___1	downstream acidic motif 8;downstream basic motif 11;downstream basic motif 13;downstream basic motif 15;downstream basic motif 2;upstream acidic motif 1;upstream acidic motif 5;upstream basic motif 10;upstream basic motif 11;upstream basic motif 12;upstream basic motif 6;upstream basic motif 9	0.895682	0.000756043	81.017	42.229	81.017	-0.99996	5382300	Q03937	131	Meiosis-specific protein HED1	HED1	SPPRKKKSLKDLIYETNKTFYQVDSNKVKYK
-3.2057	-3.13678	-3.3366	-3.20147	-3.16611	-2.98046	-2.82667	-2.83735	-2.84767	-2.91277	S	3	___1	Cdk kinase minimal serine motif;downstream acidic motif 10;downstream acidic motif 15;downstream basic motif 12;downstream basic motif 8;MAP kinase motif;upstream acidic motif 3;upstream basic motif 15;upstream basic motif 7;upstream basic motif 8	0.774579	0.0208932	47.68	38.726	47.68	-0.076376	1320300	P38199	252	Heterogeneous nuclear rnp K-like protein 2	HEK2	RSYFPHLKKSSGEPTSPSTSSNTRIELKIPE
0.0843758	0.177309	0.444134	0.714585	1.04744	1.24322	1.30656	1.18475	0.923855	0.767971	T	3	___1	downstream acidic motif 13;downstream acidic motif 14;downstream acidic motif 4;downstream acidic motif 7;downstream basic motif 15;downstream basic motif 5;Plk kinase motif DE;Plk kinase motif DEN;upstream acidic motif 14;upstream acidic motif 2;upstream acidic motif 4;upstream acidic motif 7;upstream basic motif 10;upstream basic motif 11;upstream basic motif 15;upstream basic motif 9	0.988101	1.64357e-14	155.87	136.05	155.87	-0.10312	81537000	P38199	352	Heterogeneous nuclear rnp K-like protein 2	HEK2	RENYKRKLEAAEGDATVVTERSDSASFLEEK
2.00441	1.96017	1.78068	1.65113	1.46357	1.33608	1.24864	1.14767	1.03662	0.925593	S	4	___1	downstream acidic motif 10;downstream acidic motif 13;downstream acidic motif 3;downstream acidic motif 4;downstream acidic motif 6;downstream acidic motif 7;downstream basic motif 15;downstream basic motif 5;upstream acidic motif 12;upstream acidic motif 14;upstream acidic motif 3;upstream acidic motif 6;upstream basic motif 5	0.985933	4.44632e-55	248.28	228.95	177.8	-0.17187	550550000	P38199	362	Heterogeneous nuclear rnp K-like protein 2	HEK2	AEGDATVVTERSDSASFLEEKEEPQENHDNK
-0.888075	-1.0058	-1.0156	-1.07724	-0.963583	-0.873398	-0.80496	-0.816996	-0.697927	-0.682725	T	3	___1	downstream acidic motif 1;downstream acidic motif 10;downstream acidic motif 11;downstream acidic motif 13;downstream acidic motif 14;downstream acidic motif 4;downstream basic motif 12;downstream basic motif 2;upstream acidic motif 10;upstream acidic motif 5;upstream acidic motif 7;upstream basic motif 12;upstream basic motif 13;upstream basic motif 14	0.996101	1.89032e-06	96.718	83.055	96.718	0.16181	10334000	P38199	355	Heterogeneous nuclear rnp K-like protein 2	HEK2	YKRKLEAAEGDATVVTERSDSASFLEEKEEP
-2.05339	-1.92226	-1.61193	-1.59703	-1.69854	-1.91362	-1.92803	-2.00041	-1.95203	-2.03417	S	3	___1	downstream basic motif 11;downstream basic motif 8;upstream acidic motif 3;upstream basic motif 11	0.99982	1.05454e-10	128.41	109.58	128.41	-0.014973	13366000	Q05580	485	E3 ubiquitin-protein ligase HEL2	HEL2	MSIGRGHWGGTNDGGSAGAALGVRNIKNLPT
0.680459	0.617048	0.518159	0.351071	0.360014	0.39327	0.467316	0.472797	0.452022	0.446185	T	3	___1	Casein kinase motif;Cdk kinase minimal threonine motif;downstream acidic motif 12;downstream acidic motif 2;downstream basic motif 10;downstream basic motif 15;downstream basic motif 9;upstream basic motif 6	0.963897	0.000316692	81.594	58.842	81.594	-0.42754	18831000	Q12276	1130	HMG2-induced ER-remodeling protein 1	HER1	GLPSSANSSRISGSLTPDSSVAGGKKGESSR
1.1218	1.0627	0.948258	0.825008	0.755144	0.7716	0.739895	0.715873	0.543707	0.485201	T	4	___1	Chk1 kinase substrate motif;Dbf2 kinase motifs;downstream acidic motif 3;downstream acidic motif 8;downstream basic motif 10;downstream basic motif 7;upstream acidic motif 12;upstream acidic motif 13;upstream acidic motif 9;upstream basic motif 1;upstream basic motif 3;upstream basic motif 6	0.999997	4.14589e-05	89.374	68.281	89.374	0.9198	20023000	Q12276	128	HMG2-induced ER-remodeling protein 1	HER1	NNDDTTDSPKISRIRTAQDQPVKETKSSTLA
-0.616274	-0.730342	-0.815781	-1.00188	-0.969943	-0.889602	-0.86235	-0.872158	-0.868575	-0.885249	S	2	___1	Dbf2 kinase motifs;downstream acidic motif 7;downstream basic motif 10;downstream basic motif 11;downstream basic motif 8;upstream acidic motif 13;upstream basic motif 3;upstream basic motif 5;upstream basic motif 7;upstream basic motif 8	0.750267	1.29937e-18	171.49	123.89	171.49	0.347	17574000	Q12276	157	HMG2-induced ER-remodeling protein 1	HER1	LAEPIVSKKGRSRSSSISTSLNERSKKSLFG
0.525843	0.478556	0.407208	0.341797	0.29728	0.240751	0.103835	0.054586	-0.0295296	0.0364099	S	3	___1	downstream acidic motif 12;downstream acidic motif 5;downstream basic motif 11;downstream basic motif 13;upstream acidic motif 15;upstream basic motif 1;upstream basic motif 4	0.997237	0.000246917	84.653	71.764	84.653	-0.26816	11413000	P51979	1033	ATP-dependent DNA helicase MER3	HFM1	EAHSSSHFSNGRQVRSNGNYECFHSCKDKTQ
6.33545	6.20749	6.04006	5.82536	5.81513	5.89471	5.89552	5.93815	5.98437	6.01381	S	2	___1	Cdk kinase minimal serine motif;downstream basic motif 2;downstream basic motif 4;Plk kinase motif DE;Plk kinase motif DEN;upstream acidic motif 2;upstream acidic motif 4;upstream acidic motif 8;upstream basic motif 11;upstream basic motif 12;upstream basic motif 13;upstream basic motif 3;upstream basic motif 5;upstream basic motif 6	1	0.000387935	86.467	70.881	83.948	-0.031154	4075500000	P53551	130	Histone H1	HHO1	LAKKKSPEVKKEKEVSPKPKQAATSVSATAS
2.06526	1.97597	1.881	1.75483	1.7432	1.75501	1.73983	1.769	1.88632	1.95459	S	4	___1	Aurora kinase motif special 2;Aurora kinase motifs;Casein kinase motif;Cdk kinase minimal serine motif;Cdk special 4;Chk1 kinase substrate motif;downstream acidic motif 2;downstream acidic motif 6;downstream acidic motif 8;downstream basic motif 12;downstream basic motif 14;downstream basic motif 4;downstream basic motif 5;downstream basic motif 7;upstream basic motif 1;upstream basic motif 13;up…	1	0.00121737	74.162	38.938	61.65	0.098514	28110000	P53551	120	Histone H1	HHO1	QPKGPAGAVKLAKKKSPEVKKEKEVSPKPKQ
4.62858	4.56766	4.49773	4.42471	4.40016	4.38946	4.37417	4.40445	4.47865	4.51422	S	2	___1	Cdk kinase minimal serine motif;downstream acidic motif 8;downstream basic motif 12;downstream basic motif 7;upstream basic motif 11;upstream basic motif 12;upstream basic motif 13;upstream basic motif 3;upstream basic motif 4	0.982938	2.78575e-35	226.29	184.58	221.59	0.055234	1734200000	P53551	174	Histone H1	HHO1	VVKKKSPTVTAKKASSPSSLTYKEMILKSMP
0.433436	0.407706	0.362312	0.417672	0.437923	0.366534	0.336226	0.335623	0.466696	0.501388	S	3	___1	downstream acidic motif 6;downstream basic motif 10;downstream basic motif 5;upstream basic motif 13;upstream basic motif 14;upstream basic motif 15;upstream basic motif 5;upstream basic motif 6	0.851098	2.51827e-08	126.71	95.278	107.09	0.26802	31034000	P53551	176	Histone H1	HHO1	KKKSPTVTAKKASSPSSLTYKEMILKSMPQL
3.52535	3.1207	3.02493	1.77531	2.03352	2.25453	1.94911	1.57003	1.05626	0.990903	S	3	___1	Aurora kinase motifs;downstream basic motif 13;downstream basic motif 4;downstream basic motif 7;downstream basic motif 8;upstream basic motif 1;upstream basic motif 2;upstream basic motif 6;upstream basic motif 8	0.991945	0.00365056	62.633	52.109	50.207	-0.092748	47928000	P61830	11	Histone H3	HHT1	_____MARTKQTARKSTGGKAPRKQLASKAA
-2.27812	-2.18796	-1.8803	-1.59994	-1.55758	-1.69852	-1.78581	-1.72369	-1.69622	-1.71904	S	3	___1	Casein kinase motif;Casein kinase motif special 2;downstream acidic motif 1;downstream acidic motif 2;downstream acidic motif 3;downstream acidic motif 5;downstream basic motif 14;downstream basic motif 8;upstream acidic motif 13;upstream acidic motif 5;upstream acidic motif 6	0.999982	1.46462e-07	110.75	97.017	110.75	0.37027	8959200	P32479	610	Protein HIR1	HIR1	GSDGTSNSIDDIAVLSEEENDFHRMTLNAKL
-3.45215	-3.37779	-3.43775	-3.49084	-3.58402	-3.76246	-3.63042	-3.64545	-3.47245	-3.50851	S	3	___1	downstream acidic motif 12;downstream acidic motif 15;downstream acidic motif 4;downstream acidic motif 8;downstream basic motif 3;downstream basic motif 9;upstream acidic motif 1;upstream acidic motif 12;upstream acidic motif 14;upstream acidic motif 6;upstream acidic motif 7	0.977626	0.0329572	41.247	17.685	41.247	-1.1498	6819700	P41809	1616	Signaling mucin HKR1	HKR1	LDFDQTNGDDGSGIDSIVRDCVYDKNQDATE
2.99064	2.90658	2.80391	2.58762	2.51603	2.49998	2.45147	2.35791	2.20263	2.18644	T	2	___1	Cdk kinase minimal threonine motif;Chk1 kinase substrate motif;downstream basic motif 13;downstream basic motif 15;downstream basic motif 6;upstream acidic motif 15;upstream basic motif 11;upstream basic motif 12;upstream basic motif 3	0.998292	2.84686e-25	200.68	163.49	96.342	-0.12392	131940000	P12683	552	3-hydroxy-3-methylglutaryl-coenzyme A reductase 1	HMG1	EVTKKSFTAPVQKASTPVLTNKTVISGSKVK
-0.467498	-0.322001	-0.0807384	0.0464216	-0.000490758	-0.163947	-0.112005	-0.0380155	0.0224668	0.025026	T	4	___1	Casein kinase motif;downstream acidic motif 12;downstream acidic motif 2;downstream acidic motif 7;downstream acidic motif 8;downstream basic motif 6;upstream acidic motif 6;upstream acidic motif 7;upstream acidic motif 8;upstream basic motif 12	0.93833	2.15469e-10	120.58	112.44	120.58	-1.0561	50401000	P12684	382	3-hydroxy-3-methylglutaryl-coenzyme A reductase 2	HMG2	TVIRQTLEEDGVVPTTADIIYKDETASEPHF
-0.972171	-0.804606	-0.449777	-0.330075	-0.440804	-0.683075	-0.8068	-0.738823	-0.61283	-0.545588	T	4	___1	Cdk kinase minimal threonine motif;downstream acidic motif 14;downstream acidic motif 6;downstream basic motif 15;Plk kinase motif DE;Plk kinase motif DEN;upstream acidic motif 2;upstream acidic motif 9;upstream basic motif 4;upstream basic motif 5	0.904278	1.84001e-23	184.66	163.06	184.66	-0.24026	237070000	P10869	333	Aspartokinase	HOM3	GTIIYPDNVAKKGESTPPHPPENLSSSFYEK
-1.35304	-1.34576	-1.27937	-1.25388	-1.32863	-1.44105	-1.34193	-1.13458	-0.898973	-0.814199	S	3	___1	downstream acidic motif 12;downstream acidic motif 4;downstream acidic motif 8;downstream acidic motif 9;downstream basic motif 10;downstream basic motif 15;Plk kinase motif DEN;Plk kinase motif N;upstream acidic motif 5;upstream basic motif 4;upstream basic motif 9	0.793316	4.08884e-14	150.61	134.73	150.61	-0.47309	16235000	P10869	508	Aspartokinase	HOM3	LQCIHAKLLSERTNTSNQFEHAIDERLEQLK
0.516718	0.460439	0.316971	0.258508	0.297074	0.327605	0.246615	0.0497695	-0.133073	-0.250238	T	2	___1	downstream acidic motif 5;downstream basic motif 11;downstream basic motif 14;downstream basic motif 4;downstream basic motif 8;downstream basic motif 9;Plk kinase motif DE;Plk kinase motif DEN;upstream acidic motif 1;upstream acidic motif 10;upstream acidic motif 11;upstream acidic motif 15;upstream acidic motif 2;upstream basic motif 6;upstream basic motif 7	0.790648	4.31817e-12	155	115.08	155	-0.36357	22740000	P53187	173	Homologous-pairing protein 2	HOP2	DPANDEIVKRIMSEDTLLQKEITKRSKICKN
1.22555	1.1511	1.03169	0.909846	0.874367	0.814611	0.779896	0.68352	0.539779	0.464992	S	3	___1	Casein kinase motif;Chk1 kinase substrate motif;Dbf2 kinase motifs;downstream acidic motif 1;downstream acidic motif 2;downstream acidic motif 8;downstream basic motif 11;downstream basic motif 12;downstream basic motif 14;downstream basic motif 7;upstream acidic motif 12;upstream acidic motif 14;upstream acidic motif 15;upstream acidic motif 7;upstream acidic motif 8;upstream basic motif 3;upstr…	0.994876	2.6024e-08	126.19	90.78	126.19	-0.025035	57334000	P53187	170	Homologous-pairing protein 2	HOP2	DDWDPANDEIVKRIMSEDTLLQKEITKRSKI
1.09948	1.02199	1.04837	1.07613	1.20691	1.25714	1.22914	1.49097	1.77988	1.97308	S	4	___1	Casein kinase motif;Cdk kinase full serine motif;Cdk kinase minimal serine motif;downstream acidic motif 14;downstream acidic motif 2;downstream acidic motif 4;downstream acidic motif 7;downstream basic motif 11;downstream basic motif 15;downstream basic motif 3;downstream basic motif 9;Plk kinase motif DEN;Plk kinase motif N;upstream basic motif 10;upstream basic motif 4;upstream basic motif 7	0.999977	1.40371e-14	155.87	144.11	153.06	0.28804	63878000	Q02959	533	Histone deacetylase HOS3	HOS3	STIAQRIIRSHRSNASPEKELHENKPRSTEK
3.22245	3.28439	3.19584	3.36749	3.36381	3.40117	3.43429	3.49455	3.48425	3.49707	S	5	___1	downstream acidic motif 1;downstream acidic motif 3;downstream acidic motif 6;downstream basic motif 10;downstream basic motif 15;downstream basic motif 5;downstream basic motif 7;Plk kinase motif DE;Plk kinase motif DE special 2;Plk kinase motif DEN;upstream acidic motif 1;upstream acidic motif 12;upstream acidic motif 2;upstream acidic motif 3;upstream acidic motif 7;upstream acidic motif 9;ups…	1	3.33378e-14	161.65	135.51	135.27	0.12467	311690000	Q02959	629	Histone deacetylase HOS3	HOS3	RHLETLEIEKKGDEDSDHELKEKNWKNSHQR
-2.80743	-2.72259	-2.626	-2.34741	-2.12735	-1.9595	-1.93857	-1.92087	-1.78178	-1.71852	S	3	___1	Casein kinase motif;downstream acidic motif 12;downstream acidic motif 2;downstream acidic motif 5;downstream acidic motif 8;downstream basic motif 10;downstream basic motif 14;downstream basic motif 3;downstream basic motif 7;upstream acidic motif 10;upstream acidic motif 5;upstream acidic motif 8;upstream basic motif 1;upstream basic motif 3;upstream basic motif 9	0.961384	0.0165654	47.706	29.974	47.706	-0.10448	2136800	Q02959	545	Histone deacetylase HOS3	HOS3	SNASPEKELHENKPRSTEKQEQREIRSDTKV
2.73491	2.59686	2.42203	2.2223	2.27693	2.44152	2.34439	2.27152	2.0582	1.9973	S	3	___1	Cdk kinase full serine motif;Cdk kinase minimal serine motif;downstream basic motif 14;downstream basic motif 2;downstream basic motif 3;downstream basic motif special 2;upstream acidic motif 5;upstream basic motif 1;upstream basic motif 14;upstream basic motif 6;upstream basic motif 7	0.995877	3.5467e-05	94.122	59.115	76.522	-0.11564	72506000	Q01448	424	Histone promoter control protein 2	HPC2	AKNSTSNVRKEPTAKSPKRLVAAPTVSPPKI
1.17063	1.07639	1.07996	1.02764	1.18578	1.30891	1.35657	1.31597	1.25737	1.19445	T	3	___1	Aurora kinase motifs;Casein kinase motif;Cdk kinase full threonine motif;Cdk kinase minimal threonine motif;downstream acidic motif 2;downstream basic motif 11;downstream basic motif 14;downstream basic motif 3;upstream acidic motif 13;upstream acidic motif 14;upstream acidic motif 4;upstream basic motif 11;upstream basic motif 12;upstream basic motif 2;upstream basic motif 7	1	0.00503036	62.162	53.249	62.162	-0.24872	23485000	Q01448	153	Histone promoter control protein 2	HPC2	TEEKRQNNRNMDNKNTPERGSSSFAAKQLKI
0.719047	0.813068	0.726032	0.842841	0.537472	0.0497703	0.189893	0.445806	0.877027	0.968577	S	3	___1	downstream acidic motif 1;downstream acidic motif 3;downstream acidic motif 4;downstream basic motif 12;downstream basic motif 13;downstream basic motif 8;upstream acidic motif 14;upstream acidic motif 3;upstream acidic motif 9;upstream basic motif 4;upstream basic motif 5	0.830774	4.04579e-19	168.61	135.4	168.61	0.30524	40936000	Q01448	47	Histone promoter control protein 2	HPC2	AEVLNTDNSIKKETGSDSEDLFNKFSNKKTN
0.0565277	0.129548	0.0596585	0.0898965	-0.152312	-0.462193	-0.379765	-0.263462	0.0471206	0.106837	S	3	___1	Casein kinase motif;downstream acidic motif 1;downstream acidic motif 2;downstream basic motif 10;downstream basic motif 11;downstream basic motif 14;downstream basic motif 15;downstream basic motif 6;upstream acidic motif 1;upstream acidic motif 11;upstream acidic motif 5;upstream basic motif 6;upstream basic motif 7	0.835539	3.44531e-19	172.33	139.6	44.567	-0.2931	26106000	Q01448	49	Histone promoter control protein 2	HPC2	VLNTDNSIKKETGSDSEDLFNKFSNKKTNRK
0.430824	0.363919	0.237988	0.077341	0.00469535	0.0292837	-0.0114887	-0.091425	-0.259228	-0.328661	S	3	___1	Aurora kinase motif special 2;Aurora kinase motif special 3;Aurora kinase motifs;Casein kinase motif;Chk1 kinase substrate motif;Dbf2 kinase motifs;downstream acidic motif 1;downstream acidic motif 2;downstream acidic motif 6;downstream acidic motif 8;downstream basic motif 13;downstream basic motif 14;downstream basic motif 7;upstream basic motif 10;upstream basic motif 12;upstream basic motif 1…	1	2.5373e-08	125.84	92.431	86.498	-0.50774	66103000	P38922	27	Protein HRB1	HRB1	NRSRSRSRSPVRRRMSDDHGYERDNHLSRRS
0.857854	0.942449	0.967519	1.12314	1.118	1.09573	1.22163	1.36425	1.59832	1.64961	S	2	___1	downstream acidic motif 11;downstream basic motif 1;downstream basic motif 5;upstream acidic motif 4;upstream basic motif 6;upstream basic motif 9	0.983503	0.0318016	47.594	22.603	47.594	0.026906	37730000	P38922	195	Protein HRB1	HRB1	FFSQIGKVVRADIITSRGHHRGMGTVEFTNS
0.0651	-0.0313626	-0.144032	-0.396896	-0.508858	-0.616208	-0.779229	-0.835827	-0.964617	-0.874132	S	3	___1	Aurora kinase motif special 2;Aurora kinase motifs;Chk1 kinase substrate motif;downstream basic motif 5;downstream basic motif 7;downstream basic motif 8;upstream acidic motif 14;upstream basic motif 11;upstream basic motif 12;upstream basic motif 2;upstream basic motif 3;upstream basic motif 8	0.922652	0.000732985	79.659	63.435	79.659	0.40572	12096000	Q08732	139	Serine/threonine-protein kinase HRK1	HRK1	AELKRFFRPSVNKKLSMSQLRSKKHSTHSPP
0.477157	0.380015	0.232306	0.0234545	-0.0518776	-0.164321	-0.239246	-0.328894	-0.381805	-0.371152	S	3	___1	downstream basic motif 3;downstream basic motif 5;downstream basic motif 6;upstream basic motif 10;upstream basic motif 13;upstream basic motif 14;upstream basic motif 4;upstream basic motif 5	0.974041	0.000245282	87.298	69.862	87.298	-0.0019367	21865000	Q08732	141	Serine/threonine-protein kinase HRK1	HRK1	LKRFFRPSVNKKLSMSQLRSKKHSTHSPPPS
0.404597	0.401363	0.200241	0.188476	-0.0806385	-0.389171	-0.538428	-0.572389	-0.551935	-0.588927	S	3	___1	downstream basic motif 9;upstream basic motif 13;upstream basic motif 14;upstream basic motif 3	0.935794	1.8933e-12	143.18	122.31	143.18	0.015611	19025000	Q08732	160	Serine/threonine-protein kinase HRK1	HRK1	SKKHSTHSPPPSKSTSTVNLNNHYRAQHPHG
0.907286	0.792108	0.626673	0.46547	0.454497	0.537171	0.484793	0.47133	0.441986	0.488745	S	2	___1	downstream acidic motif 12;downstream basic motif 15;downstream basic motif 7;downstream basic motif 8;upstream acidic motif 15;upstream basic motif 1;upstream basic motif 4	1	2.70982e-08	121.5	94.248	115.78	0.52499	33947000	Q08732	37	Serine/threonine-protein kinase HRK1	HRK1	ENSSNNPPQLIRSSKSFLNFIGRKQSNDSLR
2.42841	2.37244	2.2205	2.10539	2.0593	2.11017	2.08183	2.04884	1.88295	1.8585	S	3	___1	downstream acidic motif 3;downstream basic motif 14;downstream basic motif 15;downstream basic motif 5;downstream basic motif 6;downstream basic motif 9;upstream acidic motif 12;upstream basic motif 4	0.999944	5.17553e-06	112.42	88.747	112.42	-0.34901	92383000	Q08732	122	Serine/threonine-protein kinase HRK1	HRK1	GLHDYTSPASPKQTHSMAELKRFFRPSVNKK
2.24339	2.32323	2.2411	2.34299	2.1442	1.86779	1.92303	2.06032	2.32885	2.37795	S	5	___1	Casein kinase motif;Casein kinase motif special 2;downstream acidic motif 11;downstream acidic motif 2;downstream acidic motif 3;downstream acidic motif 7;downstream basic motif 5;downstream basic motif 8;downstream basic motif 9;Plk kinase motif DE;Plk kinase motif DEN;upstream acidic motif 2;upstream acidic motif 4;upstream acidic motif 9;upstream basic motif 11;upstream basic motif 3	0.999999	3.05173e-51	255.67	188.3	255.67	-0.13958	106650000	Q99383	87	Nuclear polyadenylated RNA-binding protein 4	HRP1	TSSSKQDGTANDKEGSNEDTKNEKKQESATS
0.618311	0.477941	0.352924	0.126715	0.168829	0.171727	0.263281	0.267611	0.377226	0.380063	T	2	___1	downstream acidic motif 3;downstream acidic motif 9;downstream basic motif 14;downstream basic motif 5;downstream basic motif 8;upstream acidic motif 11;upstream acidic motif 12;upstream acidic motif 15;upstream acidic motif 7;upstream basic motif 3;upstream basic motif 8	0.981772	0.00769702	68.893	32.559	68.893	-0.12151	8179400	Q99383	184	Nuclear polyadenylated RNA-binding protein 4	HRP1	DTTEDNLREYFGKYGTVTDLKIMKDPATGRS
-0.497342	-0.416416	-0.248835	-0.0657748	-0.0419027	-0.121563	-0.0200415	0.0749855	0.115467	0.0771646	S	2	___1	Casein kinase motif;downstream acidic motif 2;downstream basic motif 1;downstream basic motif 11;downstream basic motif 14;downstream basic motif 15;downstream basic motif 8;Plk kinase motif DEN;Plk kinase motif N;upstream acidic motif 6;upstream acidic motif 7;upstream acidic motif 9;upstream basic motif 13	0.999988	4.11275e-05	89.911	67.825	89.911	-0.78267	19731000	P15108;P02829	375;379	ATP-dependent molecular chaperone HSC82;ATP-dependent molecular chaperone HSP82	HSC82;HSP82	FVKGVVDSEDLPLNLSREMLQQNKIMKVIRK
1.18654	1.36421	1.48197	1.66827	1.47019	1.24667	1.18501	1.31294	1.41059	1.36927	S	3	___1	Casein kinase motif;Casein kinase motif special 2;Casein kinase motif special 3;downstream acidic motif 1;downstream acidic motif 15;downstream acidic motif 2;downstream acidic motif 3;downstream acidic motif 4;downstream basic motif 10;downstream basic motif 7;Plk kinase motif DE;Plk kinase motif DEN;upstream acidic motif 11;upstream acidic motif 2;upstream basic motif 10	1	1.92148e-40	243.18	213.8	212.85	0.41615	146260000	P38753	162	Class E vacuolar protein-sorting machinery protein HSE1	HSE1	PNVPEKHNMSTQADNSDDEELQKALKMSLFE
-1.18562	-1.27911	-1.336	-1.51003	-1.52954	-1.56486	-1.5359	-1.53044	-1.65102	-1.67181	S	3	___1	Casein kinase motif;Chk1 kinase substrate motif;Dbf2 kinase motifs;downstream acidic motif 2;downstream acidic motif 8;downstream basic motif 11;Plk kinase motif DE;Plk kinase motif DEN;upstream acidic motif 10;upstream acidic motif 12;upstream acidic motif 14;upstream acidic motif 2;upstream acidic motif 4;upstream basic motif 3;upstream basic motif 9	0.815848	2.12278e-06	94.454	81.474	94.454	-0.26944	8041500	P31539	577	Heat shock protein 104	HSP104	SESENEKLIHMERDLSSEVVGQMDAIKAVSN
0.272298	0.0254367	-0.0663595	-0.337854	0.0734379	0.447907	0.385132	0.207051	-0.238371	-0.375228	S	3	___1	Dbf2 kinase motifs;downstream acidic motif 10;downstream acidic motif 4;downstream basic motif 1;downstream basic motif 14;upstream acidic motif 1;upstream acidic motif 9;upstream basic motif 14;upstream basic motif 3;upstream basic motif 7	0.9978	4.74994e-16	156.58	119.2	156.58	-0.11901	73712000	P31539	155	Heat shock protein 104	HSP104	IKQQALELRGNTRIDSRGADTNTPLEYLSKY
3.5029	3.16673	3.0784	2.01292	2.10473	2.32944	2.28563	2.23326	2.15261	2.20162	S	3	___1	downstream acidic motif 1;downstream acidic motif 13;downstream acidic motif 9;downstream basic motif 10;downstream basic motif 4;downstream basic motif 5	1	0.0156727	53.528	40.901	40.577	-0.57428	42529000	P22943	2	12 kDa heat shock protein	HSP12	______________MSDAGRKGFGEKASEAL
3.89649	3.8762	3.66573	3.74017	3.59733	3.43641	3.55774	3.69223	3.90022	3.90605	S	4	___1	downstream acidic motif 10;downstream acidic motif 14;downstream acidic motif 6;downstream basic motif 15;downstream basic motif 2;downstream basic motif 9;upstream acidic motif 1;upstream acidic motif 10;upstream acidic motif 6;upstream basic motif 14;upstream basic motif 15;upstream basic motif 3;upstream basic motif 9	1	4.57879e-23	186.62	170.31	129.77	0.29377	597570000	P22943	21	12 kDa heat shock protein	HSP12	RKGFGEKASEALKPDSQKSYAEQGKEYITDK
3.28922	3.14306	3.01245	2.83536	2.97447	3.18921	3.2572	3.3537	3.36989	3.42121	S	4	___1	Casein kinase motif;downstream acidic motif 13;downstream acidic motif 2;downstream acidic motif 6;downstream acidic motif 9;downstream basic motif 3;downstream basic motif 5;upstream acidic motif 1;upstream acidic motif 11;upstream acidic motif 12;upstream basic motif 9	1	5.60108e-121	362.68	339.71	56.817	1.11	636150000	P22943	59	12 kDa heat shock protein	HSP12	VQPEDNKGVFQGVHDSAEKGKDNAEGQGESL
0.89704	0.837549	0.694981	0.8024	0.895112	0.99986	1.06509	1.18802	1.27784	1.33103	S	3	___1	downstream acidic motif 3;downstream acidic motif 7;downstream basic motif 13;downstream basic motif 15;downstream basic motif 6;upstream acidic motif 1;upstream acidic motif 12;upstream acidic motif 15;upstream acidic motif 5;upstream acidic motif 8;upstream basic motif 11;upstream basic motif 9	1	1.38989e-22	179.42	164.8	136.96	0.36714	77810000	P22943	73	12 kDa heat shock protein	HSP12	DSAEKGKDNAEGQGESLADQARDYMGAAKSK
-0.43598	-0.519745	-0.636194	-0.561599	-0.386892	-0.197236	-0.0976829	-0.0685354	-0.118863	-0.182181	T	4	___1	Cdk kinase full threonine motif;Cdk kinase minimal threonine motif;downstream acidic motif 4;downstream acidic motif 9;downstream basic motif 12;downstream basic motif 3;downstream basic motif 8;upstream acidic motif 15;upstream basic motif 11;upstream basic motif 5;upstream basic motif 6	0.999834	7.39579e-05	88.133	70.644	88.133	-0.020721	12474000	P15992	42	Heat shock protein 26	HSP26	EGGLRGYAPRRQLANTPAKDSTGKEVARPNN
1.52258	1.47991	1.36892	1.30668	1.29805	1.34099	1.36521	1.36303	1.28905	1.26996	S	2	___1	Cdk kinase minimal serine motif;downstream acidic motif 11;downstream acidic motif 13;downstream acidic motif 15;downstream acidic motif 6;downstream basic motif 2;MAP kinase motif;upstream acidic motif 1;upstream acidic motif 12;upstream acidic motif 13;upstream acidic motif 15;upstream acidic motif 5;upstream acidic motif 8;upstream basic motif 6	1	1.28589e-05	112.3	98.526	98.055	-0.0018899	62418000	P25619	308	30 kDa heat shock protein	HSP30	DVEDAAPETKEAVPESPRASGETAIHEPEPE
-1.2921	-1.5363	-1.62821	-1.82712	-1.6777	-1.59938	-1.65856	-1.70689	-1.46195	-1.4825	T	3	___1	Plk kinase motif DE;Plk kinase motif DEN;upstream acidic motif 1;upstream acidic motif 10;upstream acidic motif 12;upstream acidic motif 2;upstream acidic motif 6;upstream acidic motif 8	1	0.000397245	76.02	62.593	76.02	1.2425	24042000	P25619	331	30 kDa heat shock protein	HSP30	AIHEPEPEAEQAVEDTA______________
4.09091	4.13343	3.93063	4.08641	3.94173	3.77669	3.76021	3.78927	3.86088	3.80621	S	3	___1	downstream acidic motif 1;downstream acidic motif 13;downstream acidic motif 5;downstream acidic motif 6;downstream acidic motif 9;downstream basic motif 12;downstream basic motif 14;downstream basic motif 4;Plk kinase motif DE;Plk kinase motif DEN;upstream acidic motif 11;upstream acidic motif 13;upstream acidic motif 15;upstream acidic motif 2;upstream acidic motif 5;upstream acidic motif 7;ups…	1	9.45833e-21	185.06	154.63	145.9	-0.45508	658310000	Q12329	182	Heat shock protein 42	HSP42	EQEGEKGEEKDKKDKSEAPKEEAGETNKEKP
5.46344	5.27347	5.09041	4.67505	4.62399	4.59652	4.52377	4.49309	4.45134	4.42027	S	2	___1	Aurora kinase motifs;Casein kinase motif;downstream acidic motif 2;upstream basic motif 2;upstream basic motif 5;upstream basic motif 8;upstream basic motif 9	0.999731	0.00742848	59.067	15.298	59.067	-0.0513	2912400000	P04911	129	Histone H2A.1	HTA1	HQNLLPKKSAKATKASQEL____________
2.55415	2.3517	2.14447	1.72639	1.70631	1.8048	1.69679	1.66822	1.51275	1.45924	S	2	___1	Aurora kinase motifs;Casein kinase motif;downstream acidic motif 2;upstream basic motif 2;upstream basic motif 5;upstream basic motif 8;upstream basic motif 9	0.999128	0.0190928	46.844	6.1164	46.844	-0.25374	1559600000	P04912	129	Histone H2A.2	HTA2	HQNLLPKKSAKTAKASQEL____________
0.490548	0.424036	0.344677	0.530875	0.749314	0.968702	1.0883	1.15854	1.15762	1.10759	S	4	___1	downstream acidic motif 5;downstream basic motif 1;downstream basic motif 11;downstream basic motif 12;downstream basic motif 6;downstream basic motif 7;upstream acidic motif 5;upstream basic motif 3;upstream basic motif 4;upstream basic motif 7	1	0.00790834	58.079	30.43	58.079	-0.10901	12933000	P02293	11	Histone H2B.1	HTB1	_____MSAKAEKKPASKAPAEKKPAAKKTST
1.16964	1.17244	1.18608	0.985703	0.750501	0.392172	0.429976	0.335589	0.390962	0.31962	T	2	___1	upstream acidic motif 12;upstream basic motif 5;upstream basic motif 9	0.951536	8.60531e-05	102.72	102.72	102.72	0.028356	38544000	P02293;P02294	129;129	Histone H2B.1;Histone H2B.2	HTB1;HTB2	AVSEGTRAVTKYSSSTQA_____________
1.62064	1.35876	1.26041	0.994373	1.46627	1.91999	1.83026	1.66261	1.21594	1.15749	S	3	___1	downstream acidic motif 14;downstream acidic motif 4;downstream basic motif 10;downstream basic motif 15;downstream basic motif 5;downstream basic motif 6	0.87388	0.00110771	50.207	33.983	45.257	-0.032107	39103000	P02294	2	Histone H2B.2	HTB2	______________MSSAAEKKPASKAPAEK
0.490548	0.424036	0.344677	0.530875	0.749314	0.968702	1.0883	1.15854	1.15762	1.10759	S	4	___1	downstream acidic motif 5;downstream basic motif 1;downstream basic motif 11;downstream basic motif 12;downstream basic motif 6;downstream basic motif 7;upstream acidic motif 5;upstream basic motif 3;upstream basic motif 4	1	0.00790834	58.079	30.43	58.079	-0.10901	12933000	P02294	11	Histone H2B.2	HTB2	_____MSSAAEKKPASKAPAEKKPAAKKTST
6.58964	6.66357	6.41359	6.44411	6.04314	5.58781	5.30392	5.05899	4.84855	4.68749	S	4	___1	Aurora kinase motif special 2;Aurora kinase motifs;Dbf2 kinase motifs;downstream acidic motif 10;downstream acidic motif 11;downstream acidic motif 3;downstream acidic motif 7;downstream basic motif 6;upstream basic motif 2;upstream basic motif 3;upstream basic motif 7;upstream basic motif 8	1	9.29015e-05	99.011	72.413	72.937	-0.41806	9559700000	P04806	15	Hexokinase-1	HXK1	_MVHLGPKKPQARKGSMADVPKELMDEIHQL
-0.413682	-0.332172	-0.31562	-0.174006	-0.305052	-0.476682	-0.483972	-0.391342	-0.285016	-0.263594	S	3	___1	downstream acidic motif 10;downstream basic motif 15;downstream basic motif 7;upstream acidic motif 15;upstream acidic motif 9;upstream basic motif 10	0.999794	1.51856e-16	164.2	143.76	164.2	0.40498	45489000	P04806	158	Hexokinase-1	HXK1	ELLNTKDTLPLGFTFSYPASQNKINEGILQR
6.5924	6.6658	6.41604	6.44576	6.04542	5.59094	5.30692	5.06136	4.85035	4.68872	S	4	___1	Aurora kinase motif special 2;Aurora kinase motifs;Dbf2 kinase motifs;downstream acidic motif 13;downstream acidic motif 3;downstream acidic motif 7;downstream basic motif 6;upstream basic motif 2;upstream basic motif 3;upstream basic motif 7;upstream basic motif 8	1	9.29015e-05	99.011	72.413	50.029	-0.13025	9562400000	P04807	15	Hexokinase-2	HXK2	_MVHLGPKKPQARKGSMADVPKELMQQIENF
0.328052	0.0750628	-0.0902077	-0.579423	-0.525291	-0.361003	-0.459574	-0.510065	-0.811008	-0.931591	T	3	___1	Casein kinase motif;downstream acidic motif 2;downstream acidic motif 5;Plk kinase motif DE;Plk kinase motif DE special 2;Plk kinase motif DE special 3;Plk kinase motif DEN;upstream acidic motif 2;upstream acidic motif 3;upstream acidic motif 4	0.999842	8.05321e-69	244.19	223.76	181.81	-0.18068	1845300000	P23301	7	Eukaryotic translation initiation factor 5A-1	HYP2	_________MSDEEHTFETADAGSSATYPMQ
5.86064	5.60571	5.41415	4.70573	4.72237	4.98834	4.8571	4.73261	4.27031	4.1151	S	4	___1	Casein kinase motif;Casein kinase motif special 2;downstream acidic motif 1;downstream acidic motif 10;downstream acidic motif 2;downstream acidic motif 3;downstream acidic motif 7	0.999999	2.40142e-120	333.24	318.11	235.99	-0.44189	25138000000	P23301	2	Eukaryotic translation initiation factor 5A-1	HYP2	______________MSDEEHTFETADAGSSA
-3.09728	-3.28479	-3.26888	-3.48166	-3.3297	-3.47683	-3.15239	-3.05982	-2.85507	-2.93703	T	3	___1	downstream acidic motif 1;downstream acidic motif 15;downstream acidic motif 3;downstream acidic motif 5;downstream acidic motif 8;downstream basic motif 11;Plk kinase motif DE;Plk kinase motif DE special 2;Plk kinase motif DEN;upstream acidic motif 2;upstream acidic motif 3;upstream acidic motif 6;upstream acidic motif 8;upstream acidic motif 9;upstream basic motif 15	0.999179	0.000324484	78.159	66.306	78.159	-1.0647	11426000	P53892	211	Protein IBD2	IBD2	RTVTNVEDLDVAEEVTDIDHDTVDAARLHGD
-1.28764	-1.35703	-1.30522	-1.35741	-1.37523	-1.39268	-1.34117	-1.19639	-0.996429	-0.919279	T	3	___1	downstream acidic motif 4;downstream acidic motif 5;downstream acidic motif 9;downstream basic motif 13;downstream basic motif 14;downstream basic motif 8;upstream basic motif 14	0.991642	4.56048e-11	134.29	117.67	134.29	0.48779	13953000	P28240	543	Isocitrate lyase	ICL1	LKLAQGGVSATAAMGTGVTEDQFKENGVKK_
-0.00526991	-0.130859	-0.17861	-0.412275	-0.407336	-0.411855	-0.33348	-0.311658	-0.346357	-0.452464	S	3	___1	downstream acidic motif 3;downstream acidic motif 7;downstream basic motif 11;upstream acidic motif 13;upstream acidic motif 6;upstream basic motif 11;upstream basic motif 7	0.884706	2.16036e-30	199.41	174.87	199.41	-0.11711	45326000	P28834	345	Isocitrate dehydrogenase [NAD] subunit 1, mitochondrial	IDH1	IAEGKHTTRDIGGSSSTTDFTNEIINKLSTM
0.859582	0.913588	0.970716	0.972831	0.948792	1.01258	1.05352	1.06089	1.02223	1.0064	S	2	___1	Aurora kinase motifs;downstream acidic motif 4;downstream basic motif 15;downstream basic motif 9;upstream acidic motif 9;upstream basic motif 1;upstream basic motif 14;upstream basic motif 2	0.919697	4.04829e-36	226.1	176.13	70.524	-0.051089	241430000	P46958	147	IME2-dependent-signaling protein	IDS2	IRQPSVDVPPLTTRRSSIQDVQWIRHLLNPR
0.735497	0.698467	0.725708	0.521025	0.550758	0.639674	0.695343	0.649295	0.598663	0.583239	S	2	___1	Aurora kinase full motif;Aurora kinase motif special 2;Aurora kinase motifs;Dbf2 kinase motifs;downstream acidic motif 3;downstream basic motif 14;downstream basic motif 8;upstream acidic motif 10;upstream basic motif 15;upstream basic motif 2;upstream basic motif 3	0.993739	1.39128e-18	178.52	123.34	178.52	-1.3705	79444000	P46958	148	IME2-dependent-signaling protein	IDS2	RQPSVDVPPLTTRRSSIQDVQWIRHLLNPRS
-3.09379	-2.86496	-3.00983	-3.05162	-3.26326	-3.14969	-3.44301	-3.5724	-3.52409	-3.22833	T	6	___1	Cdk kinase full threonine motif;Cdk kinase minimal threonine motif;Cdk special 2;downstream acidic motif 15;downstream basic motif 13;downstream basic motif 3;downstream basic motif 4;Plk kinase motif DEN;Plk kinase motif N;upstream acidic motif 15;upstream acidic motif 4;upstream acidic motif 7;upstream basic motif 6	0.999984	9.62283e-11	128.14	118.17	128.14	0.32392	8811400	P43579	567	Ino eighty subunit 1	IES1	EITSAAIIDKNDLNLTPLKKYNSSATVNKVD
-1.68027	-1.48475	-1.53351	-1.51763	-1.72242	-1.67551	-1.47966	-1.31173	-1.06659	-0.995139	S	4	___1	downstream acidic motif 13;downstream acidic motif 14;downstream acidic motif 15;downstream acidic motif 4;downstream acidic motif 6;downstream acidic motif 8;downstream acidic motif 9;downstream basic motif 1;upstream acidic motif 1;upstream acidic motif 4;upstream acidic motif 7;upstream basic motif 15;upstream basic motif 6	0.996784	1.58733e-24	191.99	166.75	191.99	0.17624	20842000	P40154	112	Ino eighty subunit 2	IES2	RQVAATASEKSDIGDSKGNDGEIEDGILEEE
[truncated: 1,699 more rows]

## Sheet: 7. Full Cdk motifs 
Mitotic exit			Meiosis I exit repeat 1			Meiosis I exit repeat 2
Phosphosite	Dynamic		Phosphosite	Dynamic		Phosphosite	Dynamic
ABP1 T165	dephosphorylated		ABP1 T165	stable		ACF4 S62	stable
ACC1 S10	stable		ACF4 S62	stable		ACF4 T49	stable
ACE2 S303	dephosphorylated		ACM1 S102	dephosphorylated		ACM1 S31	dephosphorylated
[truncated: 173 more rows]
