# Supplementary material for: Qualitative rather than quantitative phosphoregulation shapes the end of meiosis I in budding yeast
Source: EMBO J. 2024 Feb 6;43(7):10. doi: 10.1038/s44318-024-00032-5 (PMC10987528; doi:10.1038/s44318-024-00032-5)
Supplement: Supplementary file 6 — Source Data Fig. 4 [file 44318_2024_32_MOESM6_ESM.zip]

Archive with 12 entries (9 files):
- Figure 4/
- Figure 4/.DS_Store
- __MACOSX/Figure 4/._.DS_Store
- Figure 4/Figure 4 Numerical data.xlsx
- __MACOSX/Figure 4/._Figure 4 Numerical data.xlsx
- Figure 4/Figure 4F Image Data Blot/
- Figure 4/Figure 4C Image Data Blot/
- Figure 4/Figure 4F Image Data Blot/4F top.tif
- Figure 4/Figure 4F Image Data Blot/4F tubulin.tif
- Figure 4/Figure 4C Image Data Blot/4C tubulin .tif
- Figure 4/Figure 4C Image Data Blot/4C top .tif
- Figure 4/Figure 4C Image Data Blot/4C bottom .tif
