# Supplementary material for: Qualitative rather than quantitative phosphoregulation shapes the end of meiosis I in budding yeast
Source: EMBO J. 2024 Feb 6;43(7):10. doi: 10.1038/s44318-024-00032-5 (PMC10987528; doi:10.1038/s44318-024-00032-5)
Supplement: Supplementary file 7 — Source Data Fig. 5 [file 44318_2024_32_MOESM7_ESM.zip]

Archive with 10 entries (8 files):
- Figure 5/
- Figure 5/.DS_Store
- __MACOSX/Figure 5/._.DS_Store
- Figure 5/Figure 5 Numerical data.xlsx
- __MACOSX/Figure 5/._Figure 5 Numerical data.xlsx
- Figure 5/Figure 5C Image Data Blot/
- Figure 5/Figure 5C Image Data Blot/5C tubulin.tif
- __MACOSX/Figure 5/Figure 5C Image Data Blot/._5C tubulin.tif
- Figure 5/Figure 5C Image Data Blot/5C top.tif
- __MACOSX/Figure 5/Figure 5C Image Data Blot/._5C top.tif
