# Supplementary material for: Qualitative rather than quantitative phosphoregulation shapes the end of meiosis I in budding yeast
Source: EMBO J. 2024 Feb 6;43(7):10. doi: 10.1038/s44318-024-00032-5 (PMC10987528; doi:10.1038/s44318-024-00032-5)
Supplement: Supplementary file 7 — Source Data Fig. 5 [file 44318_2024_32_MOESM7_ESM.zip › Figure 5/Figure 5 Numerical data.xlsx]

## Sheet: Description
PXD043862	username reviewer_pxd043862@ebi.ac.uk	password: O4E1NjjV
Description of tabs in this file
	3. Repeat A - cdk-as - 3-MB-PP1 condition	Perseus output corresponding to phosphosites quantidied in all the conditions with localisation probability > 0,75 and multiplicity of 1, after smoothing
	4. Repeat B - cdk-as - 3-MB-PP1 condition	Perseus output corresponding to phosphosites quantidied in all the conditions with localisation probability > 0,75 and multiplicity of 1, after smoothing
	5. Repeat C - cdk-as - 3-MB-PP1 condition	Perseus output corresponding to phosphosites quantidied in all the conditions with localisation probability > 0,75 and multiplicity of 1, after smoothing
	6. Normalization Repeats A-B-C (at least 2 in common)	Perseus output corresponding to phosphosites quantidied in all the conditions with localisation probability > 0,75 and multiplicity of 1, after smoothing
Description of files associated with Celebic et al.
	Maxquant : mqpar + combined + fasta saccharomyces cerevisiae
Description of raw files associated with Celebic et al.
						Reporter intensity 1	Reporter intensity 2	Reporter intensity 3	Reporter intensity 4	Reporter intensity 5	Reporter intensity 6	Reporter intensity 7	Reporter intensity 8	Reporter intensity 9	Reporter intensity 10	Reporter intensity 11
	Raw File Name	Project ID	Replicate	Strain	LC-MS Injection	TMT 126	TMT 127N	TMT 127C	TMT 128N	TMT 128C	TMT 129N	TMT 129C	TMT 130N	TMT 130C	TMT 131	TMT 131C
	phosphoproteome-A.raw	SaTO230418	1 (A)	MATa, ho::LYS2, lys2, ura3, leu2::hisG, his3::hisG, trp1::hisG GAL-NDT80::TRP1 ura3::pGPD1-GAL4(848).ER::URA3 cdc28-as1 (F88G) MATalpha, ho::LYS2, lys2, ura3, leu2::hisG, his3::hisG, trp1::hisG GAL-NDT80::TRP1 ura3::pGPD1-GAL4(848).ER::URA3 cdc28-as1 (F88G)"	1	control 60min after prophase I release	control 65min after prophase I release	3MBPP1 65min after prophase I release	control 70min after prophase I release	3MBPP1 70min after prophase I release	control 75min after prophase I release	3MBPP1 75min after prophase I release	control 80min after prophase I release	3MBPP1 80min after prophase I release	control 85min after prophase I release	3MBPP1 85min after prophase I release
	phosphoproteome-A.raw				2
	phosphoproteome-A.raw				3
	proteome-A.raw	SaTO230418	1 (A)	MATa, ho::LYS2, lys2, ura3, leu2::hisG, his3::hisG, trp1::hisG GAL-NDT80::TRP1 ura3::pGPD1-GAL4(848).ER::URA3 cdc28-as1 (F88G) MATalpha, ho::LYS2, lys2, ura3, leu2::hisG, his3::hisG, trp1::hisG GAL-NDT80::TRP1 ura3::pGPD1-GAL4(848).ER::URA3 cdc28-as1 (F88G)"	1	control 60min after prophase I release	control 65min after prophase I release	3MBPP1 65min after prophase I release	control 70min after prophase I release	3MBPP1 70min after prophase I release	control 75min after prophase I release	3MBPP1 75min after prophase I release	control 80min after prophase I release	3MBPP1 80min after prophase I release	control 85min after prophase I release	3MBPP1 85min after prophase I release
	proteome-A.raw				2
	proteome-A.raw				3
	phosphoproteome-B.raw	SaTO230418	2 (B)	MATa, ho::LYS2, lys2, ura3, leu2::hisG, his3::hisG, trp1::hisG GAL-NDT80::TRP1 ura3::pGPD1-GAL4(848).ER::URA3 cdc28-as1 (F88G) MATalpha, ho::LYS2, lys2, ura3, leu2::hisG, his3::hisG, trp1::hisG GAL-NDT80::TRP1 ura3::pGPD1-GAL4(848).ER::URA3 cdc28-as1 (F88G)"	1	control 60min after prophase I release	control 65min after prophase I release	3MBPP1 65min after prophase I release	control 70min after prophase I release	3MBPP1 70min after prophase I release	control 75min after prophase I release	3MBPP1 75min after prophase I release	control 80min after prophase I release	3MBPP1 80min after prophase I release	control 85min after prophase I release	3MBPP1 85min after prophase I release
	phosphoproteome-B.raw				2
	phosphoproteome-B.raw				3
	proteome-B.raw	SaTO230418	2 (B)	MATa, ho::LYS2, lys2, ura3, leu2::hisG, his3::hisG, trp1::hisG GAL-NDT80::TRP1 ura3::pGPD1-GAL4(848).ER::URA3 cdc28-as1 (F88G) MATalpha, ho::LYS2, lys2, ura3, leu2::hisG, his3::hisG, trp1::hisG GAL-NDT80::TRP1 ura3::pGPD1-GAL4(848).ER::URA3 cdc28-as1 (F88G)"	1	control 60min after prophase I release	control 65min after prophase I release	3MBPP1 65min after prophase I release	control 70min after prophase I release	3MBPP1 70min after prophase I release	control 75min after prophase I release	3MBPP1 75min after prophase I release	control 80min after prophase I release	3MBPP1 80min after prophase I release	control 85min after prophase I release	3MBPP1 85min after prophase I release
	proteome-B.raw				2
	proteome-B.raw				3
	phosphoproteome-C.raw	SaTO221209	3 (C)	MATa, ho::LYS2, lys2, ura3, leu2::hisG, his3::hisG, trp1::hisG GAL-NDT80::TRP1 ura3::pGPD1-GAL4(848).ER::URA3 cdc28-as1 (F88G) MATalpha, ho::LYS2, lys2, ura3, leu2::hisG, his3::hisG, trp1::hisG GAL-NDT80::TRP1 ura3::pGPD1-GAL4(848).ER::URA3 cdc28-as1 (F88G)"	1	control 60min after prophase I release	control 65min after prophase I release	3MBPP1 65min after prophase I release	control 70min after prophase I release	3MBPP1 70min after prophase I release	control 75min after prophase I release	3MBPP1 75min after prophase I release	control 80min after prophase I release	3MBPP1 80min after prophase I release	control 85min after prophase I release	3MBPP1 85min after prophase I release
	phosphoproteome-C.raw				2
	phosphoproteome-C.raw				3
	proteome-C.raw	SaTO221209	3 (C)	MATa, ho::LYS2, lys2, ura3, leu2::hisG, his3::hisG, trp1::hisG GAL-NDT80::TRP1 ura3::pGPD1-GAL4(848).ER::URA3 cdc28-as1 (F88G) MATalpha, ho::LYS2, lys2, ura3, leu2::hisG, his3::hisG, trp1::hisG GAL-NDT80::TRP1 ura3::pGPD1-GAL4(848).ER::URA3 cdc28-as1 (F88G)"	1	control 60min after prophase I release	control 65min after prophase I release	3MBPP1 65min after prophase I release	control 70min after prophase I release	3MBPP1 70min after prophase I release	control 75min after prophase I release	3MBPP1 75min after prophase I release	control 80min after prophase I release	3MBPP1 80min after prophase I release	control 85min after prophase I release	3MBPP1 85min after prophase I release
	proteome-C.raw				2
	proteome-C.raw				3

## Sheet: 3. Repeat A - cdk-as
control 60min after prophase I release	control 65min after prophase I release	control 70min after prophase I release	control 75min after prophase I release	control 80min after prophase I release	control 85min after prophase I release	3MBPP1 65min after prophase I release	3MBPP1 70min after prophase I release	3MBPP1 75min after prophase I release	3MBPP1 80min after prophase I release	3MBPP1 85min after prophase I release	Amino acid	Charge	Multiplicity	Motifs	Localization prob	PEP	Score	Delta score	Score for localization	Mass error [ppm]	Intensity	Proteins	Positions within proteins	Protein names	Gene names	Sequence window
0.703215	1.43569	1.60471	1.54008	1.52764	1.68632	0.779489	0.758534	0.469568	0.301817	0.13255	S	3	___1	downstream acidic motif 11;downstream acidic motif 12;downstream acidic motif 13;downstream acidic motif 7;downstream basic motif 3;downstream basic motif 8;Plk kinase motif DE;Plk kinase motif DE special 2;Plk kinase motif DEN;upstream acidic motif 1;upstream acidic motif 2;upstream acidic motif 3;upstream acidic motif 5;upstream basic motif 14;upstream basic motif 7	0.999769	1.35411e-29	211.87	185.88	211.87	-0.063455	275580000	P14164	193	ARS-binding factor 1	ABF1	FKQQGVTIKNDTEDDSINKASIDRGLDDESG
2.13834	2.41566	2.46811	2.38594	2.37169	2.4097	2.00099	1.82388	1.56195	1.47234	1.405	S	3	___1	Casein kinase motif;downstream acidic motif 1;downstream acidic motif 2;downstream acidic motif 7;downstream basic motif 9;Plk kinase motif DE;Plk kinase motif DE special 2;Plk kinase motif DE special 3;Plk kinase motif DEN;upstream acidic motif 15;upstream acidic motif 2;upstream acidic motif 3;upstream acidic motif 4;upstream acidic motif 5;upstream acidic motif 6;upstream basic motif 8	1	5.01819e-53	259.53	244.97	133.95	-0.1612	902580000	P14164	720	ARS-binding factor 1	ABF1	DVAGLIGKADDEEDLSDENIQPELRGQ____
4.09235	4.02854	4.0208	4.05944	4.15488	4.19777	3.97512	3.8732	3.56446	3.3229	3.09106	S	2	___1	Casein kinase motif;Dbf2 kinase motifs;downstream acidic motif 2;downstream acidic motif 8;downstream basic motif 5;upstream acidic motif 10;upstream acidic motif 12;upstream basic motif 3	0.975189	4.75335e-05	93.928	77.296	93.928	0.0034996	493510000	P14164	467	ARS-binding factor 1	ABF1	NNNDGELSGTNLRSNSIDYAKHQEISSAGTS
-0.333712	-0.746505	-0.790448	-0.593117	-0.297858	-0.214016	0.00359847	0.116505	-0.0810483	-0.164591	-0.249391	S	5	___1	downstream acidic motif 10;downstream acidic motif 11;downstream acidic motif 12;downstream acidic motif 14;downstream acidic motif 4;downstream basic motif 1;upstream acidic motif 1;upstream acidic motif 4;upstream acidic motif 7;upstream acidic motif 8;upstream basic motif 3	0.784205	5.92101e-66	259.76	246.08	259.76	-0.25249	147540000	P14164	159	ARS-binding factor 1	ABF1	HLANTHPDDTNDKVESRSNEVNGNNDDDADA
0.487329	0.805077	0.888971	0.948429	1.12658	1.32037	0.815391	1.01305	0.720479	0.612678	0.378858	S	2	___1	Dbf2 kinase motifs;downstream acidic motif 14;downstream acidic motif 15;downstream acidic motif 5;downstream acidic motif 7;downstream basic motif 4;upstream acidic motif 14;upstream acidic motif 15;upstream acidic motif 6;upstream acidic motif 9;upstream basic motif 13;upstream basic motif 3	0.981702	1.31966e-05	102.51	78.359	77.732	-0.24928	427210000	P14164	655	ARS-binding factor 1	ABF1	DDKLPHEVAEQLRLLSSHLKEVENLHQNNDD
-2.64358	-2.46438	-2.45497	-2.45799	-2.31743	-2.16847	-2.37923	-2.03763	-1.98434	-1.8735	-2.00086	S	3	___1	downstream basic motif 15;downstream basic motif 9;upstream acidic motif 3;upstream acidic motif 9;upstream basic motif 14;upstream basic motif 6	0.865541	6.88808e-19	141.99	126.42	141.99	0.17057	42217000	P14164	478	ARS-binding factor 1	ABF1	LRSNSIDYAKHQEISSAGTSSNTTKNVNNNK
3.95832	3.17079	2.75188	2.93072	3.12228	3.33263	3.90582	3.96115	4.21866	4.35264	4.4668	S	3	___1	Cdk kinase minimal serine motif;downstream acidic motif 13;downstream basic motif 10;downstream basic motif 6;upstream acidic motif 6;upstream basic motif 15;upstream basic motif 3;upstream basic motif 7;upstream basic motif 8	1	7.13174e-11	128.74	115.06	62.203	0.66477	17447000000	P15891	183	Actin-binding protein	ABP1	KSPAPVSKKEPVKTPSPAPAAKISSRVNDNN
7.43583	7.14274	6.93743	7.01023	7.10075	7.24118	7.12381	6.90562	6.87056	6.73353	6.70966	S	3	___1	Cdk kinase minimal serine motif;downstream acidic motif 8;downstream basic motif 11;downstream basic motif 6;downstream basic motif 7;upstream basic motif 1;upstream basic motif 15;upstream basic motif 7;upstream basic motif 8	0.998734	2.9218e-13	152.9	136.15	152.9	0.15125	7549800000	P15891	169	Actin-binding protein	ABP1	KASTPPVKKSFTPSKSPAPVSKKEPVKTPSP
3.67762	3.89082	3.93895	3.77085	3.75013	3.71418	3.45667	3.26723	3.09113	2.98793	2.92725	T	3	___1	Cdk kinase minimal threonine motif;downstream acidic motif 15;downstream basic motif 12;downstream basic motif 8;upstream acidic motif 4;upstream basic motif 1;upstream basic motif 13;upstream basic motif 5;upstream basic motif 6	1	8.99683e-08	130.98	87.175	62.203	0.66477	17233000000	P15891	181	Actin-binding protein	ABP1	PSKSPAPVSKKEPVKTPSPAPAAKISSRVND
5.45562	5.10138	4.94566	4.91176	4.98104	4.97734	5.31367	5.29121	5.32739	5.33832	5.31337	T	2	___1	Cdk kinase minimal threonine motif;Cdk special 4;downstream basic motif 11;downstream basic motif 4;downstream basic motif 5;upstream basic motif 15;upstream basic motif 3;upstream basic motif 7	0.995846	4.02185e-09	138.78	125.74	138.78	0.13918	3273900000	P15891	157	Actin-binding protein	ABP1	RYSIQTSSKQQGKASTPPVKKSFTPSKSPAP
0.0112209	-1.06036	-1.27043	-0.988967	-0.351095	-0.217149	0.0606446	0.251183	0.565629	0.687941	0.740493	S	3	___1	downstream basic motif 1;downstream basic motif 12;downstream basic motif 13;downstream basic motif 5;upstream basic motif 15;upstream basic motif 7	0.978723	5.87924e-14	164.15	147.46	164.15	0.67838	33035000	P15891	149	Actin-binding protein	ABP1	KISNAAGARYSIQTSSKQQGKASTPPVKKSF
1.37973	0.898542	0.708324	0.772519	0.959101	1.03411	1.544	1.69245	1.85836	1.92213	1.97065	S	3	___1	downstream basic motif 1;downstream basic motif 11;downstream basic motif 12;upstream acidic motif 10;upstream acidic motif 11;upstream acidic motif 12;upstream acidic motif 14;upstream acidic motif 15;upstream acidic motif 7;upstream acidic motif 8	1	2.07567e-23	159.63	151.64	87.368	-0.20242	1651000000	P15891	512	Actin-binding protein	ABP1	EEIEEEAEEAAPQLPSRSSAAPPPPPRRATP
-0.0722237	0.225871	0.287513	0.187642	0.0907908	0.0798358	-0.243537	-0.438038	-0.571937	-0.683861	-0.697928	S	2	___1	downstream acidic motif 14;downstream basic motif 10;downstream basic motif 15;downstream basic motif 9;upstream acidic motif 10;upstream acidic motif 12;upstream acidic motif 13;upstream acidic motif 14;upstream acidic motif 9;upstream basic motif 1	0.980798	7.66644e-23	149.39	139.64	149.33	-0.66658	66003000	P15891	514	Actin-binding protein	ABP1	IEEEAEEAAPQLPSRSSAAPPPPPRRATPEK
0.778297	0.145453	-0.057623	0.127579	0.453838	0.596222	0.620964	0.374511	0.356603	0.256248	0.364904	S	2	___1	downstream acidic motif 10;downstream basic motif 1;downstream basic motif 13;downstream basic motif 8;downstream basic motif 9;upstream basic motif 13;upstream basic motif 5;upstream basic motif 6	0.78979	0.00373057	54.608	38.354	54.608	0.43485	1075900000	P15891	167	Actin-binding protein	ABP1	QGKASTPPVKKSFTPSKSPAPVSKKEPVKTP
-2.72823	-2.68999	-2.72696	-2.67402	-2.42347	-2.21563	-2.52421	-2.41491	-2.37683	-2.43088	-2.44616	S	3	___1	downstream acidic motif 13;downstream acidic motif 4;downstream acidic motif 8;downstream basic motif 11;downstream basic motif 6;upstream acidic motif 7;upstream basic motif 15;upstream basic motif 3;upstream basic motif 5;upstream basic motif 6	0.999419	0.000998422	66.533	43.654	66.533	-0.018235	27382000	P15891	327	Actin-binding protein	ABP1	KSPAQLWAERKAKQNSGNAETKAEAPKPEVP
-3.5901	-2.96444	-2.87673	-3.06881	-3.43275	-3.48564	-3.56089	-3.54817	-3.82437	-4.0332	-4.27384	S	3	___1	downstream acidic motif 5;downstream basic motif 14;Plk kinase motif DEN;Plk kinase motif N;upstream acidic motif 14;upstream acidic motif 3;upstream acidic motif 6;upstream acidic motif 8;upstream basic motif 9	0.999975	6.19943e-10	110.08	100.28	110.08	0.021625	74584000	Q08641	201	tRNA(Thr) (cytosine(32)-N(3))-methyltransferase	ABP140	IEQSNGKETENAENASQQANDGSTSTTTSKN
0.960485	0.784669	0.684512	0.645053	0.746849	0.790268	1.11793	1.28512	1.11344	0.982741	0.743082	T	4	___1	Cdk kinase minimal threonine motif;downstream acidic motif 10;downstream acidic motif 11;downstream acidic motif 13;downstream acidic motif 14;downstream acidic motif 15;downstream acidic motif 5;downstream acidic motif 7;downstream basic motif 2;downstream basic motif 4;downstream basic motif 8;upstream acidic motif 11;upstream acidic motif 15;upstream acidic motif 4;upstream acidic motif 6;upst…	0.999941	2.67542e-54	223.43	207.25	223.43	0.61543	703340000	Q08641	150	tRNA(Thr) (cytosine(32)-N(3))-methyltransferase	ABP140	DAIQEGVAEETEGIATPKQKENEKNDESEEE
-1.26287	-2.0657	-2.18514	-2.28104	-2.54803	-3.01144	-1.70881	-1.81902	-1.26542	-0.97375	-0.663886	S	3	___1	downstream acidic motif 12;downstream basic motif 1;downstream basic motif 6;upstream basic motif 1	0.81915	1.44167e-09	112.32	96.808	76.027	0.48634	35031000	Q00955	1148	Acetyl-CoA carboxylase;Biotin carboxylase	ACC1	FQLPSAAFSTFPTVKSKMGMNRAVSVSDLSY
0.301348	0.817126	1.12308	0.984345	0.728655	0.483378	0.291104	0.232498	0.144349	0.0866748	0.0672473	S	2	___1	downstream acidic motif 1;downstream acidic motif 15;downstream basic motif 14;upstream basic motif 10;upstream basic motif 12;upstream basic motif 5	0.831889	2.44967e-113	343.75	321.84	343.75	-0.29259	481970000	Q00955	1159	Acetyl-CoA carboxylase;Biotin carboxylase	ACC1	PTVKSKMGMNRAVSVSDLSYVANSQSSPLRE
2.25218	2.38803	2.57992	2.48666	2.27057	1.99193	2.0522	2.03906	2.00476	1.95309	1.82325	S	3	___1	Chk1 kinase substrate motif;Dbf2 kinase motifs;downstream acidic motif 3;upstream basic motif 10;upstream basic motif 3;upstream basic motif 8	0.972103	7.64733e-80	301.59	290.65	110.67	-0.20852	5126500000	Q00955	1157	Acetyl-CoA carboxylase;Biotin carboxylase	ACC1	TFPTVKSKMGMNRAVSVSDLSYVANSQSSPL
1.09496	1.08087	1.04725	1.06926	1.18551	1.28121	1.21076	1.33849	1.42245	1.48765	1.4924	S	2	___1	Cdk kinase full serine motif;Cdk kinase minimal serine motif;downstream acidic motif 13;downstream basic motif 3;upstream basic motif 10;upstream basic motif 7;upstream basic motif 8	0.997518	5.54156e-13	136.52	123.53	136.52	-0.031002	187170000	P47129	62	Assembly-complementing factor 4	ACF4	VTTPLKPKRLAIPISSPQRSTTNQSPVSDHA
-3.64174	-3.8794	-3.94439	-4.1367	-4.04071	-4.14271	-3.6109	-3.81198	-3.98248	-3.89159	-3.7149	S	3	___1	downstream acidic motif 14;downstream basic motif 4;upstream basic motif 15;upstream basic motif 6;upstream basic motif 7;upstream basic motif 9	0.911559	1.0624e-11	124.12	95.411	124.12	1.8565	63622000	P47129	61	Assembly-complementing factor 4	ACF4	RVTTPLKPKRLAIPISSPQRSTTNQSPVSDH
3.79822	4.30248	4.45357	4.30871	4.21451	4.19603	3.51741	3.15459	2.60129	2.29573	2.08871	S	2	___1	Cdk kinase full serine motif;Cdk kinase minimal serine motif;downstream acidic motif 14;downstream acidic motif 8;downstream basic motif 13;downstream basic motif 3;downstream basic motif 9;Plk kinase motif DEN;Plk kinase motif N;upstream acidic motif 11;upstream acidic motif 3;upstream basic motif 4	1	6.39403e-65	247.09	237.95	61.593	-0.22588	1227300000	Q08981	102	APC/C-CDH1 modulator 1	ACM1	SVSNENNPSQVKENLSPAKICPYERAFLREG
4.52995	4.94327	5.00118	5.0581	5.07368	5.25868	3.89379	3.23022	2.42471	2.0179	1.75723	S	2	___1	Cdk kinase full serine motif;Cdk kinase minimal serine motif;Cdk special 2;Cdk special 3;Cdk special 4;downstream acidic motif 11;downstream acidic motif 9;downstream basic motif 15;downstream basic motif 3;downstream basic motif 4;downstream basic motif 5;upstream acidic motif 3;upstream basic motif 1;upstream basic motif 10;upstream basic motif 12;upstream basic motif 6	0.999494	6.87806e-12	148.28	104.97	148.28	-0.45273	1867700000	Q08981	31	APC/C-CDH1 modulator 1	ACM1	INQKPRAVVKGNELRSPSKRRSQIDTDYALR
2.85114	2.17498	1.87282	2.03597	2.25774	2.41429	2.91365	3.01239	3.37065	3.49189	3.66414	T	3	___1	Cdk kinase full threonine motif;Cdk kinase minimal threonine motif;downstream basic motif 14;downstream basic motif 3;downstream basic motif 6;upstream acidic motif 10;upstream basic motif 8;upstream basic motif 9	1	2.99959e-28	197.75	156.37	197.75	0.63201	823500000	Q08981	161	APC/C-CDH1 modulator 1	ACM1	TLPLGDKKISLPSFITPPRNSKISIFFTSKH
2.13322	1.42829	1.19135	1.37898	1.57471	1.65085	1.88435	1.64242	1.35518	1.00155	0.798612	S	4	___1	Aurora kinase motifs;Cdk kinase full serine motif;Cdk kinase minimal serine motif;downstream basic motif 3;downstream basic motif 9;upstream acidic motif 6;upstream acidic motif 8;upstream basic motif 1;upstream basic motif 12;upstream basic motif 13;upstream basic motif 14;upstream basic motif 2	0.999197	4.25641e-08	100.39	77.914	100.39	-0.01243	613980000	Q08981	48	APC/C-CDH1 modulator 1	ACM1	SKRRSQIDTDYALRRSPIKTIQISKAAQFML
-1.23231	-0.865151	-0.768497	-0.763907	-0.705152	-0.586555	-1.27836	-1.40181	-1.87944	-2.09251	-2.33744	S	3	___1	Casein kinase motif;Casein kinase motif special 2;downstream acidic motif 10;downstream acidic motif 14;downstream acidic motif 15;downstream acidic motif 2;downstream acidic motif 3;downstream basic motif 5;Plk full kinase substrate motif;Plk kinase motif DE;Plk kinase motif DEN;upstream acidic motif 10;upstream acidic motif 2;upstream basic motif 11;upstream basic motif 15;upstream basic motif …	1	0.00235227	60.307	9.6537	60.307	0.19998	37204000	Q08981	126	APC/C-CDH1 modulator 1	ACM1	RAFLREGGRIALKDLSVDEFKGYIQDPLTDE
4.33424	4.04673	3.90752	3.92537	3.99095	4.02813	4.32977	4.36712	4.47737	4.48796	4.50879	S	3	___1	Casein kinase motif;Casein kinase motif special 2;downstream acidic motif 2;downstream acidic motif 3;downstream acidic motif 6;downstream basic motif 11;downstream basic motif 12;downstream basic motif 7;downstream basic motif 8;upstream acidic motif 6;upstream basic motif 1;upstream basic motif 13;upstream basic motif 4	0.990981	4.79612e-18	179.53	150.22	163.44	-0.020177	1216400000	Q08981	188	APC/C-CDH1 modulator 1	ACM1	TSKHQGQNPETKISRSTDDVSEKKVVRKLSF
1.76841	1.49816	1.4103	1.40469	1.37229	1.30601	1.82456	1.86757	2.13773	2.2951	2.49394	Y	2	___1		0.986579	0.00457662	54.205	34.934	54.205	-0.22108	826140000	Q08981	206	APC/C-CDH1 modulator 1	ACM1	DVSEKKVVRKLSFHVYEDE____________
0.573391	0.722753	1.01513	1.24852	1.22976	1.11938	0.421372	0.450346	1.05043	1.33993	1.67973	S	2	___1	downstream acidic motif 13;downstream basic motif 9;Plk kinase motif DE;Plk kinase motif DEN;upstream acidic motif 2;upstream acidic motif 6;upstream acidic motif 8;upstream basic motif 13;upstream basic motif 14	0.83291	4.28534e-21	144.27	130.1	141.07	-0.15369	1914500000	Q01574	696	Acetyl-coenzyme A synthetase 1	ACS1	LRKILAGESDQLGDVSTLSNPGIVRHLIDSV
4.98666	6.11235	6.63696	6.53422	6.16209	5.96288	4.89293	4.78442	4.28285	4.02786	3.71122	S	2	___1	Cdk kinase minimal serine motif;downstream acidic motif 10;downstream acidic motif 11;downstream acidic motif 15;downstream basic motif 8	0.999616	8.14838e-08	131.02	95.939	127.78	-0.085056	2273000000	Q01574	2	Acetyl-coenzyme A synthetase 1	ACS1	______________MSPSAVQSSKLEEQSSE
0.462641	0.31149	0.27783	0.269968	0.284116	0.245345	0.590927	0.684822	0.845843	0.852333	0.906338	S	3	___1	Cdk kinase minimal serine motif;downstream acidic motif 15;downstream acidic motif 4;downstream acidic motif 8;downstream basic motif 11;downstream basic motif 14;upstream acidic motif 11;upstream basic motif 10;upstream basic motif 15	0.999955	5.37428e-21	144.4	132.32	144.4	0.3042	505610000	Q01574	67	Acetyl-coenzyme A synthetase 1	ACS1	RPISDRLQPAIATHYSPHLDGLQDYQRLHKE
4.34416	5.0285	5.42647	5.39737	5.177	4.99646	4.19866	4.11405	3.84502	3.6448	3.42203	S	2	___1	Dbf2 kinase motifs;downstream acidic motif 1;downstream basic motif 2;Ime2 kinase motif;upstream acidic motif 14;upstream basic motif 3;upstream basic motif 8	1	2.61922e-07	117.2	99.336	113.63	-0.29232	3943800000	Q01574	55	Acetyl-coenzyme A synthetase 1	ACS1	YEHLTSVKIVPQRPISDRLQPAIATHYSPHL
-2.25315	-2.41073	-2.40635	-2.27937	-2.20607	-2.18908	-2.18491	-2.12529	-1.85726	-1.73424	-1.56422	S	3	___1	downstream acidic motif 10;downstream basic motif 13;downstream basic motif 6;upstream acidic motif 11;upstream acidic motif 5;upstream acidic motif 9	0.858782	0.00330389	54.805	41.605	49.618	-0.16525	34174000	Q01574	699	Acetyl-coenzyme A synthetase 1	ACS1	ILAGESDQLGDVSTLSNPGIVRHLIDSVKL_
-3.14038	-2.75542	-2.51289	-2.65339	-3.06443	-3.39024	-3.48635	-3.51196	-3.34073	-3.29144	-3.32857	T	3	___1	downstream basic motif 1;downstream basic motif 11;downstream basic motif 12;downstream basic motif 4;downstream basic motif 7;downstream basic motif 8;upstream acidic motif 4;upstream acidic motif 5;upstream basic motif 1;upstream basic motif 11	1	1.39549e-05	92.457	73.861	92.457	-0.42152	29961000	Q01574	671	Acetyl-coenzyme A synthetase 1	ACS1	FAAPKLIILVDDLPKTRSGKIMRRILRKILA
3.44368	3.17623	3.01491	3.02409	2.97458	2.98201	3.27535	3.26639	3.47277	3.62067	3.72261	S	2	___1	downstream acidic motif 12;downstream acidic motif 3;downstream basic motif 6	1	5.5911e-07	116.35	115.53	116.35	-0.21326	452400000	P00331;P00330	2;2	Alcohol dehydrogenase 2;Alcohol dehydrogenase 1	ADH2;ADH1	______________MSIPETQKAIIFYESNG
-0.561045	-0.686826	-0.658793	-0.59778	-0.638671	-0.719533	-0.770548	-0.848373	-0.5283	-0.620131	-0.532936	S	3	___1	downstream acidic motif 12;downstream acidic motif 4;downstream acidic motif 5;downstream acidic motif 6;downstream acidic motif 7;downstream acidic motif 9;downstream basic motif 14;downstream basic motif 15;downstream basic motif 3;upstream acidic motif 13;upstream acidic motif 3;upstream acidic motif 4;upstream basic motif 1;upstream basic motif 14;upstream basic motif 5	0.909167	0.0132915	40.432	27.295	40.432	-0.033706	315680000	P25371	702	Probable ATP-dependent permease	ADP1	QREWAHLAAHRDEIRSLLRDEEDVEGTDGRR
-0.190735	0.187947	0.286471	0.056596	-0.215928	-0.37631	-0.368271	-0.466587	-0.211681	-0.176975	-0.0226195	S	2	___1	Aurora kinase motif special 2;Aurora kinase motif special 3;Aurora kinase motifs;Casein kinase motif;Cdk kinase minimal serine motif;Dbf2 kinase motifs;downstream acidic motif 2;downstream basic motif 11;downstream basic motif 12;downstream basic motif 15;downstream basic motif 6;downstream basic motif 7;downstream basic motif 8;upstream basic motif 10;upstream basic motif 2;upstream basic motif …	1	0.000881574	72.006	35.672	72.006	-0.7879	66198000	P07248	212	Regulatory protein ADR1	ADR1	GNFLNRTTANTRRKASPEANVKRKYLKKLTR
3.28826	4.88406	5.59204	5.2986	4.59322	4.18373	3.59568	3.75122	3.70924	3.72769	3.71409	T	2	___1	Chk1 kinase substrate motif;downstream acidic motif 3;downstream acidic motif 6;downstream basic motif 12;downstream basic motif 14;upstream acidic motif 12;upstream acidic motif 13;upstream acidic motif 14;upstream acidic motif 7;upstream basic motif 11;upstream basic motif 3	1	3.3931e-61	275.07	253.2	275.07	-0.26106	4261200000	P25613	47	Accumulation of dyads protein 2	ADY2	AEDERPSHDSLGKIYTGGDNNEYIYIGRQKF
-0.603483	-0.630218	-0.722498	-0.772891	-0.925232	-0.947687	-0.183413	0.239394	0.574695	0.730371	0.763087	S	3	___1	downstream acidic motif 1;upstream acidic motif 12;upstream acidic motif 15;upstream basic motif 1;upstream basic motif 4;upstream basic motif 6	0.99809	6.34764e-06	81.151	70.775	81.151	-0.070563	152140000	P25613	65	Accumulation of dyads protein 2	ADY2	DNNEYIYIGRQKFLKSDLYQAFGGTLNPGLA
1.49116	3.16346	3.99716	4.0726	3.69374	3.54448	1.52132	1.50396	1.3484	1.23464	1.13241	S	2	___1	Cdk kinase full serine motif;Cdk kinase minimal serine motif;downstream basic motif 3;downstream basic motif 7;upstream acidic motif 10;upstream acidic motif 6;upstream basic motif 1;upstream basic motif 5	0.99965	0.000653402	72.2	28.688	70.977	-0.34265	326780000	Q07732	117	Accumulates dyads protein 3	ADY3	NISTLENATEKNTLKSPNKFLQRGGLPTVGI
1.42291	2.73023	3.67279	4.07391	4.20157	4.17705	1.0119	0.70732	0.597039	0.48794	0.477321	T	2	___1	Cdk kinase full threonine motif;Cdk kinase minimal threonine motif;downstream basic motif 10;downstream basic motif 3;upstream acidic motif 7;upstream basic motif 13;upstream basic motif 4	0.940544	2.42355e-12	142.04	77.836	134.48	-0.092722	348880000	Q07732	171	Accumulates dyads protein 3	ADY3	TYKVHNSIEVNRFSSTPTKLLTNPHKVAAIS
-1.89121	-2.1455	-2.18055	-2.12447	-1.89288	-1.84114	-2.078	-2.38878	-2.28637	-2.17635	-1.85275	S	2	___1	downstream acidic motif 1;downstream acidic motif 7;downstream basic motif 4;downstream basic motif 9;Plk kinase motif DE;Plk kinase motif DE special 2;Plk kinase motif DE special 3;Plk kinase motif DEN;upstream acidic motif 14;upstream acidic motif 2;upstream acidic motif 3;upstream acidic motif 4;upstream basic motif 10;upstream basic motif 7	0.999716	0.00410236	59.57	45.89	59.57	0.0069473	36927000	Q07732	222	Accumulates dyads protein 3	ADY3	LENVFRSSKTPDEEQSEYMKLGEIRLSSSSY
1.73394	2.9013	3.75922	4.18271	4.31925	4.32504	1.07528	0.62242	0.427041	0.372337	0.370821	S	2	___1	Chk1 kinase substrate motif;Dbf2 kinase motifs;downstream basic motif 11;downstream basic motif 4;upstream acidic motif 6;upstream basic motif 12;upstream basic motif 3	0.935424	1.57221e-12	150.17	89.585	150.17	-0.15366	216240000	Q07732	170	Accumulates dyads protein 3	ADY3	TTYKVHNSIEVNRFSSTPTKLLTNPHKVAAI
-0.443556	-0.458488	-0.474562	-0.466318	-0.512425	-0.522749	-0.361449	-0.28851	-0.100119	-0.00206567	0.109272	S	2	___1	downstream basic motif 14;upstream basic motif 1;upstream basic motif 15	0.948658	1.22274e-08	114.29	96.131	114.29	0.13545	78601000	P40529	180	ADP-ribosylation factor GTPase-activating protein effector protein 2	AGE2	KTQTQPPSHLLSTSRSNTSLLNLQVSSLSKT
2.6814	2.09248	1.7508	1.84551	2.10611	2.33099	2.80258	2.89987	2.86903	2.81403	2.73442	S	4	___1	Cdk kinase full serine motif;Cdk kinase minimal serine motif;Dbf2 kinase motifs;downstream acidic motif 12;downstream acidic motif 14;downstream acidic motif 15;downstream acidic motif 5;downstream basic motif 3;Plk kinase motif DE;Plk kinase motif DEN;upstream acidic motif 13;upstream acidic motif 14;upstream acidic motif 2;upstream acidic motif 5;upstream acidic motif 6;upstream basic motif 10;…	1	1.59027e-06	101.78	69.715	101.78	-0.5769	325130000	P40563	576	Altered inheritance of mitochondria protein 21	AIM21	LDEKSKSIPEEQREQSPNKMEAALCPFELDE
3.94316	3.69112	3.44245	3.42895	3.60951	3.81568	4.4052	4.66016	4.21123	3.85076	3.42213	S	3	___1	downstream acidic motif 1;downstream acidic motif 3;downstream acidic motif 4;downstream acidic motif 7;downstream basic motif 10;downstream basic motif 8;Plk kinase motif DE;Plk kinase motif DEN;upstream acidic motif 2;upstream acidic motif 5;upstream basic motif 9	0.999692	2.09697e-65	277.2	264.77	151.45	-0.32269	5347100000	P40563	183	Altered inheritance of mitochondria protein 21	AIM21	PSNLVNKSNNEVTEHSDSEDLTEKQKVHAAL
-0.5734	-0.56176	-0.430388	-0.163423	0.219712	0.41921	-0.404485	-0.318429	-0.193233	-0.0289987	0.114118	S	4	___1	downstream acidic motif 10;downstream acidic motif 3;downstream acidic motif 4;downstream basic motif 12;downstream basic motif 5;Plk kinase motif DE;Plk kinase motif DEN;upstream acidic motif 2;upstream acidic motif 5;upstream acidic motif 7;upstream basic motif 1;upstream basic motif 13;upstream basic motif 15	1	6.70945e-19	146.6	134.47	112.32	-0.42284	157290000	P40563	206	Altered inheritance of mitochondria protein 21	AIM21	KQKVHAALDNEAGDRSHFEEKLIPGDMKVQV
3.6645	3.31579	3.11946	3.16327	3.39635	3.55676	3.95885	4.14598	4.21579	4.1598	4.12675	S	2	___1	Casein kinase motif;Cdk kinase minimal serine motif;downstream acidic motif 11;downstream acidic motif 2;downstream acidic motif 4;downstream basic motif 6;upstream acidic motif 5;upstream basic motif 3;upstream basic motif 4	0.990328	9.06274e-35	227.57	148.42	227.57	0.27579	789480000	P40563	477	Altered inheritance of mitochondria protein 21	AIM21	VNPGQLPPSLEKKLSSPDTESKLGPQDQSQA
3.71646	4.73721	4.72923	4.55656	4.23557	4.50709	4.37572	4.71067	4.48048	4.15972	3.87892	S	3	___1	downstream acidic motif 14;downstream acidic motif 3;downstream acidic motif 4;downstream acidic motif 7;downstream basic motif 12;downstream basic motif 6;upstream acidic motif 12;upstream acidic motif 4;upstream acidic motif 5;upstream acidic motif 9;upstream basic motif 1;upstream basic motif 3;upstream basic motif 8	0.993378	2.24435e-13	152.68	108.22	152.68	-0.14779	2118400000	P40563	567	Altered inheritance of mitochondria protein 21	AIM21	TPGEQAERALDEKSKSIPEEQREQSPNKMEA
0.200264	1.06512	1.31037	1.14601	0.780018	0.702015	0.146734	-0.0287171	-0.162505	-0.12321	-0.0217714	S	2	___1	Cdk kinase minimal serine motif;downstream acidic motif 5;downstream acidic motif 7;downstream acidic motif 8;downstream basic motif 9;Plk kinase motif DE;Plk kinase motif DEN;upstream acidic motif 12;upstream acidic motif 2;upstream basic motif 11;upstream basic motif 3;upstream basic motif 5;upstream basic motif 6	0.997951	3.45962e-26	203.39	182.66	138.45	0.13434	147920000	P38266	843	Altered inheritance of mitochondria protein 3	AIM3	VNLEKLGGSKKVKDSSPVPSDLDEKYVSASG
3.20322	2.47918	2.1152	2.01179	2.18222	2.21769	3.37382	3.63915	4.05795	4.27514	4.4131	T	4	___1	Cdk kinase minimal threonine motif;Dbf2 kinase motifs;downstream acidic motif 12;downstream acidic motif 8;downstream basic motif 6;downstream basic motif 9;upstream acidic motif 12;upstream basic motif 15;upstream basic motif 3;upstream basic motif 4;upstream basic motif 5	1	2.991e-08	123.71	111.86	99.663	0.76673	1247900000	P38266	729	Altered inheritance of mitochondria protein 3	AIM3	RLGDAPNSFIRKRAPTPPAPSRSEKLHEGTI
-2.12037	-2.3695	-2.54727	-2.35577	-2.43038	-2.31874	-2.09512	-2.15497	-1.96072	-1.76278	-1.49421	S	4	___1	Aurora kinase motifs;downstream acidic motif 15;downstream acidic motif 6;downstream acidic motif 8;downstream basic motif 1;downstream basic motif 14;downstream basic motif 9;upstream basic motif 2	0.981313	0.00221429	57.293	41.657	57.293	0.96401	48827000	P38266	482	Altered inheritance of mitochondria protein 3	AIM3	QPNTTSSAASLPAKHSRTTTADNERNSGNKE
-1.22282	-1.32121	-1.40945	-1.20219	-0.784788	-0.433422	-0.943587	-0.746034	-1.0484	-1.24751	-1.55618	T	2	___1	Casein kinase motif;Cbk1 kinase motif;Dbf2 kinase motifs;downstream acidic motif 11;downstream acidic motif 13;downstream acidic motif 14;downstream acidic motif 2;downstream acidic motif 4;downstream basic motif 10;downstream basic motif 5;upstream basic motif 3;upstream basic motif 6	0.995888	1.13903e-05	112.3	94.476	112.3	-0.11237	55550000	P38266	486	Altered inheritance of mitochondria protein 3	AIM3	TSSAASLPAKHSRTTTADNERNSGNKENDES
-0.405943	0.137345	0.328081	0.244832	0.0984343	0.064519	-0.49254	-0.495936	-0.375538	-0.194375	-0.0834971	S	3	___1	downstream acidic motif 1;downstream acidic motif 10;downstream acidic motif 3;downstream acidic motif 4;downstream acidic motif 7;downstream basic motif 6;Plk kinase motif DE;Plk kinase motif DE special 2;Plk kinase motif DEN;upstream acidic motif 1;upstream acidic motif 2;upstream acidic motif 3;upstream acidic motif 9;upstream basic motif 12	0.99998	2.29803e-21	143.05	138.7	135.58	-0.1273	650230000	Q12156	137	Protein AIM7	AIM7	GTFKLIEVSSGLEDDSDVEELREQLENC___
-2.34319	-2.7986	-3.14449	-3.23669	-2.99009	-2.7947	-2.08036	-1.75582	-1.46708	-1.42685	-1.45548	T	4	___1	Cdk kinase minimal threonine motif;downstream acidic motif 11;downstream acidic motif 12;downstream acidic motif 3;downstream basic motif 4;downstream Cdk basic motif;MAP kinase motif;upstream acidic motif 14;upstream acidic motif 5;upstream basic motif 13	0.950395	6.19538e-32	174.6	162.45	174.6	-0.0074755	119520000	Q12476	16	Protein AIR2	AIR2	MEKNTAPFVVDTAPTTPPDKLVAPSIEEVNS
0.135252	-0.811053	-1.13929	-0.650541	-0.331015	-0.0717945	0.435174	0.73737	1.21498	1.51472	1.75116	S	4	___1	Casein kinase motif;Casein kinase motif special 2;downstream acidic motif 1;downstream acidic motif 2;downstream acidic motif 3;downstream acidic motif 5;downstream acidic motif 9;downstream basic motif 13;downstream basic motif 4;downstream basic motif 8;upstream acidic motif 14;upstream basic motif 12;upstream basic motif 5;upstream basic motif 9	0.999997	2.84296e-09	105	90.385	105	0.96303	211070000	Q12476	49	Protein AIR2	AIR2	NELRALRGQGRYFGVSDDDKDAIKEAAPKCN
0.991882	0.976618	0.916788	0.739447	0.535862	0.397597	0.77713	0.681589	1.00621	1.16677	1.39752	S	3	___1	Aurora kinase motifs;Casein kinase motif;downstream acidic motif 2;downstream acidic motif 4;downstream acidic motif 9;downstream basic motif 5;downstream basic motif 7;downstream basic motif 8;upstream acidic motif 11;upstream basic motif 2;upstream basic motif 4;upstream basic motif 8;upstream basic motif 9	1	1.50688e-13	147.62	124.94	144.28	-0.042409	268390000	P38080	1072	Serine/threonine-protein kinase AKL1	AKL1	STPSEMRKSFARARQSLDLERVRREAMASSA
-2.66543	-2.07723	-1.84282	-1.96663	-2.13951	-2.22816	-2.40237	-2.30121	-2.347	-2.42042	-2.44965	S	2	___1	Chk1 kinase substrate motif;downstream acidic motif 1;downstream acidic motif 6;downstream basic motif 10;upstream acidic motif 12;upstream acidic motif 14;upstream acidic motif 6;upstream acidic motif 8;upstream basic motif 3;upstream basic motif 7	0.961935	4.06159e-05	86.944	63.625	86.944	-0.39596	27016000	P38080	496	Serine/threonine-protein kinase AKL1	AKL1	SELDTYLDKELVKQSSDPTISEQSPRLNTQS
0.773306	0.461461	0.300768	0.439611	0.385358	0.432423	0.306831	0.129666	0.176214	0.255314	0.262066	S	2	___1	Casein kinase motif;Chk1 kinase substrate motif;Dbf2 kinase motifs;downstream acidic motif 2;downstream basic motif 11;downstream basic motif 14;Plk kinase motif DE;Plk kinase motif DEN;upstream acidic motif 2;upstream basic motif 3	1	5.11545e-11	135.58	112.67	135.58	-1.1755	484550000	P46367	500	Potassium-activated aldehyde dehydrogenase, mitochondrial	ALD4	VPFGGFNASGLGREMSVDALQNYLQVKAVRA
0.344515	0.400348	0.487387	0.477923	0.366927	0.247574	0.387348	0.443821	0.773631	1.06244	1.3367	S	2	___1	Cdk kinase minimal serine motif;downstream acidic motif 12;downstream acidic motif 14;downstream basic motif 10;downstream basic motif 15;downstream basic motif 8;upstream acidic motif 5;upstream acidic motif 7;upstream basic motif 10;upstream basic motif 12;upstream basic motif 13;upstream basic motif 6;upstream basic motif 9	0.878644	3.28971e-15	160.18	127.24	66.498	0.076685	331390000	Q08548	513	Lysophospholipid acyltransferase	ALE1	FIRKQKKLEKDISASSPNLGGILKAKIEHEK
1.39674	1.94178	2.10326	2.05952	1.94706	1.98001	1.00446	0.730955	-0.0203953	-0.422493	-0.921844	T	3	___1	downstream acidic motif 4;downstream acidic motif 9;downstream basic motif 11;downstream basic motif 14;Plk kinase motif DE;Plk kinase motif DE special 2;Plk kinase motif DE special 3;Plk kinase motif DEN;upstream acidic motif 10;upstream acidic motif 11;upstream acidic motif 13;upstream acidic motif 2;upstream acidic motif 3;upstream acidic motif 4;upstream basic motif 6	0.999046	1.66397e-22	155.56	140.16	155.56	0.45992	626900000	P16550	75	Protein APA1;5',5'''-P-1,P-4-tetraphosphate phosphorylase;ADP-sulfurylase	APA1	TPEGEDPLGKPEEELTVIPEFGGADNKAYKL
4.40496	5.05642	5.26096	5.16971	5.01127	5.00761	4.04649	3.7991	3.01016	2.62418	2.10487	T	4	___1	Casein kinase motif;Cdk kinase minimal threonine motif;Dbf2 kinase motifs;downstream acidic motif 11;downstream acidic motif 12;downstream acidic motif 13;downstream acidic motif 2;downstream acidic motif 4;downstream acidic motif 5;downstream basic motif 9;upstream acidic motif 4;upstream acidic motif 7;upstream basic motif 3;upstream basic motif 6	1	8.49362e-31	174.73	158.59	174.73	0.96791	2411600000	P16550	60	Protein APA1;5',5'''-P-1,P-4-tetraphosphate phosphorylase;ADP-sulfurylase	APA1	ISHMPSLIEKPERGQTPEGEDPLGKPEEELT
-3.43362	-3.31981	-3.15134	-3.27919	-3.36115	-3.57763	-3.50165	-3.54337	-3.54186	-3.66085	-3.71189	S	3	___1	Dbf2 kinase motifs;downstream acidic motif 1;downstream acidic motif 15;downstream basic motif 10;downstream basic motif 7;downstream basic motif 9;upstream acidic motif 4;upstream basic motif 3;upstream basic motif 5	0.998874	0.000141156	73.296	59.633	73.296	-0.24614	8602300	P27351	641	AP-2 complex subunit beta	APL1	GNSFPPTGANRDRQNSESQSSTKSRKTAMMD
-2.78583	-2.09315	-1.73755	-1.83133	-2.01832	-2.16797	-2.70293	-2.53098	-2.611	-2.62907	-2.80861	S	2	___1	downstream acidic motif 10;downstream acidic motif 11;downstream acidic motif 8;downstream basic motif 1;upstream basic motif 10	1	8.33373e-06	107.09	84.171	107.09	-0.2083	15997000	P38153	186	AP-3 complex subunit mu	APM3	QLPQQRQQQLQQNQISRGSNSLIENEEIVPW
0.603275	0.64451	0.587495	0.625539	0.640408	0.744496	0.715451	0.747279	0.661612	0.502414	0.404242	S	2	___1	Casein kinase motif;downstream acidic motif 12;downstream acidic motif 2;downstream acidic motif 5;downstream basic motif 10;downstream basic motif 13;downstream basic motif 15;upstream acidic motif 1;upstream acidic motif 13;upstream acidic motif 5;upstream acidic motif 6;upstream basic motif 4;upstream basic motif 8	0.866008	1.06685e-07	100.54	73.206	100.54	0.58885	266260000	P07250	97	Inositol polyphosphate multikinase	ARG82	SGDAALLKIDERLSDSTDNLDSIPVKSEKSK
-1.40046	-1.28848	-1.25312	-1.30428	-1.32829	-1.34523	-1.42939	-1.46803	-1.60151	-1.52025	-1.52219	T	4	___1	Cdk kinase minimal threonine motif;downstream acidic motif 3;downstream acidic motif 8;downstream basic motif 14;downstream Cdk basic motif;MAP kinase motif;upstream acidic motif 10;upstream acidic motif 11;upstream acidic motif 3;upstream basic motif 13;upstream basic motif 14;upstream basic motif 15;upstream basic motif 6;upstream basic motif 8	0.99978	1.03713e-05	71.974	58.243	71.974	-0.32774	61200000	P14843	26	Phospho-2-dehydro-3-deoxyheptonate aldolase, phenylalanine-inhibited	ARO3	RKRLEDWRIKGYDPLTPPDLLQHEFPISAKG
-2.28196	-1.78617	-1.6534	-1.79552	-2.10776	-2.21982	-2.41953	-2.55016	-2.88254	-2.83465	-2.91505	S	2	___1	downstream acidic motif 11;downstream acidic motif 15;downstream basic motif 1;upstream acidic motif 15;upstream acidic motif 3;upstream acidic motif 5;upstream acidic motif 7;upstream acidic motif 8;upstream basic motif 13;upstream basic motif 14;upstream basic motif 6	1	0.00270929	65.719	35.156	65.719	-0.30793	10154000	P80428	349	Actin-related protein 4	ARP4	DKKVTPTEEKEQEAVSKSTSPAANSADTPNE
-3.19602	-2.99222	-2.9788	-3.09157	-3.12614	-3.11132	-3.06445	-3.00803	-2.96932	-3.04357	-3.05198	S	3	___1	downstream basic motif 10;downstream basic motif 4;downstream basic motif 7;downstream basic motif 8;downstream basic motif 9;Plk kinase motif DE;Plk kinase motif DEN;upstream acidic motif 1;upstream acidic motif 12;upstream acidic motif 2;upstream acidic motif 4;upstream acidic motif 5;upstream acidic motif 6	0.860768	2.3707e-10	113.47	106.11	113.47	-0.3896	100740000	P35734	188	DASH complex subunit ASK1	ASK1	LTGEGHGGADDEQDESTIQRQSRKRKISLLL
-1.89366	-1.77958	-1.72929	-1.92248	-2.06772	-2.23018	-1.90478	-1.92175	-1.73894	-1.48416	-1.25394	S	3	___1	downstream basic motif 13;Plk kinase motif DEN;Plk kinase motif N;upstream acidic motif 15;upstream basic motif 14;upstream basic motif 4;upstream basic motif 5	0.999999	1.85564e-32	205.23	191.4	205.23	0.030603	215940000	P48361	1070	Activator of SKN7 protein 10	ASK10	EKTHAHPAFYKRGNNSAQNLTTSSSTASRVH
0.584486	0.898133	1.08296	1.03289	0.818784	0.658696	0.510503	0.479391	0.384649	0.281606	0.176834	S	3	___1	Casein kinase motif;Casein kinase motif special 2;downstream acidic motif 12;downstream acidic motif 13;downstream acidic motif 2;downstream acidic motif 3;downstream acidic motif 6;downstream basic motif 14;downstream basic motif 9;upstream acidic motif 1;upstream acidic motif 15;upstream basic motif 11;upstream basic motif 14;upstream basic motif 8	1	7.14533e-19	151.45	140.01	151.45	-0.071051	309510000	Q06628	461	Autophagy-related protein 13	ATG13	EKVSKAVKSPLQPQESQEDLMDFVKLLEEKP
0.478992	1.28478	1.49525	1.22236	0.848678	0.717817	0.316069	0.1168	-0.262062	-0.323523	-0.425878	S	4	___1	Cdk kinase full serine motif;Cdk kinase minimal serine motif;downstream acidic motif 14;downstream basic motif 12;downstream basic motif 2;downstream basic motif 3;downstream basic motif 6;downstream basic motif 7;downstream basic motif 9;downstream basic motif special 2;upstream acidic motif 10;upstream acidic motif 14;upstream acidic motif 8;upstream basic motif 5	1	0.0001986	73.156	47.835	73.156	-0.53211	142770000	Q07528	45	Autophagy-related protein 20	ATG20	TEYVAEAEISKNGVGSPKKSPKKGKVGKGDN
-1.06351	-0.883601	-0.69776	-0.506815	-0.773227	-0.906848	-1.17318	-1.17341	-1.0972	-1.12809	-1.16004	S	2	___1	downstream acidic motif 4;downstream basic motif 14;downstream basic motif 9;upstream acidic motif 14;upstream acidic motif 8;upstream acidic motif 9;upstream basic motif 1;upstream basic motif 15	1	2.96472e-07	117.25	96.921	83.182	-0.3159	22536000	Q07528	90	Autophagy-related protein 20	ATG20	KDNPFMEEGPTGFTKSALLEIPGMRSHNLKN
-1.14161	-0.868234	-0.82257	-0.772676	-0.850961	-0.774131	-0.904475	-0.787573	-1.01113	-1.12183	-1.2873	S	3	___1	downstream acidic motif 1;downstream acidic motif 13;downstream basic motif 5;upstream acidic motif 12;upstream acidic motif 14;upstream acidic motif 3;upstream acidic motif 7;upstream basic motif 11;upstream basic motif 15	0.995449	0.00691334	44.005	16.357	44.005	-0.18198	70336000	Q12092	106	Autophagy-related protein 29	ATG29	RDLEKYSNDQVNEGMSDLIHKYTPTLQNDNL
0.616007	0.752373	0.84122	0.942764	0.747767	0.680377	0.0659967	-0.207459	-0.300186	-0.303512	-0.353087	S	2	___1	Dbf2 kinase motifs;downstream acidic motif 13;downstream acidic motif 3;downstream basic motif 6;Plk full kinase substrate motif;Plk kinase motif DE;Plk kinase motif DEN;upstream acidic motif 2;upstream acidic motif 9;upstream basic motif 3	1	1.584e-05	112.13	78.234	112.13	-0.26451	115710000	Q12421	174	Autophagy-related protein 31	ATG31	VISQFCDLSPFLRDLSLNDLIKLYVTQNEQL
-1.78958	-1.67961	-1.59666	-1.61378	-1.73252	-1.82841	-1.79398	-1.80053	-1.74714	-1.67316	-1.60512	S	2	___1	downstream acidic motif 1;downstream acidic motif 10;downstream acidic motif 3;downstream acidic motif 7;downstream basic motif 13;Plk kinase motif DE;Plk kinase motif DEN;upstream acidic motif 2;upstream acidic motif 8;upstream basic motif 5	0.998906	1.40961e-09	113.47	100.47	53.777	-0.18179	678240000	P32907	22	Ammonia transport outward protein 2	ATO2	SSGNTAFENPKALDSSEGEFISENNDQSRHS
5.14377	5.95143	6.34879	6.18863	5.80579	5.54076	5.00843	4.90529	4.59189	4.38692	4.16321	S	2	___1	downstream acidic motif 1;downstream acidic motif 12;downstream acidic motif 3;downstream basic motif 15;downstream basic motif 2	1	5.10609e-110	160.62	135.83	152.55	0.052296	10688000000	P32907	2	Ammonia transport outward protein 2	ATO2	______________MSDREQSSGNTAFENPK
6.06327	6.68626	7.04244	6.94215	6.62321	6.3689	5.89382	5.85935	5.58023	5.3894	5.10416	S	2	___1	downstream acidic motif 12;downstream basic motif 3;downstream basic motif 9;upstream acidic motif 1;upstream acidic motif 11;upstream acidic motif 15;upstream acidic motif 8;upstream basic motif 5	1	7.94804e-18	173.24	153.76	67.879	-0.014837	5381100000	P32907	40	Ammonia transport outward protein 2	ATO2	EFISENNDQSRHSQESICKIYTAGKNNEYIY
-0.389496	-0.234908	-0.0756836	-0.142825	-0.265646	-0.442559	-0.0421497	0.0529233	1.03466	1.5565	2.38689	S	3	___1	Casein kinase motif;downstream acidic motif 11;downstream acidic motif 2;downstream acidic motif 4;downstream acidic motif 8;downstream basic motif 14;upstream acidic motif 1;upstream acidic motif 7;upstream basic motif 4	0.999526	7.11106e-10	114.46	106.92	70.315	-0.19125	1460500000	P32907	21	Ammonia transport outward protein 2	ATO2	QSSGNTAFENPKALDSSEGEFISENNDQSRH
-0.881588	-0.664678	-0.545654	-0.663621	-0.829061	-0.981333	-0.950249	-1.00093	-0.966809	-1.0334	-1.03329	S	2	___1	downstream acidic motif 15;downstream acidic motif 6;downstream acidic motif 8;downstream basic motif 9	0.962142	1.58247e-17	158.58	130.56	158.58	-0.093424	249600000	Q12359	4	Ammonia transport outward protein 3	ATO3	____________MTSSASSPQDLEKGVNTLE
-0.697792	-0.595034	-0.535212	-0.585158	-0.699389	-0.78992	-0.861326	-0.948142	-0.928811	-0.989962	-1.00582	S	3	___1	Aurora kinase motifs;downstream acidic motif 13;downstream acidic motif 3;downstream basic motif 10;upstream basic motif 1;upstream basic motif 13;upstream basic motif 15;upstream basic motif 2;upstream basic motif 9	1	2.28262e-06	111.34	84.005	108.77	-0.49543	96364000	P07251	178	ATP synthase subunit alpha, mitochondrial	ATP1	RSRAQVKAPGILPRRSVHEPVQTGLKAVDAL
1.29297	2.03227	2.3091	2.08305	1.86163	1.73072	1.17522	0.957649	0.286128	-0.0537393	-0.400741	S	2	___1	Cdk kinase minimal serine motif;downstream basic motif 13;downstream basic motif 4;upstream acidic motif 10;upstream acidic motif 11;upstream acidic motif 7;upstream acidic motif 9;upstream basic motif 5	0.998821	0.000628437	80.037	47.197	64.82	-0.57392	190380000	Q08236	276	Target of rapamycin complex 2 subunit AVO1	AVO1	FFQLDDDFDAKGSGASPAHKGINGMSNNKNN
-2.35978	-2.65428	-2.87084	-2.85905	-2.74494	-2.61267	-2.56422	-2.5224	-2.3762	-2.4415	-2.54509	S	2	___1	downstream acidic motif 15;downstream basic motif 5;downstream basic motif 6;Plk kinase motif DEN;Plk kinase motif N;upstream acidic motif 3;upstream basic motif 5	0.856332	0.00020607	84.821	62.589	84.821	-0.090899	55243000	P41696	187	Asparagine-rich zinc finger protein AZF1	AZF1	GSSSQYQFLPRNDNTSQPPSKRNSVYLGPND
1.41875	0.430201	-0.119418	-0.147395	0.0753428	0.228067	1.10634	0.988893	1.23916	1.3685	1.51955	S	3	___1	Aurora kinase motif special 2;Aurora kinase motif special 3;Aurora kinase motifs;Dbf2 kinase motifs;downstream acidic motif 7;downstream basic motif 3;upstream acidic motif 10;upstream acidic motif 11;upstream acidic motif 8;upstream basic motif 15;upstream basic motif 2;upstream basic motif 3;upstream basic motif 4	1	1.27063e-05	97.431	80.654	97.431	0.37515	124450000	P41696	303	Asparagine-rich zinc finger protein AZF1	AZF1	KFNPEDFDFQFKRRNSFVRGTLDHSSQNAFI
-3.44232	-3.22238	-3.10567	-3.15027	-3.25989	-3.34373	-3.45342	-3.4792	-3.51526	-3.65321	-3.71999	S	2	___1	Cdk kinase full serine motif;Cdk kinase minimal serine motif;Chk1 kinase substrate motif;Dbf2 kinase motifs;downstream basic motif 3;upstream basic motif 11;upstream basic motif 13;upstream basic motif 15;upstream basic motif 3;upstream basic motif 4;upstream basic motif 9	0.982908	0.000641663	72.038	41.446	72.038	-0.63432	12047000	Q12128	403	Rho-GTPase-activating protein BAG7	BAG7	KTKHKQRQSWLRRLTSPSRTQP_________
2.02134	2.08583	2.27276	2.23959	2.01696	1.73439	1.81073	1.64079	1.76399	1.93363	2.14468	S	2	___1	Chk1 kinase substrate motif;Dbf2 kinase motifs;downstream acidic motif 11;downstream basic motif 13;downstream basic motif 14;downstream basic motif 15;downstream basic motif 6;Plk kinase motif DEN;Plk kinase motif N;upstream basic motif 3;upstream basic motif 6	0.890884	1.51709e-07	122.18	95.58	122.18	0.012975	96336000	P47068	631	Myosin tail region-interacting protein MTI1	BBC1	VLPVSSPQTRVARNGSINSLTKSISGENRRK
1.16645	1.92058	2.24212	2.29444	2.05484	2.01673	1.3134	1.31306	1.19942	1.10748	1.0785	S	3	___1	Casein kinase motif;Cdk kinase minimal serine motif;Cdk special 4;downstream acidic motif 2;downstream acidic motif 6;downstream basic motif 4;downstream basic motif 5;MAP kinase motif;upstream acidic motif 11;upstream acidic motif 3;upstream acidic motif 6;upstream acidic motif 9;upstream basic motif 7	0.999558	1.26807e-18	183.06	164.49	82.069	-0.55422	393560000	P47068	103	Myosin tail region-interacting protein MTI1	BBC1	TIQPEVEQKDLPEPISPETKKETLSGPVPVP
3.57661	3.61943	3.7095	3.73405	3.58344	3.45174	3.42517	3.38125	3.50184	3.59894	3.67598	S	4	___1	Cdk kinase minimal serine motif;downstream acidic motif 13;downstream basic motif 2;downstream basic motif 4;downstream basic motif 6;upstream acidic motif 1;upstream acidic motif 14;upstream acidic motif 7;upstream basic motif 5;upstream basic motif 6	1	4.46693e-05	93.258	78.285	42.809	-0.36255	1617000000	P47068	158	Myosin tail region-interacting protein MTI1	BBC1	HDSSSGNGERKVPMDSPKLKARLSMFNQDIT
0.656414	0.709194	0.779396	0.703754	0.578393	0.43408	0.422838	0.34624	0.127579	0.0953177	-0.0703335	S	2	___1	downstream acidic motif 12;downstream acidic motif 15;downstream acidic motif 4;downstream basic motif 6;downstream basic motif 7;downstream basic motif 8;upstream basic motif 1;upstream basic motif 10;upstream basic motif 13	0.998223	0.000755529	72.325	28.69	67.881	0.62284	74843000	P47068	638	Myosin tail region-interacting protein MTI1	BBC1	QTRVARNGSINSLTKSISGENRRKSINEYHD
2.62008	2.65283	2.84175	2.83787	2.73206	2.50468	2.48424	2.38606	2.45843	2.49968	2.58676	S	2	___1	downstream acidic motif 8;downstream basic motif 10;downstream basic motif 11;downstream basic motif 12;downstream basic motif 3;upstream basic motif 6;upstream basic motif 9	0.750517	3.30546e-05	106.38	76.125	106.38	-0.25535	183400000	P47068	634	Myosin tail region-interacting protein MTI1	BBC1	VSSPQTRVARNGSINSLTKSISGENRRKSIN
-1.4637	-1.03223	-0.895763	-1.06045	-1.38185	-1.54562	-1.68559	-1.83803	-2.08063	-2.2389	-2.39785	S	2	___1	Casein kinase motif;Casein kinase motif special 2;downstream acidic motif 12;downstream acidic motif 2;downstream acidic motif 3;downstream basic motif 8;upstream acidic motif 11;upstream basic motif 1;upstream basic motif 15;upstream basic motif 4;upstream basic motif 6;upstream basic motif 8	0.999998	8.66933e-08	130.36	119.26	130.36	-0.027218	32067000	Q01389	250	Serine/threonine-protein kinase BCK1/SLK1/SSP31	BCK1	RSSSESIKSKLKNSKSQEDISNSRSTSESAL
4.05646	3.27417	2.88193	2.98147	3.17274	3.31923	4.22687	4.44184	5.08427	5.50508	5.90693	T	4	___1	Cdk kinase minimal threonine motif;downstream basic motif 11;downstream basic motif 12;upstream acidic motif 10;upstream acidic motif 11;upstream acidic motif 4;upstream basic motif 3;upstream basic motif 5	0.990741	2.74344e-29	209.22	195.25	137.05	-0.33882	9598100000	P07278	131	cAMP-dependent protein kinase regulatory subunit	BCY1	QQAQEEQQHTREKTSTPPLPMHFNAQRRTSV
1.42045	0.632252	0.282392	0.392553	0.623668	0.750066	0.710735	0.403631	0.537843	0.615705	0.673989	S	3	___1	Aurora kinase motifs;downstream acidic motif 10;downstream acidic motif 11;downstream basic motif 4;upstream basic motif 13;upstream basic motif 2;upstream basic motif 4	0.998152	0.000271423	84.31	43.959	81.771	-0.27455	121310000	P07278	84	cAMP-dependent protein kinase regulatory subunit	BCY1	FSRPQSAQSQSRSRSSVMFKSPFVNEDPHSN
1.84434	1.13536	0.828323	0.879223	1.05601	1.12239	1.43343	1.30926	1.49385	1.43699	1.41957	S	3	___1	Dbf2 kinase motifs;downstream acidic motif 11;downstream acidic motif 12;downstream basic motif 5;upstream basic motif 1;upstream basic motif 12;upstream basic motif 3	0.987054	3.21259e-05	93.839	45.651	83.045	-0.13381	254140000	P07278	83	cAMP-dependent protein kinase regulatory subunit	BCY1	SFSRPQSAQSQSRSRSSVMFKSPFVNEDPHS
3.18012	3.18814	3.1658	3.20968	3.17279	3.20263	2.82574	2.52641	2.33719	2.30722	2.31976	S	2	___1	Cdk kinase minimal serine motif;downstream basic motif 10;downstream basic motif 12;downstream basic motif 7;downstream basic motif 8;downstream basic motif 9;upstream acidic motif 13;upstream acidic motif 5;upstream basic motif 6	0.999555	5.5846e-74	306.44	295.33	302.87	-0.77924	663260000	P35817	615	Bromodomain-containing factor 1	BDF1	GLDGTSGVTRDASSLSPTSAGSRKRRSKALS
2.58979	3.10222	3.20148	3.04781	2.73851	2.66398	2.3339	2.07993	1.41782	1.00642	0.595692	S	2	___1	Casein kinase motif;Casein kinase motif special 2;downstream acidic motif 2;downstream acidic motif 3;downstream acidic motif 9;downstream basic motif 10;downstream basic motif 12;downstream basic motif 14;downstream basic motif 6;upstream basic motif 3;upstream basic motif 5;upstream basic motif 6;upstream basic motif 7;upstream basic motif 8	0.999968	9.31858e-12	147.42	115.79	147.42	0.073909	287570000	P35817	630	Bromodomain-containing factor 1	BDF1	SPTSAGSRKRRSKALSQEEQSRQIEKIKNKL
0.9189	0.735579	0.643808	0.659067	0.661599	0.670605	0.76959	0.591608	0.693868	0.700656	0.858507	S	2	___1	Aurora kinase motif special 2;Aurora kinase motifs;Dbf2 kinase motifs;downstream acidic motif 3;downstream acidic motif 4;downstream basic motif 10;downstream basic motif 11;upstream acidic motif 12;upstream basic motif 13;upstream basic motif 2;upstream basic motif 3;upstream basic motif 5	0.970752	1.62608e-26	195.45	179.91	79.744	0.079957	463630000	P35817	270	Bromodomain-containing factor 1	BDF1	PAKDAPPVIAKGRRSSAQEDAPIVIRRAQTH
0.564573	0.0222377	-0.164281	-0.0919689	0.0446994	0.06454	0.396628	0.257112	0.487603	0.554209	0.758303	S	3	___1	Aurora kinase motifs;downstream acidic motif 4;downstream acidic motif 5;downstream basic motif 11;downstream basic motif 12;upstream acidic motif 11;upstream basic motif 1;upstream basic motif 12;upstream basic motif 2;upstream basic motif 4	0.879753	5.08324e-15	147.1	132.08	147.1	-0.53982	256560000	P35817	269	Bromodomain-containing factor 1	BDF1	MPAKDAPPVIAKGRRSSAQEDAPIVIRRAQT
1.49033	1.29234	1.16177	1.27698	1.43101	1.5972	1.65865	1.70847	1.47705	1.33229	1.17854	S	4	___1	downstream acidic motif 1;downstream acidic motif 10;downstream acidic motif 15;downstream acidic motif 3;downstream acidic motif 7;downstream acidic motif 8;downstream basic motif 4;Plk kinase motif DE;Plk kinase motif DE special 2;Plk kinase motif DE special 3;Plk kinase motif DEN;upstream acidic motif 2;upstream acidic motif 3;upstream acidic motif 4;upstream acidic motif 6;upstream acidic mot…	0.999999	1.71022e-15	117.77	110.45	106.39	0.049532	753520000	P46678	49	Transcription factor TFIIIB component B''	BDP1	PQLFIPESKEIEEDNSDNDKGVDENETAIVE
-0.506824	-0.111286	0.129562	0.207541	0.062311	-0.014394	-0.51484	-0.502906	-0.090471	0.130967	0.431962	S	2	___1	Casein kinase motif;Cdk kinase full serine motif;Cdk kinase minimal serine motif;downstream acidic motif 2;downstream basic motif 3;downstream basic motif 6;downstream basic motif 8;upstream acidic motif 14;upstream acidic motif 3;upstream basic motif 10;upstream basic motif 15;upstream basic motif 4;upstream basic motif 8	0.910308	0.00426333	62.546	39.811	62.546	-0.24687	79871000	P29366	72	Bud emergence protein 1	BEM1	RDSSPKNRHNSKDITSPEKVIKAKYSYQAQT
1.30868	1.44862	1.48471	1.36993	1.14495	1.00896	0.983972	0.894762	0.867876	0.914497	0.851221	S	3	___1	downstream acidic motif 15;downstream acidic motif 8;downstream basic motif 1;downstream basic motif 3;Plk kinase motif DEN;Plk kinase motif N;upstream acidic motif 4;upstream basic motif 12;upstream basic motif 5;upstream basic motif 6;upstream basic motif 9	0.999983	1.01444e-05	103.26	85.436	75.941	0.96574	88212000	P29366	15	Bud emergence protein 1	BEM1	_MLKNFKLSKRDSNGSKGRITSADISTPSHD
2.36041	1.8863	1.81899	2.0854	2.6221	2.85391	2.38906	2.48411	2.56558	2.63998	2.63719	T	3	___1	Cdk kinase full threonine motif;Cdk kinase minimal threonine motif;downstream acidic motif 4;downstream acidic motif 5;downstream basic motif 13;downstream basic motif 15;downstream basic motif 2;downstream basic motif 3;downstream basic motif special 2;upstream acidic motif 5;upstream acidic motif 6;upstream basic motif 10;upstream basic motif 11;upstream basic motif 14	1	6.53451e-15	153.38	130.64	77.776	-0.088086	952450000	P38934	336	Nuclear segregation protein BFR1	BFR1	TKPARKVVADDLVLVTPKKDDFVNVAPSKSK
-0.948562	-0.80917	-0.70276	-0.576815	-0.416967	-0.310785	-0.758291	-0.751821	-0.913924	-0.829711	-0.779991	S	4	___1	Casein kinase motif;downstream acidic motif 1;downstream acidic motif 11;downstream acidic motif 2;downstream acidic motif 5;downstream basic motif 13;downstream basic motif 14;downstream basic motif 15;downstream basic motif 8;Plk kinase motif DE;Plk kinase motif DEN;upstream acidic motif 2;upstream acidic motif 4;upstream acidic motif 5;upstream acidic motif 8;upstream basic motif 9	0.999993	2.80706e-07	92.275	80.195	92.275	-0.20664	286500000	Q06631	379	Protein BFR2	BFR2	LISPVVKDSVDDNENSDDGLDIPKNYDPRRK
-0.858512	-1.41342	-1.6392	-1.59436	-1.3507	-1.25813	-0.962925	-0.968966	-0.79743	-0.785758	-0.74032	S	3	___1	Cdk kinase minimal serine motif;downstream basic motif 12;downstream basic motif 5;downstream basic motif 8;MAP kinase motif;upstream acidic motif 3;upstream acidic motif 4;upstream basic motif 1;upstream basic motif 13	0.863006	0.00331733	51.029	28.393	51.029	0.082391	99692000	P11709	117	Nuclear fusion protein BIK1	BIK1	IVRLTNQFSPMDDPKSPTPMRSFRITSRHSG
0.104267	-0.293951	-0.46898	-0.356301	-0.152232	-0.0179375	0.312911	0.440907	0.438163	0.417883	0.382698	S	2	___1	downstream acidic motif 9;downstream basic motif 15;downstream basic motif 4;downstream basic motif 5;upstream acidic motif 5;upstream basic motif 11;upstream basic motif 4	0.993645	6.43404e-06	91.313	62.689	79.07	-0.36181	149690000	P11709	83	Nuclear fusion protein BIK1	BIK1	IQLQKVASLIEKASISQTSRRTTMEPLSIPK
2.7334	2.7745	2.66118	2.41461	1.96559	1.75166	2.36268	2.21185	2.31017	2.44806	2.53163	T	2	___1	downstream basic motif 8;downstream basic motif 9;upstream basic motif 1;upstream basic motif 13;upstream basic motif 15;upstream basic motif 3	0.982295	4.3353e-12	157.68	106.4	143.24	0.073156	346620000	P40013	137	Protein BIM1	BIM1	KYRPIITNNSATKPRTVSNPTTAKRSSSTGT
-0.786474	-0.612803	-0.551075	-0.478041	-0.496649	-0.444329	-1.1065	-1.33805	-1.29319	-1.13645	-0.964108	T	3	___1	Cdk kinase minimal threonine motif;downstream acidic motif 5;downstream basic motif 4;downstream basic motif 7;downstream basic motif 8;upstream acidic motif 11;upstream acidic motif 4;upstream acidic motif 7;upstream basic motif 12;upstream basic motif 5;upstream basic motif 6	0.890265	0.000495566	73.466	48.081	73.466	-0.39673	70664000	P47134	365	Protein BIR1	BIR1	NINRDVLADKKEVISTPTAKEIKRPNVQLTQ
-1.83862	-1.85581	-1.94522	-2.12469	-2.31178	-2.41425	-1.94975	-2.04451	-1.9042	-1.74772	-1.56013	S	3	___1	downstream acidic motif 1;downstream acidic motif 10;downstream acidic motif 3;downstream acidic motif 8;downstream acidic motif 9;downstream basic motif 7;upstream acidic motif 1;upstream acidic motif 15;upstream basic motif 4	0.999655	0.00249267	54.441	41.512	54.441	0.081157	77477000	P47134	477	Protein BIR1	BIR1	DIPIPTSSHLLKGIDSDNDNVIREDDTGINT
-1.42564	-1.3411	-1.37447	-1.46354	-1.45114	-1.41382	-1.25785	-1.16946	-1.04893	-0.990779	-0.905928	T	2	___1	downstream acidic motif 3;downstream acidic motif 8;downstream basic motif 13;downstream basic motif 6;downstream basic motif 7;upstream acidic motif 11;upstream acidic motif 13;upstream acidic motif 4;upstream basic motif 15;upstream basic motif 7	0.826012	0.00433332	60.518	38.646	60.518	1.2849	65930000	P47134	265	Protein BIR1	BIR1	KNDNDSITKNCEVSPTLGENGKREVINTKTA
1.23325	1.96423	2.42054	2.24991	1.925	1.58641	1.1243	1.03046	0.871103	0.723599	0.609533	S	3	___1	Cdk kinase full serine motif;Cdk kinase minimal serine motif;Dbf2 kinase motifs;downstream acidic motif 13;downstream basic motif 15;downstream basic motif 3;downstream basic motif 5;Ime2 kinase motif;MAP kinase motif;upstream acidic motif 5;upstream basic motif 10;upstream basic motif 12;upstream basic motif 13;upstream basic motif 14;upstream basic motif 15;upstream basic motif 3	1	3.70304e-09	127.2	102.94	127.2	-0.42359	363680000	P43583	56	Proteasome activator BLM10	BLM10	KRKKSRLYAADGRPHSPLRARSATPTLQDQK
6.42919	6.04459	5.81228	5.88326	6.00326	6.13877	6.36412	6.49257	6.651	6.79291	6.78209	S	2	___1	Dbf2 kinase motifs;Ime2 kinase motif;upstream basic motif 15;upstream basic motif 3;upstream basic motif 9	1	1.15742e-12	160.56	144.67	160.56	0.067415	5971700000	P47096	176	3-hydroxyanthranilate 3,4-dioxygenase	BNA1	RTCFHCKTLNYARPQSN______________
2.19894	3.0171	3.48008	3.38404	2.93691	2.61142	2.08421	2.0441	1.81008	1.64539	1.42878	S	2	___1	Casein kinase motif;Cdk kinase minimal serine motif;Dbf2 kinase motifs;downstream acidic motif 14;downstream acidic motif 2;downstream basic motif 8;upstream basic motif 3	0.999999	7.7394e-46	244.94	209.43	244.44	-0.044013	322520000	Q04066	9	Kynurenine formamidase	BNA7	_______MSNTVRAISPDITLFNKTLTFQEI
-0.895974	-0.192543	0.166941	0.0813894	-0.171086	-0.347869	-0.921405	-0.974494	-1.13345	-1.19323	-1.26222	S	2	___1	downstream acidic motif 7;downstream basic motif 11;downstream basic motif 8;Plk kinase motif DEN;Plk kinase motif N;upstream acidic motif 4;upstream basic motif 8	0.841494	3.38653e-11	124.04	108.65	109.07	-2.416	229600000	P41832	325	Protein BNI1	BNI1	PSLNNIYRGGAENNTSASTLPGDRTNRPPIH
-2.11049	-1.98677	-1.71939	-1.50097	-1.53156	-1.64316	-2.79429	-2.94945	-2.57882	-2.29004	-2.14707	S	2	___1	downstream acidic motif 15;downstream basic motif 10;downstream basic motif 11;downstream basic motif 3;downstream basic motif 4;downstream basic motif 5;downstream basic motif 9;Plk kinase motif DE;Plk kinase motif DEN;upstream acidic motif 13;upstream acidic motif 2;upstream basic motif 10;upstream basic motif 4	0.786466	0.000414818	81.95	62.972	81.95	-0.55634	22785000	P41832	1819	Protein BNI1	BNI1	LLEQLKNAGPAKSDPSSARKRALVRKKYLSE
-0.855463	-0.506816	-0.130329	0.0781507	0.0550244	-0.0544623	-1.19795	-1.28066	-1.05242	-0.776397	-0.612801	S	3	___1	downstream acidic motif 14;downstream basic motif 10;downstream basic motif 15;downstream basic motif 2;downstream basic motif 3;downstream basic motif 4;downstream basic motif 8;downstream basic motif 9;downstream basic motif special 2;downstream basic motif special 3;upstream acidic motif 14;upstream acidic motif 3;upstream basic motif 11;upstream basic motif 5	0.9704	0.000870682	69.276	55.604	59.067	-1.0586	86781000	P41832	1820	Protein BNI1	BNI1	LEQLKNAGPAKSDPSSARKRALVRKKYLSEK
0.972149	0.801648	0.777638	0.978264	1.18572	1.32852	1.20687	1.35063	1.73191	1.92621	2.18759	S	3	___1	downstream acidic motif 15;downstream basic motif 10;downstream basic motif 11;downstream basic motif 4;downstream basic motif 6;upstream acidic motif 1;upstream acidic motif 11;upstream acidic motif 13;upstream acidic motif 14;upstream basic motif 3;upstream basic motif 5	1	4.6477e-06	97.779	79.511	96.82	-0.22455	249320000	P53858	196	Protein BNI4	BNI4	FEEPDFLSTPRVKPDSQGPRSKVSTRRTILE
-1.25392	-1.53225	-1.68456	-1.60373	-1.58418	-1.52084	-1.32503	-1.39823	-1.21461	-1.05254	-0.84204	S	3	___1	Dbf2 kinase motifs;downstream basic motif 10;downstream basic motif 4;downstream basic motif 7;Ime2 kinase motif;upstream acidic motif 6;upstream acidic motif 8;upstream basic motif 15;upstream basic motif 3	0.867358	1.03305e-05	78.916	66.238	78.916	0.23741	107840000	P53858	786	Protein BNI4	BNI4	RNNAYLPEFEPNRPVSMSFKGLKAPRMNTSF
-0.496412	-0.344938	-0.506338	-0.860314	-1.24502	-1.37723	-0.906589	-1.25473	-1.55363	-1.68271	-1.75365	S	3	___1	downstream acidic motif 13;downstream acidic motif 14;downstream acidic motif 15;downstream acidic motif 5;downstream basic motif 12;downstream basic motif 6;Plk kinase motif DE;Plk kinase motif DEN;upstream acidic motif 1;upstream acidic motif 10;upstream acidic motif 12;upstream acidic motif 2;upstream acidic motif 5;upstream basic motif 3	1	2.65555e-21	147.8	137.19	147.8	-0.3978	57667000	P39969	191	Protein BOI2	BOI2	TMSDIDNALLEFKDDSIGPPDRFINSGRDEE
2.85517	2.18813	1.60659	1.21883	0.862286	0.738144	2.39072	2.22992	2.21518	2.1918	2.10132	S	3	___1	Aurora kinase full motif;Aurora kinase motif special 2;Aurora kinase motifs;downstream acidic motif 11;downstream acidic motif 15;downstream acidic motif 5;downstream acidic motif 7;downstream basic motif 14;downstream basic motif 4;upstream acidic motif 13;upstream basic motif 1;upstream basic motif 11;upstream basic motif 12;upstream basic motif 2;upstream basic motif 3;upstream basic motif 5;u…	0.999189	0.000264271	83.456	65.592	83.456	-0.2883	184920000	P39969	700	Protein BOI2	BOI2	IVDKKSSKKSRSKRRSVSAKEAEIFTETVKD
1.80385	1.27265	0.941334	0.7646	0.578566	0.462896	1.52463	1.34611	1.58324	1.7358	1.96956	S	3	___1	Casein kinase motif;Casein kinase motif special 2;downstream acidic motif 2;downstream acidic motif 3;downstream basic motif 15;upstream acidic motif 15;upstream basic motif 13;upstream basic motif 4;upstream basic motif 5;upstream basic motif 9	0.98987	7.85751e-26	182.41	160.54	182.41	0.14569	600410000	P39969	375	Protein BOI2	BOI2	DQRASYRGHVRKTSQSLEDLPSQQNFIPTPR
0.552969	1.29846	1.68022	1.5785	1.29409	1.09202	0.702096	0.75072	0.665768	0.549225	0.474418	S	2	___1	Casein kinase motif;Cdk kinase full serine motif;Cdk kinase minimal serine motif;downstream acidic motif 2;downstream basic motif 13;downstream basic motif 3;downstream basic motif 6;downstream basic motif 9;upstream acidic motif 6;upstream acidic motif 7;upstream basic motif 11;upstream basic motif 9	0.99992	1.26052e-12	150.14	140.95	150.14	-0.39778	153950000	Q06150	383	Protein BOP2	BOP2	FTGHKFKYDETTFSGSPERYIKSLRGNIKIL
3.68569	3.27635	3.14894	3.19309	3.30468	3.30529	3.2898	3.11581	2.63319	2.43788	2.07498	S	3	___1	downstream basic motif 4;downstream basic motif 6;downstream basic motif 7;downstream basic motif 8;Plk kinase motif DEN;Plk kinase motif N;upstream acidic motif 13;upstream acidic motif 3;upstream acidic motif 9;upstream basic motif 11;upstream basic motif 12;upstream basic motif 4;upstream basic motif 5	0.999584	1.05284e-07	124.89	102.9	124.89	-0.10328	335670000	P53741	398	UBP3-associated protein BRE5	BRE5	PTERKFEMGNRRDNASANSKNKKKPVFSTVN
-1.60932	-1.31301	-1.30763	-1.11294	-1.06001	-0.793424	-1.35234	-1.26205	-1.39082	-1.71788	-1.90759	S	3	___1	Casein kinase motif;downstream acidic motif 2;Plk kinase motif DE;Plk kinase motif DEN;upstream acidic motif 12;upstream acidic motif 2;upstream basic motif 10;upstream basic motif 11;upstream basic motif 14;upstream basic motif 3;upstream basic motif 5	0.999978	0.000672055	65.901	49.959	65.901	-0.27194	130040000	P53741	282	UBP3-associated protein BRE5	BRE5	HKAEKKAAPIKTKEGSVEAINAVNNSSLPNG
2.90678	3.09408	3.21814	3.16162	3.18857	3.14338	2.73071	2.6159	2.43696	2.416	2.34282	S	4	___1	Casein kinase motif;Cdk kinase minimal serine motif;downstream acidic motif 11;downstream acidic motif 15;downstream acidic motif 2;downstream basic motif 10;downstream basic motif 14;downstream basic motif 5;downstream basic motif 7;downstream basic motif 9;Plk kinase motif DE;Plk kinase motif DEN;upstream acidic motif 12;upstream acidic motif 2;upstream acidic motif 4;upstream acidic motif 6;up…	0.999929	1.698e-05	102.73	85.788	102.73	-0.2685	680380000	P53741	187	UBP3-associated protein BRE5	BRE5	IRHESGVEKEKEKEKSPEISKPKAKKETVKD
-2.02274	-1.68729	-1.53149	-1.60919	-1.75546	-1.85552	-1.99625	-1.95988	-1.95514	-1.97579	-2.00686	S	3	___1	Casein kinase motif;Casein kinase motif special 2;downstream acidic motif 2;downstream acidic motif 3;downstream acidic motif 9;downstream basic motif 11;downstream basic motif 12;downstream basic motif 14;upstream acidic motif 1;upstream acidic motif 10;upstream acidic motif 3;upstream basic motif 11;upstream basic motif 13;upstream basic motif 4;upstream basic motif 5	1	2.5333e-09	115.57	99.447	115.57	-0.27971	82534000	P32639	403	Pre-mRNA-splicing helicase BRR2	BRR2	QYKFRETTHSKRELDSGDDQPQSSEAKRTKF
0.299034	-0.196363	-0.373692	-0.239935	-0.0601407	0.026265	0.278083	0.260574	0.328577	0.231791	0.224433	S	4	___1	Cdk kinase minimal serine motif;Cdk special 4;downstream acidic motif 10;downstream basic motif 14;downstream basic motif 4;downstream basic motif 5;downstream basic motif 8;MAP kinase motif;upstream basic motif 5;upstream basic motif 7;upstream basic motif 9	0.999716	8.68294e-06	91.657	73.74	78.285	-0.011687	88673000	Q06604	309	Protein BSP1	BSP1	TLSPTMKNKPKPTPPSPPAKRIPRSESFIKS
-1.32917	-0.613593	-0.211905	-0.334695	-0.494128	-0.67914	-1.40353	-1.39348	-1.67359	-1.80793	-2.06238	S	2	___1	downstream acidic motif 4;downstream acidic motif 6;downstream basic motif 1;downstream basic motif 14;downstream basic motif 3;upstream acidic motif 12;upstream acidic motif 13;upstream acidic motif 3;upstream acidic motif 4;upstream basic motif 6	0.999998	0.00548823	60.045	56.497	60.045	-0.22965	38978000	P33314	893	Inhibitory regulator protein BUD2/CLA2	BUD2	FGDDLMNLLKSDDVGSRSRDLDNGANSGIKF
-0.987417	-1.61382	-1.9729	-2.24062	-2.05305	-2.04725	-0.891132	-0.672637	-0.152377	0.338032	0.673015	S	3	___1	Casein kinase motif;downstream acidic motif 1;downstream acidic motif 2;downstream acidic motif 4;downstream acidic motif 5;downstream basic motif 12;downstream basic motif 14;downstream basic motif 15;downstream basic motif 9;Plk kinase motif DE;Plk kinase motif DEN;upstream acidic motif 1;upstream acidic motif 2;upstream acidic motif 5;upstream basic motif 10;upstream basic motif 4	0.999553	0.00193232	58.904	43.649	58.904	0.47601	96567000	Q08492	144	Bud site selection protein 21	BUD21	QYSSSRHVTFDKLDESDENEEALAKAIKTKK
1.31213	0.976019	1.06569	1.18569	1.27339	1.11952	1.05331	0.913031	0.949225	1.11328	1.22426	T	4	___1	Casein kinase motif;downstream acidic motif 1;downstream acidic motif 10;downstream acidic motif 2;downstream acidic motif 5;downstream basic motif 12;downstream basic motif 6;upstream acidic motif 1;upstream acidic motif 3;upstream basic motif 15	0.999997	7.59686e-41	205.42	184.98	205.42	-0.079027	847290000	Q04347	257	Bud site selection protein 22	BUD22	KTANANQTHSNIDYDTDDGNEKNAIDSKSNA
-1.96644	-1.82634	-1.73683	-1.9401	-2.13752	-2.35733	-1.99259	-2.00937	-1.75911	-1.62879	-1.43479	S	3	___1	Casein kinase motif;Casein kinase motif special 2;Casein kinase motif special 3;downstream acidic motif 1;downstream acidic motif 15;downstream acidic motif 2;downstream acidic motif 3;downstream acidic motif 4;downstream acidic motif 9;downstream basic motif 11;downstream basic motif 6;Plk kinase motif DEN;Plk kinase motif N;upstream acidic motif 11;upstream acidic motif 15;upstream acidic motif…	0.999999	8.9684e-06	80.83	57.956	75.797	-0.28679	82541000	P25558	1075	Bud site selection protein 3	BUD3	DTQSEFLRAADVENLSDDDEHRQNESRVFND
-1.78627	-1.93289	-1.88462	-1.54732	-1.77216	-1.83753	-2.19318	-2.42358	-2.21567	-2.21577	-2.08493	S	3	___1	Aurora kinase motifs;Cdk kinase full serine motif;Cdk kinase minimal serine motif;downstream acidic motif 13;downstream basic motif 14;downstream basic motif 2;downstream basic motif 3;downstream basic motif special 2;upstream acidic motif 5;upstream basic motif 11;upstream basic motif 2	0.999827	0.0049933	47.548	35.187	47.548	-0.36957	142230000	P41697	342	Bud site selection protein 6	BUD6	SPLAKTPLPIENVRASPRRLSSVVTTSPDKA
2.10535	2.38025	2.60127	2.68879	2.47178	2.32346	1.93725	1.90005	2.06575	2.18792	2.28501	S	4	___1	Casein kinase motif;downstream acidic motif 10;downstream acidic motif 2;downstream acidic motif 9;downstream basic motif 13;downstream basic motif 4;downstream basic motif 6;upstream acidic motif 5;upstream acidic motif 6;upstream acidic motif 7;upstream basic motif 15;upstream basic motif 4	1	9.61351e-59	260.14	248.49	260.14	-0.060046	291670000	P41697	312	Bud site selection protein 6	BUD6	KLYGNNNNDDDRNINSAENKGKSIDDVSKAS
1.60016	0.933859	0.645308	0.521315	0.682861	0.657039	1.65227	1.7583	2.13538	2.39321	2.63069	S	2	___1	downstream acidic motif 1;downstream acidic motif 14;downstream acidic motif 15;downstream acidic motif 3;downstream acidic motif 5;downstream acidic motif 6;downstream basic motif 11;downstream basic motif 8;downstream basic motif 9	1	1.77754e-25	149.65	144.45	149.65	0.65484	207320000	Q12191	2	Binder of USO1 and GRH1 protein 1	BUG1	______________MSEQESDEVKRMKQLEE
2.45862	2.75441	2.85497	2.82283	2.7906	2.80575	2.19561	2.06602	1.6189	1.41071	1.08113	S	3	___1	Aurora kinase motif special 2;Aurora kinase motif special 3;Aurora kinase motifs;Casein kinase motif;Cdk kinase minimal serine motif;Dbf2 kinase motifs;downstream acidic motif 2;downstream basic motif 10;downstream basic motif 12;downstream basic motif 15;downstream basic motif 5;upstream acidic motif 10;upstream acidic motif 14;upstream acidic motif 8;upstream acidic motif 9;upstream basic motif…	0.999999	4.9633e-06	110.47	96.479	99.864	-0.24739	428840000	P36106	184	Transcription factor BYE1	BYE1	ADVFLDEESPRKRKRSPDSAKGIHIKSKQVK
0.151899	0.230634	0.296578	0.506848	0.752144	0.95335	0.324616	0.581523	0.776627	0.824423	0.775325	S	2	___1	Dbf2 kinase motifs;downstream acidic motif 10;downstream acidic motif 7;downstream acidic motif 8;downstream basic motif 15;upstream basic motif 3;upstream basic motif 5;upstream basic motif 6	0.999993	2.01181e-95	321.09	291.33	282.85	-0.11792	206460000	P38822	463	Protein BZZ1	BZZ1	HITSLFNTSRRTRLGSAPNNAGEDSDNNSIR
1.40371	1.59412	1.68677	1.60175	1.45288	1.33849	1.23732	1.09525	1.10687	1.15573	1.24484	S	3	___1	Aurora kinase full motif;Aurora kinase motif special 2;Aurora kinase motifs;Dbf2 kinase motifs;downstream acidic motif 11;downstream acidic motif 14;downstream acidic motif 15;downstream acidic motif 3;downstream acidic motif 4;downstream acidic motif 8;downstream basic motif 9;upstream acidic motif 4;upstream basic motif 1;upstream basic motif 2;upstream basic motif 3;upstream basic motif 5	0.999986	4.83877e-06	114.76	105.11	112.44	-0.3139	774470000	P36076	42	Coenzyme A biosynthesis protein 3	CAB3	TQVPVSILTNKERRKSIHDESNFERSDSHED
1.84196	2.15788	2.32559	2.36062	2.26761	2.22888	1.71702	1.62195	1.88892	2.1121	2.38977	S	2	___1	Cdk kinase minimal serine motif;downstream basic motif 4;downstream basic motif 6;downstream basic motif 9;Plk kinase motif DE;Plk kinase motif DEN;upstream acidic motif 11;upstream acidic motif 2;upstream basic motif 5;upstream basic motif 7	0.953061	1.64005e-07	120.63	85.452	120.63	0.018515	159650000	P53836	538	CCR4-NOT transcriptional complex subunit CAF120	CAF120	HTPTDASFRTRVTEGSPYAKQRHPKPFASSV
-2.06356	-2.03099	-1.99833	-2.14178	-2.17209	-2.27535	-2.08207	-2.1186	-1.93307	-1.82487	-1.65073	S	3	___1	downstream acidic motif 1;upstream acidic motif 1;upstream acidic motif 12;upstream acidic motif 4;upstream acidic motif 6	0.999986	6.21685e-06	81.341	73.537	81.341	-0.39915	48348000	P53280	1121	Protein CAF130	CAF130	PLHEYITLAELDVGDSE______________
2.73422	2.33955	2.12611	2.23366	2.24627	2.32246	2.62492	2.5717	2.50522	2.57604	2.57679	S	4	___1	Aurora kinase motif special 2;Aurora kinase motif special 3;Aurora kinase motifs;Casein kinase motif;Casein kinase motif special 2;Casein kinase motif special 3;downstream acidic motif 2;downstream acidic motif 3;downstream acidic motif 4;downstream acidic motif 5;downstream acidic motif 6;downstream acidic motif 7;downstream acidic motif 9;upstream acidic motif 12;upstream acidic motif 14;upstre…	1	5.13475e-42	197.63	180.27	196.77	0.30865	3658400000	P12962	91	Cap-associated protein CAF20	CAF20	TDSDGWCTFEAKKKGSGEDDEEETETTPTST
-3.07323	-3.17334	-3.24829	-3.06498	-3.11092	-3.01734	-3.35634	-3.4939	-3.37452	-3.36609	-3.30618	S	3	___1	downstream acidic motif 10;downstream basic motif 13;upstream acidic motif 7;upstream basic motif 1;upstream basic motif 14;upstream basic motif 4;upstream basic motif 8	0.990198	1.96295e-05	84.829	69.857	84.829	-0.30615	42246000	P39101	266	Protein CAJ1	CAJ1	SKIFTGTRDNARSVKSAYNLLSTGLEAQKAM
-1.35699	-0.733496	-0.395089	-0.553821	-0.980164	-1.29936	-1.57646	-1.81172	-1.89561	-1.97099	-1.92509	S	3	___1	downstream basic motif 13;Plk kinase motif DEN;Plk kinase motif N;upstream acidic motif 6;upstream acidic motif 9;upstream basic motif 11;upstream basic motif 7	0.94979	5.83593e-20	156.36	127.19	156.36	0.058722	167720000	P39113	173	Regulatory protein CAT8	CAT8	NGNFKHDLKDAPLNLSSTNIYLLNQTVNKQL
1.73488	2.081	2.35922	2.25898	1.99195	1.70315	1.47176	1.3576	1.4748	1.44086	1.46509	S	2	___1	downstream acidic motif 11;downstream basic motif 3;downstream basic motif 6;Plk kinase motif DEN;Plk kinase motif N;upstream acidic motif 13;upstream basic motif 12;upstream basic motif 4	0.989627	9.32283e-06	106.88	74.56	101.97	0.33994	184460000	P39113	1170	Regulatory protein CAT8	CAT8	NMEKNNLSFNNKSNYSLTKLMRLLNNDNSFS
0.311087	0.796649	1.07127	1.21041	1.38524	1.51039	0.320737	0.336342	0.0360988	-0.0235327	-0.214251	S	2	___1	downstream acidic motif 3;downstream basic motif 1;upstream acidic motif 7;upstream basic motif 6	1	0.000680341	74.486	69.346	74.486	-0.10119	112040000	Q08920	168	Nuclear cap-binding protein subunit 2	CBC2	GGFAIPFAERVGVPHSRFDNSSSQSNTNNYI
1.3371	0.931313	0.675994	0.690634	0.945314	1.1324	1.64596	1.93361	1.7834	1.55745	1.23615	S	3	___1	Casein kinase motif;downstream acidic motif 12;downstream acidic motif 2;downstream acidic motif 6;upstream acidic motif 1;upstream acidic motif 15;upstream acidic motif 8;upstream basic motif 11;upstream basic motif 12;upstream basic motif 13;upstream basic motif 9	0.999705	8.73327e-41	206.57	188.01	118.86	-0.072838	880710000	P17106	48	Centromere-binding protein 1	CBF1	EARKKQRDQGLLSQESNDGNIDSALLSEGAT
1.43752	0.669897	0.490569	0.646701	0.628172	0.492491	1.008	0.753682	0.852311	0.945118	1.08039	T	3	___1	Casein kinase motif;Cdk kinase minimal threonine motif;downstream acidic motif 12;downstream acidic motif 15;downstream acidic motif 2;downstream acidic motif 7;downstream basic motif 5;downstream basic motif 6;Plk kinase motif DE;Plk kinase motif DEN;upstream acidic motif 13;upstream acidic motif 2;upstream acidic motif 9;upstream basic motif 11;upstream basic motif 15;upstream basic motif 5;ups…	1	0.00279033	62.088	45.864	53.3	-0.029651	262030000	P33322	378	H/ACA ribonucleoprotein complex subunit 4	CBF5	KADGKLDKYGRVNENTPEQWKKEYVPLDNAE
1.96593	3.08353	3.5908	3.30277	2.75509	2.38875	1.80084	1.67592	1.38676	1.31506	1.177	S	3	___1	downstream acidic motif 1;downstream acidic motif 14;downstream acidic motif 3;downstream basic motif 4;Plk kinase motif DEN;Plk kinase motif N;upstream acidic motif 3;upstream acidic motif 8;upstream basic motif 6;upstream basic motif 9	1	4.34993e-18	179.98	157.34	54.276	0.47207	423430000	P47818	83	Protein CCC1	CCC1	SPMSVGKDNRNGDNGSDNEKANLGFFQSVDP
-1.28896	-1.93314	-2.06564	-1.90982	-1.72369	-1.7423	-1.41298	-1.4665	-1.3803	-1.33323	-1.27509	T	3	___1	Cdk kinase minimal threonine motif;downstream acidic motif 14;downstream basic motif 12;downstream basic motif 4;Plk kinase motif DE;Plk kinase motif DEN;upstream acidic motif 2;upstream acidic motif 7;upstream basic motif 14	0.797566	0.00166661	60.464	48.487	60.464	-0.2647	72379000	P47818	32	Protein CCC1	CCC1	AKGSGGTSELGGSESTPLLRGSNSNSSRHDN
-2.16857	-2.3554	-2.38008	-2.36415	-2.34889	-2.40203	-2.37413	-2.48925	-2.4954	-2.47331	-2.45301	S	2	___1	Cdk kinase minimal serine motif;downstream acidic motif 15;downstream basic motif 5;downstream basic motif 6;upstream basic motif 8	0.99415	1.95357e-23	181.91	143.67	181.91	-0.38225	16986000	Q00684	429	Tyrosine-protein phosphatase CDC14	CDC14	NNGSNSFKSSAVPQTSPGQPRKGQNGSNTIE
1.56436	1.35452	1.24101	1.30013	1.53896	1.69651	1.83935	2.04704	2.16071	2.26525	2.30416	S	3	___1	Casein kinase motif;Casein kinase motif special 2;downstream acidic motif 10;downstream acidic motif 13;downstream acidic motif 2;downstream acidic motif 3;downstream acidic motif 9;downstream basic motif 15;upstream basic motif 8;upstream basic motif 9	0.996114	6.2127e-38	189.45	166.82	103.86	0.701	573700000	P14724	12	Anaphase-promoting complex subunit CDC26	CDC26	____MIRRAPTTLQLSHDDVTSLIDDLNEQK
0.827652	0.414925	0.146912	0.223486	0.362052	0.531271	0.610343	0.59163	0.76656	0.674288	0.625675	S	2	___1	downstream acidic motif 15;downstream basic motif 5;upstream acidic motif 10;upstream acidic motif 11;upstream acidic motif 12;upstream acidic motif 13;upstream acidic motif 14;upstream acidic motif 4;upstream basic motif 3	0.999188	9.7876e-08	121.5	112.59	121.5	-1.428	46876000	P14724	87	Anaphase-promoting complex subunit CDC26	CDC26	IDEDDDMSSYNDKAASVAHTRVLNSLHLSTD
-2.55371	-1.67054	-1.24467	-1.32294	-1.94623	-2.28131	-2.53082	-2.73626	-3.08124	-3.23529	-3.26792	T	3	___1	Casein kinase motif;Dbf2 kinase motifs;downstream acidic motif 12;downstream acidic motif 2;downstream basic motif 9;upstream acidic motif 15;upstream basic motif 10;upstream basic motif 3	0.999847	4.73733e-06	105.03	90.129	102.9	-0.20472	418350000	P00546	169	Cyclin-dependent kinase 1	CDC28	DFGLARAFGVPLRAYTHEIVTLWYRAPEVLL
2.87835	4.28688	4.57651	4.23869	3.58049	3.49711	2.64177	2.29704	1.68544	1.35911	1.11657	S	3	___1	downstream acidic motif 13;downstream acidic motif 4;downstream acidic motif 6;downstream acidic motif 8;downstream acidic motif 9;downstream basic motif 10;downstream basic motif 2;upstream acidic motif 3;upstream acidic motif 4;upstream basic motif 5	1	1.61393e-37	216.31	189.34	67.477	-0.15608	2089300000	P32457	9	Cell division control protein 3	CDC3	_______MSLKEEQVSIKQDPEQEERQHDQF
-0.195843	-0.512081	-0.56679	-0.547393	-0.282565	-0.243863	-0.119179	-0.0256734	-0.0915031	-0.0873527	-0.173367	T	3	___1	downstream acidic motif 14;downstream acidic motif 9;downstream basic motif 4;Plk kinase motif DE;Plk kinase motif DE special 2;Plk kinase motif DEN;upstream acidic motif 15;upstream acidic motif 2;upstream acidic motif 3;upstream acidic motif 8;upstream acidic motif 9;upstream basic motif 11;upstream basic motif 12	0.879426	2.16096e-11	128.32	104.31	128.32	-0.077012	321930000	P07260	20	Eukaryotic translation initiation factor 4E	CDC33	EVSKKFEENVSVDDTTATPKTVLSDSAHFDV
2.50785	2.54496	2.4873	2.45416	2.41677	2.45772	2.32173	2.28501	2.46879	2.6137	2.72171	S	2	___1	Casein kinase motif;Casein kinase motif special 2;downstream acidic motif 10;downstream acidic motif 15;downstream acidic motif 2;downstream acidic motif 3;downstream acidic motif 9;downstream basic motif 6;downstream basic motif 7	0.999976	0.000107839	70.268	69.577	70.268	-0.16553	293910000	P07260	2	Eukaryotic translation initiation factor 4E	CDC33	______________MSVEEVSKKFEENVSVD
-2.14135	-2.74078	-2.89886	-2.83313	-2.52718	-2.48297	-2.28491	-2.59623	-2.62487	-2.7822	-2.63564	S	4	___1	Casein kinase motif;downstream acidic motif 1;downstream acidic motif 2;downstream acidic motif 4;downstream acidic motif 5;downstream acidic motif 7;downstream basic motif 11;downstream basic motif 12;downstream basic motif 8;Plk kinase motif DE;Plk kinase motif DE special 2;Plk kinase motif DEN;upstream acidic motif 1;upstream acidic motif 11;upstream acidic motif 15;upstream acidic motif 2;ups…	1	8.15616e-06	81.922	74.978	81.922	0.0096109	69162000	P14682	282	Ubiquitin-conjugating enzyme E2-34 kDa	CDC34	DSVMDRKQPHKAEDESEDVEDVERVSKKI__
2.50402	0.190069	-0.402716	0.187854	1.02375	1.1728	2.63794	2.70078	2.60319	2.49303	2.39328	S	3	___1	downstream acidic motif 14;downstream acidic motif 15;downstream acidic motif 3;downstream acidic motif 6;downstream basic motif 11;Plk kinase motif DE;Plk kinase motif DEN;upstream acidic motif 1;upstream acidic motif 2;upstream acidic motif 4;upstream acidic motif 5;upstream basic motif 10;upstream basic motif 12;upstream basic motif 13	0.990399	1.35706e-05	71.073	58.225	71.073	-0.25687	107620000	P06101	367	Hsp90 co-chaperone Cdc37	CDC37	IQKRSKILQQEEMDESNAEGVETIQLKSLDD
-2.07984	-2.29505	-2.17931	-2.05726	-1.94182	-2.04641	-2.22914	-2.28482	-2.22201	-2.00916	-1.8903	S	6	___1	downstream acidic motif 1;downstream acidic motif 3;downstream acidic motif 9;downstream basic motif 10;downstream basic motif 11;downstream basic motif 15;Plk kinase motif DE;Plk kinase motif DEN;upstream acidic motif 1;upstream acidic motif 13;upstream acidic motif 2;upstream acidic motif 5;upstream acidic motif 8;upstream basic motif 10;upstream basic motif 7	1	1.73616e-14	132.26	116.62	99.614	-0.36539	4314400000	P06101	17	Hsp90 co-chaperone Cdc37	CDC37	AIDYSKWDKIELSDDSDVEVHPNVDKKSFIK
2.48398	3.1195	3.42317	3.3446	3.04596	2.87145	2.09518	1.85966	1.56775	1.41621	1.23561	T	2	___1	Aurora kinase motif special 2;Aurora kinase motifs;Cdk kinase minimal threonine motif;Chk1 kinase substrate motif;Dbf2 kinase motifs;upstream acidic motif 10;upstream acidic motif 11;upstream acidic motif 13;upstream basic motif 2;upstream basic motif 3	0.999658	0.0023878	64.792	59.633	62.894	-0.26832	418890000	P25655	2102	General negative regulator of transcription subunit 1	CDC39	TSEQDDQSATINRRQTPLQSNA_________
-3.28561	-2.83577	-2.56448	-2.70811	-3.02008	-3.29424	-3.47255	-3.5525	-3.86072	-4.00083	-4.23851	T	3	___1	downstream acidic motif 1;downstream acidic motif 3;downstream acidic motif 4;downstream acidic motif 5;downstream acidic motif 6;downstream acidic motif 7;downstream basic motif 12;Plk kinase motif DE;Plk kinase motif DEN;upstream acidic motif 1;upstream acidic motif 12;upstream acidic motif 14;upstream acidic motif 2;upstream acidic motif 5;upstream basic motif 13;upstream basic motif 9	1	2.81118e-14	123.2	113.54	123.2	0.31784	55865000	Q08032	453	Cell division control protein 45	CDC45	TDKDSVKINNDNNDDTDGEEEEDNSAQKLTN
2.41694	2.37825	2.2917	2.27585	2.14303	2.13589	2.10721	1.94422	2.06005	2.19825	2.33339	S	2	___1	Dbf2 kinase motifs;downstream acidic motif 1;downstream acidic motif 3;downstream acidic motif 8;downstream basic motif 15;downstream basic motif 5;downstream basic motif 6;upstream acidic motif 10;upstream acidic motif 14;upstream basic motif 15;upstream basic motif 3;upstream basic motif 4;upstream basic motif 7	0.999877	2.66633e-12	159.12	95.908	159.12	0.051237	403480000	P25694	770	Cell division control protein 48	CDC48	KEHFAEAMKTAKRSVSDAELRRYEAYSQQMK
-0.359465	-0.0992853	0.346114	0.446105	0.559043	0.350199	-0.20992	-0.163104	-0.252851	-0.494733	-0.632593	T	3	___1	Aurora kinase motif special 2;Aurora kinase motifs;Dbf2 kinase motifs;downstream acidic motif 11;upstream acidic motif 4;upstream acidic motif 6;upstream basic motif 2;upstream basic motif 3	0.977732	2.53343e-09	107.56	93.542	107.56	-0.30733	187680000	P32562	238	Cell cycle serine/threonine-protein kinase CDC5/MSD2	CDC5	FGLAAVLANESERKYTICGTPNYIAPEVLMG
-0.452318	0.229747	0.648803	0.621249	0.451497	0.274819	-0.480736	-0.735987	-1.13512	-1.01492	-0.913345	T	5	___1	Cdk kinase minimal threonine motif;downstream acidic motif 3;downstream acidic motif 5;downstream acidic motif 7;downstream acidic motif 8;downstream basic motif 11;downstream basic motif 13;downstream basic motif 15;downstream basic motif 4;downstream Cdk basic motif;Plk kinase motif DE;Plk kinase motif DEN;upstream acidic motif 1;upstream acidic motif 13;upstream acidic motif 2;upstream acidic …	0.995639	0.00161319	55.702	50.388	55.702	0.061603	829010000	P26637	142	Leucine--tRNA ligase, cytoplasmic	CDC60	NFDNVPAEEEEIKEETPAEKDHEDVTKFKAK
-0.346399	0.009399	0.346477	0.468725	0.321287	0.149514	-1.01934	-1.3264	-1.30897	-1.34516	-1.38396	S	4	___1	Cdk kinase full serine motif;Cdk kinase minimal serine motif;downstream acidic motif 10;downstream acidic motif 11;downstream acidic motif 14;downstream basic motif 12;downstream basic motif 2;downstream basic motif 3;downstream basic motif 6;downstream basic motif special 2;upstream acidic motif 4;upstream basic motif 15;upstream basic motif 7;upstream basic motif 9	0.952241	0.00492053	48.177	34.498	48.177	-0.38879	86983000	P04819	58	DNA ligase 1	CDC9	RFFTSMKNKPTEGTPSPKKSSKHMLEDRMDN
-1.33102	-1.4495	-1.37436	-1.52119	-1.54229	-1.76063	-1.4055	-1.45951	-1.32637	-1.14266	-0.967467	S	3	___1	Casein kinase motif;Casein kinase motif special 2;Casein kinase motif special 3;downstream acidic motif 2;downstream acidic motif 3;downstream acidic motif 4;downstream basic motif 11;downstream basic motif 8;downstream basic motif 9;Plk kinase motif DEN;Plk kinase motif N;upstream acidic motif 3;upstream acidic motif 6;upstream acidic motif 7;upstream basic motif 11;upstream basic motif 14;upstr…	1	6.28857e-07	111.22	99.245	111.22	0.0070892	11574000	P04819	75	DNA ligase 1	CDC9	KKSSKHMLEDRMDNVSGEEEYATKKLKQTAV
-0.79501	-1.33284	-1.57829	-1.49232	-1.49456	-1.47616	-1.2151	-1.4175	-1.34099	-1.40209	-1.40203	S	3	___1	Aurora kinase motifs;downstream acidic motif 8;downstream basic motif 1;downstream basic motif 14;downstream basic motif 9;upstream basic motif 1;upstream basic motif 2	0.999773	1.0845e-05	108.59	76.586	108.59	-0.21454	43750000	P53197	47	APC/C activator protein CDH1	CDH1	SSSSSASLLSSPSRRSRPSTVYGDRYIPSRT
0.190311	-0.81331	-1.06339	-1.01789	-1.19952	-1.51931	-0.0252193	0.0778183	0.30261	0.252085	0.128415	S	4	___1	Casein kinase motif;Casein kinase motif special 2;Casein kinase motif special 3;downstream acidic motif 1;downstream acidic motif 2;downstream acidic motif 3;downstream acidic motif 4;downstream acidic motif 5;downstream acidic motif 6;downstream acidic motif 7;downstream basic motif 10;downstream basic motif 13;downstream basic motif 14;downstream basic motif 15;Plk kinase motif DEN;Plk kinase m…	0.91479	4.89554e-06	75.275	66.054	75.275	-0.25203	128420000	P32657	36	Chromo domain-containing protein 1	CHD1	RSHRAAAHQQNYFNDSDDEDDEDNIKQSRRK
-1.00226	0.162413	0.777626	0.474616	0.118806	-0.24348	-1.34666	-1.72519	-2.18442	-2.54679	-2.75125	S	3	___1	Aurora kinase motifs;downstream acidic motif 1;downstream acidic motif 3;downstream acidic motif 8;downstream basic motif 2;downstream basic motif 5;upstream acidic motif 11;upstream acidic motif 14;upstream basic motif 2;upstream basic motif 5;upstream basic motif 8	1	0.00710158	49.715	31.275	46.39	-0.17138	59464000	P22516	189	ATP-dependent RNA helicase CHL1	CHL1	SENNDTSKSTRGGRISDKDYKLSELNSQIIT
0.0210819	-1.15282	-1.51463	-1.41665	-0.974511	-0.929601	-0.0536736	-0.0785702	-0.176331	-0.207344	-0.284212	S	3	___1	Aurora kinase motif special 2;Aurora kinase motifs;Chk1 kinase substrate motif;Dbf2 kinase motifs;upstream acidic motif 10;upstream acidic motif 11;upstream basic motif 2;upstream basic motif 3	0.765572	2.43037e-09	93.494	75.577	93.494	-0.76034	76756000	P08456	46	CDP-diacylglycerol--serine O-phosphatidyltransferase	CHO1	GYASDEVGGTLSRRASSIFSINTTPLAPPNA
-0.135538	0.505572	1.05796	0.666768	0.441376	-0.0987465	-0.281706	-0.403308	-0.214093	-0.00789433	0.238331	S	2	___1	Casein kinase motif;downstream acidic motif 1;downstream acidic motif 2;downstream basic motif 10;downstream basic motif 9;upstream acidic motif 10;upstream acidic motif 15;upstream acidic motif 4;upstream acidic motif 6;upstream acidic motif 7;upstream basic motif 8	1	1.86567e-41	230.29	224.29	230.29	-0.023386	148370000	P08456	34	CDP-diacylglycerol--serine O-phosphatidyltransferase	CHO1	DVIVNEHRDENDGYASDEVGGTLSRRASSIF
-1.30203	-1.24457	-1.19066	-0.939367	-0.527903	-0.221714	-0.386979	0.248321	0.371168	0.547941	0.519977	S	4	___1	Aurora kinase motifs;downstream acidic motif 10;downstream acidic motif 6;downstream basic motif 12;downstream basic motif 14;downstream basic motif 15;downstream basic motif 4;downstream basic motif 7;upstream acidic motif 1;upstream acidic motif 10;upstream acidic motif 13;upstream acidic motif 14;upstream acidic motif 5;upstream acidic motif 7;upstream basic motif 11;upstream basic motif 2;ups…	0.992548	1.14826e-09	136.63	114.79	136.63	0.73942	23832000	P40019	17	Histone H2A.Z-specific chaperone CHZ1	CHZ1	SDEAKEKRELESQKESSHNKSEKSVEPKPKR
4.13418	3.79686	3.48986	3.56865	3.78041	4.06402	4.64848	5.02286	5.17808	5.15621	5.10567	S	2	___1	Casein kinase motif;downstream acidic motif 1;downstream acidic motif 10;downstream acidic motif 14;downstream acidic motif 2;downstream acidic motif 5;downstream acidic motif 8;downstream basic motif 13;downstream basic motif 4;downstream basic motif 6;downstream basic motif 7	1	5.1507e-06	87.639	53.764	77.282	0.68078	1108300000	P40019	2	Histone H2A.Z-specific chaperone CHZ1	CHZ1	______________MSDEAKEKRELESQKES
-0.728037	-0.860588	-0.851769	-0.760733	-0.414708	-0.271272	-0.308591	-0.0967605	-0.391817	-0.56319	-0.798512	S	2	___1	Chk1 kinase substrate motif;downstream acidic motif 1;downstream acidic motif 3;downstream basic motif 6;downstream basic motif 7;downstream basic motif 9;Plk kinase motif DE;Plk kinase motif DEN;upstream acidic motif 2;upstream acidic motif 4;upstream acidic motif 6;upstream basic motif 10;upstream basic motif 11;upstream basic motif 12;upstream basic motif 3	0.850527	0.0187871	40.883	25.617	40.883	-2.2316	40108000	P38779	366	Proteasome-interacting protein CIC1	CIC1	NNAKKRSSSELEKESSESEAVKKAKS_____
-2.11626	-1.83782	-1.91221	-2.1449	-2.38567	-2.40879	-2.3261	-2.50486	-2.43686	-2.35388	-2.20455	T	2	___1	Aurora kinase motif special 2;Aurora kinase motifs;Cdk kinase minimal threonine motif;downstream acidic motif 14;downstream acidic motif 8;downstream basic motif 10;downstream basic motif 11;downstream basic motif 15;downstream basic motif 7;downstream basic motif 9;upstream basic motif 2;upstream basic motif 3;upstream basic motif 7;upstream basic motif 8	0.859486	0.00582804	63.185	50.049	57.348	0.086323	228720000	P38779	11	Proteasome-interacting protein CIC1	CIC1	_____MAKKSNSKKSTPVSTPSKEKKKVIEK
0.447906	0.600979	0.642765	0.601594	0.456755	0.398501	0.197053	-0.0234473	-0.239994	-0.250674	-0.269214	S	2	___1	Cdk kinase minimal serine motif;Dbf2 kinase motifs;downstream acidic motif 13;downstream acidic motif 9;downstream basic motif 5;Plk kinase motif DEN;Plk kinase motif N;upstream acidic motif 11;upstream acidic motif 7;upstream acidic motif 8;upstream basic motif 1;upstream basic motif 3;upstream basic motif 4;upstream basic motif 5	1	2.22771e-05	103.22	56.329	63.216	-0.30699	171550000	P43639	111	Casein kinase II subunit beta	CKB1	MQSNDGHDEGKRRNKSPVVNKSIIEHAAEQL
1.50633	1.71963	1.96352	2.01746	2.08262	2.00495	1.36735	1.23686	0.791073	0.587871	0.324377	T	2	___1	Casein kinase motif;downstream acidic motif 10;downstream acidic motif 14;downstream acidic motif 15;downstream acidic motif 2;downstream acidic motif 7;downstream acidic motif 9;downstream basic motif 1;downstream basic motif 5;upstream acidic motif 6;upstream basic motif 8	0.999997	6.37164e-12	154.15	86.816	136.96	-0.64985	155220000	P38930	12	Casein kinase II subunit beta'	CKB2	____MGSRSENVGTVTREGSRVEQDDVLMDD
-0.291767	0.404545	0.786939	0.799398	0.370099	0.127441	-0.482978	-0.670291	-0.717523	-0.71495	-0.645571	S	3	___1	Aurora kinase motif special 2;Aurora kinase motifs;Dbf2 kinase motifs;downstream acidic motif 14;downstream acidic motif 3;downstream acidic motif 6;upstream acidic motif 10;upstream acidic motif 13;upstream basic motif 2;upstream basic motif 3;upstream basic motif 6	0.956853	9.97913e-23	163.73	154.1	163.73	1.5213	490850000	P20485	85	Choline kinase	CKI1	QLDVSETANKGPRRASATDVTDSLGSTSSEY
-0.909459	-0.203109	0.268826	0.406192	0.24413	0.113021	-0.744863	-0.562672	-0.262685	-0.0473105	0.110478	S	2	___1	Dbf2 kinase motifs;downstream basic motif 11;downstream basic motif 13;downstream basic motif 2;Ime2 kinase motif;upstream acidic motif 5;upstream basic motif 3	1	3.33418e-12	149.82	131.51	52.79	0.34402	338600000	P20485	9	Choline kinase	CKI1	_______MVQESRPGSVRSYSVGYQARSRSS
-4.97281	-5.08986	-5.1945	-5.30313	-5.44819	-5.52891	-5.30162	-5.46783	-5.3608	-5.25141	-5.1414	S	3	___1	downstream basic motif 15;downstream basic motif 2;Plk kinase motif DEN;Plk kinase motif N;upstream basic motif 8	1	0.0098162	43.502	32.597	43.502	-0.087813	1692300	P48562	367	Serine/threonine-protein kinase CLA4	CLA4	PTNGQFPRGPMHPNNSQRSLQQQQQQQQQQK
1.66375	2.4595	2.77673	2.7259	2.40372	2.29786	1.42503	1.21557	0.658117	0.300902	-0.0663321	S	3	___1	Cdk kinase minimal serine motif;downstream acidic motif 5;downstream acidic motif 6;downstream acidic motif 7;downstream acidic motif 9;downstream basic motif 11;downstream basic motif 2;Plk kinase motif DE;Plk kinase motif DEN;upstream acidic motif 2;upstream acidic motif 4;upstream acidic motif 8;upstream acidic motif 9;upstream basic motif 3;upstream basic motif 7	0.945598	2.75861e-28	198.98	183.26	132.64	0.088496	355760000	P27466	11	Calcium/calmodulin-dependent protein kinase I	CMK1	_____MDDKVSEKESSPKQTEEDSEGKMAHV
-1.07424	-0.351958	-0.0193589	0.0637421	-0.226519	-0.301558	-1.01211	-0.950482	-1.12877	-1.10491	-1.21269	S	3	___1	Aurora kinase motifs;downstream acidic motif 3;downstream acidic motif 4;downstream basic motif 1;upstream acidic motif 1;upstream acidic motif 11;upstream acidic motif 12;upstream acidic motif 13;upstream acidic motif 14;upstream acidic motif 15;upstream acidic motif 3;upstream acidic motif 4;upstream basic motif 2;upstream basic motif 8;upstream basic motif 9	0.90779	1.18242e-12	145.52	121.96	129.38	-0.2741	91338000	P22517	443	Calcium/calmodulin-dependent protein kinase II	CMK2	EEEDDSKKTLHDDRESKSED___________
-2.50291	-2.00655	-1.82376	-1.76616	-1.99235	-2.01126	-2.45201	-2.29031	-2.41181	-2.39408	-2.58221	S	3	___1	Casein kinase motif;downstream acidic motif 1;downstream acidic motif 2;upstream acidic motif 13;upstream acidic motif 14;upstream acidic motif 15;upstream acidic motif 3;upstream acidic motif 5;upstream acidic motif 6;upstream basic motif 1;upstream basic motif 10;upstream basic motif 11;upstream basic motif 4	0.831491	7.68956e-05	83.692	68.602	83.692	-0.31978	71043000	P22517	445	Calcium/calmodulin-dependent protein kinase II	CMK2	EDDSKKTLHDDRESKSED_____________
-0.556219	-0.548008	-0.380939	-0.264159	-0.286833	-0.402743	-0.400865	-0.283615	-0.112646	-0.0093537	0.0882045	T	3	___1	Casein kinase motif;downstream acidic motif 2;downstream basic motif 1;downstream basic motif 13;downstream basic motif 15;downstream basic motif 9;upstream acidic motif 10;upstream acidic motif 13;upstream acidic motif 9;upstream basic motif 4;upstream basic motif 6	0.998578	8.60414e-07	108.89	87.02	105.31	0.22485	118370000	P22517	406	Calcium/calmodulin-dependent protein kinase II	CMK2	GGELTEEQMKLKSALTKDAFVQIVKAATKNK
0.576433	0.255255	0.0238945	0.0364668	0.0565922	0.143713	0.460163	0.354587	0.487717	0.446933	0.540547	S	3	___1	Cdk kinase minimal serine motif;downstream acidic motif 14;downstream basic motif 10;downstream basic motif 12;downstream basic motif 6;downstream basic motif 7;downstream basic motif 9;upstream basic motif 11;upstream basic motif 13;upstream basic motif 14;upstream basic motif 15;upstream basic motif 3;upstream basic motif 6	0.996786	7.42058e-08	122.34	104.54	99.589	0.1808	161300000	Q12510	64	DNA damage-binding protein CMR1	CMR1	KKKQKTTNTRATKSASPTLPTRRSRRLRGES
0.698355	0.255446	0.0393891	-0.0975563	0.204273	0.281317	0.553949	0.532522	0.476811	0.408379	0.295532	S	3	___1	Dbf2 kinase motifs;downstream acidic motif 14;downstream basic motif 1;downstream basic motif 11;downstream basic motif 15;downstream basic motif 2;downstream basic motif 4;downstream basic motif 5;downstream basic motif 8;downstream basic motif 9;Ime2 kinase motif;upstream acidic motif 12;upstream acidic motif 13;upstream acidic motif 6;upstream acidic motif 7;upstream acidic motif 8;upstream ba…	0.999743	2.42651e-06	94.882	75.487	94.882	-0.34272	127250000	Q07897	68	Protein CMS1	CMS1	KKEERNSEDDSNRPISKRQKKLQKKSKLIEK
0.0375767	0.637106	0.980747	0.9653	1.14779	1.18743	0.10749	0.110927	0.258046	0.403459	0.581244	S	3	___1	Dbf2 kinase motifs;downstream acidic motif 14;downstream acidic motif 3;downstream acidic motif 9;downstream basic motif 10;downstream basic motif 12;downstream basic motif 15;Plk kinase motif DEN;Plk kinase motif N;upstream acidic motif 9;upstream basic motif 14;upstream basic motif 3	0.961976	1.04117e-08	113.47	95.557	79.561	-0.34527	261340000	P53865	85	Chaotic nuclear migration protein 67	CNM67	NKSPSMDQMNYARNTSYQESPGLQERPKNEK
-0.531376	-0.490756	-0.357603	-0.19535	0.0102863	0.0813885	-0.57802	-0.594929	-0.441549	-0.322975	-0.19341	S	2	___1	Chk1 kinase substrate motif;Dbf2 kinase motifs;downstream acidic motif 15;downstream acidic motif 9;downstream basic motif 13;downstream basic motif 14;downstream basic motif 8;upstream acidic motif 9;upstream basic motif 1;upstream basic motif 3;upstream basic motif 4;upstream basic motif 6	1	5.69361e-05	98.407	75.667	98.407	-0.30244	89800000	Q04935	142	Cytochrome c oxidase protein 20, mitochondrial	COX20	GSIVGWEQCRLKRQKSFQIAQLAKETVAKKE
1.0522	1.21674	1.22313	1.13533	1.03314	1.01402	0.926777	0.789755	0.640105	0.635626	0.632872	S	4	___1	downstream basic motif 11;Plk kinase motif DE;Plk kinase motif DEN;upstream acidic motif 10;upstream acidic motif 14;upstream acidic motif 15;upstream acidic motif 2;upstream acidic motif 4;upstream basic motif 1;upstream basic motif 13;upstream basic motif 7;upstream basic motif 9	0.994219	4.83815e-14	121.66	104.33	112.13	-0.25484	848850000	Q06440	573	Coronin-like protein	CRN1	EEKSSEKTKSPEQEKSATPPSSITAAKTAIT
3.95507	3.09504	2.7948	2.97475	3.23576	3.32648	3.84807	3.8494	3.77268	3.76288	3.66479	T	4	___1	Cdk kinase minimal threonine motif;downstream basic motif 9;upstream acidic motif 12;upstream acidic motif 4;upstream acidic motif 6;upstream basic motif 11;upstream basic motif 15;upstream basic motif 3;upstream basic motif 9	0.995369	1.39211e-25	178.69	158.7	178.69	0.17045	1478300000	Q06440	575	Coronin-like protein	CRN1	KSSEKTKSPEQEKSATPPSSITAAKTAITAS
5.25011	4.93851	4.75302	4.82918	5.02266	5.18717	5.32915	5.49994	5.40101	5.39554	5.21207	S	2	___1	downstream basic motif 10;downstream basic motif 11;downstream basic motif 13;downstream basic motif 14;downstream basic motif 9;upstream acidic motif 12;upstream basic motif 1;upstream basic motif 15;upstream basic motif 4	1	2.95045e-45	240.78	160.89	228.39	0.25696	8751700000	P38845	119	Cruciform DNA-recognizing protein 1;CRP1 short N-terminal subpeptide;CRP1 short C-terminal subpeptide	CRP1	RIPEAGGLLCGKPPRSAGPPSTSNRKKNKRN
-1.5035	-1.33579	-1.45633	-1.61534	-1.61581	-1.49115	-1.29673	-1.2959	-2.03601	-2.44202	-2.91253	T	4	___1	Chk1 kinase substrate motif;Dbf2 kinase motifs;downstream acidic motif 10;downstream acidic motif 3;downstream basic motif 12;downstream basic motif 13;downstream basic motif 2;downstream basic motif 4;downstream basic motif 5;downstream basic motif 9;upstream acidic motif 1;upstream acidic motif 11;upstream acidic motif 6;upstream basic motif 10;upstream basic motif 13;upstream basic motif 14;up…	0.900549	0.00437978	60.49	39.656	60.49	0.015918	12267000	P38845	415	Cruciform DNA-recognizing protein 1;CRP1 short N-terminal subpeptide;CRP1 short C-terminal subpeptide	CRP1	KKKQEKGSKEVKRSETSKEKKPSAKEVKKQT
1.87159	1.44318	1.26729	1.34779	1.64798	1.80001	2.01065	2.11287	2.22291	2.42576	2.54953	T	4	___1	Casein kinase motif;downstream acidic motif 15;downstream acidic motif 2;downstream basic motif 10;downstream basic motif 7;upstream acidic motif 11;upstream acidic motif 3;upstream acidic motif 4;upstream acidic motif 5;upstream basic motif 13;upstream basic motif 14;upstream basic motif 6;upstream basic motif 7;upstream basic motif 9	1	3.39855e-08	111.06	93.576	83.936	-0.61557	667880000	P38845	366	Cruciform DNA-recognizing protein 1;CRP1 short N-terminal subpeptide;CRP1 short C-terminal subpeptide	CRP1	SKKVENKAKKDEEVFTLDPIVNKAPKLPLTD
-1.26611	-1.88492	-2.16294	-1.88357	-1.76214	-1.59313	-1.29284	-1.15994	-1.10897	-1.24653	-1.43608	T	2	___1	downstream basic motif 11;downstream basic motif 12;downstream basic motif 13;downstream basic motif 14;downstream basic motif 3;downstream basic motif 4;downstream basic motif 5;downstream basic motif 7;downstream basic motif 8;upstream basic motif 10;upstream basic motif 7	0.987922	8.13053e-08	126.03	79.636	115.39	0.24654	222510000	P38845	125	Cruciform DNA-recognizing protein 1;CRP1 short N-terminal subpeptide;CRP1 short C-terminal subpeptide	CRP1	GLLCGKPPRSAGPPSTSNRKKNKRNNKKRRS
-3.48125	-3.69873	-3.9682	-3.9808	-3.84788	-3.62699	-2.89404	-2.4349	-2.44154	-2.26723	-2.34893	S	3	___1	Cdk kinase minimal serine motif;downstream acidic motif 13;downstream acidic motif 8;downstream basic motif 11;downstream basic motif 4;downstream basic motif 9;upstream acidic motif 10;upstream acidic motif 5;upstream basic motif 7;upstream basic motif 9	0.998631	3.06993e-05	91.62	84.767	91.62	0.30734	22286000	P41902	41	Metallothionein-like protein CRS5	CRS5	SCSGGEKCKCDHSTGSPQCKSCGEKCKCETT
0.388111	-0.681553	-1.15833	-1.22917	-0.954562	-0.910728	0.44502	0.579135	0.776855	0.881012	0.92629	S	3	___1	downstream acidic motif 10;downstream acidic motif 13;downstream acidic motif 6;downstream basic motif 5;downstream basic motif 7;upstream acidic motif 4;upstream acidic motif 5;upstream basic motif 1;upstream basic motif 10;upstream basic motif 12;upstream basic motif 15;upstream basic motif 3	0.994312	7.79262e-05	91.701	61.353	91.701	0.69534	78887000	P53968	436	Transcriptional regulator CRZ1	CRZ1	RSSRSRSISPDEKAKSISANREKLLEMADLL
-0.637606	-1.82427	-2.38895	-2.5027	-2.29522	-2.27701	-0.823783	-0.677844	-0.301677	-0.158387	-0.137686	S	3	___1	Casein kinase motif;downstream acidic motif 14;downstream acidic motif 2;downstream basic motif 3;downstream basic motif 6;upstream acidic motif 10;upstream acidic motif 12;upstream acidic motif 14;upstream acidic motif 4;upstream acidic motif 8;upstream basic motif 6	0.793191	5.6193e-08	134.2	102.56	54.7	1.8464	67903000	P53968	68	Transcriptional regulator CRZ1	CRZ1	SDLDLDVDMRMDSANSSEKISKNLSSGIPDS
-0.320862	-1.01931	-1.31045	-1.32441	-1.15222	-1.1312	0.0373502	0.337404	0.65648	0.850764	0.986496	S	3	___1	downstream acidic motif 11;downstream acidic motif 4;downstream acidic motif 8;downstream basic motif 3;downstream basic motif 5;upstream acidic motif 6;upstream acidic motif 7;upstream basic motif 12;upstream basic motif 14;upstream basic motif 3;upstream basic motif 5	0.962569	0.00451522	57.55	20.529	55.806	0.74586	86879000	P53968	438	Transcriptional regulator CRZ1	CRZ1	SRSRSISPDEKAKSISANREKLLEMADLLPS
-0.824748	-0.590157	-0.38029	-0.345081	-0.549766	-0.727075	-0.957629	-0.875707	-0.740749	-0.975193	-1.1733	S	3	___1	downstream acidic motif 1;downstream acidic motif 10;downstream acidic motif 12;downstream acidic motif 3;downstream acidic motif 7;downstream basic motif 14;downstream basic motif 6;downstream basic motif 8;upstream acidic motif 12;upstream acidic motif 5;upstream acidic motif 8;upstream basic motif 11;upstream basic motif 13	0.791027	0.00714718	43.956	26.675	43.956	-0.075963	75891000	P53968	454	Transcriptional regulator CRZ1	CRZ1	ANREKLLEMADLLPSSENDNNRERYDNDSKT
-3.4896	-3.18801	-3.13077	-3.1303	-2.98788	-2.82289	-2.9137	-2.72949	-3.21977	-3.50687	-3.79182	S	2	___1	Dbf2 kinase motifs;downstream acidic motif 5;downstream basic motif 6;downstream basic motif 9;upstream acidic motif 1;upstream acidic motif 11;upstream acidic motif 5;upstream acidic motif 7;upstream acidic motif 9;upstream basic motif 3	0.997466	3.43806e-05	105.94	80.409	64.82	-0.30075	24277000	P53968	65	Transcriptional regulator CRZ1	CRZ1	FQLSDLDLDVDMRMDSANSSEKISKNLSSGI
-0.742155	-0.610376	-0.546209	-0.627777	-0.663161	-0.719913	-0.805442	-0.835716	-0.886567	-0.934734	-0.985613	T	2	___1	downstream acidic motif 13;downstream basic motif 7;upstream acidic motif 11;upstream acidic motif 14;upstream basic motif 1	0.912087	6.71455e-06	114.39	91.814	110.88	0.37319	34245000	Q12734	279	Transcription factor CSR2	CSR2	NENNDLSLFPLHTQRTSPSNTARTGNAMDTS
1.71734	1.35995	1.10348	0.88893	0.747645	0.647497	1.12285	0.736642	0.43848	0.228177	0.0629017	S	2	___1	Cdk kinase full serine motif;Cdk kinase minimal serine motif;downstream acidic motif 9;downstream basic motif 11;downstream basic motif 3;downstream basic motif 6;upstream acidic motif 10;upstream basic motif 4	0.999988	0.00032347	84.743	68.203	84.743	-0.77054	272610000	Q06032	310	Chromosome stability protein 9	CST9	ISTIAESTNLNRFSFSPVRVAKGFDGKLPNL
0.495161	0.007422	-0.391676	-0.618644	-0.722983	-0.733408	0.462081	0.44833	0.379556	0.298529	0.22084	S	3	___1	downstream basic motif 4;Plk kinase motif DEN;Plk kinase motif N;upstream basic motif 15;upstream basic motif 6	0.99959	1.18257e-12	159.77	142.14	159.77	-0.11348	242670000	Q06032	412	Chromosome stability protein 9	CST9	RNNTISGSNRITHNLSSHVRSSGLAFSSSSN
-2.79344	-2.6925	-2.60614	-2.68733	-2.85408	-3.01394	-2.72456	-2.64273	-2.34114	-2.38561	-2.30445	S	2	___1	downstream acidic motif 13;downstream acidic motif 6;downstream basic motif 15;downstream basic motif 8;Plk kinase motif DE;Plk kinase motif DEN;upstream acidic motif 2;upstream basic motif 11;upstream basic motif 5	0.98089	0.00354644	59.227	33.108	59.227	0.40001	12950000	Q06032	97	Chromosome stability protein 9	CST9	PLTSKVCPICRSSDISIINLVESKQLPTDIR
0.902575	0.311816	-0.356709	-0.755784	-1.03374	-0.999113	0.433045	0.144417	-0.0593498	-0.229113	-0.362015	T	2	___1	Dbf2 kinase motifs;downstream basic motif 6;Plk kinase motif DEN;Plk kinase motif N;upstream acidic motif 11;upstream basic motif 10;upstream basic motif 3;upstream basic motif 4;upstream basic motif 5;upstream basic motif 8	0.999998	6.56538e-12	142.1	124.06	142.1	-0.24557	76940000	Q06032	400	Chromosome stability protein 9	CST9	PSALEKLKITRKRNNTISGSNRITHNLSSHV
1.49401	1.02476	0.73815	0.585666	0.391552	0.270242	1.44198	1.42993	1.54922	1.5177	1.54763	S	3	___1	Chk1 kinase substrate motif;Dbf2 kinase motifs;downstream acidic motif 12;downstream basic motif 10;upstream basic motif 12;upstream basic motif 3;upstream basic motif 4;upstream basic motif 9	0.938713	4.79316e-28	192.72	162.81	192.72	0.34827	633360000	Q06032	445	Chromosome stability protein 9	CST9	QQSKLPKSNILKRSNSTQQLTNTHLKSDNHL
1.45789	1.20218	1.0889	1.17699	1.18202	1.21399	1.50075	1.49167	1.54074	1.67441	1.79629	T	2	___1	downstream acidic motif 15;downstream acidic motif 6;downstream basic motif 12;Plk kinase motif DEN;Plk kinase motif N;upstream acidic motif 11;upstream acidic motif 7;upstream acidic motif 8;upstream basic motif 6;upstream basic motif 9	0.947297	2.21444e-14	138.05	114.3	138.05	-0.34112	1832900000	P15202	26	Peroxisomal catalase A	CTA1	VNYSDVREDRVVTNSTGNPINEPFVTQRIGE
-2.48932	-2.74252	-2.83839	-2.75811	-2.72897	-2.70498	-2.71838	-2.70705	-2.69499	-2.68584	-2.80109	S	3	___1	Cdk kinase minimal serine motif;downstream acidic motif 12;downstream acidic motif 13;downstream acidic motif 8;downstream acidic motif 9;downstream basic motif 2;Plk kinase motif DE;Plk kinase motif DEN;upstream acidic motif 2;upstream acidic motif 4;upstream basic motif 1;upstream basic motif 10	0.999989	0.00236677	60.246	48.976	60.246	-0.41459	144400000	Q08923	170	Histone deacetylase complex subunit CTI6	CTI6	SAAASKSHAANEAEKSPRNTSNTDDNVDDIG
1.50847	2.33413	2.59429	2.38012	1.92105	1.73711	1.55487	1.6311	1.66098	1.71822	1.70876	S	2	___1	downstream acidic motif 1;downstream acidic motif 11;downstream acidic motif 12;downstream basic motif 5;downstream basic motif 6;upstream acidic motif 10;upstream acidic motif 6;upstream basic motif 12;upstream basic motif 4;upstream basic motif 9	1	9.88411e-18	176.48	152.45	126.71	0.18401	310060000	P49573	349	Copper transport protein CTR1	CTR1	QSTRLEKNNESKVAISENNQKKTPTQEEGCN
1.99185	1.37863	1.14959	1.09958	1.19414	1.13884	1.76153	1.69405	1.96584	2.09011	2.24046	S	4	___1	Casein kinase motif;Cdk kinase minimal serine motif;downstream acidic motif 10;downstream acidic motif 2;downstream acidic motif 9;downstream basic motif 11;downstream basic motif 14;Plk kinase motif DE;Plk kinase motif DEN;upstream acidic motif 13;upstream acidic motif 2;upstream basic motif 11	0.99999	2.71207e-15	123.16	114.57	123.16	0.11368	3021800000	Q04201	48	CUE domain-containing protein CUE4	CUE4	VQDAKPAPSVATNDPSPEPVPSAPEERVARL
-0.809893	-1.16124	-1.3344	-1.33421	-1.32807	-1.32742	-1.49844	-1.49486	-0.986451	-0.65748	-0.58665	T	4	___1	Casein kinase motif;downstream acidic motif 13;downstream acidic motif 14;downstream acidic motif 2;downstream acidic motif 6;downstream basic motif 15;upstream acidic motif 9;upstream basic motif 13;upstream basic motif 7	0.993463	2.71207e-15	123.16	114.57	123.16	0.11368	1394800000	Q04201	44	CUE domain-containing protein CUE4	CUE4	PSRTVQDAKPAPSVATNDPSPEPVPSAPEER
1.16668	1.21158	1.21622	1.37409	1.51497	1.68215	1.23727	1.28551	1.48154	1.60828	1.75673	T	3	___1	Cdk kinase full threonine motif;Cdk kinase minimal threonine motif;downstream acidic motif 15;downstream basic motif 11;downstream basic motif 12;downstream basic motif 3;downstream basic motif 9;Plk kinase motif DE;Plk kinase motif DEN;upstream acidic motif 2;upstream acidic motif 5;upstream basic motif 12;upstream basic motif 13;upstream basic motif 14	0.848892	3.66201e-21	162.7	144.57	145.99	-0.13336	461770000	Q08412	384	Ubiquitin-binding protein CUE5	CUE5	TKKKWQPLPPEPLDTTPTKVNAVSRNKKNPD
-0.916432	-1.77885	-2.06424	-2.02367	-1.71699	-1.68919	-0.687894	-0.365188	0.364794	0.580582	0.845029	S	4	___1	Casein kinase motif;Casein kinase motif special 2;Casein kinase motif special 3;downstream acidic motif 1;downstream acidic motif 11;downstream acidic motif 13;downstream acidic motif 2;downstream acidic motif 3;downstream acidic motif 4;downstream basic motif 12;Plk kinase motif DE;Plk kinase motif DEN;upstream acidic motif 1;upstream acidic motif 2;upstream acidic motif 6;upstream acidic motif …	0.999999	6.18526e-65	251.01	229	251.01	0.2116	69915000	Q08412	220	Ubiquitin-binding protein CUE5	CUE5	RRRHNPNEREQHHEDSEEEDSWSQFVEKDLP
1.74299	1.2445	1.2106	1.77778	2.07922	2.29817	1.56242	1.58864	1.96561	2.24026	2.44957	T	3	___1	downstream acidic motif 3;downstream acidic motif 6;downstream acidic motif 8;downstream basic motif 10;downstream basic motif 11;downstream basic motif 12;Plk kinase motif DE;Plk kinase motif DEN;upstream acidic motif 10;upstream acidic motif 2;upstream basic motif 13;upstream basic motif 15;upstream basic motif 6	0.879843	0.000526233	67.251	57.967	67.251	-0.70378	241700000	Q08412	360	Ubiquitin-binding protein CUE5	CUE5	RTKSGESTGKVVAETTYIDTPDTETKKKWQP
5.00431	4.42294	4.05158	4.09155	4.28456	4.48174	5.23684	5.48961	5.74485	5.86056	5.90953	T	5	___1	Cdk kinase minimal threonine motif;downstream acidic motif 10;downstream acidic motif 11;downstream acidic motif 3;downstream acidic motif 4;downstream acidic motif 7;downstream acidic motif 8;downstream acidic motif 9;downstream basic motif 6;downstream Cdk basic motif;upstream acidic motif 15;upstream acidic motif 3;upstream acidic motif 4;upstream acidic motif 5;upstream acidic motif 6;upstrea…	1	1.15124e-77	272	257.47	202.76	0.14811	7072100000	Q08412	70	Ubiquitin-binding protein CUE5	CUE5	EKVNKSSGIDEDEVVTPAEDAKEEEEEHPPL
4.03978	3.40101	3.11585	3.27638	3.87497	4.2203	4.32993	4.41948	3.8551	3.41743	2.97192	T	3	___1	Cdk kinase minimal threonine motif;downstream acidic motif 14;downstream acidic motif 15;downstream acidic motif 4;downstream acidic motif 5;downstream basic motif 2;downstream basic motif 6;downstream basic motif 9;Plk kinase motif DE;Plk kinase motif DEN;upstream acidic motif 13;upstream acidic motif 2;upstream acidic motif 7;upstream acidic motif 9;upstream basic motif 10;upstream basic motif …	1	9.06424e-13	121.47	101.57	62.398	-0.54438	3260800000	Q08412	50	Ubiquitin-binding protein CUE5	CUE5	NSDGKKDNDTSAKDGTPKVEEKVNKSSGIDE
5.07302	4.47109	4.1626	4.15165	4.23791	4.28308	5.20571	5.28217	5.68007	6.10116	6.50054	S	2	___1	Casein kinase motif;Casein kinase motif special 2;downstream acidic motif 1;downstream acidic motif 2;downstream acidic motif 3;upstream acidic motif 5;upstream acidic motif 6;upstream acidic motif 7;upstream acidic motif 8;upstream basic motif 11;upstream basic motif 12;upstream basic motif 14	1	4.34655e-32	190.71	186.24	78.342	0.2541	14832000000	Q08412	407	Ubiquitin-binding protein CUE5	CUE5	SRNKKNPDEDEFLINSDDEM___________
3.33353	2.7583	2.42772	2.36991	2.64122	2.79093	3.38666	3.52257	3.56228	3.63227	3.57777	S	2	___1	Casein kinase motif;Dbf2 kinase motifs;downstream acidic motif 10;downstream acidic motif 15;downstream acidic motif 2;downstream basic motif 6;upstream acidic motif 11;upstream acidic motif 12;upstream acidic motif 13;upstream acidic motif 14;upstream acidic motif 15;upstream basic motif 1;upstream basic motif 3	0.999982	8.84269e-11	115.27	104.57	61.593	-0.39277	2079800000	Q08412	348	Ubiquitin-binding protein CUE5	CUE5	EDDEDVPPQLPTRTKSGESTGKVVAETTYID
-0.752611	-1.03484	-1.10441	-1.15572	-1.10062	-1.17027	-0.736838	-0.621726	-0.189933	0.154241	0.434999	S	3	___1	downstream acidic motif 9;downstream basic motif 10;downstream basic motif 13;downstream basic motif 4;downstream basic motif 5;downstream basic motif 6;downstream basic motif 8;upstream acidic motif 12;upstream acidic motif 13;upstream acidic motif 15;upstream acidic motif 4;upstream acidic motif 5;upstream basic motif 8	0.949274	3.01722e-06	107.82	102.44	107.82	0.64404	132660000	Q08412	185	Ubiquitin-binding protein CUE5	CUE5	EQDELLARQLDEQFNSSHSRRRNRDRATRSM
2.47557	1.71874	1.5119	1.83331	2.32647	2.56219	2.54065	2.6562	3.00683	3.23945	3.44806	T	3	___1	downstream basic motif 10;downstream basic motif 12;downstream basic motif 13;downstream basic motif 4;upstream acidic motif 1;upstream acidic motif 15;upstream acidic motif 4;upstream basic motif 11;upstream basic motif 12;upstream basic motif 13	0.899516	2.42026e-38	210.5	189.85	210.5	0.19114	798870000	Q08412	383	Ubiquitin-binding protein CUE5	CUE5	ETKKKWQPLPPEPLDTTPTKVNAVSRNKKNP
-1.13924	-0.0870683	0.125059	0.0599419	-0.0405444	0.190613	-0.365526	0.127237	0.0138212	0.00829247	-0.157086	S	3	___1	Aurora kinase motifs;downstream acidic motif 6;downstream basic motif 1;downstream basic motif 7;downstream basic motif 8;downstream basic motif 9;upstream acidic motif 11;upstream acidic motif 13;upstream acidic motif 15;upstream acidic motif 8;upstream basic motif 2	1	9.85972e-18	170.4	159.15	71.268	-0.53862	88418000	Q08412	297	Ubiquitin-binding protein CUE5	CUE5	EWEPEIVDLSQGGKNSRPQQPERRRFNSFGV
-1.75338	-1.22841	-1.17194	-1.31805	-1.40168	-1.31054	-1.92751	-2.05169	-2.36454	-2.45288	-2.61636	S	3	___1	Cdk kinase full serine motif;Cdk kinase minimal serine motif;downstream acidic motif 12;downstream acidic motif 13;downstream acidic motif 6;downstream basic motif 3;downstream basic motif 5;Plk kinase motif DE;Plk kinase motif DEN;upstream acidic motif 10;upstream acidic motif 2;upstream acidic motif 7;upstream acidic motif 8;upstream basic motif 1;upstream basic motif 14;upstream basic motif 4	0.871135	0.0101954	44.309	29.619	44.309	-1.5349	25752000	P53899	65	CDC48-associated ubiquitin-like/zinc finger protein 1	CUZ1	CRWLLEHEEVHKTEKSPSKSRDGSSSNDEAY
1.24335	1.77454	2.31335	2.86001	3.4237	3.70567	2.205	3.12039	3.62835	3.98385	3.98102	S	3	___1	Dbf2 kinase motifs;downstream acidic motif 13;downstream acidic motif 8;downstream basic motif 1;Ime2 kinase motif;upstream acidic motif 10;upstream acidic motif 11;upstream basic motif 14;upstream basic motif 3	0.862093	4.31385e-28	192.24	167.95	73.21	0.4335	2801400000	P28319	138	Cell wall protein CWP1	CWP1	SKQSDDATGVAIRPTSKSGSVAADFSPSDSS
4.29698	4.85331	5.44116	6.05256	6.63858	6.92761	5.33932	6.30941	6.7916	7.20172	7.19895	T	2	___1	Aurora kinase motifs;downstream acidic motif 14;downstream acidic motif 9;downstream basic motif 2;upstream acidic motif 10;upstream acidic motif 9;upstream basic motif 13;upstream basic motif 2	0.938669	4.31385e-28	192.24	167.95	152.11	0.25019	5823200000	P28319	137	Cell wall protein CWP1	CWP1	SSKQSDDATGVAIRPTSKSGSVAADFSPSDS
-2.46918	-2.39571	-2.25666	-2.27892	-2.25548	-2.3572	-2.4546	-2.46163	-2.61694	-2.53519	-2.55765	S	3	___1	Aurora kinase motifs;Casein kinase motif;downstream acidic motif 2;downstream acidic motif 8;downstream basic motif 12;downstream basic motif 3;upstream acidic motif 3;upstream acidic motif 7;upstream acidic motif 9;upstream basic motif 15;upstream basic motif 2;upstream basic motif 6	0.997557	0.00485555	51.841	34.899	51.841	-0.23434	26360000	P40312	85	Cytochrome b5	CYB5	KGLYIGDVDKTSERVSVEKVSTSENQSKGSG
1.61634	2.21167	2.51894	2.36756	2.04826	1.80332	1.52194	1.44179	1.58774	1.75385	1.94283	S	2	___1	Cdk kinase minimal serine motif;downstream basic motif 7;upstream acidic motif 10;upstream basic motif 3;upstream basic motif 5;upstream basic motif 6	0.993153	7.57897e-05	92.247	47.635	82.85	0.041899	749150000	P14922	741	General transcriptional corepressor CYC8	CYC8	GITNAEPQVKKQKLNSPNSNINKLVNTATSI
-1.06489	-1.48594	-1.73867	-1.65189	-1.39818	-1.18574	-1.0526	-0.994201	-1.17177	-1.28148	-1.47738	S	3	___1	downstream acidic motif 1;downstream acidic motif 12;downstream acidic motif 5;downstream basic motif 7;upstream basic motif 1	0.939734	0.000432831	71.279	56.118	71.279	-0.61033	21940000	P32582	4	Cystathionine beta-synthase	CYS4	____________MTKSEQQADSRHNVIDLVG
0.798094	0.55621	0.368511	0.328325	0.475495	0.595743	0.75454	0.779846	0.736985	0.675792	0.576682	S	2	___1	Aurora kinase full motif;Aurora kinase motif special 2;Aurora kinase motifs;Dbf2 kinase motifs;downstream acidic motif 14;downstream basic motif 6;upstream basic motif 1;upstream basic motif 13;upstream basic motif 2;upstream basic motif 3;upstream basic motif 5	0.970964	0.000253861	86.744	50.157	86.744	-0.12805	359360000	P53267	257	DASH complex subunit DAM1	DAM1	TTRLNNNTNSKLRRKSILHTIRNSIASGADL
-1.92912	-1.89373	-1.83288	-1.90253	-1.91063	-1.99264	-2.03807	-2.12894	-2.23834	-2.33881	-2.40734	S	3	___1	Cdk kinase full serine motif;Cdk kinase minimal serine motif;downstream acidic motif 10;downstream acidic motif 7;downstream basic motif 11;downstream basic motif 2;downstream basic motif 3;downstream basic motif 6;downstream basic motif special 2;Plk kinase motif DEN;Plk kinase motif N;upstream acidic motif 11;upstream acidic motif 13;upstream acidic motif 14;upstream basic motif 6;upstream basi…	0.998406	0.0143137	40.496	20.735	40.496	-0.24924	13270000	P32328	75	Serine/threonine-protein kinase DBF20	DBF20	SDDQDTFKNRISLNHSPKKLPKDFHERASQS
-0.958492	-0.317729	-0.0999996	-0.193825	-0.365246	-0.395217	-1.2205	-1.43649	-1.37556	-0.972739	-0.655873	S	3	___1	downstream acidic motif 11;downstream acidic motif 14;downstream acidic motif 15;downstream acidic motif 4;downstream acidic motif 8;downstream basic motif 6;Plk kinase motif DE;Plk kinase motif DEN;upstream acidic motif 1;upstream acidic motif 10;upstream acidic motif 2;upstream acidic motif 7;upstream basic motif 13;upstream basic motif 15;upstream basic motif 4;upstream basic motif 5;upstream …	0.999428	4.29013e-06	110.84	87.608	78.285	-0.39794	74012000	P32325	400	DDK kinase regulatory subunit DBF4	DBF4	KAKNFEKTELKKTDDSAVQDVRNEHADQTDE
-1.50994	-1.33932	-1.18882	-1.11602	-1.19373	-1.26138	-1.7768	-1.94097	-2.01641	-1.93262	-1.89769	S	2	___1	downstream acidic motif 10;downstream acidic motif 4;downstream basic motif 12;downstream basic motif 6;upstream acidic motif 15;upstream basic motif 1;upstream basic motif 11;upstream basic motif 12;upstream basic motif 5	0.846139	0.000684166	74.376	14.357	74.376	0.019118	13005000	P32325	605	DDK kinase regulatory subunit DBF4	DBF4	ETNRKPQNFPKVATKSVSADSKVHNDIKITT
-0.81171	-1.71852	-1.95161	-1.71255	-1.24306	-1.10909	-0.527815	-0.322664	-0.419839	-0.461922	-0.594753	S	3	___1	Casein kinase motif;Casein kinase motif special 2;downstream acidic motif 1;downstream acidic motif 14;downstream acidic motif 15;downstream acidic motif 2;downstream acidic motif 3;downstream basic motif 9;Plk kinase motif DE;Plk kinase motif DEN;upstream acidic motif 10;upstream acidic motif 2;upstream basic motif 11;upstream basic motif 12;upstream basic motif 15	0.832131	0.0102643	43.198	34.152	43.198	-0.5077	53977000	Q12389	101	ATP-dependent RNA helicase DBP10	DBP10	KNSKKEIAAFPMLEMSDDENNASGKTQTGDD
-2.33317	-2.3653	-2.31604	-2.31196	-2.21726	-2.2332	-2.22503	-2.1123	-2.22492	-2.26663	-2.40245	S	3	___1	Casein kinase motif;Cdk kinase minimal serine motif;downstream acidic motif 2;downstream acidic motif 4;downstream acidic motif 7;downstream basic motif 14;Plk kinase motif DE;Plk kinase motif DEN;upstream acidic motif 2;upstream basic motif 3;upstream basic motif 4;upstream basic motif 5;upstream basic motif 7	0.999916	0.00227825	56.766	44.14	56.766	-0.14476	18025000	Q12395	12	Defective in cullin neddylation protein 1	DCN1	____MSNNKIKRKDASPEQEAIESFTSLTKC
-2.79344	-2.49586	-2.38751	-2.49964	-2.44405	-2.43187	-2.7884	-2.73357	-2.92139	-2.97497	-3.14797	S	2	___1	Dbf2 kinase motifs;downstream acidic motif 10;downstream basic motif 7;Plk kinase motif DEN;Plk kinase motif N;upstream acidic motif 7;upstream basic motif 3	0.898864	0.000388328	80.69	27.453	80.69	-0.11801	11240000	Q12517	112	mRNA-decapping enzyme subunit 1	DCP1	NIQVNNGSDNSNRNSSGNGNSYKSNDSLTYN
-0.196228	1.21089	1.82056	1.64911	1.27647	1.09832	-0.104673	-0.0435781	-0.385681	-0.565023	-0.841063	S	2	___1	downstream basic motif 7;upstream acidic motif 11;upstream acidic motif 6;upstream basic motif 1	0.992274	5.90685e-12	147.4	67.24	147.4	0.061641	175220000	P53550	597	mRNA-decapping enzyme subunit 2	DCP2	NASAESNSVEWGPGKSSPSTQSKQNSSVGMQ
-0.437407	0.327167	0.841513	0.918272	0.865419	0.745313	-0.586168	-0.607237	-0.957232	-1.13092	-1.44607	T	3	___1	Aurora kinase motif special 2;Aurora kinase motifs;Chk1 kinase substrate motif;downstream acidic motif 11;downstream basic motif 4;downstream basic motif 9;upstream acidic motif 6;upstream basic motif 2;upstream basic motif 3	0.899338	0.000709313	70.028	8.8668	70.028	-0.55063	116310000	P53550	500	mRNA-decapping enzyme subunit 2	DCP2	AHSNSQALLDLLKKPTSSQKIHASKPDTSFL
-1.45186	-0.598727	-0.215514	-0.3468	-0.584003	-0.724892	-1.27861	-1.25626	-1.5765	-1.76363	-1.95303	T	4	___1	Aurora kinase motifs;Cdk kinase minimal threonine motif;downstream acidic motif 10;downstream acidic motif 7;downstream acidic motif 9;downstream basic motif 6;upstream acidic motif 12;upstream acidic motif 13;upstream basic motif 2;upstream basic motif 8;upstream basic motif 9	0.999218	2.00112e-08	131.11	110.58	110.74	-0.41645	834350000	Q12123	64	Inactive diphosphatase DCS2	DCS2	IFDETVRRPSQSGRSTPIFFHREIDEYSFLN
-1.25853	-0.792942	-0.572681	-0.717371	-0.800445	-0.901794	-1.17971	-1.17174	-1.21509	-1.26645	-1.28236	S	4	___1	downstream acidic motif 10;downstream acidic motif 11;downstream acidic motif 8;downstream basic motif 7;upstream acidic motif 11;upstream acidic motif 12;upstream basic motif 1;upstream basic motif 7;upstream basic motif 8	0.997045	2.00112e-08	110.74	82.885	110.74	-0.41645	773340000	Q12123	63	Inactive diphosphatase DCS2	DCS2	FIFDETVRRPSQSGRSTPIFFHREIDEYSFL
3.75255	4.32604	4.54407	4.61479	4.5049	4.55403	3.44172	3.25638	2.86105	2.65939	2.39082	T	3	___1	Cdk kinase full threonine motif;Cdk kinase minimal threonine motif;downstream basic motif 3;MAP kinase motif;upstream acidic motif 4;upstream basic motif 3	0.999343	7.25191e-58	240.21	229.31	221.31	-0.11047	3088300000	P40087	346	DNA damage-inducible protein 1	DDI1	LPAPTSVTTSSDKPLTPTKTSSTLPPQPGAV
0.978933	0.816474	0.727881	0.826239	0.92259	1.02731	0.508904	0.137712	-0.164445	-0.283064	-0.357275	S	2	___1	downstream acidic motif 14;downstream basic motif 10;upstream basic motif 1;upstream basic motif 11	0.838308	4.81235e-18	166.16	146.03	166.16	-0.10012	113250000	P40087	378	DNA damage-inducible protein 1	DDI1	ALAPRTGMGPTPTGRSTAGATTATGRTFPEQ
0.682951	-0.330157	-0.622625	-0.429302	0.277258	0.513115	0.930913	0.746224	1.05326	1.93539	2.83865	S	3	___1	downstream acidic motif 3;downstream acidic motif 4;downstream basic motif 11;downstream basic motif 12;downstream basic motif 13;upstream acidic motif 4;upstream acidic motif 5;upstream basic motif 13;upstream basic motif 15	0.921651	1.64624e-40	200	157.35	105.16	0.23774	278100000	P18899	191	Stress protein DDR48	DDR48	KNKSSYGSNNDDSYGSNNDDSYGSSNKKKSS
1.74469	1.88513	1.91796	1.96541	1.83232	1.82689	1.77949	1.72752	2.60359	3.35825	4.24297	S	2	___1	downstream basic motif 1;downstream basic motif 11;downstream basic motif 15;downstream basic motif 5;downstream basic motif 6;upstream acidic motif 15;upstream acidic motif 8;upstream basic motif 9	0.994466	0.00317076	62.694	58.154	56.087	-0.63191	221570000	P06634	539	ATP-dependent RNA helicase DED1	DED1	EVPSFLKDAMMSAPGSRSNSRRGGFGRNNNR
-1.91743	-1.65885	-1.54645	-1.55722	-1.74339	-1.82496	-2.23144	-2.39863	-2.59113	-2.65453	-2.7723	S	2	___1	downstream basic motif 10;downstream basic motif 15;downstream basic motif 5;downstream basic motif 9;upstream acidic motif 11;upstream acidic motif 15;upstream acidic motif 4;upstream basic motif 5	0.781384	0.010936	43.604	38.017	43.604	-0.25813	13376000	P06634	535	ATP-dependent RNA helicase DED1	DED1	EANQEVPSFLKDAMMSAPGSRSNSRRGGFGR
1.18537	0.39731	0.0720023	0.272939	0.598466	0.792975	1.23327	1.07315	0.934054	0.985794	1.12618	S	2	___1	Casein kinase motif;downstream acidic motif 14;downstream acidic motif 2;downstream basic motif 1;downstream basic motif 6;upstream basic motif 1;upstream basic motif 14;upstream basic motif 15	0.999988	0.000946493	68.76	63.905	66.962	-0.89886	93417000	P06634	572	ATP-dependent RNA helicase DED1	DED1	RKAGGASAGGWGSSRSRDNSFRGGSGWGSDS
0.691235	0.677809	0.713294	0.855273	0.934541	1.00297	0.30566	0.21759	0.231132	0.384595	0.36338	S	2	___1	downstream acidic motif 11;downstream basic motif 10;downstream basic motif 15;downstream basic motif 8;upstream acidic motif 8;upstream basic motif 13;upstream basic motif 5;upstream basic motif 6;upstream basic motif 9	0.999689	0.00384113	58.338	48.588	58.338	-0.79451	89655000	P06634	563	ATP-dependent RNA helicase DED1	DED1	FGRNNNRDYRKAGGASAGGWGSSRSRDNSFR
-0.581633	-0.438303	-0.382514	-0.207533	-0.294188	-0.234148	-0.685191	-0.68811	-0.64834	-0.508728	-0.467896	S	2	___1	Dbf2 kinase motifs;downstream acidic motif 5;downstream basic motif 7;upstream acidic motif 7;upstream basic motif 10;upstream basic motif 3;upstream basic motif 8	0.933601	0.00195908	66.023	39.947	66.023	0.38263	34679000	P06634	581	ATP-dependent RNA helicase DED1	DED1	GWGSSRSRDNSFRGGSGWGSDSKSSGWGNSG
4.08038	3.92544	3.71786	3.71651	3.80342	3.9763	4.32687	4.53237	4.59394	4.62181	4.58427	S	2	___1	Cdk kinase minimal serine motif;Chk1 kinase substrate motif;downstream acidic motif 11;downstream acidic motif 14;downstream acidic motif 3;downstream acidic motif 7;downstream basic motif 10;downstream basic motif 9;downstream Cdk basic motif;upstream acidic motif 1;upstream basic motif 3;upstream basic motif 4;upstream basic motif 7;upstream basic motif 9	0.992603	4.15201e-09	131.53	99.895	88.552	-0.016937	2379100000	P35732	260	RNA polymerase II degradation factor 1	DEF1	AAIATPKPKAVKKTESPLENVAELKKEISDI
-4.58726	-3.93913	-3.98654	-4.35597	-4.6301	-4.58041	-4.38876	-4.33813	-4.24103	-3.95993	-3.7222	S	4	___1	Cdk kinase minimal serine motif;downstream acidic motif 10;downstream acidic motif 11;downstream basic motif 15;upstream acidic motif 3	0.844145	3.06268e-06	85	77.625	85	0.50396	75199000	P35732	646	RNA polymerase II degradation factor 1	DEF1	NNYNYYQTQNGQEQQSPNQGVAQHSEDSQQK
0.00116348	-0.156314	-0.295205	-0.217007	0.00433803	0.214262	0.0548762	0.0568331	-0.242417	-0.471696	-0.71106	S	2	___1	downstream basic motif 5;upstream acidic motif 11;upstream acidic motif 12;upstream acidic motif 13;upstream basic motif 7	0.962011	3.90794e-26	202.15	138.61	109.84	0.17404	106630000	P35732	110	RNA polymerase II degradation factor 1	DEF1	NPEDDITYKSSNNSNSFTSTKHNSSNNYTQA
0.0893726	0.39987	0.343575	0.15525	-0.0716215	-0.0676764	-0.103764	-0.349134	-0.815416	-1.04133	-1.23862	S	2	___1	downstream acidic motif 14;downstream acidic motif 6;downstream acidic motif 8;downstream basic motif 13	0.999741	2.84615e-48	210.27	190.51	210.27	0.19455	213250000	P31385	2	Transcriptional regulatory protein DEP1	DEP1	______________MSQQTPQESEQTTAKEQ
-1.41155	-1.15047	-0.906735	-0.879686	-0.757521	-0.796112	-1.66405	-2.01332	-2.47442	-2.67036	-2.77586	S	3	___1	downstream acidic motif 7;downstream basic motif 1;downstream basic motif 10;downstream basic motif 14;downstream basic motif 9;Plk kinase motif DE;Plk kinase motif DEN;upstream acidic motif 14;upstream acidic motif 2;upstream basic motif 1;upstream basic motif 13;upstream basic motif 15;upstream basic motif 9	1	0.000159538	86.288	74.44	86.288	0.25215	24955000	P32330	45	2-deoxy-glucose resistant protein 2	DGR2	KEKSQTKHLNIPGDRSRHSSIADSKRSSSRY
-3.02648	-3.20287	-3.29536	-3.31153	-3.33495	-3.35046	-3.06626	-2.9922	-2.98226	-2.93458	-2.99973	S	3	___1	downstream acidic motif 10;downstream acidic motif 12;downstream acidic motif 3;downstream acidic motif 4;downstream acidic motif 6;downstream acidic motif 7;downstream acidic motif 8;downstream basic motif 11;downstream basic motif 13;upstream acidic motif 13;upstream acidic motif 15;upstream acidic motif 3;upstream basic motif 8	0.997973	1.72603e-05	71.86	67.101	71.86	-0.097483	86959000	Q03373	270	Down-regulator of invasive growth 2	DIG2	DIECSVTKNSLSEGASLNDDADDDNDKERII
-0.761497	-0.364574	-0.107101	0.116283	0.203887	0.300369	-0.488144	-0.318717	-0.196313	-0.0100715	0.111501	T	2	___1	Cdk kinase minimal threonine motif;downstream acidic motif 4;downstream basic motif 5;downstream basic motif 7;upstream basic motif 4;upstream basic motif 6	0.998283	2.12281e-12	161.51	135.7	161.51	0.095368	180470000	P53924	46	E3 ubiquitin-protein ligase DMA2	DMA2	TTSSSGINPRNRASGTPSNERARPASGISSF
0.515232	0.767923	0.783862	0.703703	0.55575	0.552101	0.454742	0.400816	0.177357	0.139376	0.0323381	S	2	___1	downstream acidic motif 5;downstream acidic motif 7;downstream acidic motif 9;downstream basic motif 12	0.993757	7.63805e-31	143.89	116.48	143.89	-0.36404	201830000	P25453	2	Meiotic recombination protein DMC1	DMC1	______________MSVTGTEIDSDTAKNIL
2.42992	2.31026	2.31175	2.66606	3.1693	3.53674	2.24423	2.12961	1.71861	1.55979	1.29666	S	2	___1	downstream acidic motif 1;downstream acidic motif 10;downstream acidic motif 12;downstream acidic motif 13;downstream acidic motif 14;downstream acidic motif 6;downstream acidic motif 9;downstream basic motif 5;Plk kinase motif DEN;Plk kinase motif N;upstream acidic motif 7;upstream acidic motif 8;upstream basic motif 13;upstream basic motif 4	1	6.02549e-05	97.299	63.409	97.299	0.014239	398670000	Q05610	150	Donuts protein 1	DON1	PMKPISVEDYSKINVSEILQREIFDDIEDEF
3.85964	3.88983	3.93388	4.28451	4.62531	4.94207	3.68983	3.56386	3.07572	2.96454	2.70594	S	3	___1	Cdk kinase minimal serine motif;downstream acidic motif 11;downstream acidic motif 4;downstream basic motif 10;downstream basic motif 2;Plk kinase motif DE;Plk kinase motif DEN;upstream acidic motif 10;upstream acidic motif 15;upstream acidic motif 2;upstream acidic motif 4;upstream acidic motif 5;upstream basic motif 3	0.965057	7.49067e-83	265.77	252.8	161.99	-0.38411	1648500000	Q05610	47	Donuts protein 1	DON1	ELPSQDYTNVEEKESSPKTDFPLITKEHVNT
2.59468	2.52974	2.59404	2.9494	3.34168	3.61872	2.43978	2.37114	2.01343	1.81902	1.53417	S	4	___1	Aurora kinase motifs;downstream acidic motif 12;downstream acidic motif 5;downstream basic motif 11;downstream basic motif 3;upstream acidic motif 1;upstream acidic motif 14;upstream acidic motif 3;upstream acidic motif 4;upstream acidic motif 9;upstream basic motif 2	0.963872	7.49067e-83	266.78	252.21	266.78	-0.60798	1702000000	Q05610	46	Donuts protein 1	DON1	LELPSQDYTNVEEKESSPKTDFPLITKEHVN
0.844986	0.902989	0.882578	0.890203	0.940526	1.01891	0.805958	0.740264	0.611583	0.577755	0.542681	T	2	___1	Cdk kinase minimal threonine motif;downstream acidic motif 15;downstream basic motif 2;downstream basic motif 4;upstream acidic motif 13;upstream acidic motif 3;upstream basic motif 5	0.99974	0.00493007	62.104	37.949	49.85	-3.9779	60687000	P40059	623	Transcriptional regulatory protein DOT6	DOT6	PQDIALLNNFRSEAITPRPKPSSTTTSITTE
3.61114	3.45594	3.23652	3.25409	3.36947	3.57777	3.99061	4.15983	3.55594	3.01629	2.46503	S	2	___1	Casein kinase motif;downstream acidic motif 11;downstream acidic motif 2;downstream acidic motif 4;downstream basic motif 6;upstream acidic motif 1;upstream acidic motif 10;upstream acidic motif 11;upstream acidic motif 13;upstream acidic motif 7;upstream basic motif 3;upstream basic motif 5;upstream basic motif 6	0.999947	9.04144e-58	264.21	244.07	264.21	0.021608	660090000	Q04603	183	DNA polymerase epsilon subunit D	DPB4	LQDVEESSEKKQKTESQDVETRVQNLEQT__
2.82524	2.95953	3.06934	2.99627	2.77601	2.58669	2.6658	2.67322	2.88948	3.02518	3.11402	S	2	___1	Casein kinase motif;downstream acidic motif 1;downstream acidic motif 2;upstream acidic motif 5;upstream acidic motif 6;upstream acidic motif 7;upstream basic motif 10	1	6.03365e-11	134.56	122.18	134.56	-0.23161	1075700000	Q05521	285	Diacylglycerol pyrophosphate phosphatase 1	DPP1	AVTHQRIPDEELHPLSDEGM___________
2.25025	3.04279	3.39797	3.34579	3.03319	2.89188	2.19787	2.1287	2.00645	1.88423	1.80497	S	2	___1	Casein kinase motif;Casein kinase motif special 2;downstream acidic motif 10;downstream acidic motif 11;downstream acidic motif 14;downstream acidic motif 2;downstream acidic motif 3;downstream basic motif 7	1	4.02191e-18	97.071	90.707	97.071	0.16585	397810000	P04802	2	Aspartate--tRNA ligase, cytoplasmic	DPS1	______________MSQDENIVKAVEESAEP
1.44053	0.948437	0.666006	0.609483	0.62009	0.633517	1.56997	1.57514	1.52894	1.54658	1.59185	S	3	___1	Casein kinase motif;Casein kinase motif special 2;Casein kinase motif special 3;downstream acidic motif 1;downstream acidic motif 2;downstream acidic motif 3;downstream acidic motif 4;downstream acidic motif 8;downstream basic motif 11;Plk kinase motif DE;Plk kinase motif DEN;upstream acidic motif 1;upstream acidic motif 14;upstream acidic motif 2;upstream acidic motif 5;upstream acidic motif 6;u…	0.999803	2.01674e-09	105.38	94.892	100.64	-0.20139	190280000	P36152	206	Fe-S cluster assembly protein DRE2	DRE2	TEPKVYRVVDDLIEDSDDDDFSSDSSKAQYF
-0.870655	-0.104955	0.127145	0.137287	-0.0244506	0.0505016	-1.12266	-1.43948	-2.05834	-2.31806	-2.56654	S	2	___1	Cdk kinase full serine motif;Cdk kinase minimal serine motif;downstream acidic motif 11;downstream basic motif 3;downstream basic motif 9;Plk kinase motif DE;Plk kinase motif DEN;upstream acidic motif 10;upstream acidic motif 11;upstream acidic motif 2;upstream basic motif 4;upstream basic motif 5	0.893127	4.97644e-08	129.28	109.49	88.392	-0.022977	50223000	Q06053	24	tRNA-dihydrouridine(47) synthase [NAD(P)(+)]	DUS3	SIVGDDNSTVKRQDTSPSKGIAHIKPEYIVP
-0.720955	0.272109	0.610789	0.609316	0.376373	0.417017	-1.02599	-1.33413	-2.22848	-2.73608	-3.28144	T	2	___1	Chk1 kinase substrate motif;Dbf2 kinase motifs;downstream acidic motif 12;downstream basic motif 10;downstream basic motif 4;upstream acidic motif 1;upstream acidic motif 10;upstream acidic motif 9;upstream basic motif 15;upstream basic motif 3;upstream basic motif 4	0.910601	7.98893e-08	122.98	103.71	122.98	-0.068859	93781000	Q06053	23	tRNA-dihydrouridine(47) synthase [NAD(P)(+)]	DUS3	RSIVGDDNSTVKRQDTSPSKGIAHIKPEYIV
3.60828	3.23026	3.02008	3.04763	3.17807	3.27824	3.55027	3.49667	3.51603	3.59156	3.66362	S	2	___1	Aurora kinase motif special 2;Aurora kinase motifs;Cdk kinase minimal serine motif;Dbf2 kinase motifs;downstream basic motif 11;downstream basic motif 13;downstream basic motif 14;downstream basic motif 5;downstream basic motif 9;upstream basic motif 10;upstream basic motif 11;upstream basic motif 12;upstream basic motif 2;upstream basic motif 3;upstream basic motif 7;upstream basic motif 8;upstr…	0.999991	1.06067e-05	110.93	95.317	98.254	0.61698	646180000	P53911	411	Chromatin modification-related protein EAF7	EAF7	TSPKRKRRKAGSRKNSPPATRVSSRLRNKK_
-0.265005	-0.116261	-0.188681	-0.267067	-0.380904	-0.330222	0.226493	0.611757	0.950686	1.17861	1.32252	S	3	___1	downstream acidic motif 1;downstream acidic motif 3;downstream basic motif 10;Plk kinase motif DE;Plk kinase motif DEN;upstream acidic motif 14;upstream acidic motif 2	0.971281	1.32154e-10	96.963	89.931	96.963	0.55227	839870000	P36041	19	Protein EAP1	EAP1	NDPSIISSSQFSGELSDSDTAAATHKSQQAI
0.591122	-1.31795	-2.07372	-1.98677	-1.54015	-1.47212	0.166222	0.136168	0.48268	0.629117	0.693196	S	3	___1	downstream acidic motif 11;downstream acidic motif 14;downstream acidic motif 15;downstream acidic motif 3;downstream basic motif 12;downstream basic motif 13;downstream basic motif 8;downstream basic motif 9;upstream acidic motif 11;upstream acidic motif 15;upstream basic motif 4;upstream basic motif 9	0.973683	8.47118e-11	141	126.31	141	0.30411	230970000	P36041	282	Protein EAP1	EAP1	ETPTDLRPVIPRGPSSITDFLNLKRQDKKEE
-0.992948	-1.69873	-1.9206	-1.81926	-1.73019	-1.76601	-0.948408	-0.874811	-0.70733	-0.627647	-0.555392	S	3	___1	downstream acidic motif 1;downstream basic motif 4;downstream basic motif 9;upstream acidic motif 3;upstream acidic motif 5;upstream acidic motif 9;upstream basic motif 13	0.778163	0.00411339	46.415	33.854	46.415	0.20806	58569000	P36041	327	Protein EAP1	EAP1	LSKTSIEQVNELETNSDLGKSSSSRFSSFFN
-1.94564	-2.69774	-2.91328	-2.69883	-2.25944	-2.09305	-0.873934	-0.23263	-0.250592	-0.267357	-0.390172	S	3	___1	Aurora kinase motifs;downstream acidic motif 8;downstream basic motif 1;upstream acidic motif 1;upstream basic motif 2;upstream basic motif 8	0.999974	0.00108743	67.93	44.207	67.93	0.19483	156410000	P36041	387	Protein EAP1	EAP1	TPHQSGSRLMSFFKESRSSTPNAESQLLSAS
-2.71508	-2.50924	-2.47355	-2.42108	-2.20084	-1.99724	-2.32567	-2.08655	-2.35809	-2.52216	-2.78439	S	3	___1	Aurora kinase motif special 2;Aurora kinase motifs;downstream acidic motif 10;downstream acidic motif 12;downstream acidic motif 15;downstream acidic motif 3;downstream acidic motif 4;downstream acidic motif 5;downstream acidic motif 6;downstream basic motif 7;downstream basic motif 8;upstream basic motif 1;upstream basic motif 11;upstream basic motif 14;upstream basic motif 15;upstream basic mot…	1	7.90595e-05	90.975	70.549	90.975	-0.17343	16876000	P36041	198	Protein EAP1	EAP1	RRMSRTKNMQGGKRRSQQDDEEKKIDQEMLE
2.12834	2.07224	2.05887	2.27171	2.69699	3.00136	2.67428	3.0838	2.42584	1.93549	1.22478	S	2	___1	Aurora kinase motifs;downstream acidic motif 11;downstream acidic motif 5;downstream acidic motif 6;downstream basic motif 1;downstream basic motif 3;upstream acidic motif 15;upstream basic motif 11;upstream basic motif 14;upstream basic motif 2;upstream basic motif 8	0.99982	5.34342e-06	114.76	83.333	73.951	-0.36562	728770000	P36041	517	Protein EAP1	EAP1	DRQLRQNKNPNGTRNSKGKQEETATPDLPQQ
1.20914	1.22795	1.43071	1.76126	1.7084	1.65389	1.03514	0.900182	0.889852	0.796759	0.793003	S	4	___1	Cdk kinase full serine motif;Cdk kinase minimal serine motif;downstream acidic motif 11;downstream acidic motif 4;downstream acidic motif 8;downstream basic motif 3;downstream basic motif 5;upstream acidic motif 12;upstream acidic motif 4;upstream basic motif 10	0.992603	2.81121e-10	108.44	95.846	108.44	-0.47966	1717700000	Q04110	170	Protein ECM11	ECM11	NSSEYKLSLNGENTSSPAKEKSQEPIENPGS
5.02939	5.27352	5.2929	5.12353	5.03429	5.00765	4.56089	4.09544	3.48159	3.1269	2.87383	S	3	___1	Casein kinase motif;downstream acidic motif 2;downstream acidic motif 5;downstream basic motif 12;downstream basic motif 14;Plk kinase motif DE;Plk kinase motif DEN;upstream acidic motif 10;upstream acidic motif 2;upstream basic motif 1;upstream basic motif 3	1	1.89008e-46	239.54	207.66	153.38	-0.22725	6518600000	Q04110	176	Protein ECM11	ECM11	LSLNGENTSSPAKEKSQEPIENPGSYQKTRN
1.0455	0.757926	0.691699	0.857757	0.784142	0.752803	0.515121	0.222192	0.59566	0.973074	1.37626	S	4	___1	Casein kinase motif;Casein kinase motif special 2;downstream acidic motif 2;downstream acidic motif 3;downstream basic motif 1;downstream basic motif 10;downstream basic motif 12;downstream basic motif 4;downstream basic motif 9;Plk kinase motif DE;Plk kinase motif DEN;upstream acidic motif 13;upstream acidic motif 2;upstream acidic motif 5;upstream acidic motif 8;upstream basic motif 12;upstream…	0.994727	0.000382605	67.43	44.777	67.43	-0.69335	167380000	Q04110	134	Protein ECM11	ECM11	LKEKAASEKCDSFDLSRDEKPYIQKKSKTLS
4.0069	4.63781	4.85825	4.90817	4.83272	4.91497	3.91629	3.84177	3.88173	4.07553	4.22162	S	4	___1	Cdk kinase minimal serine motif;downstream acidic motif 10;downstream acidic motif 11;downstream acidic motif 5;downstream basic motif 14;downstream basic motif 15;downstream basic motif 4;downstream basic motif 9;upstream acidic motif 5;upstream acidic motif 9;upstream basic motif 11	0.99979	2.75065e-48	238.43	214.17	228.62	-0.18632	3974200000	Q04110	16	Protein ECM11	ECM11	MTVIKTEPTTEVTLYSPPSKESLSKDDAHRK
2.67826	2.71934	2.76937	2.87773	2.91382	2.95656	1.86346	1.43656	1.85569	2.13866	2.50921	T	2	___1	Cdk kinase minimal threonine motif;Cdk special 4;downstream acidic motif 10;downstream acidic motif 15;downstream basic motif 11;downstream basic motif 4;downstream basic motif 5;downstream basic motif 6;downstream basic motif 9;MAP kinase motif;upstream acidic motif 15;upstream acidic motif 8;upstream basic motif 10	0.998025	1.17131e-05	89.231	75.568	74.678	0.10969	3387600000	Q04110	111	Protein ECM11	ECM11	DTPGIKTEHTAFQPLTPISKKRALKEKAASE
1.21423	1.44513	1.53733	1.55998	1.45003	1.42963	1.29081	1.26914	1.33733	1.35769	1.46193	S	2	___1	Casein kinase motif;downstream acidic motif 10;downstream acidic motif 2;downstream basic motif 4;upstream acidic motif 3;upstream basic motif 10;upstream basic motif 12;upstream basic motif 13	0.846266	1.92483e-10	119.87	102	119.87	-0.64726	259810000	Q04110	156	Protein ECM11	ECM11	IQKKSKTLSSVTEINSSEYKLSLNGENTSSP
1.60332	1.86786	2.10639	2.13975	2.03132	1.88752	1.45747	1.29918	1.31613	1.27783	1.35251	S	3	___1	Cdk kinase full serine motif;Cdk kinase minimal serine motif;Cdk special 2;downstream basic motif 11;downstream basic motif 12;downstream basic motif 13;downstream basic motif 3;downstream basic motif 4;upstream acidic motif 12;upstream acidic motif 14;upstream basic motif 7	0.985283	0.000211475	76.655	64.3	52.79	-0.36075	299720000	P38167	33	Protein ECM21	ECM21	SETDLNQSKGQPFQPSPTKKLGSMQQRRRSS
1.63473	1.84505	1.86491	1.6325	1.33462	1.15478	1.29696	1.21136	1.50604	1.62788	1.75286	S	2	___1	Dbf2 kinase motifs;downstream acidic motif 11;downstream acidic motif 3;downstream basic motif 12;downstream basic motif 4;downstream basic motif 6;upstream basic motif 3;upstream basic motif 5	0.999555	5.8499e-07	116.73	49.236	114.19	0.19951	305180000	P38167	1012	Protein ECM21	ECM21	VSGNSGQGVARARATSVNDRSRFNNLDKLLS
-0.462881	-0.242686	-0.105389	-0.183422	-0.252038	-0.352562	-0.448287	-0.382045	-0.0664133	0.083723	0.257661	S	3	___1	downstream acidic motif 1;downstream acidic motif 3;downstream basic motif 8;upstream basic motif 11;upstream basic motif 7	0.985013	5.25117e-08	97.776	85.009	97.776	0.6226	50500000	P38167	18	Protein ECM21	ECM21	FITSRPVAKNSSHSLSETDLNQSKGQPFQPS
0.934364	0.98327	1.01818	0.986654	0.826951	0.720886	0.568944	0.448193	0.527547	0.556163	0.548188	S	2	___1	Aurora kinase motifs;Casein kinase motif;downstream acidic motif 2;downstream acidic motif 4;downstream basic motif 11;downstream basic motif 6;upstream acidic motif 10;upstream basic motif 15;upstream basic motif 2;upstream basic motif 6;upstream basic motif 7	0.99937	1.44319e-18	173.66	149.81	173.66	-0.060477	360880000	P38167	140	Protein ECM21	ECM21	RSSTSDTNRRTSGRLSVDQEPRISGGRYSQI
0.911484	0.73512	0.633276	0.602958	0.397488	0.293256	0.675821	0.622255	0.845947	0.876618	0.939532	T	3	___1	Aurora kinase motifs;downstream acidic motif 12;downstream acidic motif 4;downstream basic motif 13;downstream basic motif 5;downstream basic motif 7;upstream basic motif 2;upstream basic motif 4	0.938184	0.000564748	83.775	63.215	61.235	-0.23504	129250000	P38167	1011	Protein ECM21	ECM21	FVSGNSGQGVARARATSVNDRSRFNNLDKLL
2.61421	2.69051	2.77286	2.68414	2.6425	2.53313	2.28888	2.01429	1.98765	1.87561	1.9182	S	3	___1	Cdk kinase full serine motif;Cdk kinase minimal serine motif;Cdk special 2;downstream basic motif 3;downstream basic motif 4;upstream acidic motif 15;upstream basic motif 4	0.991573	7.01795e-06	109.48	93.329	94.692	-0.30186	395760000	P34216	527	EH domain-containing and endocytosis protein 1	EDE1	DTFSAQPPPVPKHASSPVKRTASTTLPQVPN
1.30198	1.15915	1.10172	1.0013	0.921967	0.818106	1.23697	1.15127	1.28277	1.33095	1.47399	S	3	___1	Cdk kinase minimal serine motif;downstream acidic motif 14;downstream acidic motif 15;downstream basic motif 10;downstream basic motif 2;downstream basic motif 8;upstream acidic motif 1;upstream acidic motif 10;upstream acidic motif 11;upstream acidic motif 8	0.999984	4.02936e-25	178.58	153.26	178.58	-0.59249	1414300000	P34216	1100	EH domain-containing and endocytosis protein 1	EDE1	ANSNEDGESVSSIQESPKISAQPKAKTINEE
5.76639	5.71626	5.77931	5.75126	5.91231	5.8907	5.75893	5.78995	5.33983	5.08563	4.69872	T	3	___1	Cdk kinase minimal threonine motif;downstream acidic motif 7;downstream acidic motif 8;downstream basic motif 2;upstream basic motif 11;upstream basic motif 5	0.951286	4.48197e-16	135.11	117.9	66.073	-0.47786	3820700000	P34216	1340	EH domain-containing and endocytosis protein 1	EDE1	ASLSKGPIVNRGVATTPKSLAVEELSGMGFT
-0.32303	0.932163	1.2455	1.24579	0.98186	1.1643	-0.0270607	-0.0242527	-1.05888	-1.59085	-2.22898	S	4	___1	downstream acidic motif 14;downstream acidic motif 6;downstream acidic motif 7;downstream basic motif 1;downstream basic motif 11;upstream acidic motif 3;upstream acidic motif 8;upstream basic motif 14;upstream basic motif 4	0.846727	2.2563e-08	108.97	75.665	108.97	0.37096	113400000	P34216	911	EH domain-containing and endocytosis protein 1	EDE1	AKSASNTDTTTKEATSRGNVHEDTVSKFVET
-1.94156	-2.17561	-2.2081	-2.3114	-2.26456	-2.37732	-1.973	-1.98766	-1.71535	-1.55171	-1.33479	S	3	___1	downstream acidic motif 13;downstream acidic motif 14;downstream acidic motif 15;downstream acidic motif 4;downstream acidic motif 5;upstream basic motif 1;upstream basic motif 14;upstream basic motif 8	0.982151	0.00140941	60.419	49.515	60.419	-0.42453	39253000	P34216	1343	EH domain-containing and endocytosis protein 1	EDE1	SKGPIVNRGVATTPKSLAVEELSGMGFTEEE
-0.568207	-0.722858	-0.78125	-0.754726	-0.774501	-0.79006	-0.786094	-0.77091	-0.497284	-0.285341	-0.166682	S	2	___1	downstream basic motif 11;upstream acidic motif 14;upstream basic motif 5	0.999802	1.12672e-18	146.2	133.22	146.2	-0.099439	116270000	P34216	241	EH domain-containing and endocytosis protein 1	EDE1	LEPVVVNQPNRTTPLSANSTGVSSLTRHSTI
-0.0267944	-0.034635	-0.0419891	-0.166354	-0.37318	-0.535342	-0.187081	-0.271594	0.00956363	0.138883	0.348492	S	2	___1	downstream acidic motif 3;downstream acidic motif 7;downstream basic motif 11;upstream acidic motif 4;upstream basic motif 13;upstream basic motif 14;upstream basic motif 5	0.969108	4.52699e-11	118.24	103.98	118.24	-0.59808	85032000	Q03653	564	Protein EFR3	EFR3	SKKGAQILLSRDNQISTSDLLSDSQVRTTPL
0.600887	0.445633	0.381446	0.4297	0.4182	0.423137	0.48466	0.438268	0.523855	0.604642	0.676107	T	3	___1	Casein kinase motif;downstream acidic motif 2;downstream acidic motif 4;downstream acidic motif 6;upstream acidic motif 10;upstream acidic motif 11;upstream acidic motif 14;upstream acidic motif 3;upstream acidic motif 6;upstream basic motif 12;upstream basic motif 13	1	0.00249954	58.627	54.384	57.945	0.59205	392640000	Q02642	151	Nascent polypeptide-associated complex subunit beta-1	EGD1	AEKKDEAIPELVEGQTFDADVE_________
4.68141	2.48108	1.4949	1.38363	1.4747	1.35061	4.08641	4.1642	5.44323	5.94991	6.46748	S	3	___1	Chk1 kinase substrate motif;Dbf2 kinase motifs;downstream acidic motif 11;downstream basic motif 10;downstream basic motif 15;downstream basic motif 7;Plk kinase motif DEN;Plk kinase motif N;upstream basic motif 10;upstream basic motif 14;upstream basic motif 3;upstream basic motif 6	0.994892	1.43577e-46	239.98	212.83	101.01	1.0249	7578300000	Q05050	130	Eisosome protein 1	EIS1	TKAASKMGPKVVRNNSITSATSKTSKESQTK
-0.217796	0.0611039	0.134892	0.0954771	-0.0331408	-0.0514956	-0.473017	-0.621665	-0.564213	-0.577347	-0.53415	S	2	___1	downstream basic motif 4;downstream basic motif 9;Plk kinase motif DE;Plk kinase motif DEN;upstream acidic motif 11;upstream acidic motif 14;upstream acidic motif 15;upstream acidic motif 2;upstream acidic motif 6;upstream basic motif 3;upstream basic motif 9	0.989872	0.000548905	78.264	31.066	64.654	0.080645	122600000	Q05050	799	Eisosome protein 1	EIS1	EDANDCKSAEHSKEISVSQKAGNNKSLGVSP
2.37604	1.91296	1.66579	1.68897	1.8357	1.93629	2.43771	2.51822	2.70272	2.64488	2.65854	S	2	___1	Cdk kinase minimal serine motif;downstream acidic motif 11;downstream acidic motif 5;downstream acidic motif 8;downstream basic motif 14;downstream basic motif 9;upstream acidic motif 10;upstream acidic motif 11;upstream basic motif 7	1	9.94848e-130	375.01	322.17	375.01	0.24995	1176900000	Q05050	401	Eisosome protein 1	EIS1	FLSPEDITKIASGLISPVLGEVSERAEAQRA
0.977552	1.46836	1.57321	1.4251	1.16761	1.10535	1.0341	1.04458	1.01739	1.06073	1.08659	S	2	___1	Aurora kinase motifs;Cdk kinase minimal serine motif;downstream acidic motif 14;downstream basic motif 7;upstream acidic motif 1;upstream acidic motif 10;upstream basic motif 11;upstream basic motif 14;upstream basic motif 2;upstream basic motif 4;upstream basic motif 5;upstream basic motif 6	0.99996	0.000258919	84.507	53.204	84.507	1.0287	161860000	Q05050	151	Eisosome protein 1	EIS1	SKTSKESQTKRKSKESPGAAASKAYSMTMET
-1.04533	-1.90054	-2.31701	-2.21437	-1.92192	-1.7355	-0.891861	-0.771496	-0.518186	-0.403602	-0.263287	S	3	___1	downstream acidic motif 3;downstream acidic motif 4;downstream acidic motif 6;downstream basic motif 12;downstream basic motif 5	1	1.66187e-08	96.487	87.666	89.846	-0.2629	130360000	Q05050	5	Eisosome protein 1	EIS1	___________MSLISAVEDRDIHNIGKTSG
2.13422	1.58575	1.22175	1.22115	1.37535	1.54192	2.06531	2.11141	2.39343	2.52044	2.6444	S	4	___1	Dbf2 kinase motifs;upstream acidic motif 14;upstream basic motif 3	0.841594	9.21804e-41	204.41	192.47	204.41	0.56233	1233300000	Q05050	179	Eisosome protein 1	EIS1	METTSLSSQTNSRSYSITSASSVLSGASGSF
4.447	5.52029	5.55678	5.31273	4.8856	5.05016	4.71066	4.75419	4.23935	3.89419	3.55248	S	4	___1	Casein kinase motif;downstream acidic motif 2;downstream acidic motif 6;downstream basic motif 12;downstream basic motif 5;upstream acidic motif 3;upstream acidic motif 6;upstream acidic motif 7;upstream basic motif 1;upstream basic motif 12;upstream basic motif 8	0.999999	5.3158e-25	182.02	132.49	158.45	-0.14432	3282600000	Q05050	791	Eisosome protein 1	EIS1	IGNKSSGKEDANDCKSAEHSKEISVSQKAGN
5.27246	5.44386	5.48649	5.33924	5.45811	5.487	5.17548	5.02202	4.64396	4.51673	4.36906	S	2	___1	Dbf2 kinase motifs;downstream basic motif 13;downstream basic motif 5;downstream basic motif 6;downstream basic motif 9;upstream basic motif 10;upstream basic motif 3	0.978101	6.73789e-18	178.84	158.7	178.84	0.38677	4141700000	Q05050	27	Eisosome protein 1	EIS1	IHNIGKTSGGGSRTSSITSSKKSLKHGSKSL
1.93318	1.65524	1.26178	1.2468	1.11684	1.29885	2.01467	2.06867	2.15533	2.08743	2.08355	S	3	___1	downstream acidic motif 6;downstream acidic motif 7;downstream acidic motif 9;downstream basic motif 15;downstream basic motif 8	1	6.16196e-16	110.77	103.74	89.846	-0.2629	1369800000	Q05050	2	Eisosome protein 1	EIS1	______________MSLISAVEDRDIHNIGK
0.839714	-0.0363117	-0.300191	-0.0987735	0.277581	0.392333	0.834511	0.869648	0.707521	0.49477	0.269594	S	4	___1	Aurora kinase motifs;downstream acidic motif 10;downstream acidic motif 13;downstream acidic motif 9;downstream basic motif 15;downstream basic motif 4;downstream basic motif 8;upstream acidic motif 15;upstream acidic motif 3;upstream acidic motif 4;upstream acidic motif 6;upstream basic motif 2;upstream basic motif 7	0.999999	3.07007e-21	143.8	128.55	143.8	-0.034329	562040000	Q05050	775	Eisosome protein 1	EIS1	ETSSAVQTKEPEEKISIGNKSSGKEDANDCK
-1.48805	-2.15832	-2.39647	-2.16576	-1.9074	-1.75984	-1.58998	-1.51358	-1.32792	-1.29768	-1.3171	S	3	___1	Casein kinase motif;downstream acidic motif 1;downstream acidic motif 11;downstream acidic motif 15;downstream acidic motif 2;downstream basic motif 12;downstream basic motif 8;upstream acidic motif 10;upstream acidic motif 11;upstream acidic motif 12;upstream acidic motif 15;upstream basic motif 14;upstream basic motif 6;upstream basic motif 7;upstream basic motif 9	0.918309	1.04552e-10	124.09	105.73	124.09	-0.21296	33776000	Q05050	701	Eisosome protein 1	EIS1	DKIDEEKVKKLIGMTSEEYLTQNKSVEKNVE
6.97268	6.87204	6.65983	6.70504	6.68807	6.86408	7.16302	7.25345	6.84944	6.49299	6.1175	S	3	___1	downstream acidic motif 6;downstream acidic motif 8;downstream acidic motif 9;downstream basic motif 10;downstream basic motif 5;upstream acidic motif 3;upstream acidic motif 6;upstream basic motif 7	0.997663	3.02751e-79	297.4	280.38	157	-0.26628	8806300000	Q05050	763	Eisosome protein 1	EIS1	GVPVSTAAKEATETSSAVQTKEPEEKISIGN
2.11623	1.58611	1.40455	1.56537	1.80356	1.91956	2.0516	2.02146	2.08129	2.10739	2.14818	S	2	___1	Casein kinase motif;downstream acidic motif 2;downstream basic motif 12;downstream basic motif 4;upstream acidic motif 10;upstream acidic motif 5;upstream acidic motif 8;upstream basic motif 14;upstream basic motif 4	0.974645	0.00674158	55.721	21.029	55.721	0.39492	302500000	Q05050	444	Eisosome protein 1	EIS1	NKSSNEWETMERSIISNDAKVLTTTANRHQT
0.292704	0.0241922	-0.0532272	-0.0357422	-0.0070699	-0.0408277	0.351736	0.307073	0.327903	0.325817	0.409369	S	3	___1	downstream acidic motif 14;downstream acidic motif 4;downstream basic motif 12;upstream acidic motif 8;upstream acidic motif 9;upstream basic motif 11	0.999747	3.06827e-21	145.2	131.74	145.2	-0.36765	257330000	Q05050	249	Eisosome protein 1	EIS1	QYGVKTDEHGNLNQFSFSNEMMNNIMAKVDA
-0.563263	-1.20852	-1.55649	-1.55133	-1.33563	-1.19986	-0.753657	-0.820886	-0.63765	-0.483274	-0.342436	T	3	___1	upstream basic motif 5	0.771765	3.99922e-15	118.42	111.22	118.42	0.40642	279210000	Q05050	181	Eisosome protein 1	EIS1	TTSLSSQTNSRSYSITSASSVLSGASGSFNS
-0.0510063	0.318136	0.263759	0.156535	0.0383943	0.16466	0.184637	0.256202	0.077221	-0.108683	-0.244868	T	3	___1	downstream acidic motif 10;downstream acidic motif 14;downstream acidic motif 15;downstream acidic motif 3;downstream acidic motif 6;downstream acidic motif 7;downstream acidic motif 9;downstream basic motif 12;downstream basic motif 13;downstream basic motif 4;upstream acidic motif 3;upstream acidic motif 4;upstream acidic motif 8;upstream basic motif 11;upstream basic motif 7	1	2.65279e-09	104.41	85.855	104.33	-0.14174	181910000	Q05050	720	Eisosome protein 1	EIS1	LTQNKSVEKNVEDLPTQLEKIEEGDELKKEE
0.582672	1.1205	1.14469	0.964946	0.641992	0.635363	0.408346	0.257124	0.0854847	0.0725808	0.0443677	S	2	___1	Casein kinase motif;downstream acidic motif 10;downstream acidic motif 11;downstream acidic motif 13;downstream acidic motif 15;downstream acidic motif 2;downstream basic motif 12;downstream basic motif 9	0.999986	2.36775e-07	78.934	63.495	78.934	-0.24045	142400000	Q03071	2	Elongin-C	ELC1	______________MSQDFVTLVSKDDKEYE
2.72739	2.30166	2.08755	2.14933	2.22494	2.29488	3.16199	3.33976	3.76152	4.00728	4.38058	S	2	___1	Casein kinase motif;Casein kinase motif special 2;downstream acidic motif 1;downstream acidic motif 2;downstream acidic motif 3;upstream acidic motif 1;upstream acidic motif 15;upstream basic motif 14;upstream basic motif 6;upstream basic motif 8;upstream basic motif 9	1	6.30041e-25	190.51	183.62	65.179	0.92195	1287700000	P36053	142	Transcription elongation factor 1	ELF1	ERIGQVKRGRGALVDSDDE____________
3.86764	4.71153	5.14898	5.13745	4.66306	4.40459	3.52406	3.33984	3.02966	2.83422	2.59383	S	2	___1	Casein kinase motif;downstream acidic motif 10;downstream acidic motif 13;downstream acidic motif 14;downstream acidic motif 2;downstream basic motif 6	1	1.34709e-06	76.592	70.765	74.743	-0.095313	2269600000	Q04409	2	Putative glucokinase-2	EMI2	______________MSFENLHKVNAEALEDA
1.40913	1.16861	1.02616	1.11608	1.10618	1.16839	1.02687	0.868664	0.52549	0.312377	0.0013055	S	2	___1	downstream acidic motif 1;downstream acidic motif 13;downstream acidic motif 14;downstream acidic motif 15;downstream basic motif 11;downstream basic motif 2;downstream basic motif 5;upstream basic motif 1;upstream basic motif 12;upstream basic motif 7	1	0.000370456	82.445	67.185	82.445	-0.095512	101050000	P00925;P00924	404;404	Enolase 2;Enolase 1	ENO2;ENO1	VGLRTGQIKTGAPARSERLAKLNQLLRIEEE
1.89494	1.74334	1.62897	1.51232	1.51082	1.49033	1.50962	1.38341	1.6113	1.78481	1.91907	S	2	___1	Casein kinase motif;Casein kinase motif special 2;downstream acidic motif 1;downstream acidic motif 15;downstream acidic motif 2;downstream acidic motif 3;downstream acidic motif 9;downstream basic motif 11;downstream basic motif 4;downstream basic motif 8;Plk kinase motif DE;Plk kinase motif DEN;upstream acidic motif 1;upstream acidic motif 15;upstream acidic motif 2;upstream basic motif 10;upst…	1	8.65988e-59	273.23	226.88	273.23	-0.09887	784880000	P48234	529	Ribosome biogenesis protein ENP2	ENP2	EGAAKRIRALTAAEESDEERIAMKDGRGHYD
2.47836	3.24258	3.57634	3.62373	3.54061	3.5711	2.57451	2.56938	2.13738	1.88541	1.59662	S	3	___1	Cdk kinase full serine motif;Cdk kinase minimal serine motif;downstream basic motif 2;downstream basic motif 3;downstream basic motif special 2;upstream acidic motif 5;upstream basic motif 7	0.94496	3.89292e-12	157.77	111.3	101.93	-0.39825	348210000	Q12518	317	Epsin-1	ENT1	AMSNNPFAKSEQSSSSPKRNQLVAASSPQQL
1.15091	1.26668	1.26751	1.27576	1.29693	1.36869	1.1038	0.981841	0.678243	0.585221	0.485314	T	2	___1	downstream acidic motif 14;downstream acidic motif 7;downstream basic motif 11;downstream basic motif 8;Plk kinase motif DEN;Plk kinase motif N;upstream acidic motif 7;upstream basic motif 1;upstream basic motif 10	0.999545	1.65503e-07	122.34	93.426	122.34	0.02247	328460000	Q12518	346	Epsin-1	ENT1	QLQQQKQQEPLIQNRTGNQSMTDKYSKLNEL
0.200489	0.125308	0.0537909	0.0411132	0.0394592	0.0662203	0.037085	-0.0359792	-0.181906	-0.133622	-0.191082	S	2	___1	Casein kinase motif;downstream acidic motif 1;downstream acidic motif 2;downstream acidic motif 4;downstream acidic motif 5;downstream acidic motif 6;downstream basic motif 15;downstream basic motif 9;upstream basic motif 1;upstream basic motif 10;upstream basic motif 11;upstream basic motif 13;upstream basic motif 15;upstream basic motif 5;upstream basic motif 6;upstream basic motif 7;upstream b…	0.999991	1.24412e-28	206.7	161.08	167.03	-0.032695	639720000	Q12518	163	Epsin-1	ENT1	KGRNRKGRRRRGTGRSDENDDDLQRAISASR
-2.57763	-2.95303	-3.23716	-3.17991	-3.33266	-3.28399	-2.92371	-3.15488	-3.14617	-3.08481	-2.99163	T	3	___1	Aurora kinase motif special 2;Aurora kinase motif special 3;Aurora kinase motifs;Dbf2 kinase motifs;downstream acidic motif 4;downstream acidic motif 5;downstream acidic motif 7;downstream acidic motif 8;downstream acidic motif 9;downstream basic motif 12;downstream basic motif 2;upstream basic motif 10;upstream basic motif 12;upstream basic motif 2;upstream basic motif 3;upstream basic motif 4;u…	0.95979	4.94376e-11	129.12	105.44	129.12	-0.11311	42328000	Q12518	160	Epsin-1	ENT1	MNIKGRNRKGRRRRGTGRSDENDDDLQRAIS
0.633141	0.393872	0.307042	0.315101	0.327794	0.305366	0.436746	0.405609	0.517383	0.560859	0.571425	T	3	___1	downstream acidic motif 10;downstream acidic motif 3;downstream basic motif 12;upstream acidic motif 13;upstream acidic motif 6;upstream basic motif 12;upstream basic motif 9	0.989627	2.84276e-09	100.27	81.903	100.27	0.16363	695830000	Q12518	366	Epsin-1	ENT1	MTDKYSKLNELLATGTGIDTFGNVGEARIPA
0.519213	0.326167	0.417573	0.539148	0.579754	0.472915	0.419708	0.341517	0.612598	0.83451	1.10945	T	2	___1	downstream acidic motif 7;downstream acidic motif 8;downstream basic motif 3;upstream basic motif 10	0.969538	0.000401638	68.83	54.924	68.83	0.030745	104510000	Q12518	395	Epsin-1	ENT1	PAQHTKTGTFINSQGTGYRQVSDDPNHNPFL
0.794739	1.73616	2.00152	1.6933	1.18284	0.978848	0.511215	0.248603	-0.0924364	-0.168169	-0.255704	T	2	___1	downstream acidic motif 11;downstream acidic motif 7;downstream basic motif 8;upstream basic motif 1;upstream basic motif 4	0.999927	5.03903e-12	156.46	124.13	140.01	-0.15044	215330000	Q05785	430	Epsin-2	ENT2	QQAQFQQQQPLKQTRTGNQSISDKYSDLNTL
4.55776	5.07867	5.23625	5.26842	5.16338	5.22983	4.34867	4.2038	3.80681	3.68402	3.46445	T	2	___1	downstream basic motif 1;downstream basic motif 14;upstream acidic motif 15;upstream acidic motif 8;upstream basic motif 6	1	1.03168e-05	103.26	80.201	94.309	-0.34166	1953800000	Q05785;Q12518	468;384	Epsin-2;Epsin-1	ENT2;ENT1	DTFGNTGEARIPAQHTKTGTFINSQGTGYKQ
0.849234	1.1575	1.34573	1.50544	1.66454	1.78985	1.04853	1.25955	1.21891	1.15894	0.997267	S	2	___1	downstream acidic motif 4;downstream basic motif 10;upstream acidic motif 12;upstream basic motif 13;upstream basic motif 15;upstream basic motif 6;upstream basic motif 8;upstream basic motif 9	0.948743	8.30006e-110	338.35	307.06	338.35	-0.23686	254710000	P47160	174	Epsin-3	ENT3	KARETAKKYKGVAGGSASADGSLNSKAGFTS
2.12626	2.10877	2.16732	2.38191	2.55491	2.68142	2.18859	2.32626	2.47421	2.56257	2.57423	S	3	___1	Casein kinase motif;downstream acidic motif 2;downstream basic motif 15;downstream basic motif 8;upstream acidic motif 14;upstream basic motif 10;upstream basic motif 11;upstream basic motif 15;upstream basic motif 8	0.993536	9.61038e-76	291.66	267.91	167.41	-0.31699	449990000	P47160	176	Epsin-3	ENT3	RETAKKYKGVAGGSASADGSLNSKAGFTSTK
-5.03666	-3.95953	-3.48183	-3.49768	-3.66705	-3.69879	-5.10123	-4.9768	-4.92707	-4.70815	-4.73054	S	2	___1	downstream basic motif 11;downstream basic motif 12;downstream basic motif 7;downstream basic motif 9;upstream acidic motif 12;upstream acidic motif 15;upstream acidic motif 6;upstream basic motif 8	0.995937	5.419e-05	71.692	67.853	71.692	-0.77007	6027500	P43572	47	Enhancer of polycomb-like protein 1	EPL1	DGLDSFSKGDSGAGASAGSSNSRFRHRKISV
-1.53603	-0.415778	-0.190147	-0.568017	-1.2539	-1.45128	-1.45882	-1.45259	-1.60417	-1.599	-1.63983	S	3	___1	downstream acidic motif 1;downstream acidic motif 13;downstream acidic motif 3;downstream acidic motif 4;downstream acidic motif 5;downstream acidic motif 6;downstream acidic motif 7;downstream basic motif 8;Plk kinase motif DE;Plk kinase motif DEN;upstream acidic motif 1;upstream acidic motif 13;upstream acidic motif 2;upstream basic motif 11;upstream basic motif 6;upstream basic motif 7;upstrea…	1	8.14851e-11	122.49	63.91	67.251	-0.34507	170350000	Q04660	23	Ribosome biogenesis protein ERB1	ERB1	TTEAKMSKKRAASEESDVEEDEDKLLSVDGL
-0.117725	0.172767	0.300829	0.275817	0.0646457	-0.0362625	-0.380141	-0.436568	-0.309842	-0.171919	-0.114376	T	2	___1	Cdk kinase minimal threonine motif;downstream acidic motif 7;upstream acidic motif 1;upstream acidic motif 4;upstream basic motif 6;upstream basic motif 7	0.99461	1.46716e-32	209.12	196.16	209.12	0.042538	492390000	P25087	373	Sterol 24-C-methyltransferase	ERG6	TPMMLFVARKPENAETPSQTSQEATQ_____
4.42999	4.8476	4.98976	4.90566	4.56218	4.41503	4.27306	4.23867	4.30318	4.31441	4.30822	S	2	___1	downstream acidic motif 1;downstream acidic motif 14;downstream acidic motif 3;downstream basic motif 13;downstream basic motif 5;downstream basic motif 6;downstream basic motif 7	0.99287	7.59274e-09	86.086	70.647	69.344	-0.066387	1080100000	P25087	2	Sterol 24-C-methyltransferase	ERG6	______________MSETELRKRQAQFTREL
-1.79636	-1.46375	-1.2229	-1.23566	-1.45509	-1.64573	-2.00621	-2.03321	-1.92566	-1.71156	-1.62866	S	2	___1	Casein kinase motif;downstream acidic motif 2;upstream acidic motif 6;upstream acidic motif 9;upstream basic motif 11;upstream basic motif 12	0.855503	7.38155e-52	237.35	227.12	237.35	0.18031	202360000	P25087	378	Sterol 24-C-methyltransferase	ERG6	FVARKPENAETPSQTSQEATQ__________
0.702261	0.89653	1.04052	1.07754	0.907268	0.793792	0.475567	0.473117	0.6203	0.850816	0.928769	S	3	___1	downstream acidic motif 5;upstream acidic motif 3;upstream acidic motif 6;upstream basic motif 8;upstream basic motif 9	0.947741	1.28224e-24	175.73	167.25	109.66	-0.0055965	1487400000	P25087	375	Sterol 24-C-methyltransferase	ERG6	MMLFVARKPENAETPSQTSQEATQ_______
0.212721	-0.0468501	-0.20595	-0.199957	-0.0715033	0.0250351	0.250612	0.182994	0.195197	0.125294	0.183007	S	2	___1	Chk1 kinase substrate motif;downstream acidic motif 1;downstream acidic motif 11;downstream acidic motif 12;downstream acidic motif 3;downstream basic motif 14;downstream basic motif 15;downstream basic motif 8;Plk kinase motif DEN;Plk kinase motif N;upstream acidic motif 11;upstream acidic motif 12;upstream basic motif 3;upstream basic motif 8;upstream basic motif 9	0.998731	1.58984e-05	97.716	79.556	97.716	-0.026404	81398000	Q03661	1326	Silent chromatin protein ESC1	ESC1	NAPDDIKRQQLLKNLSDLENYSQRLIEDSRR
-3.3279	-3.46646	-3.66563	-3.81809	-3.70678	-3.59746	-3.45349	-3.74198	-4.18163	-4.3582	-4.44062	S	2	___1	downstream acidic motif 10;downstream acidic motif 13;downstream acidic motif 3;downstream acidic motif 4;downstream acidic motif 6;downstream basic motif 12;Plk kinase motif DE;Plk kinase motif DEN;upstream acidic motif 10;upstream acidic motif 11;upstream acidic motif 12;upstream acidic motif 2;upstream acidic motif 8;upstream basic motif 1;upstream basic motif 4;upstream basic motif 6	0.849006	0.00548454	53.377	37.153	53.377	-1.2612	4183100	Q03661	433	Silent chromatin protein ESC1	ESC1	QGSEDDFEYKMKNEKSTSEETENTSESRDQG
-1.20833	-0.336098	0.0618694	-0.233124	-0.606862	-0.903078	-1.40044	-1.48093	-1.42538	-1.36256	-1.31893	S	2	___1	downstream basic motif 11;downstream basic motif 6;downstream basic motif 8;downstream basic motif 9;upstream basic motif 1;upstream basic motif 11;upstream basic motif 15;upstream basic motif 5;upstream basic motif 7;upstream basic motif 9	0.796195	0.0168744	43.448	43.448	43.448	-0.10886	46959000	Q06340	149	Protein ESC2	ESC2	KNFPRSRSRSRSSIRSISPAGKYKRQKSSLL
-1.28887	-1.3067	-1.31707	-1.2851	-1.42918	-1.48377	-1.41973	-1.45354	-1.46418	-1.54132	-1.61683	S	3	___1	Casein kinase motif;downstream acidic motif 13;downstream acidic motif 15;downstream acidic motif 2;downstream basic motif 1;downstream basic motif 7;Plk kinase motif DE;Plk kinase motif DE special 2;Plk kinase motif DEN;upstream acidic motif 10;upstream acidic motif 2;upstream acidic motif 3;upstream acidic motif 7;upstream basic motif 12;upstream basic motif 13;upstream basic motif 14;upstream …	0.994594	2.37635e-06	95.347	77.052	95.347	0.15004	108420000	Q08421	30	Enhancer of translation termination 1	ETT1	KKRKVESVEKKSDEPSRESTPVRSQMSVELD
-0.362457	0.140479	0.399017	0.413386	0.281637	0.215877	-0.405226	-0.404139	-0.611453	-0.714832	-0.892649	S	3	___1	Casein kinase motif;downstream acidic motif 10;downstream acidic motif 11;downstream acidic motif 12;downstream acidic motif 2;downstream acidic motif 4;downstream acidic motif 5;downstream acidic motif 6;downstream acidic motif 8;upstream acidic motif 13;upstream acidic motif 14;upstream acidic motif 9;upstream basic motif 10;upstream basic motif 4	0.967233	7.6694e-38	205.07	186.51	135.8	-0.16707	256180000	Q08421	41	Enhancer of translation termination 1	ETT1	SDEPSRESTPVRSQMSVELDDDADLDDELAQ
-1.85544	-1.42492	-1.13549	-1.32228	-1.47223	-1.71476	-2.18146	-2.30897	-2.11248	-1.82251	-1.61478	S	3	___1	Cdk kinase full serine motif;Cdk kinase minimal serine motif;downstream basic motif 3;downstream basic motif 5;downstream basic motif 6;downstream basic motif 7;Plk kinase motif DEN;Plk kinase motif N;upstream acidic motif 4;upstream basic motif 1;upstream basic motif 5	1	0.00658829	48.44	23.223	48.44	-0.22377	17492000	P38261	482	Exocyst complex component EXO84	EXO84	YLQSTQQTPGRENNRSPNKNKRRSMGGSITP
-2.02711	-1.72182	-1.52737	-1.57041	-1.86187	-2.07092	-2.11385	-2.09164	-1.95151	-1.81938	-1.74883	S	3	___1	Casein kinase motif;Cbk1 kinase motif;Dbf2 kinase motifs;downstream acidic motif 14;downstream acidic motif 15;downstream acidic motif 2;downstream basic motif 1;downstream basic motif 11;downstream basic motif 9;Ime2 kinase motif;upstream basic motif 1;upstream basic motif 3	0.999984	2.26109e-06	115.57	106.14	115.57	-0.34058	25356000	P38261	523	Exocyst complex component EXO84	EXO84	YLLQNLTLSMHSRPRSRDMSSTAQRLKFLDE
-0.524673	0.0923533	0.374671	0.0938603	-0.212867	-0.48044	-0.687982	-0.859344	-0.59563	-0.454001	-0.161622	S	2	___1	Dbf2 kinase motifs;downstream acidic motif 10;downstream acidic motif 3;downstream acidic motif 8;downstream basic motif 7;Plk kinase motif DEN;Plk kinase motif N;upstream acidic motif 10;upstream acidic motif 14;upstream acidic motif 9;upstream basic motif 3	0.958739	8.30965e-08	124.12	88.472	124.12	-0.56395	72703000	P53917	939	Factor arrest protein 11	FAR11	YEISMEDLGYGHRNSSSQDLLNKESEYLNI_
0.898136	1.25647	1.55322	1.61924	1.40722	1.21664	0.829737	0.881859	1.25918	1.43386	1.62354	S	2	___1	Cdk kinase full serine motif;Cdk kinase minimal serine motif;downstream acidic motif 15;downstream basic motif 13;downstream basic motif 14;downstream basic motif 3;downstream basic motif 5;upstream acidic motif 14;upstream acidic motif 3;upstream basic motif 12;upstream basic motif 8	0.943133	7.30144e-13	160.18	145.5	160.18	-0.21405	291710000	Q05040	167	Factor arrest protein 8	FAR8	LDTKPNPKQGPSESPSPTKVKSLFSTANKRE
-1.50166	-0.992303	-0.670537	-0.63487	-0.810607	-0.947729	-1.59464	-1.67611	-1.88782	-1.98321	-2.10178	S	3	___1	Casein kinase motif;Cdk kinase minimal serine motif;downstream acidic motif 12;downstream acidic motif 2;downstream acidic motif 4;downstream acidic motif 6;downstream acidic motif 7;downstream basic motif 5;downstream basic motif 8;upstream acidic motif 14;upstream basic motif 12;upstream basic motif 15;upstream basic motif 3	1	6.7453e-06	105	69.995	105	-0.5242	83394000	Q05040	69	Factor arrest protein 8	FAR8	RDLKHQLNQIQSKAVSPEGEKEEKHVPDSLL
-0.388056	-0.217815	0.0625677	0.213826	0.0640908	-0.130409	-0.520837	-0.719576	-0.320943	-0.187181	0.211365	S	3	___1	Cdk kinase minimal serine motif;downstream basic motif 15;downstream basic motif 5;downstream basic motif 7;upstream acidic motif 1;upstream acidic motif 12;upstream basic motif 10;upstream basic motif 6	0.913665	2.14716e-06	96.163	82.257	65.949	-0.67192	241390000	Q05040	165	Factor arrest protein 8	FAR8	ALLDTKPNPKQGPSESPSPTKVKSLFSTANK
1.05101	1.20118	1.20645	1.1883	1.17425	1.22796	1.2401	1.35803	1.27761	1.2421	1.16074	S	4	___1	Cdk kinase minimal serine motif;downstream acidic motif 6;downstream acidic motif 9;downstream basic motif 10;downstream basic motif 13;downstream basic motif 14;upstream acidic motif 11;upstream acidic motif 4;upstream basic motif 12;upstream basic motif 5;upstream basic motif 6	0.99997	3.46213e-10	115.55	103.7	115.55	-0.11127	584800000	P14540	313	Fructose-bisphosphate aldolase	FBA1	TGIRDYVLNKKDYIMSPVGNPEGPEKPNKKF
4.60274	4.8266	5.07029	5.07163	4.95662	4.76802	4.46697	4.40478	4.23865	4.05988	3.88174	S	2	___1	Aurora kinase motif special 2;Aurora kinase motifs;Casein kinase motif;Dbf2 kinase motifs;downstream acidic motif 2;downstream acidic motif 5;downstream acidic motif 7;downstream basic motif 13;upstream acidic motif 1;upstream basic motif 2;upstream basic motif 3	0.996287	5.5137e-39	235.35	217.72	209.31	-0.11228	7709500000	P09201	12	Fructose-1,6-bisphosphatase	FBP1	____MPTLVNGPRRDSTEGFDTDIITLPRFI
2.61862	2.03742	1.70068	1.8187	1.94221	2.1091	0.818839	-0.0604063	0.0829874	0.165806	0.258267	T	2	___1	Cdk kinase full threonine motif;Cdk kinase minimal threonine motif;downstream acidic motif 8;downstream basic motif 11;downstream basic motif 2;downstream basic motif 3;downstream basic motif special 2;upstream acidic motif 9;upstream basic motif 11;upstream basic motif 6	1	8.97182e-08	124.81	107.97	118.71	-0.1371	345270000	Q03898	68	Filament protein FIN1	FIN1	ISPNKTDGMKHSIQVTPRRIMSPECLKGYVS
1.43086	1.07243	0.836435	0.955474	1.15661	1.37347	1.27489	1.17392	0.858881	0.504784	0.193201	S	3	___1	Casein kinase motif;Cdk kinase minimal serine motif;Dbf2 kinase motifs;downstream acidic motif 11;downstream acidic motif 2;downstream basic motif 10;downstream basic motif 5;upstream acidic motif 15;upstream basic motif 12;upstream basic motif 3;upstream basic motif 4	1	1.19389e-07	122.7	90.857	122.7	-0.59105	179420000	Q03898	74	Filament protein FIN1	FIN1	DGMKHSIQVTPRRIMSPECLKGYVSKETQSL
0.524534	0.427073	0.25727	0.313983	0.342894	0.506778	-0.105076	-0.382171	0.0183013	0.431084	0.800002	S	3	___1	Casein kinase motif;downstream acidic motif 2;downstream basic motif 11;downstream basic motif 14;downstream basic motif 3;downstream basic motif 7;upstream acidic motif 12;upstream acidic motif 3;upstream basic motif 4;upstream basic motif 9	0.997363	2.62552e-05	92.063	74.756	92.063	-0.48276	260860000	Q03898	88	Filament protein FIN1	FIN1	MSPECLKGYVSKETQSLDRPQFKNSNKNVKI
-0.630753	-0.872274	-0.987763	-1.04349	-0.967765	-0.963037	-0.662126	-0.596742	-0.389491	-0.235803	-0.136404	S	3	___1	Aurora kinase motifs;Casein kinase motif;Casein kinase motif special 2;Casein kinase motif special 3;downstream acidic motif 14;downstream acidic motif 2;downstream acidic motif 3;downstream acidic motif 4;downstream acidic motif 6;downstream basic motif 1;upstream acidic motif 11;upstream acidic motif 9;upstream basic motif 1;upstream basic motif 2	0.999988	7.1462e-19	145.25	121.46	145.25	0.36798	152420000	P45976	27	Pre-mRNA polyadenylation factor FIP1	FIP1	LYGSDSELALPSSKRSRDDEADAGASSNPDI
3.0929	3.3989	3.6577	3.66542	3.45105	3.24192	3.08221	3.14116	3.11786	2.97078	2.82131	S	3	___1	Casein kinase motif;downstream acidic motif 2;downstream acidic motif 7;downstream basic motif 10;downstream basic motif 5;Plk kinase motif DEN;Plk kinase motif N;upstream acidic motif 15;upstream acidic motif 3;upstream basic motif 10;upstream basic motif 14;upstream basic motif 5;upstream basic motif 7	0.923571	6.43106e-21	172.3	134.75	68.567	0.21342	954630000	P53121	687	Putative flavin carrier protein 3	FLC3	EKILSKFSRPKNENASTDALRVEAPKQQTFP
-0.334986	0.143244	0.418198	0.158104	0.0417024	-0.182384	-0.128182	0.0815048	0.0283243	-0.364138	-0.693243	T	2	___1	downstream acidic motif 1;downstream acidic motif 6;downstream basic motif 4;downstream basic motif 9;upstream acidic motif 4;upstream basic motif 11;upstream basic motif 15;upstream basic motif 6;upstream basic motif 8	0.948933	3.08868e-05	102.05	89.616	102.05	-0.42129	56087000	P53121	688	Putative flavin carrier protein 3	FLC3	KILSKFSRPKNENASTDALRVEAPKQQTFPH
0.482889	-0.66476	-1.1417	-1.08669	-0.683424	-0.551165	0.309086	0.259277	0.675225	0.958805	1.27148	S	3	___1	Aurora kinase motif special 2;Aurora kinase motifs;Cdk kinase minimal serine motif;downstream basic motif 10;downstream basic motif 5;downstream basic motif 8;downstream basic motif 9;upstream basic motif 1;upstream basic motif 13;upstream basic motif 2;upstream basic motif 3	0.998423	0.00787432	45.598	36.165	41.824	0.21323	64669000	P40068	486	Transcriptional activator FLO8	FLO8	TNKLGGNSVVTGKKRSPPNTRVSRRKSTPSV
0.0989571	0.546134	0.854829	0.702815	0.52032	0.267961	0.211125	0.156549	0.356021	0.546123	0.85157	S	2	___1	downstream acidic motif 5;downstream acidic motif 6;downstream acidic motif 8;downstream basic motif 9;upstream acidic motif 11;upstream acidic motif 12;upstream acidic motif 15;upstream acidic motif 3;upstream acidic motif 5;upstream basic motif 8	0.91355	6.58111e-09	101.9	85.672	101.9	-0.03728	210620000	Q04991	238	Protein FMP42	FMP42	EGLDENGRLIEGDTGSGIIPDEQERQSLIAI
-1.69452	-1.67612	-1.66306	-1.689	-1.77817	-1.83958	-1.59818	-1.62161	-1.54217	-1.46557	-1.31595	S	3	___1	Casein kinase motif;downstream acidic motif 2;downstream acidic motif 4;downstream acidic motif 8;upstream basic motif 13;upstream basic motif 4;upstream basic motif 5;upstream basic motif 7;upstream basic motif 9	0.999985	0.00175219	57.997	44.405	57.997	-0.36903	74044000	Q07651	290	SUR7 family protein FMP45	FMP45	NGKFFQKLKTRKQVPSAELEPAGDGGLAGPV
-3.33546	-1.2616	-0.603225	-1.01833	-1.91645	-2.19451	-3.21457	-3.27114	-3.69858	-4.13931	-4.45638	S	3	___1	Casein kinase motif;Dbf2 kinase motifs;downstream acidic motif 11;downstream acidic motif 2;downstream acidic motif 8;downstream acidic motif 9;downstream basic motif 12;downstream basic motif 5;upstream acidic motif 13;upstream basic motif 10;upstream basic motif 3;upstream basic motif 4;upstream basic motif 5	0.994971	2.15491e-08	137.92	118.34	114.76	-1.0812	14250000	P53739	815	Flippase kinase 1	FPK1	GYDFAKLSSNKKRQTSQDSHKHLDEQEKNMF
-1.56259	-0.739465	-0.09426	-0.495698	-0.706621	-1.24645	-1.93875	-2.33255	-2.81051	-2.78284	-2.80227	S	3	___1	Aurora kinase motifs;Casein kinase motif;downstream acidic motif 1;downstream acidic motif 2;downstream acidic motif 6;downstream basic motif 13;downstream basic motif 15;downstream basic motif 9;upstream acidic motif 1;upstream acidic motif 12;upstream acidic motif 15;upstream acidic motif 3;upstream acidic motif 5;upstream acidic motif 8;upstream basic motif 2;upstream basic motif 6	0.983157	5.20175e-21	175.52	157.38	175.52	-0.23219	77202000	P38310	116	Iron transporter FTH1	FTH1	EIYEYSNELRDQDRESDEHTADNVKLYQKLK
1.33905	1.53895	1.70731	1.72051	1.62162	1.51038	1.32161	1.32656	1.6231	1.82081	2.05428	S	2	___1	downstream acidic motif 13;downstream acidic motif 15;downstream basic motif 11;downstream basic motif 12;downstream basic motif 5;upstream acidic motif 13;upstream acidic motif 14;upstream acidic motif 8;upstream basic motif 11;upstream basic motif 12;upstream basic motif 15;upstream basic motif 5;upstream basic motif 6;upstream basic motif 7	0.98494	6.80624e-06	113.69	86.358	91.937	-0.091838	344930000	P39730	257	Eukaryotic translation initiation factor 5B	FUN12	KEEKKLLERRRAALLSSGNVKVAGLAKKDGE
1.15504	0.137922	-0.227175	-0.122926	0.43776	0.626766	0.929818	0.646064	0.474228	0.341314	0.360084	S	3	___1	Cdk kinase minimal serine motif;downstream basic motif 10;downstream basic motif 11;downstream basic motif 14;downstream basic motif 15;downstream basic motif 2;downstream basic motif 4;downstream basic motif 6;upstream basic motif 10;upstream basic motif 3;upstream basic motif 6	0.858387	0.000275339	82.287	59.457	82.287	-0.06456	66889000	P53913	155	Protein FYV6	FYV6	TSLGSKTQIKGVKTSSPKPKIKVSIKKLGRK
0.867588	0.437025	0.0965883	0.174078	0.406384	0.686437	0.902796	0.973727	0.99967	0.962238	0.903167	T	2	___1	Casein kinase motif;Cdk kinase minimal threonine motif;Chk1 kinase substrate motif;Dbf2 kinase motifs;downstream acidic motif 12;downstream acidic motif 14;downstream acidic motif 2;downstream acidic motif 8;downstream basic motif 10;downstream basic motif 11;downstream basic motif 4;Plk kinase motif DE;Plk kinase motif DEN;upstream acidic motif 11;upstream acidic motif 13;upstream acidic motif 1…	1	3.18492e-08	121.58	91.414	121.58	-0.2167	150470000	P46949	167	Protein FYV8	FYV8	NEDLDNLIEQISREMTPEIRQTSDFRRDSDS
-0.847705	-1.17533	-1.52835	-1.6325	-1.59191	-1.43448	-0.411295	-0.205918	-0.356684	-0.480778	-0.60538	S	3	___1	Aurora kinase motifs;downstream acidic motif 6;downstream basic motif 10;downstream basic motif 12;downstream basic motif 7;upstream acidic motif 10;upstream acidic motif 13;upstream acidic motif 9;upstream basic motif 12;upstream basic motif 14;upstream basic motif 15;upstream basic motif 2;upstream basic motif 4;upstream basic motif 8	0.969378	1.08495e-05	97.45	73.701	97.45	0.23399	30844000	P46949	301	Protein FYV8	FYV8	KKEKSEEKTSIRNRNSTSSGQDKVAKPKPVA
0.120796	-0.495433	-0.816975	-0.972584	-0.829566	-0.822434	0.274813	0.385685	0.501665	0.325424	0.26143	S	3	___1	Casein kinase motif;downstream acidic motif 12;downstream acidic motif 2;downstream acidic motif 6;downstream basic motif 1;downstream basic motif 14;downstream basic motif 15;downstream basic motif 8;upstream acidic motif 10;upstream acidic motif 3;upstream acidic motif 7;upstream acidic motif 9;upstream basic motif 14	1	1.01423e-20	171.26	141.33	64.207	-0.025235	113540000	P46949	163	Protein FYV8	FYV8	NRAVNEDLDNLIEQISREMTPEIRQTSDFRR
-2.50387	-2.34318	-2.53241	-2.6795	-2.71069	-2.53026	-2.26476	-2.18682	-2.53933	-2.58253	-2.73877	S	2	___1	downstream acidic motif 14;downstream acidic motif 3;downstream basic motif 4;downstream basic motif 7;downstream basic motif 9;upstream acidic motif 12;upstream acidic motif 13;upstream basic motif 11;upstream basic motif 15;upstream basic motif 5;upstream basic motif 7	0.944276	1.13954e-05	113.61	49.985	113.61	0.16844	9313500	P46949	304	Protein FYV8	FYV8	KSEEKTSIRNRNSTSSGQDKVAKPKPVANET
0.941395	0.845593	0.981688	1.12869	1.18489	1.10249	0.412024	0.0104237	-0.0962194	-0.216787	-0.193478	S	2	___1	Cdk kinase full serine motif;Cdk kinase minimal serine motif;downstream basic motif 3;downstream basic motif 7;Plk kinase motif DEN;Plk kinase motif N;upstream basic motif 15;upstream basic motif 8	0.989618	1.15515e-11	138.07	116.84	103.97	-0.099618	172070000	P19659	810	Mediator of RNA polymerase II transcription subunit 15	GAL11	RSASNTAKSTPNTNPSPLKTQTKNGTPNPNN
1.93535	2.86524	3.31452	3.04696	2.6933	2.39836	1.63106	1.35564	1.15954	1.09271	1.08452	S	3	___1	Dbf2 kinase motifs;downstream basic motif 1;downstream basic motif 15;downstream basic motif 9;Ime2 kinase motif;upstream acidic motif 11;upstream basic motif 3;upstream basic motif 8	1	7.44573e-12	144.1	132.61	144.1	-0.30493	346340000	P04386	726	Regulatory protein GAL4	GAL4	ASFSDLVKLLSNRPPSRNSPVTIPRSTPSHR
4.35445	5.07661	5.47352	5.30524	4.91672	4.60249	4.16296	4.00549	3.75371	3.50704	3.31954	S	3	___1	downstream acidic motif 3;downstream basic motif 11;downstream basic motif 15;downstream basic motif 6;upstream basic motif 4	0.848901	3.03981e-25	194.43	153.55	108.1	0.89911	1555500000	P04386	712	Regulatory protein GAL4	GAL4	PGSVGPSPVPLKSGASFSDLVKLLSNRPPSR
-2.31573	-1.90767	-1.52712	-1.16328	-1.11888	-1.09127	-2.26648	-2.237	-1.94127	-1.73702	-1.49187	S	3	___1	Cdk kinase full serine motif;Cdk kinase minimal serine motif;downstream acidic motif 13;downstream basic motif 3;downstream basic motif 5;downstream basic motif 6;upstream acidic motif 6;upstream basic motif 12;upstream basic motif 13	0.999999	4.00215e-21	178.71	166.79	158.58	-0.16138	162530000	P08431	27	Galactose-1-phosphate uridylyltransferase	GAL7	SHRRYNPLTDSWILVSPHRAKRPWLGQQEAA
1.83206	1.35205	1.08255	1.16926	1.28879	1.42142	2.07257	2.30865	2.58465	2.73226	2.82825	S	3	___1	downstream acidic motif 3;downstream acidic motif 6;Plk full kinase substrate motif;Plk kinase motif DE;Plk kinase motif DEN;upstream acidic motif 2;upstream acidic motif 5;upstream acidic motif 8;upstream basic motif 3	0.992061	1.25238e-15	134.17	119.23	99.372	-0.23186	560060000	Q04739	12	SNF1 protein kinase subunit beta-3	GAL83	____MAGDNPENKDASMLDVSDAASNTTING
0.873255	0.284159	-0.0159563	0.026049	0.186289	0.292979	1.04704	1.24151	1.52147	1.66923	1.77551	S	3	___1	downstream acidic motif 1;downstream acidic motif 15;downstream basic motif 11;Plk kinase motif DE;Plk kinase motif DEN;upstream acidic motif 10;upstream acidic motif 13;upstream acidic motif 2;upstream acidic motif 7;upstream basic motif 8	0.990459	1.30668e-40	200.73	180.65	200.73	-0.21351	539030000	Q04739	17	SNF1 protein kinase subunit beta-3	GAL83	AGDNPENKDASMLDVSDAASNTTINGKHSAD
1.50883	1.41804	1.25371	1.18695	1.00949	1.00632	1.64447	1.72604	1.81908	1.82247	1.85692	T	3	___1	Cdk kinase minimal threonine motif;downstream basic motif 14;downstream basic motif 15;Plk kinase motif DEN;Plk kinase motif N;upstream basic motif 10;upstream basic motif 12;upstream basic motif 13;upstream basic motif 14;upstream basic motif 6	0.993234	1.14819e-05	79.445	58.047	79.445	0.5167	189470000	P43574	369	Transcriptional regulatory protein GAT1	GAT1	IKKRQRSSTKINNNITPPPSSSLNPGAAGKK
2.89382	2.30618	1.81882	1.71378	1.91605	2.1582	2.80054	2.70972	2.31235	2.04735	1.76034	S	3	___1	Aurora kinase motif special 2;Aurora kinase motifs;Dbf2 kinase motifs;downstream basic motif 10;downstream basic motif 11;downstream basic motif 13;downstream basic motif 3;downstream basic motif 4;downstream basic motif 5;downstream basic motif 6;upstream basic motif 15;upstream basic motif 2;upstream basic motif 3;upstream basic motif 7	0.999691	2.04853e-08	121.85	108.81	121.85	0.08656	277740000	P43574	274	Transcriptional regulatory protein GAT1	GAT1	RNPSPSIVKPGSRRNSSVRKKKPALKKIKSS
-0.337568	-0.0433394	0.0793138	-0.0322021	-0.235923	-0.36908	-0.496744	-0.548592	-0.430141	-0.29598	-0.197415	T	2	___1	Cdk kinase minimal threonine motif;downstream acidic motif 10;downstream basic motif 11;downstream basic motif 12;upstream basic motif 12;upstream basic motif 14;upstream basic motif 3;upstream basic motif 5	0.852386	1.42151e-05	89.624	78.365	89.624	0.059177	301590000	P12754	21	Translation initiation factor eIF-2B subunit delta	GCD2	AKSRSATPPSKAKQATPTTTAAANGEKKLTN
-0.235128	0.581264	0.925792	0.878371	0.609524	0.515058	-0.2212	-0.230696	-0.485292	-0.609153	-0.781922	S	2	___1	downstream basic motif 1;downstream basic motif 10;downstream basic motif 8;upstream acidic motif 3;upstream acidic motif 5;upstream basic motif 1	0.999894	1.23726e-05	55.461	51.89	53.683	-0.51329	67818000	P12754	8	Translation initiation factor eIF-2B subunit delta	GCD2	________MSESEAKSRSATPPSKAKQATPT
-1.45278	-1.05255	-0.831113	-0.997184	-1.26968	-1.51029	-1.82185	-2.12808	-2.12981	-2.1471	-2.03492	S	2	___1	Aurora kinase motif special 2;Aurora kinase motifs;Dbf2 kinase motifs;downstream basic motif 15;downstream basic motif 6;upstream basic motif 1;upstream basic motif 11;upstream basic motif 2;upstream basic motif 3	0.978962	0.0118293	47.097	29.249	47.097	-0.19785	19965000	P15442	577	Serine/threonine-protein kinase GCN2	GCN2	GNGGRTLSQSSIRRRSFNVGSRFSSINPATR
1.34864	1.56913	1.73237	1.94925	2.14353	2.2961	0.403276	-0.0266488	0.154612	0.233185	0.320344	T	3	___1	Cdk kinase full threonine motif;Cdk kinase minimal threonine motif;downstream acidic motif 7;downstream basic motif 3;downstream basic motif 8;upstream basic motif 7	0.976822	5.56447e-08	96.487	63.292	96.487	0.25062	357850000	P35197	217	ADP-ribosylation factor GTPase-activating protein GCS1	GCS1	HLPPSQGGKYQGFGSTPAKPPQERSAGSSNT
3.11386	3.24101	3.25665	3.23994	3.38152	3.49189	3.12881	3.08282	2.83053	2.66203	2.50511	T	3	___1	Cdk kinase minimal threonine motif;Dbf2 kinase motifs;downstream acidic motif 3;downstream basic motif 5;downstream basic motif 6;downstream Cdk basic motif;Plk kinase motif DE;Plk kinase motif DEN;upstream acidic motif 2;upstream basic motif 3	1	4.52789e-15	124.34	105.6	124.34	0.038346	2177600000	P35197	161	ADP-ribosylation factor GTPase-activating protein GCS1	GCS1	TAASATPGVAQSREGTPLENRRSATPANSSN
1.65781	1.65085	1.5901	1.52184	1.56147	1.60441	2.07865	2.42287	2.50194	2.59616	2.54901	T	2	___1	Cdk kinase minimal threonine motif;Dbf2 kinase motifs;downstream acidic motif 13;downstream basic motif 12;downstream basic motif 14;upstream acidic motif 11;upstream acidic motif 6;upstream basic motif 12;upstream basic motif 3;upstream basic motif 4	0.999988	3.77275e-61	273.99	241.66	273.99	-0.030319	1225200000	P35197	170	ADP-ribosylation factor GTPase-activating protein GCS1	GCS1	AQSREGTPLENRRSATPANSSNGANFQKEKN
-0.390532	-0.525391	-0.47078	-0.539924	-0.368002	-0.438654	0.0642266	0.506407	0.784803	0.940244	0.942362	S	2	___1	Aurora kinase motifs;downstream acidic motif 15;downstream basic motif 14;upstream acidic motif 4;upstream acidic motif 9;upstream basic motif 1;upstream basic motif 10;upstream basic motif 2	0.999988	1.73129e-37	230.36	193.97	230.36	-0.96964	953750000	P35197	168	ADP-ribosylation factor GTPase-activating protein GCS1	GCS1	GVAQSREGTPLENRRSATPANSSNGANFQKE
2.01283	2.18909	2.28514	2.29443	2.38459	2.4264	1.96665	1.8671	1.57994	1.43111	1.28958	S	2	___1	Casein kinase motif;downstream acidic motif 2;downstream acidic motif 7;downstream basic motif 1;downstream basic motif 10;downstream basic motif 9	0.999997	6.10389e-53	256.79	236.68	256.79	0.14797	2944800000	P35197	157	ADP-ribosylation factor GTPase-activating protein GCS1	GCS1	ATSQTAASATPGVAQSREGTPLENRRSATPA
0.379278	0.16825	0.0801753	0.176862	0.26007	0.332578	0.498843	0.563181	0.641421	0.829122	0.957537	S	4	___1	Casein kinase motif;Casein kinase motif special 2;downstream acidic motif 2;downstream acidic motif 3;downstream acidic motif 6;downstream basic motif 10;upstream basic motif 1;upstream basic motif 12	0.96956	3.48109e-15	121.52	100.93	121.52	-0.025018	228400000	P35197	260	ADP-ribosylation factor GTPase-activating protein GCS1	GCS1	TLSRGWGLFSSAVTKSFEDVNETVIKPHVQQ
4.00108	4.54845	4.89913	4.84792	4.52402	4.25948	3.691	3.55808	3.54985	3.54126	3.51072	S	2	___1	downstream acidic motif 11;downstream acidic motif 9;downstream basic motif 3;upstream acidic motif 13;upstream acidic motif 15;upstream acidic motif 4;upstream basic motif 5;upstream basic motif 6;upstream basic motif 8	1	1.29711e-12	161.28	121.19	50.09	-0.30631	1374400000	P14742	332	Glutamine--fructose-6-phosphate aminotransferase [isomerizing]	GFA1	DGELHIHRSRREVGASMTRSIQTLEMELAQI
2.56532	3.21621	3.62908	3.53345	3.14023	2.80837	2.28054	2.13524	1.95627	1.82666	1.67527	T	2	___1	downstream acidic motif 7;downstream acidic motif 9;downstream basic motif 1;downstream basic motif 15;upstream acidic motif 15;upstream acidic motif 6;upstream basic motif 10;upstream basic motif 7;upstream basic motif 8	1	7.27182e-18	175.91	148.78	50.09	-0.30631	748730000	P14742	334	Glutamine--fructose-6-phosphate aminotransferase [isomerizing]	GFA1	ELHIHRSRREVGASMTRSIQTLEMELAQIMK
-2.50093	-2.66662	-2.74604	-2.68751	-2.55051	-2.45619	-2.20294	-1.97294	-1.77751	-1.69535	-1.63755	S	3	___1	Aurora kinase motifs;Cdk kinase minimal serine motif;downstream acidic motif 4;downstream basic motif 14;upstream acidic motif 11;upstream basic motif 10;upstream basic motif 12;upstream basic motif 2;upstream basic motif 9	0.999833	3.14203e-21	166.77	147.45	166.77	0.376	49216000	Q04839	87	mRNA transport factor GFD1	GFD1	TLPREKKPPHSQGKISPVSESLAINPFSQKA
1.20589	0.348903	0.0359288	0.152645	0.582612	0.740435	1.49404	1.77349	2.15494	2.4628	2.67207	S	3	___1	downstream acidic motif 9;downstream basic motif 3;upstream acidic motif 11;upstream acidic motif 6;upstream basic motif 12;upstream basic motif 14;upstream basic motif 4;upstream basic motif 5;upstream basic motif 7	1	0.000119193	88.087	57.259	53.08	1.2165	161060000	Q04839	82	mRNA transport factor GFD1	GFD1	NKIKETLPREKKPPHSQGKISPVSESLAINP
-1.09475	-0.661964	-0.332119	-0.319377	-0.478111	-0.664559	-1.16199	-1.17193	-1.21707	-1.27014	-1.34292	S	4	___1	Casein kinase motif;Chk1 kinase substrate motif;downstream acidic motif 2;downstream acidic motif 4;downstream basic motif 11;downstream basic motif 9;upstream acidic motif 6;upstream acidic motif 8;upstream basic motif 3;upstream basic motif 4	1	5.15155e-09	122.1	98.539	122.1	-0.59744	261070000	Q12263	930	Serine/threonine-protein kinase GIN4	GIN4	ILPPLNGDNELRKQNSQEGDQAHPKIKSMIP
2.54598	3.29489	3.59197	3.60477	3.44526	3.44929	2.64179	2.64416	2.34268	2.16978	1.97813	S	3	___1	Cdk kinase minimal serine motif;downstream acidic motif 12;downstream acidic motif 15;downstream basic motif 2;downstream basic motif 7;MAP kinase motif;upstream acidic motif 5;upstream basic motif 11;upstream basic motif 7	1	5.18214e-08	134.75	114.99	103.43	-0.44598	499310000	P40036	137	GLC7-interacting protein 2	GIP2	NGSTRPPFKIELPPLSPKSTVPKSFQAEYPE
0.0517635	-0.579427	-0.748046	-0.532301	-0.19064	-0.0589125	0.451702	0.634756	0.421032	0.269169	0.103292	S	3	___1	downstream acidic motif 10;downstream acidic motif 11;downstream acidic motif 4;downstream acidic motif 9;upstream acidic motif 5;upstream acidic motif 6;upstream acidic motif 7;upstream acidic motif 9;upstream basic motif 3	0.847354	2.15618e-09	101.6	86.986	83.245	-0.13656	120260000	P40036	273	GLC7-interacting protein 2	GIP2	PVNLMVDPEEETKMLSSGLETTSIDDDLTTV
0.896606	1.19931	1.24069	1.07876	0.859392	0.778714	0.725978	0.716741	0.831521	0.979455	1.03473	S	2	___1	Dbf2 kinase motifs;downstream basic motif 8;upstream acidic motif 12;upstream basic motif 1;upstream basic motif 15;upstream basic motif 3;upstream basic motif 4;upstream basic motif 5;upstream basic motif 9	0.999984	4.03897e-12	157.49	115.14	157.49	0.035675	497930000	P40036	194	GLC7-interacting protein 2	GIP2	KSGELLKSSLKRRSKSLPTTPGIRSGNGVQA
-0.471205	0.119401	0.353634	0.344078	0.189928	0.169146	-0.397184	-0.35503	-0.435365	-0.425506	-0.465888	S	2	___1	Cdk kinase minimal serine motif;Chk1 kinase substrate motif;Dbf2 kinase motifs;downstream acidic motif 14;downstream acidic motif 8;downstream basic motif 5;upstream basic motif 3	0.997137	3.9361e-08	133.32	96.55	133.32	-0.22469	190240000	Q03833	425	Transcriptional activator/repressor GIS1	GIS1	NQFLNMNQTTISRISSPLLSRMMDLSNIVEP
-0.209417	0.0744277	0.168738	0.2073	0.185503	0.241497	-0.002124	-0.0169283	0.010666	0.162683	0.370939	S	3	___1	Cdk kinase minimal serine motif;downstream acidic motif 8;downstream basic motif 10;upstream acidic motif 4;upstream basic motif 1;upstream basic motif 15;upstream basic motif 5	0.882376	4.65336e-11	128.38	120.3	105.91	0.12375	237190000	Q03833	696	Transcriptional activator/repressor GIS1	GIS1	RNNVVTLNISREASKSPISSFVNDYRSPLGV
1.28799	-1.38135	-2.34804	-2.1867	-2.02339	-2.22905	0.913728	0.821761	1.61226	2.00403	2.5	S	2	___1	downstream acidic motif 15;downstream basic motif 2;downstream basic motif 9	0.999998	5.36677e-08	87.616	71.392	87.616	0.97055	494100000	P53849	2	Zinc finger protein GIS2	GIS2	______________MSQKACYVCGKIGHLAE
1.85229	1.29436	1.01722	1.08513	1.17064	1.24553	2.04314	2.17873	2.61882	2.91708	3.24609	S	4	___1	Casein kinase motif;Cdk kinase minimal serine motif;downstream acidic motif 10;downstream acidic motif 13;downstream acidic motif 14;downstream acidic motif 2;downstream acidic motif 8;upstream basic motif 6	1	1.44078e-91	291.05	284.21	291.05	0.72341	981800000	P41818	12	Protein GLC8	GLC8	____MGGILKNPLALSPEQLAQQDPETLEEF
1.26608	0.991685	0.759931	0.923927	1.27267	1.6236	1.73903	1.93552	1.33632	0.958842	0.510493	S	3	___1	Casein kinase motif;Cdk kinase minimal serine motif;downstream acidic motif 10;downstream acidic motif 2;downstream acidic motif 9;downstream basic motif 12;downstream basic motif 13;downstream basic motif 14;downstream basic motif 4;downstream basic motif 6;downstream basic motif 7;Plk kinase motif DE;Plk kinase motif DE special 2;Plk kinase motif DEN;upstream acidic motif 1;upstream acidic moti…	1	3.12688e-137	360.37	346.03	336.6	-0.40801	882810000	P41818	184	Protein GLC8	GLC8	NKQPDFETNDENDEDSPEARHKKFEEMRKKH
7.47114	7.86337	7.97128	7.95273	7.61843	7.53021	7.02187	6.73202	6.59792	6.57355	6.55953	S	2	___1	Casein kinase motif;Casein kinase motif special 2;downstream acidic motif 2;downstream acidic motif 3;downstream acidic motif 9;downstream basic motif 10;downstream basic motif 6	1	9.71315e-20	102.06	75.787	53.554	0.029338	27419000000	P17709	2	Glucokinase-1	GLK1	______________MSFDDLHKATERAVIQA
-2.98017	-4.00386	-4.33896	-4.1799	-3.71642	-3.58189	-2.27737	-1.72298	-1.66667	-1.69803	-1.88855	S	3	___1	downstream acidic motif 10;downstream acidic motif 12;downstream acidic motif 13;downstream acidic motif 14;downstream basic motif 1;upstream acidic motif 1;upstream acidic motif 15;upstream acidic motif 7;upstream acidic motif 8;upstream basic motif 11;upstream basic motif 5	0.998388	7.6038e-05	83.106	70.94	83.106	0.081907	15397000	P18494	34	Nitrogen regulatory protein GLN3	GLN3	DVHGRSNEEPRQTGDSRSQSSGNTGENEEDI
-3.20352	-3.6372	-3.71213	-3.69927	-3.49142	-3.52297	-3.18874	-3.11559	-2.74279	-2.68583	-2.53672	S	3	___1	Cdk kinase minimal serine motif;downstream acidic motif 15;downstream acidic motif 3;downstream acidic motif 5;downstream acidic motif 7;downstream basic motif 10;downstream basic motif 14;downstream Cdk basic motif;upstream acidic motif 1;upstream acidic motif 11;upstream acidic motif 4	0.946977	1.84876e-15	124.37	119.39	124.37	0.14045	59564000	P38682	153	ADP-ribosylation factor GTPase-activating protein GLO3	GLO3	LYPSELVLNGQDSSDSPLDTDSDASRSTSKE
3.38378	2.48222	2.06383	2.18186	2.38138	2.50777	3.10299	3.02288	3.17126	3.18045	3.19895	S	2	___1	downstream acidic motif 1;downstream acidic motif 10;downstream acidic motif 11;downstream basic motif 15;downstream basic motif 6;upstream acidic motif 10;upstream basic motif 13;upstream basic motif 4;upstream basic motif 9	0.807296	2.72073e-18	183.4	155.19	169.81	0.43391	464400000	P38682	390	ADP-ribosylation factor GTPase-activating protein GLO3	GLO3	TGRIAERYGTQKAISSDQLFGRGSFDEAANR
0.305544	0.303493	0.28713	0.289068	0.286972	0.30223	0.329777	0.318035	0.549787	0.647343	0.835856	S	2	___1	Casein kinase motif;Chk1 kinase substrate motif;Dbf2 kinase motifs;downstream acidic motif 12;downstream acidic motif 2;downstream acidic motif 4;downstream acidic motif 6;downstream basic motif 11;downstream basic motif 14;upstream acidic motif 1;upstream acidic motif 12;upstream basic motif 3	0.849391	1.13408e-07	99.481	87.255	99.481	-1.2718	257850000	P37303	369	Low specificity L-threonine aldolase	GLY1	HPFDCNGPTQIYRSESTEVDVDGNAIREIKT
1.11208	1.21768	1.11817	0.940572	0.982466	1.06692	1.08061	0.968967	0.758097	0.509641	0.375889	S	3	___1	downstream acidic motif 1;downstream acidic motif 11;downstream acidic motif 13;downstream acidic motif 15;downstream acidic motif 4;downstream basic motif 7	0.991823	6.81988e-58	177.73	156.84	177.73	-0.20498	404310000	Q06201	2	Grand meiotic recombination cluster protein 2	GMC2	______________MSDTTEVPRQSSENDQD
5.44772	5.09543	4.85086	4.95746	5.06317	5.23775	5.23214	5.11089	4.67905	4.56574	4.30663	S	3	___1	Chk1 kinase substrate motif;Dbf2 kinase motifs;downstream acidic motif 5;downstream basic motif 15;downstream basic motif 2;upstream acidic motif 10;upstream acidic motif 12;upstream acidic motif 4;upstream acidic motif 8;upstream basic motif 3	0.999781	7.62157e-65	268.75	248.77	268.75	0.22302	3616300000	Q06201	25	Grand meiotic recombination cluster protein 2	GMC2	QSSENDQDNNLERTNSLKSPDVTNNIPSLFK
0.706949	1.31217	1.67583	1.79036	1.69519	1.64383	0.670031	0.613668	0.414883	0.301212	0.182887	S	3	___1	Cdk kinase minimal serine motif;downstream acidic motif 6;downstream acidic motif 9;downstream basic motif 5;downstream basic motif 7;downstream basic motif 8;upstream acidic motif 10;upstream basic motif 5;upstream basic motif 9	1	1.89249e-08	135.5	119.61	112.84	-0.097075	187970000	P10823	61	Guanine nucleotide-binding protein alpha-2 subunit	GPA2	TANQQEKQQQRQQQPSPHNVKDRKEQNGSIN
2.91946	3.44273	3.79535	3.76668	3.56235	3.35486	3.01786	3.1309	3.35517	3.50474	3.62782	T	3	___1	downstream acidic motif 5;downstream basic motif 10;downstream basic motif 6;upstream acidic motif 10;upstream basic motif 12;upstream basic motif 4;upstream basic motif 7	0.999999	1.92839e-34	221.75	181.02	178.88	1.5193	3011800000	P10823	46	Guanine nucleotide-binding protein alpha-2 subunit	GPA2	VPPKQEPQKTVRTVNTANQQEKQQQRQQQPS
3.09952	3.83486	4.10295	4.1664	3.7936	3.7385	2.94233	2.91911	2.65405	2.58348	2.36029	S	2	___1	downstream acidic motif 5;downstream basic motif 2;downstream basic motif 6;downstream basic motif 9;upstream basic motif 6;upstream basic motif 7;upstream basic motif 8	0.993534	1.25069e-09	141.02	118.87	97.452	0.028972	3078900000	Q00055	27	Glycerol-3-phosphate dehydrogenase [NAD(+)] 1	GPD1	SGHLNAGRKRSSSSVSLKAAEKPFKVTVIGS
6.19377	6.34191	6.51977	6.42604	6.28502	6.06386	5.71066	5.42681	5.22797	5.15492	5.06127	S	2	___1	Dbf2 kinase motifs;downstream acidic motif 8;downstream basic motif 12;downstream basic motif 5;downstream basic motif 9;upstream basic motif 3;upstream basic motif 4;upstream basic motif 5	0.92193	5.77456e-18	177.58	149.37	173.75	0.39804	2004900000	Q00055	24	Glycerol-3-phosphate dehydrogenase [NAD(+)] 1	GPD1	NLTSGHLNAGRKRSSSSVSLKAAEKPFKVTV
-1.52562	-1.56691	-1.63713	-1.62254	-1.92425	-2.01823	-1.79654	-1.84657	-0.792452	-0.194339	0.546347	S	3	___1	Aurora kinase motif special 2;Aurora kinase motif special 3;Aurora kinase motifs;downstream acidic motif 9;downstream basic motif 10;downstream basic motif 13;downstream basic motif 6;upstream basic motif 2;upstream basic motif 3;upstream basic motif 4	0.942414	0.000324021	85.522	58.04	80.871	-0.12276	256260000	Q00055	23	Glycerol-3-phosphate dehydrogenase [NAD(+)] 1	GPD1	LNLTSGHLNAGRKRSSSSVSLKAAEKPFKVT
0.548992	0.722981	0.82387	0.732357	0.464261	0.270561	0.0172623	-0.178564	0.0781118	0.20541	0.327358	T	3	___1	Aurora kinase motif special 2;Aurora kinase motifs;Chk1 kinase substrate motif;Dbf2 kinase motifs;downstream acidic motif 11;downstream acidic motif 6;downstream basic motif 8;upstream acidic motif 15;upstream basic motif 2;upstream basic motif 3;upstream basic motif 6	1	5.32425e-06	109.64	74.398	109.64	-0.25604	1554600000	P06738	31	Glycogen phosphorylase	GPH1	EPTSPHQIPRLTRRLTGFLPQEIKSIDTMIP
2.75222	2.25949	2.06125	2.14221	2.25571	2.30482	2.72108	2.78619	2.90677	2.97485	2.9885	S	3	___1	Aurora kinase motifs;Casein kinase motif;downstream acidic motif 2;downstream acidic motif 9;upstream acidic motif 8;upstream acidic motif 9;upstream basic motif 1;upstream basic motif 12;upstream basic motif 13;upstream basic motif 2;upstream basic motif 7	1	1.13343e-46	216.25	213.21	216.25	0.48941	656070000	P00950	116	Phosphoglycerate mutase 1	GPM1	TLKKFGEEKFNTYRRSFDVPPPPIDASSPFS
-2.92209	-2.44116	-2.23603	-2.50328	-2.80592	-3.05553	-2.85258	-2.75341	-2.65579	-2.72056	-2.76854	S	2	___1	Casein kinase motif;downstream acidic motif 1;downstream acidic motif 14;downstream acidic motif 2;downstream basic motif 11;upstream acidic motif 12;upstream basic motif 5;upstream basic motif 6	0.937541	4.52699e-11	118.24	104.08	118.24	-0.093746	25684000	Q12361	373	G protein-coupled receptor GPR1	GPR1	SSNEIPTLFRKTNTGSDENVSASGGVRLLDY
2.50295	2.76939	2.96407	2.91652	2.68116	2.47825	1.82488	1.41081	1.3918	1.45005	1.5447	S	2	___1	downstream acidic motif 1;downstream acidic motif 3;downstream basic motif 14;downstream basic motif 8;upstream acidic motif 12;upstream acidic motif 3;upstream acidic motif 6;upstream basic motif 7;upstream basic motif 8	0.959167	9.596e-76	288.39	248.02	288.39	-0.49475	1048800000	P36148	632	Glycerol-3-phosphate O-acyltransferase 2	GPT2	LATEIFSKRDGYDVSSDAESSISRMSVQSRS
-0.107225	0.676642	1.10958	1.06729	0.76406	0.5503	-0.223896	-0.357649	-0.690848	-0.692789	-0.784941	S	3	___1	downstream acidic motif 12;downstream acidic motif 4;downstream acidic motif 5;downstream basic motif 6;downstream basic motif 7;Plk kinase motif DE;Plk kinase motif DE special 2;Plk kinase motif DEN;upstream acidic motif 2;upstream acidic motif 3;upstream acidic motif 5;upstream acidic motif 6;upstream acidic motif 8;upstream basic motif 9	0.999994	3.88328e-05	70.414	61.008	68.567	0.41179	183290000	Q04410	155	GRASP65 homolog protein 1	GRH1	YISIISKESDDLDDVSLNHDERRPSSGEAHQ
-1.14989	-1.2536	-1.32293	-1.37288	-1.39645	-1.41573	-1.12813	-1.17371	-0.886512	-0.805121	-0.564366	T	2	___1	downstream acidic motif 1;upstream acidic motif 1;upstream acidic motif 14;upstream acidic motif 3;upstream acidic motif 5;upstream basic motif 15	1	3.61019e-05	73.91	58.898	73.91	-0.47213	15889000	P38088	689	Glycine--tRNA ligase 1, mitochondrial	GRS1	KDLTPFIAQAEAEAETD______________
2.05504	1.89573	1.87175	1.80607	1.90753	1.86975	1.94087	1.89496	2.26651	2.5605	2.8821	S	2	___1	downstream acidic motif 7;downstream basic motif 12	1	1.18287e-09	104.22	86.836	104.22	0.37893	448580000	P32835	2	GTP-binding nuclear protein GSP1/CNR1	GSP1	______________MSAPAANGEVPTFKLVL
1.64499	1.56928	1.5904	1.62237	1.68725	1.67671	1.67848	1.71078	1.97239	2.10288	2.28337	S	2	___1	downstream acidic motif 8;downstream basic motif 13	1	1.20176e-10	116.23	107.41	116.23	0.65833	479480000	P32836	2	GTP-binding nuclear protein GSP2/CNR2	GSP2	______________MSAPAQNNAEVPTFKLV
0.465176	0.824517	1.05594	0.997221	0.747473	0.541484	0.297803	0.245064	0.381182	0.43445	0.498196	S	3	___1	Cdk kinase minimal serine motif;downstream acidic motif 3;downstream basic motif 2;downstream basic motif 5;downstream Cdk basic motif;MAP kinase motif;upstream basic motif 10;upstream basic motif 12;upstream basic motif 13;upstream basic motif 7	1	1.02219e-12	147.07	129.63	73.918	0.80636	4956600000	P27472	655	Glycogen [starch] synthase isoform 2	GSY2	GGKKLKVARPLSVPGSPRDLRSNSTVYMTPG
-1.39541	-1.74968	-1.94176	-1.91952	-1.83082	-1.76039	-1.6105	-1.71866	-1.56742	-1.50643	-1.3997	T	3	___1	Cdk kinase minimal threonine motif;downstream basic motif 5;downstream basic motif 6;downstream basic motif 7;upstream basic motif 11	0.803621	3.36467e-08	93.776	80.114	93.776	0.64925	64547000	P40956	249	Protein GTS1	GTS1	SSSSRNSVSAAATTSTPPLPRRRATTSGPQP
-0.632618	-0.643986	-0.8969	-1.27876	-1.17526	-1.06721	-0.480749	-0.392914	-0.482568	-0.478084	-0.532569	S	2	___1	Dbf2 kinase motifs;downstream acidic motif 12;downstream acidic motif 7;downstream acidic motif 9;downstream basic motif 11;downstream basic motif 4;downstream basic motif 8;upstream basic motif 3;upstream basic motif 5	0.997234	7.34487e-06	109.11	43.864	87.639	0.30304	34582000	P40956	7	Protein GTS1	GTS1	_________MRFRSSSHSLKHVDRELKELIN
2.91092	3.55537	3.90966	3.80259	3.47968	3.23263	2.62615	2.49971	2.1175	1.90886	1.5975	T	2	___1	Chk1 kinase substrate motif;Dbf2 kinase motifs;downstream acidic motif 11;downstream acidic motif 5;downstream basic motif 13;downstream basic motif 4;Ime2 kinase motif;upstream basic motif 11;upstream basic motif 13;upstream basic motif 3;upstream basic motif 4	0.997133	5.27359e-06	114.45	101.88	112.3	-0.0049659	2159300000	P32190	97	Glycerol kinase	GUT1	ASKGKIGVSGLRRPSTAPARETPNAGDIKTS
-1.12406	-0.930319	-0.842187	-0.948585	-1.23392	-1.42105	-1.35242	-1.39801	-1.18429	-1.0185	-0.897322	S	2	___1	Cdk kinase full serine motif;Cdk kinase minimal serine motif;downstream acidic motif 15;downstream basic motif 3;upstream basic motif 13;upstream basic motif 6;upstream basic motif 7	0.964752	0.013461	43.549	27.887	43.549	-0.49656	38128000	Q08484	91	GTPase-activating protein GYP1	GYP1	MAKQQASTRRTSNSYSPLRYVNPTLSTASNE
2.1664	1.61321	1.32408	1.38544	1.59963	1.74994	2.39936	2.58262	2.94331	3.10472	3.29899	S	3	___1	Aurora kinase motif special 2;Aurora kinase motifs;Cdk kinase minimal serine motif;downstream acidic motif 15;downstream acidic motif 9;downstream basic motif 6;upstream acidic motif 9;upstream basic motif 2;upstream basic motif 3	1	1.1472e-12	162.49	142.2	162.49	0.21029	663840000	Q12753	271	Transcriptional activator HAA1	HAA1	NNSVGLDLLGHSKRISPISNSRVGEVSVPLE
1.46414	1.1676	0.995559	0.995242	1.27107	1.4326	1.62487	1.63087	1.23704	1.10277	0.913081	S	2	___1	Aurora kinase motifs;Cdk kinase minimal serine motif;downstream basic motif 13;downstream basic motif 6;downstream basic motif 7;downstream basic motif 9;upstream acidic motif 14;upstream acidic motif 15;upstream basic motif 1;upstream basic motif 11;upstream basic motif 2;upstream basic motif 5;upstream basic motif 6	0.998025	0.000664531	74.941	47.939	66.799	-0.49317	82953000	Q12753	111	Transcriptional activator HAA1	HAA1	DEVCKYHAQKRHLRKSPSSSQKKGRSISRSQ
-3.93218	-4.90407	-5.3584	-5.36585	-5.3273	-5.34337	-3.58661	-3.70786	-2.83201	-2.24633	-1.22153	S	3	___1	downstream acidic motif 10;downstream basic motif 1;downstream basic motif 13;upstream basic motif 1;upstream basic motif 12;upstream basic motif 7	0.946986	0.00237068	63.426	52.903	63.426	0.25622	2572300	Q12753	437	Transcriptional activator HAA1	HAA1	NYSKNPQLRHQLTSRSRSFIHHPANEYLKNT
-2.1429	-2.14046	-2.13575	-2.17707	-2.1504	-2.16122	-1.97887	-1.92755	-1.88533	-1.81439	-1.7271	S	3	___1	downstream acidic motif 10;downstream acidic motif 12;downstream acidic motif 3;downstream acidic motif 6;downstream acidic motif 8;downstream basic motif 13;downstream basic motif 7;downstream basic motif 9;upstream acidic motif 13;upstream acidic motif 7;upstream basic motif 10	0.842776	0.00241794	56.215	42.229	56.215	-0.52226	35808000	Q12753	473	Transcriptional activator HAA1	HAA1	SNDIGKGVEVLSLTPSFMDIPEKERETERSP
0.53949	0.423424	0.386982	0.300982	0.161896	0.0277625	0.191731	0.0316098	0.206998	0.29809	0.417573	S	3	___1	Aurora kinase full motif;Aurora kinase motif special 2;Aurora kinase motif special 3;Aurora kinase motifs;Chk1 kinase substrate motif;Dbf2 kinase motifs;downstream basic motif 11;downstream basic motif 13;downstream basic motif 14;downstream basic motif 4;downstream basic motif 9;upstream acidic motif 10;upstream acidic motif 12;upstream acidic motif 8;upstream acidic motif 9;upstream basic motif…	1	3.14285e-05	95.775	68.446	85.807	0.21339	73714000	P38970	217	Serine/threonine-protein kinase HAL5	HAL5	AMLDYDEESKLRRRNSLGVRNHSNRTRSRKN
-1.25766	-1.59232	-1.66937	-1.76947	-1.67969	-1.77512	-1.42331	-1.46956	-1.36195	-1.34399	-1.31778	S	3	___1	Aurora kinase motif special 2;Aurora kinase motifs;Dbf2 kinase motifs;downstream basic motif 10;downstream basic motif 5;upstream basic motif 12;upstream basic motif 2;upstream basic motif 3;upstream basic motif 5;upstream basic motif 7	0.988535	0.00647837	52.693	34.253	52.693	-0.061315	22621000	P38970	233	Serine/threonine-protein kinase HAL5	HAL5	LGVRNHSNRTRSRKNSLSTPRSPPMKNGNGG
-0.135395	-2.28547	-3.12431	-2.89439	-1.74868	-1.29707	-0.328837	-0.620015	-0.56263	-0.506427	-0.255175	S	2	___1	Aurora kinase motifs;downstream acidic motif 6;downstream acidic motif 9;downstream basic motif 3;upstream acidic motif 10;upstream acidic motif 11;upstream acidic motif 12;upstream basic motif 2;upstream basic motif 4	1	0.0127724	43.651	27.453	43.651	0.22429	14955000	P06774	75	Transcriptional activator HAP2	HAP2	VTNEEDLFLFNRLRASQNRVMDSLEPQQQSQ
-2.82778	-3.17993	-3.4109	-3.31425	-2.96702	-2.69018	-2.52126	-2.34741	-2.25091	-2.20675	-2.15702	T	2	___1	Cdk kinase full threonine motif;Cdk kinase minimal threonine motif;downstream acidic motif 11;downstream acidic motif 8;downstream basic motif 13;downstream basic motif 14;downstream basic motif 3;upstream acidic motif 9;upstream basic motif 12;upstream basic motif 13;upstream basic motif 4;upstream basic motif 6	0.819268	0.0135402	46.129	46.129	46.129	0.31941	3569200	Q07653	714	Protein HBT1	HBT1	GNKKLSDLSKNKSGPTPTRSNFIDQIEPRRA
3.19193	1.95144	1.65472	2.04632	2.74768	2.97063	3.42717	3.70659	4.1625	4.38024	4.55527	S	2	___1	Cdk kinase minimal serine motif;downstream acidic motif 11;downstream acidic motif 15;downstream basic motif 14;downstream basic motif 2;downstream basic motif 7;MAP kinase motif;upstream acidic motif 15;upstream acidic motif 3;upstream acidic motif 4;upstream acidic motif 5;upstream basic motif 11;upstream basic motif 7	1	1.93701e-13	154.39	133.16	69.864	0.45039	352880000	Q07653	671	Protein HBT1	HBT1	DTLSKSVQKQDEDPLSPRQTTNRAGMETARD
-1.23079	-1.68211	-2.18872	-2.33329	-2.08213	-1.74789	-0.82932	-0.477345	-0.349833	-0.140775	-0.123731	S	3	___1	Cdk kinase minimal serine motif;downstream acidic motif 6;downstream basic motif 9;upstream basic motif 3	0.903553	1.77924e-18	167.29	148.46	167.29	0.21706	57765000	Q07653	218	Protein HBT1	HBT1	SPVTHTHGHASVKTTSPTNTHEHSKANTGPS
1.99478	1.62778	1.36472	1.28287	1.27767	1.31369	2.03574	2.08042	2.30578	2.52779	2.72727	S	3	___1	downstream acidic motif 1;downstream acidic motif 3;downstream basic motif 10;downstream basic motif 2;upstream acidic motif 15;upstream acidic motif 3;upstream basic motif 9	0.999973	6.99269e-42	227.66	218.4	227.66	-0.14858	561820000	Q07653	303	Protein HBT1	HBT1	DNSSATKGYSNTDSNSDRDVIPGSFRGMTGT
2.74797	2.63586	2.43137	2.33513	2.58192	2.80564	2.66069	2.64478	2.70774	2.89692	2.99526	S	4	___1	Aurora kinase motif special 2;Aurora kinase motifs;Dbf2 kinase motifs;downstream acidic motif 14;downstream acidic motif 8;downstream basic motif 13;downstream basic motif 5;upstream acidic motif 11;upstream acidic motif 7;upstream basic motif 1;upstream basic motif 2;upstream basic motif 3	0.998592	4.11286e-11	129.15	101.43	88.56	0.064205	730820000	Q07653	41	Protein HBT1	HBT1	PGSYDSNSDSAQRKKSFSTTKPTEYNLPKEQ
2.21874	1.82897	1.67561	1.74661	1.97894	2.08908	2.10359	2.10869	1.94082	1.79077	1.56914	S	2	___1	Aurora kinase motifs;downstream acidic motif 11;downstream basic motif 9;upstream acidic motif 14;upstream acidic motif 15;upstream basic motif 1;upstream basic motif 10;upstream basic motif 2;upstream basic motif 4	0.994136	0.000184139	88.24	62.302	88.24	-0.11828	128470000	Q07653	1034	Protein HBT1	HBT1	EEQAGKQSFMGRVRKSISGGTFGFRSEI___
5.20213	4.90855	4.65393	4.75333	4.9392	5.18966	5.59285	5.76273	5.30497	4.80474	4.35123	S	2	___1	Casein kinase motif;downstream acidic motif 12;downstream acidic motif 13;downstream acidic motif 2;downstream acidic motif 7;downstream acidic motif 9;downstream basic motif 14;downstream basic motif 3;Plk kinase motif DE;Plk kinase motif DEN;upstream acidic motif 12;upstream acidic motif 2;upstream basic motif 13;upstream basic motif 14;upstream basic motif 3;upstream basic motif 5;upstream bas…	0.998805	5.78736e-67	284.71	233.75	95.822	-0.054645	3878500000	Q05775	65	Eukaryotic translation initiation factor 3 subunit J	HCR1	PKKEQPKKVKKGKESSADRALLDIDTLDEKT
-1.36068	-1.65678	-1.72424	-1.65376	-1.5128	-1.48767	-1.17709	-1.04869	-0.977617	-1.02937	-1.05632	S	3	___1	Aurora kinase motifs;Cdk kinase minimal serine motif;downstream acidic motif 11;downstream acidic motif 15;downstream basic motif 14;upstream basic motif 1;upstream basic motif 13;upstream basic motif 14;upstream basic motif 2	0.999971	5.14844e-06	89.663	68.806	89.663	0.080746	54216000	Q05775	168	Eukaryotic translation initiation factor 3 subunit J	HCR1	LRKALTAAITPMNKKSPLNYSSSLAIDLIRD
2.22044	0.918705	0.482091	0.676591	1.12281	1.22892	2.30341	2.40848	2.49397	2.33593	2.23606	S	3	___1	Aurora kinase motifs;downstream acidic motif 10;downstream acidic motif 13;downstream acidic motif 14;downstream acidic motif 3;downstream acidic motif 8;downstream basic motif 15;downstream basic motif 4;upstream acidic motif 1;upstream acidic motif 11;upstream basic motif 12;upstream basic motif 13;upstream basic motif 15;upstream basic motif 2;upstream basic motif 4;upstream basic motif 5;upst…	0.985812	1.9751e-14	134.34	115.45	60.628	0.10224	1087600000	Q05775	64	Eukaryotic translation initiation factor 3 subunit J	HCR1	KPKKEQPKKVKKGKESSADRALLDIDTLDEK
1.98257	1.86996	1.82895	1.89403	1.97088	2.02653	1.98702	1.95819	1.62871	1.41842	1.17959	S	2	___1	Cdk kinase minimal serine motif;downstream acidic motif 10;downstream acidic motif 15;downstream basic motif 12;downstream basic motif 8;MAP kinase motif;upstream acidic motif 3;upstream basic motif 15;upstream basic motif 7;upstream basic motif 8	0.997534	1.4229e-91	312.9	299.78	298.75	0.18236	321890000	P38199	252	Heterogeneous nuclear rnp K-like protein 2	HEK2	RSYFPHLKKSSGEPTSPSTSSNTRIELKIPE
0.928661	1.06449	1.23652	1.45691	1.66626	1.77701	0.927505	0.855941	0.540017	0.389611	0.227432	S	4	___1	downstream acidic motif 10;downstream acidic motif 13;downstream acidic motif 3;downstream acidic motif 4;downstream acidic motif 6;downstream acidic motif 7;downstream basic motif 15;downstream basic motif 5;upstream acidic motif 12;upstream acidic motif 14;upstream acidic motif 3;upstream acidic motif 6;upstream basic motif 5	0.979205	2.44346e-47	223.76	206.48	223.76	-0.3977	334570000	P38199	362	Heterogeneous nuclear rnp K-like protein 2	HEK2	AEGDATVVTERSDSASFLEEKEEPQENHDNK
-2.39021	-2.43915	-2.36837	-1.8908	-1.42621	-1.05038	-1.82212	-1.70921	-2.07329	-2.16907	-2.22785	S	3	___1	Aurora kinase motifs;downstream acidic motif 3;downstream basic motif 14;upstream acidic motif 10;upstream basic motif 1;upstream basic motif 14;upstream basic motif 2;upstream basic motif 9	0.942593	3.04361e-05	76.614	66.275	71.042	-3.1958	23915000	P38199	246	Heterogeneous nuclear rnp K-like protein 2	HEK2	VRFSTERSYFPHLKKSSGEPTSPSTSSNTRI
-2.22074	-2.24493	-2.31408	-2.19423	-2.12833	-1.9784	-2.27592	-2.22501	-2.05455	-1.91935	-1.84503	S	2	___1	downstream acidic motif 13;downstream acidic motif 5;downstream acidic motif 6;downstream basic motif 10;downstream basic motif 14;downstream basic motif 8;upstream acidic motif 3;upstream basic motif 1;upstream basic motif 5	0.974066	0.00100646	70.942	36.249	59.265	-0.29288	14276000	Q05580	360	E3 ubiquitin-protein ligase HEL2	HEL2	SSLPGSSSGSRTDVRSASSPEESRLRLAERA
-0.139669	-0.0864059	-0.0326144	-0.129858	-0.24417	-0.377108	-0.198881	-0.175431	0.109639	0.160306	0.275118	S	2	___1	Dbf2 kinase motifs;downstream acidic motif 7;downstream basic motif 10;downstream basic motif 11;downstream basic motif 8;upstream acidic motif 13;upstream basic motif 3;upstream basic motif 5;upstream basic motif 7;upstream basic motif 8	0.935184	2.24059e-12	149.83	124.44	93.091	0.43941	129910000	Q12276	157	HMG2-induced ER-remodeling protein 1	HER1	LAEPIVSKKGRSRSSSISTSLNERSKKSLFG
7.85345	6.88078	6.52524	6.5692	7.21879	7.43477	8.03471	7.94548	7.92473	8.01812	8.23432	S	2	___1	Cdk kinase minimal serine motif;downstream basic motif 2;downstream basic motif 4;Plk kinase motif DE;Plk kinase motif DEN;upstream acidic motif 2;upstream acidic motif 4;upstream acidic motif 8;upstream basic motif 11;upstream basic motif 12;upstream basic motif 13;upstream basic motif 3;upstream basic motif 5;upstream basic motif 6	1	0.000225724	85.676	35.635	82.287	0.26202	10614000000	P53551	130	Histone H1	HHO1	LAKKKSPEVKKEKEVSPKPKQAATSVSATAS
3.7758	2.86667	2.50344	2.57837	2.98846	3.13964	4.02118	4.10139	4.26405	4.39288	4.58111	S	2	___1	Cdk kinase minimal serine motif;downstream acidic motif 8;downstream basic motif 12;downstream basic motif 7;upstream basic motif 11;upstream basic motif 12;upstream basic motif 13;upstream basic motif 3;upstream basic motif 4	0.996601	1.42613e-34	224.58	182.37	224.58	0.91163	5599200000	P53551	174	Histone H1	HHO1	VVKKKSPTVTAKKASSPSSLTYKEMILKSMP
-0.297628	-1.77783	-2.07072	-1.71878	-0.814523	-0.633635	0.0996513	0.290725	0.385802	0.354941	0.394614	S	3	___1	Aurora kinase motif special 2;Aurora kinase motifs;Casein kinase motif;Cdk kinase minimal serine motif;Cdk special 4;Chk1 kinase substrate motif;downstream acidic motif 2;downstream acidic motif 6;downstream acidic motif 8;downstream basic motif 12;downstream basic motif 14;downstream basic motif 4;downstream basic motif 5;downstream basic motif 7;upstream basic motif 1;upstream basic motif 13;up…	1	0.00280047	63.283	37.897	63.283	0.096024	78884000	P53551	120	Histone H1	HHO1	QPKGPAGAVKLAKKKSPEVKKEKEVSPKPKQ
0.775501	0.100752	-0.309013	-0.330179	-0.197437	-0.069259	1.4688	1.76805	1.64487	1.71356	1.73371	S	3	___1	Aurora kinase motifs;downstream basic motif 13;downstream basic motif 4;downstream basic motif 7;downstream basic motif 8;upstream basic motif 1;upstream basic motif 2;upstream basic motif 6;upstream basic motif 8	0.854608	0.00574515	51.436	37.299	46.406	0.78933	56781000	P61830	11	Histone H3	HHT1	_____MARTKQTARKSTGGKAPRKQLASKAA
-0.245224	-0.875363	-1.24468	-1.23317	-1.127	-1.0139	0.452136	0.722295	0.602312	0.683283	0.742299	T	2	___1	Aurora kinase motif special 2;Aurora kinase motifs;Dbf2 kinase motifs;downstream basic motif 12;downstream basic motif 15;downstream basic motif 3;downstream basic motif 6;downstream basic motif 7;upstream basic motif 2;upstream basic motif 3;upstream basic motif 7;upstream basic motif 9	0.945065	0.00112508	70.439	46.484	70.439	0.68383	51663000	P61830	12	Histone H3	HHT1	____MARTKQTARKSTGGKAPRKQLASKAAR
-0.250097	-1.65296	-1.8154	-1.35066	-0.348096	-0.15344	0.007374	0.256158	0.469207	0.548285	0.5743	S	3	___1	Plk kinase motif DEN;Plk kinase motif N;upstream acidic motif 5;upstream acidic motif 9;upstream basic motif 10;upstream basic motif 11;upstream basic motif 12;upstream basic motif 13;upstream basic motif 14;upstream basic motif 15;upstream basic motif 4;upstream basic motif 6;upstream basic motif 7;upstream basic motif 8	0.935094	0.00923745	44.639	30.22	44.639	0.39305	87157000	Q03973	245	High mobility group protein 1	HMO1	KKKKKKDKKKDKSNSSI______________
-3.57811	-3.76179	-3.66666	-3.72566	-3.75795	-3.99057	-3.50869	-3.45479	-3.17483	-3.06967	-2.8963	S	4	___1	Cdk kinase minimal serine motif;downstream acidic motif 7;downstream acidic motif 9;upstream acidic motif 13;upstream acidic motif 3;upstream basic motif 7;upstream basic motif 8	0.818436	7.89481e-23	141.9	132.33	141.9	-0.14485	30262000	P20050	531	Meiosis-specific protein HOP1	HOP1	LQDITNLRKVYSEALSPSSTLQELDLNSSLP
-0.710556	-1.04175	-1.15085	-1.07809	-1.03053	-1.02686	-0.900203	-1.03847	-0.911605	-0.846721	-0.707406	S	3	___1	Casein kinase motif;Chk1 kinase substrate motif;Dbf2 kinase motifs;downstream acidic motif 1;downstream acidic motif 2;downstream acidic motif 8;downstream basic motif 11;downstream basic motif 12;downstream basic motif 14;downstream basic motif 7;upstream acidic motif 12;upstream acidic motif 14;upstream acidic motif 15;upstream acidic motif 7;upstream acidic motif 8;upstream basic motif 3;upstr…	0.999871	1.7397e-05	103.34	85.906	103.34	-0.43613	222200000	P53187	170	Homologous-pairing protein 2	HOP2	DDWDPANDEIVKRIMSEDTLLQKEITKRSKI
-1.15781	-1.33553	-1.0346	-0.798516	-0.324115	-0.35867	-1.13761	-1.09298	-1.1744	-1.26619	-1.38733	S	3	___1	Casein kinase motif;downstream acidic motif 12;downstream acidic motif 2;downstream acidic motif 5;downstream acidic motif 8;downstream basic motif 10;downstream basic motif 14;downstream basic motif 3;downstream basic motif 7;upstream acidic motif 10;upstream acidic motif 5;upstream acidic motif 8;upstream basic motif 1;upstream basic motif 3;upstream basic motif 9	0.956811	0.000379827	80.17	68.111	80.014	0.0069324	28141000	Q02959	545	Histone deacetylase HOS3	HOS3	SNASPEKELHENKPRSTEKQEQREIRSDTKV
-0.267731	-0.13283	0.00771533	0.223057	0.391729	0.510641	0.00586447	0.336585	0.538415	0.666749	0.637907	T	3	___1	Dbf2 kinase motifs;downstream acidic motif 10;downstream basic motif 6;Ime2 kinase motif;upstream basic motif 11;upstream basic motif 3	0.832961	9.06185e-14	124.63	98.158	124.63	0.025115	270180000	Q03213	227	High-osmolarity-induced transcription protein 1	HOT1	NILLKLVAQPSARPSTNNAQNKLAIELLNSI
4.1324	3.53154	3.23833	3.43221	3.76602	4.02266	4.37798	4.44784	4.05038	3.66232	3.32248	S	4	___1	Cdk kinase full serine motif;Cdk kinase minimal serine motif;downstream basic motif 14;downstream basic motif 2;downstream basic motif 3;downstream basic motif special 2;upstream acidic motif 5;upstream basic motif 1;upstream basic motif 14;upstream basic motif 6;upstream basic motif 7	0.98666	0.000155939	89.231	62.449	89.231	-0.14648	604080000	Q01448	424	Histone promoter control protein 2	HPC2	AKNSTSNVRKEPTAKSPKRLVAAPTVSPPKI
-1.72138	-1.34768	-1.27325	-1.18567	-1.13341	-0.951063	-1.15401	-0.897182	-1.19845	-1.48936	-1.75859	S	3	___1	Cdk kinase full serine motif;Cdk kinase minimal serine motif;downstream acidic motif 14;downstream acidic motif 9;downstream basic motif 11;downstream basic motif 13;downstream basic motif 3;upstream basic motif 12;upstream basic motif 8;upstream basic motif 9	0.998117	1.38523e-08	127.36	105.48	127.36	-0.36228	67067000	Q01448	435	Histone promoter control protein 2	HPC2	PTAKSPKRLVAAPTVSPPKILQTAETKAKEP
-0.216562	-1.56711	-1.94634	-1.64803	-1.17803	-1.08993	0.0325973	0.316463	0.42011	0.353032	0.212031	S	3	___1	Casein kinase motif;downstream acidic motif 12;downstream acidic motif 2;downstream acidic motif 5;downstream acidic motif 6;downstream basic motif 1;downstream basic motif 11;downstream basic motif 3;downstream basic motif 7;downstream basic motif 8;downstream basic motif 9;upstream acidic motif 10;upstream acidic motif 12;upstream acidic motif 15;upstream acidic motif 4;upstream basic motif 1;u…	1	1.08198e-05	109.16	93.216	109.16	0.30563	109250000	P38922	87	Protein HRB1	HRB1	DYRERERFNNRDNPRSRDRYDDRRRGRDVTG
-0.141096	-0.314112	-0.468798	-0.616065	-0.521724	-0.480008	-0.247088	-0.471378	-0.702914	-0.741847	-0.705788	S	3	___1	Aurora kinase motif special 2;Aurora kinase motif special 3;Aurora kinase motifs;Casein kinase motif;Chk1 kinase substrate motif;Dbf2 kinase motifs;downstream acidic motif 1;downstream acidic motif 2;downstream acidic motif 6;downstream acidic motif 8;downstream basic motif 13;downstream basic motif 14;downstream basic motif 7;upstream basic motif 10;upstream basic motif 12;upstream basic motif 1…	0.999999	4.93608e-08	128.68	95.272	128.68	-0.1212	165830000	P38922	27	Protein HRB1	HRB1	NRSRSRSRSPVRRRMSDDHGYERDNHLSRRS
0.797199	0.765741	0.656669	0.770702	1.05521	1.34782	0.890329	0.880388	0.534434	0.340029	0.126355	S	2	___1	downstream acidic motif 11;downstream basic motif 1;downstream basic motif 5;upstream acidic motif 4;upstream basic motif 6;upstream basic motif 9	0.809344	0.00432464	63.227	45.785	54.436	-0.35337	174610000	P38922	195	Protein HRB1	HRB1	FFSQIGKVVRADIITSRGHHRGMGTVEFTNS
0.238085	0.684879	0.909157	0.841304	0.782614	0.718461	0.232096	0.120732	-0.207453	-0.334561	-0.45384	S	2	___1	Aurora kinase motif special 2;Aurora kinase motifs;Casein kinase motif;Chk1 kinase substrate motif;Dbf2 kinase motifs;downstream acidic motif 11;downstream acidic motif 2;downstream acidic motif 7;downstream basic motif 14;downstream basic motif 5;downstream basic motif 8;upstream basic motif 11;upstream basic motif 14;upstream basic motif 2;upstream basic motif 3	0.992664	0.000219086	87.713	73.984	50.385	0.08041	93020000	Q08732	47	Serine/threonine-protein kinase HRK1	HRK1	IRSSKSFLNFIGRKQSNDSLRSEKSTDSMKS
1.7892	2.63265	2.96718	2.88839	2.64013	2.5638	1.83061	1.82259	1.36727	1.07265	0.72641	S	2	___1	downstream acidic motif 12;downstream basic motif 15;downstream basic motif 7;downstream basic motif 8;upstream acidic motif 15;upstream basic motif 1;upstream basic motif 4	1	2.59882e-08	136.02	115.5	124.67	-0.092882	333590000	Q08732	37	Serine/threonine-protein kinase HRK1	HRK1	ENSSNNPPQLIRSSKSFLNFIGRKQSNDSLR
1.63281	2.01328	2.20017	2.1633	1.92902	1.7968	1.48955	1.40311	1.2654	1.1949	1.10562	S	3	___1	downstream acidic motif 3;downstream basic motif 14;downstream basic motif 15;downstream basic motif 5;downstream basic motif 6;downstream basic motif 9;upstream acidic motif 12;upstream basic motif 4	0.988939	3.93649e-05	98	66.814	98	2.4949	171730000	Q08732	122	Serine/threonine-protein kinase HRK1	HRK1	GLHDYTSPASPKQTHSMAELKRFFRPSVNKK
1.36034	1.86755	1.85948	1.78465	1.69724	1.8778	1.7292	1.87378	1.29611	0.833207	0.35278	S	4	___1	Casein kinase motif;Casein kinase motif special 2;downstream acidic motif 11;downstream acidic motif 2;downstream acidic motif 3;downstream acidic motif 7;downstream basic motif 5;downstream basic motif 8;downstream basic motif 9;Plk kinase motif DE;Plk kinase motif DEN;upstream acidic motif 2;upstream acidic motif 4;upstream acidic motif 9;upstream basic motif 11;upstream basic motif 3	0.999725	3.48224e-19	147.41	113.5	147.41	-0.10642	382880000	Q99383	87	Nuclear polyadenylated RNA-binding protein 4	HRP1	TSSSKQDGTANDKEGSNEDTKNEKKQESATS
0.369387	0.507199	0.510434	0.377175	0.383045	0.385021	0.354055	0.298744	-0.0907242	-0.23889	-0.460062	S	3	___1	Casein kinase motif;Casein kinase motif special 2;Casein kinase motif special 3;downstream acidic motif 1;downstream acidic motif 15;downstream acidic motif 2;downstream acidic motif 3;downstream acidic motif 4;downstream basic motif 10;downstream basic motif 7;Plk kinase motif DE;Plk kinase motif DEN;upstream acidic motif 11;upstream acidic motif 2;upstream basic motif 10	1	2.8792e-14	136.01	125.23	136.01	0.14482	258790000	P38753	162	Class E vacuolar protein-sorting machinery protein HSE1	HSE1	PNVPEKHNMSTQADNSDDEELQKALKMSLFE
-0.848825	-0.632679	-0.545485	-0.538675	-0.728535	-0.799182	-0.637986	-0.486998	-0.17096	-0.0473871	0.12685	T	3	___1	downstream acidic motif 13;downstream acidic motif 5;downstream basic motif 9;upstream acidic motif 1;upstream acidic motif 14;upstream acidic motif 6;upstream basic motif 12;upstream basic motif 4;upstream basic motif 8	0.791956	6.45261e-09	94.837	73.831	94.837	-0.47579	136110000	P31539	160	Heat shock protein 104	HSP104	LELRGNTRIDSRGADTNTPLEYLSKYAIDMT
2.36157	1.91855	1.66853	1.8733	2.40019	2.79453	2.58692	2.59325	1.89788	1.31957	0.789072	S	3	___1	downstream acidic motif 3;downstream acidic motif 7;downstream basic motif 13;downstream basic motif 15;downstream basic motif 6;upstream acidic motif 1;upstream acidic motif 12;upstream acidic motif 15;upstream acidic motif 5;upstream acidic motif 8;upstream basic motif 11;upstream basic motif 9	1	6.05203e-32	191.9	179.82	151.3	-0.039535	668410000	P22943	73	12 kDa heat shock protein	HSP12	DSAEKGKDNAEGQGESLADQARDYMGAAKSK
2.80543	3.55667	3.58476	3.22364	2.452	2.23315	2.29676	1.89453	1.61354	1.28363	1.12608	S	2	___1	downstream acidic motif 11;downstream acidic motif 14;downstream acidic motif 3;downstream acidic motif 7;downstream basic motif 12;downstream basic motif 15;downstream basic motif 6;upstream acidic motif 13;upstream acidic motif 4;upstream acidic motif 9;upstream basic motif 1;upstream basic motif 12;upstream basic motif 6	0.999983	3.47597e-14	132.48	115.95	103.26	-0.024541	2839800000	P22943	24	12 kDa heat shock protein	HSP12	FGEKASEALKPDSQKSYAEQGKEYITDKADK
5.1102	4.10148	3.6765	3.9302	4.29756	4.52871	5.35586	5.51032	5.37565	5.32101	5.19472	S	3	___1	Casein kinase motif;downstream acidic motif 13;downstream acidic motif 2;downstream acidic motif 6;downstream acidic motif 9;downstream basic motif 3;downstream basic motif 5;upstream acidic motif 1;upstream acidic motif 11;upstream acidic motif 12;upstream basic motif 9	1	7.99323e-53	226.97	212.7	106.17	-0.10859	6654700000	P22943	59	12 kDa heat shock protein	HSP12	VQPEDNKGVFQGVHDSAEKGKDNAEGQGESL
1.69768	0.828766	0.435675	0.363655	0.48829	0.473231	1.76473	2.0333	2.72182	3.03938	3.30737	S	2	___1	downstream acidic motif 1;downstream acidic motif 13;downstream acidic motif 9;downstream basic motif 10;downstream basic motif 4;downstream basic motif 5	1	6.28422e-05	62.303	44.977	49.35	1.5462	6556400000	P22943	2	12 kDa heat shock protein	HSP12	______________MSDAGRKGFGEKASEAL
6.22058	6.47162	6.43696	6.48737	6.63106	6.88829	6.85735	7.22699	6.96716	6.77352	6.49552	S	4	___1	downstream acidic motif 10;downstream acidic motif 14;downstream acidic motif 6;downstream basic motif 15;downstream basic motif 2;downstream basic motif 9;upstream acidic motif 1;upstream acidic motif 10;upstream acidic motif 6;upstream basic motif 14;upstream basic motif 15;upstream basic motif 3;upstream basic motif 9	1	1.76874e-32	204.65	182.09	145.81	-0.24983	13067000000	P22943	21	12 kDa heat shock protein	HSP12	RKGFGEKASEALKPDSQKSYAEQGKEYITDK
-1.41341	-2.27313	-2.62901	-2.51774	-2.08987	-1.89427	-1.5596	-1.66742	-1.62282	-1.59628	-1.52597	T	3	___1	Cdk kinase full threonine motif;Cdk kinase minimal threonine motif;downstream acidic motif 4;downstream acidic motif 9;downstream basic motif 12;downstream basic motif 3;downstream basic motif 8;upstream acidic motif 15;upstream basic motif 11;upstream basic motif 5;upstream basic motif 6	1	0.00566312	49.993	32.915	44.564	-0.22518	50367000	P15992	42	Heat shock protein 26	HSP26	EGGLRGYAPRRQLANTPAKDSTGKEVARPNN
-0.212582	-0.270189	-0.248194	-0.208953	-0.287816	-0.358427	-0.311959	-0.392852	-0.211107	-0.008726	0.214541	T	3	___1	Plk kinase motif DE;Plk kinase motif DEN;upstream acidic motif 1;upstream acidic motif 10;upstream acidic motif 12;upstream acidic motif 2;upstream acidic motif 6;upstream acidic motif 8	1	3.96822e-06	87.117	82.896	86.96	-0.50188	231130000	P25619	331	30 kDa heat shock protein	HSP30	AIHEPEPEAEQAVEDTA______________
3.57997	4.63933	5.16921	4.99246	4.61683	4.34045	3.47761	3.36501	2.74492	2.37867	1.94692	S	2	___1	Cdk kinase minimal serine motif;downstream acidic motif 11;downstream acidic motif 13;downstream acidic motif 15;downstream acidic motif 6;downstream basic motif 2;MAP kinase motif;upstream acidic motif 1;upstream acidic motif 12;upstream acidic motif 13;upstream acidic motif 15;upstream acidic motif 5;upstream acidic motif 8;upstream basic motif 6	1	6.62326e-12	145.25	131.13	145.25	-0.34339	1244000000	P25619	308	30 kDa heat shock protein	HSP30	DVEDAAPETKEAVPESPRASGETAIHEPEPE
2.96303	2.94435	2.92827	2.96864	3.22057	3.37347	2.43491	1.73485	0.745198	0.1711	-0.174785	S	3	___1	downstream acidic motif 1;downstream acidic motif 13;downstream acidic motif 5;downstream acidic motif 6;downstream acidic motif 9;downstream basic motif 12;downstream basic motif 14;downstream basic motif 4;Plk kinase motif DE;Plk kinase motif DEN;upstream acidic motif 11;upstream acidic motif 13;upstream acidic motif 15;upstream acidic motif 2;upstream acidic motif 5;upstream acidic motif 7;ups…	1	8.21826e-21	166.27	139.79	154.11	-0.1217	456730000	Q12329	182	Heat shock protein 42	HSP42	EQEGEKGEEKDKKDKSEAPKEEAGETNKEKP
1.76105	1.02093	0.607558	0.760054	1.12583	1.42827	1.96624	2.15625	2.00748	1.96886	1.78776	S	4	___1	Aurora kinase motif special 2;Aurora kinase motifs;downstream acidic motif 14;downstream acidic motif 4;downstream basic motif 10;downstream basic motif 12;downstream basic motif 13;downstream basic motif 6;downstream basic motif 7;downstream basic motif 8;upstream acidic motif 9;upstream basic motif 13;upstream basic motif 2;upstream basic motif 3;upstream basic motif 7;upstream basic motif 8	0.98158	3.63601e-05	92.925	72.819	92.925	-0.31225	103070000	P02293	25	Histone H2B.1	HTB1	ASKAPAEKKPAAKKTSTSTDGKKRSKARKET
2.09241	1.30832	0.881832	0.867256	0.961152	1.03526	2.16814	2.17776	2.43837	2.58677	2.81952	T	2	___1	upstream acidic motif 12;upstream basic motif 5;upstream basic motif 9	0.963947	2.14854e-07	117.17	117.17	117.17	0.45359	711290000	P02293;P02294	129;129	Histone H2B.1;Histone H2B.2	HTB1;HTB2	AVSEGTRAVTKYSSSTQA_____________
-2.82246	-3.19951	-3.39452	-3.33557	-3.16731	-3.04724	-2.75503	-2.59197	-2.53639	-2.52391	-2.61922	S	2	___1	downstream acidic motif 1;downstream basic motif 4;downstream basic motif 8;upstream acidic motif 7;upstream basic motif 13;upstream basic motif 4	0.999588	0.00473638	60.518	49.761	60.518	0.35011	8328300	P02293;P02294	116;116	Histone H2B.1;Histone H2B.2	HTB1;HTB2	AVRLILPGELAKHAVSEGTRAVTKYSSSTQA
0.219854	-0.964282	-1.37608	-1.02069	-0.39856	-0.0900755	0.693284	1.06301	1.14106	1.15665	1.07045	S	3	___1	downstream acidic motif 14;downstream acidic motif 4;downstream basic motif 10;downstream basic motif 15;downstream basic motif 5;downstream basic motif 6	0.775195	0.000168874	40.066	25.376	40.066	0.39601	185880000	P02294	2	Histone H2B.2	HTB2	______________MSSAAEKKPASKAPAEK
4.67564	5.58924	5.82927	5.41924	4.73283	4.40137	3.95849	3.45651	3.19218	3.15004	3.1402	S	4	___1	Aurora kinase motif special 2;Aurora kinase motifs;Dbf2 kinase motifs;downstream acidic motif 13;downstream acidic motif 3;downstream acidic motif 7;downstream basic motif 6;upstream basic motif 2;upstream basic motif 3;upstream basic motif 7;upstream basic motif 8	1	1.37189e-09	108.5	95.041	108.5	-0.36069	3367400000	P04807;P04806	15;15	Hexokinase-2;Hexokinase-1	HXK2;HXK1	_MVHLGPKKPQARKGSMADVPKELMQQIENF
0.025032	-0.444566	-0.64669	-0.515812	-0.66844	-0.71199	0.182144	0.256083	0.426616	0.795151	1.0693	T	3	___1	Casein kinase motif;downstream acidic motif 2;downstream acidic motif 5;Plk kinase motif DE;Plk kinase motif DE special 2;Plk kinase motif DE special 3;Plk kinase motif DEN;upstream acidic motif 2;upstream acidic motif 3;upstream acidic motif 4	0.999846	1.18025e-126	230.94	220.3	206	-0.51056	4654000000	P23301	7	Eukaryotic translation initiation factor 5A-1	HYP2	_________MSDEEHTFETADAGSSATYPMQ
5.99171	5.79268	5.64805	5.69074	5.48677	5.45124	6.07696	6.20587	6.54751	6.96705	7.26136	S	3	___1	Casein kinase motif;Casein kinase motif special 2;downstream acidic motif 1;downstream acidic motif 10;downstream acidic motif 2;downstream acidic motif 3;downstream acidic motif 7	1	1.10387e-144	302.08	281.06	206	-0.51056	48022000000	P23301	2	Eukaryotic translation initiation factor 5A-1	HYP2	______________MSDEEHTFETADAGSSA
-1.74354	-1.57352	-1.41917	-1.56216	-1.54985	-1.68453	-1.93314	-2.06615	-1.95627	-1.87746	-1.74489	T	5	___1	Cdk kinase full threonine motif;Cdk kinase minimal threonine motif;Cdk special 2;downstream acidic motif 15;downstream basic motif 13;downstream basic motif 3;downstream basic motif 4;Plk kinase motif DEN;Plk kinase motif N;upstream acidic motif 15;upstream acidic motif 4;upstream acidic motif 7;upstream basic motif 6	0.999994	6.18646e-23	142.05	136.44	142.05	0.44288	143480000	P43579	567	Ino eighty subunit 1	IES1	EITSAAIIDKNDLNLTPLKKYNSSATVNKVD
-0.869874	-1.54683	-1.6073	-1.15331	-0.625082	-0.411978	-0.468282	-0.252609	-0.591112	-0.844199	-1.15487	S	4	___1	Casein kinase motif;downstream acidic motif 12;downstream acidic motif 14;downstream acidic motif 2;downstream acidic motif 4;downstream basic motif 11;downstream basic motif 15;downstream basic motif 3;downstream basic motif 7;Plk kinase motif DE;Plk kinase motif DE special 2;Plk kinase motif DE special 3;Plk kinase motif DEN;upstream acidic motif 1;upstream acidic motif 11;upstream acidic motif…	1	1.46413e-15	121.15	109.09	121.15	-1.1468	150600000	P40154	129	Ino eighty subunit 2	IES2	GNDGEIEDGILEEEESLEKELNRGGGKEVEK
-0.0199509	-0.661209	-0.73943	-0.378881	0.0205286	0.1581	0.298949	0.507098	0.220666	0.0798804	-0.182427	S	4	___1	downstream acidic motif 13;downstream acidic motif 14;downstream acidic motif 15;downstream acidic motif 4;downstream acidic motif 6;downstream acidic motif 8;downstream acidic motif 9;downstream basic motif 1;upstream acidic motif 1;upstream acidic motif 4;upstream acidic motif 7;upstream basic motif 15;upstream basic motif 6	0.994338	1.13128e-06	88.056	74.713	82.713	-0.054477	89045000	P40154	112	Ino eighty subunit 2	IES2	RQVAATASEKSDIGDSKGNDGEIEDGILEEE
-1.09315	-1.34798	-1.55921	-1.49489	-1.36946	-1.19076	-0.890948	-0.692611	-0.887121	-1.19982	-1.55065	S	2	___1	Cdk kinase minimal serine motif;downstream acidic motif 8;downstream basic motif 11;downstream basic motif 7;Plk kinase motif DE;Plk kinase motif DE special 2;Plk kinase motif DEN;upstream acidic motif 12;upstream acidic motif 15;upstream acidic motif 2;upstream acidic motif 3;upstream basic motif 5	0.907301	1.54978e-08	128.68	103.2	128.68	-0.42478	47078000	Q08561	25	Ino eighty subunit 4	IES4	ESQEQLANNPKIEDTSPPSANSRDNSKPVLP
2.72267	2.64252	2.5753	2.70263	3.01548	3.26271	3.19785	3.48981	2.92309	2.46263	1.89468	S	2	___1	downstream acidic motif 14;downstream acidic motif 5;downstream basic motif 4;downstream basic motif 8;upstream acidic motif 15;upstream acidic motif 5;upstream acidic motif 6;upstream basic motif 8	0.999961	1.80283e-35	228.78	165.36	211.96	0.088196	534640000	Q08561	28	Ino eighty subunit 4	IES4	EQLANNPKIEDTSPPSANSRDNSKPVLPWDY
2.21824	2.1498	2.09629	2.16273	2.2182	2.29845	2.31394	2.40037	2.60109	2.75074	2.88734	T	2	___1	Cdk kinase minimal threonine motif;upstream acidic motif 10;upstream acidic motif 3;upstream basic motif 11	0.999562	5.05747e-14	164.64	151.68	164.64	0.15844	596450000	P40060	124	Ino eighty subunit 5	IES5	YTLYKETPLLYNDTHTP______________
2.70049	2.03928	1.63275	1.58434	1.76579	1.90824	2.4711	2.43594	2.73659	2.94753	3.12378	S	3	___1	Dbf2 kinase motifs;downstream acidic motif 3;downstream acidic motif 9;downstream basic motif 10;downstream basic motif 11;Plk full kinase substrate motif;Plk kinase motif DE;Plk kinase motif DEN;upstream acidic motif 14;upstream acidic motif 2;upstream acidic motif 4;upstream acidic motif 8;upstream basic motif 3;upstream basic motif 5;upstream basic motif 9	0.996779	6.07085e-22	187.52	181.56	174.87	-0.075675	1922500000	P43598	83	Inhibitor of glycogen debranching 1	IGD1	MDALNSREQARERESSIGEHAPGAERRSSGP
0.0452518	-0.19637	-0.255603	-0.223737	-0.224947	-0.271197	0.0396143	0.035216	0.242443	0.347555	0.505304	S	3	___1	Cdk kinase minimal serine motif;downstream acidic motif 13;downstream acidic motif 14;downstream acidic motif 4;downstream acidic motif 8;downstream basic motif 5;upstream acidic motif 11	0.786984	2.53121e-32	139.16	118.35	139.16	0.17932	585660000	P43598	14	Inhibitor of glycogen debranching 1	IGD1	__MTDPHLNTPQVSTSPTFERSQDFLNIDEP
-2.2785	-2.40499	-2.5139	-2.74751	-2.74974	-2.82199	-2.54706	-2.63073	-2.45244	-2.2217	-2.0678	T	2	___1	Cdk kinase minimal threonine motif;downstream acidic motif 10;downstream acidic motif 14;downstream basic motif 11;upstream acidic motif 5	0.929685	1.40475e-05	53.328	37.104	53.328	-0.29234	52635000	P43598	8	Inhibitor of glycogen debranching 1	IGD1	________MTDPHLNTPQVSTSPTFERSQDF
3.38873	2.76255	2.41879	2.47347	2.66622	2.82059	3.15179	3.09413	3.36588	3.51525	3.665	S	2	___1	Aurora kinase motif special 2;Aurora kinase motifs;Chk1 kinase substrate motif;Dbf2 kinase motifs;downstream acidic motif 11;downstream acidic motif 15;downstream acidic motif 5;downstream basic motif 10;downstream basic motif 14;upstream acidic motif 10;upstream basic motif 1;upstream basic motif 2;upstream basic motif 3;upstream basic motif 9	0.988497	3.66964e-20	187.78	173.33	121.48	-0.17339	2860400000	P43598	64	Inhibitor of glycogen debranching 1	IGD1	PAQSVDKPVPMIRRRSTNYMDALNSREQARE
0.932194	0.901745	1.02808	1.05306	0.908474	0.707116	0.799112	0.71355	0.846189	0.948049	1.08432	S	3	___1	Aurora kinase motifs;downstream acidic motif 5;upstream acidic motif 14;upstream acidic motif 3;upstream acidic motif 9;upstream basic motif 1;upstream basic motif 15;upstream basic motif 2	0.833539	5.18927e-25	182.64	168.48	161.55	-0.036592	218570000	P43598	95	Inhibitor of glycogen debranching 1	IGD1	RESSIGEHAPGAERRSSGPMDFQNTIHNMQY
-1.27872	-1.29619	-1.34433	-1.57753	-1.74311	-1.90309	-1.31699	-1.26964	-0.981026	-0.818815	-0.659887	T	2	___1	downstream acidic motif 1	0.801381	1.06262e-05	51.726	29.528	51.726	0.038487	539120000	P43598	2	Inhibitor of glycogen debranching 1	IGD1	______________MTDPHLNTPQVSTSPTF
1.23556	1.10172	0.833738	0.854684	0.925134	1.1719	1.76534	2.05422	1.91563	1.74478	1.56607	S	2	___1	Cdk kinase minimal serine motif;downstream acidic motif 15;downstream acidic motif 7;downstream basic motif 10;Plk kinase motif DEN;Plk kinase motif N;upstream acidic motif 3	0.828592	4.71396e-76	178.33	169.93	177.21	0.059683	1051800000	P53897	7	mRNA stability protein IGO1	IGO1	_________MSNENLSPNSSNPDLTKLNNGE
0.984179	0.807076	0.538024	0.510127	0.627891	0.853325	1.46762	1.7336	1.67853	1.5617	1.45149	S	2	___1	Casein kinase motif;downstream acidic motif 12;downstream acidic motif 2;downstream basic motif 15	0.993232	1.41101e-52	178.33	169.93	156.51	0.026841	1042500000	P53897	2	mRNA stability protein IGO1	IGO1	______________MSNENLSPNSSNPDLTK
4.05318	3.86027	3.67162	3.70566	3.74393	3.87228	4.46779	4.73786	4.98134	5.21686	5.3936	S	2	___1	Casein kinase motif;downstream acidic motif 14;downstream acidic motif 2;downstream basic motif 7;upstream acidic motif 1;upstream acidic motif 14;upstream basic motif 11;upstream basic motif 15;upstream basic motif 4;upstream basic motif 5;upstream basic motif 6	0.999995	3.77905e-18	171.09	143.68	168.58	0.85314	3180400000	P53897	64	mRNA stability protein IGO1	IGO1	KDIFKHTMQKRKYFDSGDYALQKAGIQNNDP
1.33356	1.34507	1.19343	1.10237	1.09302	1.20019	1.56696	1.66828	1.45314	1.29148	1.11846	S	2	___1	downstream acidic motif 12;downstream acidic motif 4;downstream basic motif 7;upstream acidic motif 6	0.910641	1.67041e-24	127.71	111.14	127.71	-0.07672	562120000	P53897	10	mRNA stability protein IGO1	IGO1	______MSNENLSPNSSNPDLTKLNNGESGT
5.72556	5.02425	4.71596	4.93349	5.30047	5.55037	5.88295	5.9441	6.24482	6.39924	6.64436	S	2	___1	Cdk kinase full serine motif;Cdk kinase minimal serine motif;downstream basic motif 3;MAP kinase motif;upstream basic motif 1;upstream basic motif 12	0.999963	3.43105e-38	233.14	182.01	223.14	0.43715	3897000000	Q9P305	128	mRNA stability protein IGO2	IGO2	SISRQGSISSGPPPRSPNK____________
4.75192	2.44718	1.49674	1.56874	1.72196	1.63264	4.74671	5.20057	6.52145	7.10079	7.59442	S	2	___1	Cdk kinase minimal serine motif;downstream acidic motif 7;downstream basic motif 5;Plk kinase motif DE;Plk kinase motif DE special 2;Plk kinase motif DEN;upstream acidic motif 2;upstream acidic motif 3	0.999716	2.55876e-47	160.77	152.5	152.07	-0.26384	18751000000	Q9P305	6	mRNA stability protein IGO2	IGO2	__________MSEDLSPTSSRVDLSNPHGFT
2.90436	2.27395	1.92037	1.92391	2.09967	2.2277	3.08664	3.27254	3.73235	4.01772	4.29555	S	3	___1	Aurora kinase motif special 2;Aurora kinase motif special 3;Aurora kinase motifs;Chk1 kinase substrate motif;Dbf2 kinase motifs;downstream acidic motif 6;downstream basic motif 10;upstream acidic motif 8;upstream basic motif 2;upstream basic motif 3;upstream basic motif 4;upstream basic motif 9	0.997739	1.17322e-19	185.33	159.5	137.05	-1.7491	1590500000	Q9P305	106	mRNA stability protein IGO2	IGO2	TNPSGLRESIIRRRMSSSSGGDSISRQGSIS
4.50027	3.43875	2.95522	3.04751	3.26167	3.36768	4.86743	5.13199	5.53388	5.92816	6.24527	S	2	___1	Casein kinase motif;downstream acidic motif 14;downstream acidic motif 15;downstream acidic motif 2;downstream basic motif 12;downstream basic motif 6;downstream basic motif 7;upstream acidic motif 1;upstream acidic motif 14;upstream acidic motif 6;upstream basic motif 11;upstream basic motif 15;upstream basic motif 5;upstream basic motif 9	0.999993	1.01938e-08	136.51	114.47	136.51	0.85314	5076400000	Q9P305	63	mRNA stability protein IGO2	IGO2	KDLLRHKMQDRQYFDSGDYALKKAGVIKSDD
1.9258	1.28001	0.917017	0.986528	1.2211	1.41325	2.43956	2.80345	3.17682	3.46737	3.69232	S	2	___1	Dbf2 kinase motifs;downstream acidic motif 5;downstream basic motif 9;upstream acidic motif 9;upstream basic motif 10;upstream basic motif 3;upstream basic motif 4;upstream basic motif 5	0.926805	1.23954e-46	256.43	229.47	249.25	0.5827	725940000	Q9P305	107	mRNA stability protein IGO2	IGO2	NPSGLRESIIRRRMSSSSGGDSISRQGSISS
-0.647999	-2.16886	-2.71676	-2.89514	-2.92628	-3.24356	-0.580826	-0.17886	0.971393	1.50049	1.97179	S	3	___1	Casein kinase motif;downstream acidic motif 1;downstream acidic motif 11;downstream acidic motif 2;downstream basic motif 9	0.999719	5.74461e-38	150.16	132.68	92.275	0.32716	1749900000	Q9P305	2	mRNA stability protein IGO2	IGO2	______________MSEDLSPTSSRVDLSNP
2.63249	2.09514	1.75153	1.77568	1.99468	2.1912	3.20489	3.58263	3.90117	4.21547	4.44036	S	3	___1	downstream acidic motif 4;downstream basic motif 8;upstream acidic motif 10;upstream basic motif 11;upstream basic motif 4;upstream basic motif 5;upstream basic motif 6	0.856767	8.71805e-47	257.75	234.39	57.52	0.32733	612400000	Q9P305	108	mRNA stability protein IGO2	IGO2	PSGLRESIIRRRMSSSSGGDSISRQGSISSG
0.547132	0.253936	-0.00542773	0.0370943	0.174817	0.377706	1.14467	1.43883	1.24119	1.06994	0.890116	S	2	___1	downstream basic motif 1;downstream basic motif 12;upstream acidic motif 3;upstream basic motif 11;upstream basic motif 12;upstream basic motif 13	0.999991	7.13784e-26	193.15	172.41	193.15	-0.027567	145840000	Q9P305	115	mRNA stability protein IGO2	IGO2	IIRRRMSSSSGGDSISRQGSISSGPPPRSPN
-0.173223	-0.0930727	-0.181798	-0.235409	-0.200954	-0.081732	0.0590104	0.16726	-0.18267	-0.474491	-0.7875	S	2	___1	downstream basic motif 10;downstream basic motif 6;upstream acidic motif 9;upstream basic motif 5	0.86911	1.07078e-08	136.27	113.37	128.57	-0.44858	57010000	Q9P305	121	mRNA stability protein IGO2	IGO2	SSSSGGDSISRQGSISSGPPPRSPNK_____
2.06801	2.50673	2.76011	2.55081	2.16922	1.83976	1.68946	1.55058	1.52043	1.51291	1.44369	S	2	___1	Aurora kinase motif special 2;Aurora kinase motifs;Chk1 kinase substrate motif;Dbf2 kinase motifs;downstream acidic motif 14;downstream acidic motif 4;downstream acidic motif 6;downstream basic motif 9;upstream acidic motif 12;upstream basic motif 2;upstream basic motif 3;upstream basic motif 7;upstream basic motif 8	1	2.02667e-46	252.2	228.45	252.2	-0.12896	658390000	P47042	96	Probable serine/threonine-protein kinase IKS1	IKS1	INPDIINRRQLHRRASAGVESESSRLSIPEN
-1.68987	-1.59147	-1.43753	-1.36442	-1.32027	-1.3664	-1.67611	-1.72371	-1.79975	-1.66047	-1.57438	S	3	___1	downstream acidic motif 10;downstream acidic motif 12;downstream basic motif 5;Plk kinase motif DE;Plk kinase motif DEN;upstream acidic motif 2;upstream acidic motif 5;upstream acidic motif 6;upstream acidic motif 7	0.975781	4.04781e-21	145.43	133.46	145.43	-0.19044	583360000	P32581	520	Meiosis induction protein kinase IME2/SME1	IME2	NLALCQLPDEEVLDHSLSNIRQLTNDIEIIN
-2.82953	-2.44916	-2.36638	-2.42028	-2.52058	-2.49029	-2.9445	-3.0884	-3.24453	-3.12795	-3.0613	S	3	___1	Casein kinase motif;Casein kinase motif special 2;downstream acidic motif 1;downstream acidic motif 12;downstream acidic motif 13;downstream acidic motif 15;downstream acidic motif 2;downstream acidic motif 3;downstream acidic motif 6;Plk kinase motif DE;Plk kinase motif DEN;upstream acidic motif 2;upstream basic motif 11;upstream basic motif 12;upstream basic motif 14;upstream basic motif 9	0.788914	0.00195728	53.895	46.091	53.895	-0.42341	55442000	Q06704	308	Golgin IMH1	IMH1	NKGKKNKGGITTGDISEEETVDNSINTEEYD
1.27697	1.47895	1.67853	1.73843	1.6615	1.55441	1.2165	1.15148	0.978447	0.94051	0.869805	S	2	___1	downstream basic motif 11;downstream basic motif 13;downstream basic motif 15;downstream basic motif 3;downstream basic motif 5;downstream basic motif 7;upstream acidic motif 5;upstream acidic motif 7;upstream basic motif 10;upstream basic motif 11;upstream basic motif 12;upstream basic motif 14;upstream basic motif 6;upstream basic motif 9	0.995505	6.25733e-09	130.23	106.44	130.23	0.3523	138600000	P32351	58	Sugar utilization regulatory protein IMP2	IMP2'	GRSKKKRGERDSNVSSLSRSRSRASSRSRVR
-0.0131397	0.0333435	0.173041	0.233506	0.16323	0.0418693	-0.28811	-0.423504	-0.295237	-0.279751	-0.209966	S	3	___1	Chk1 kinase substrate motif;downstream acidic motif 11;downstream acidic motif 4;downstream basic motif 15;downstream basic motif 2;upstream acidic motif 9;upstream basic motif 13;upstream basic motif 3	0.833074	9.01908e-14	119.83	90.934	119.83	-0.30858	65675000	P11986	42	Inositol-3-phosphate synthase	INO1	LTKYSYENAVVTKTASGRFDVTPTVQDYVFK
-3.80913	-4.15157	-4.37475	-4.49255	-4.43219	-4.40896	-3.97428	-3.94134	-3.57144	-3.49227	-3.38325	S	2	___1	Dbf2 kinase motifs;downstream acidic motif 4;upstream acidic motif 11;upstream basic motif 10;upstream basic motif 3;upstream basic motif 4;upstream basic motif 7;upstream basic motif 8	0.943902	8.51177e-08	124.08	123.29	124.08	0.539	40615000	Q03694	415	Inheritance of peroxisomes protein 1	INP1	PYLQDRHRRFQRRSISGLGDL__________
-1.15133	-0.75114	-0.571521	-0.72467	-0.853477	-0.973979	-1.16515	-1.32396	-1.17479	-1.19451	-0.97788	S	3	___1	Cdk kinase minimal serine motif;downstream basic motif 15;Plk kinase motif DE;Plk kinase motif DEN;upstream acidic motif 2;upstream basic motif 1;upstream basic motif 14;upstream basic motif 3	0.828763	0.000400883	67.364	49.447	67.364	-0.14744	174670000	Q12271	986	Polyphosphatidylinositol phosphatase INP53;SAC1-like phosphoinositide phosphatase;Phosphatidylinositol 4,5-bisphosphate 5-phosphatase	INP53	HKSVSAPAPSTSKEKSPTPQTSTASLSSVTK
-1.01366	-0.809488	-0.762166	-0.834086	-0.956715	-0.999225	-0.902672	-0.876574	-1.03246	-1.08136	-1.15436	S	2	___1	downstream acidic motif 9;downstream basic motif 10;downstream basic motif 8;upstream basic motif 11;upstream basic motif 15;upstream basic motif 3	0.948681	0.00500337	57.175	37.388	57.175	0.25991	48748000	Q12271	975	Polyphosphatidylinositol phosphatase INP53;SAC1-like phosphoinositide phosphatase;Phosphatidylinositol 4,5-bisphosphate 5-phosphatase	INP53	KPVLRPPPPPAHKSVSAPAPSTSKEKSPTPQ
2.48581	2.71626	2.92251	3.05457	2.7982	2.64502	2.06335	1.69824	1.41851	1.12529	0.992685	S	2	___1	Cdk kinase full serine motif;Cdk kinase minimal serine motif;downstream acidic motif 4;downstream basic motif 14;downstream basic motif 15;downstream basic motif 3;downstream basic motif 5;downstream basic motif 8;upstream basic motif 3;upstream basic motif 8	1	2.94227e-05	95.822	79.154	52.49	-0.2706	366720000	P38991	50	Spindle assembly checkpoint kinase	IPL1	ISHSPQQRNPNSKIPSPVREKLNRLPVNNKK
2.54318	2.74196	2.98684	2.96537	2.83505	2.61367	1.91095	1.45574	1.61725	1.71816	1.98847	S	2	___1	Cdk kinase full serine motif;Cdk kinase minimal serine motif;Cdk special 2;downstream basic motif 13;downstream basic motif 3;downstream basic motif 4;downstream basic motif 8;upstream basic motif 12;upstream basic motif 5	0.998303	0.000618992	78.759	60.356	78.759	-1.3983	245380000	P38991	15	Spindle assembly checkpoint kinase	IPL1	_MQRNSLVNIKLNANSPSKKTTTRPNTSRIN
-0.154726	0.461109	1.00374	1.25153	1.17892	1.03179	-0.461277	-0.713261	-0.889027	-0.842059	-0.80775	S	3	___1	Cdk kinase minimal serine motif;downstream basic motif 15;downstream basic motif 4;downstream basic motif 9;upstream basic motif 10;upstream basic motif 15;upstream basic motif 4;upstream basic motif 7	0.99991	3.34837e-08	134.51	115.15	107.79	-0.19265	94411000	P38991	38	Spindle assembly checkpoint kinase	IPL1	RPNTSRINKPWRISHSPQQRNPNSKIPSPVR
-0.170641	-0.072253	0.146191	0.267519	0.451466	0.434854	-0.3437	-0.456977	-0.52192	-0.558545	-0.582583	S	2	___1	Aurora kinase motifs;downstream basic motif 13;downstream basic motif 14;downstream basic motif 5;upstream basic motif 2	1	0.00680892	57.348	16.852	57.348	-0.29934	71607000	P38991	5	Spindle assembly checkpoint kinase	IPL1	___________MQRNSLVNIKLNANSPSKKT
-0.709284	-0.120087	0.141384	0.188106	-0.167954	-0.289494	-1.87214	-2.34746	-2.24479	-2.40805	-2.54446	T	2	___1	Dbf2 kinase motifs;downstream basic motif 2;downstream basic motif 5;downstream basic motif 8;Ime2 kinase motif;upstream basic motif 3;upstream basic motif 7;upstream basic motif 8	0.999088	2.81861e-05	103.43	84.162	74.533	0.076059	29806000	P38991	26	Spindle assembly checkpoint kinase	IPL1	LNANSPSKKTTTRPNTSRINKPWRISHSPQQ
4.69752	4.24984	4.02366	4.13682	4.30907	4.45413	4.68458	4.74244	4.47651	4.27958	3.98382	S	2	___1	Cdk kinase minimal serine motif;downstream acidic motif 12;downstream acidic motif 4;downstream acidic motif 8;downstream basic motif 13;downstream basic motif 2;downstream basic motif 9;MAP kinase motif;upstream acidic motif 6;upstream basic motif 10	1	2.61467e-25	180.9	159.3	119.69	0.37841	1624400000	P00817	266	Inorganic pyrophosphatase	IPP1	TPTYSKAASDAIPPASPKADAPIDKSIDKWF
-0.940561	-0.517187	-0.352812	-0.522059	-0.771003	-0.932786	-0.97921	-1.03128	-1.04773	-1.01498	-0.97409	S	2	___1	Cdk kinase minimal serine motif;downstream basic motif 10;downstream basic motif 8;upstream acidic motif 11;upstream basic motif 3;upstream basic motif 6;upstream basic motif 7	0.986549	2.56151e-12	147.63	123.91	102.28	-0.3387	60422000	P19158	871	Inhibitory regulator protein IRA2	IRA2	TIINEYGTKKHFKGSSPSLCSTTRSRSGSTS
-0.0199509	1.08962	2.00058	1.95719	1.94453	1.56033	0.0834217	0.17285	-0.158431	-0.182892	-0.398505	S	2	___1	downstream basic motif 10;downstream basic motif 11;downstream basic motif 12;downstream basic motif 7;downstream basic motif 8;upstream acidic motif 15;upstream basic motif 1;upstream basic motif 10;upstream basic motif 3;upstream basic motif 4;upstream basic motif 5;upstream basic motif 6;upstream basic motif 8;upstream basic motif 9	0.993085	3.07989e-06	115.89	91.595	115.89	-0.10914	113650000	P40541	88	Cohesin subunit SCC3	IRR1	DTATAKRKSRKRKPKSASNTSSKRQKKKPTS
-3.57357	-3.89038	-3.91771	-4.02743	-4.05711	-4.25787	-3.94385	-4.02081	-3.75905	-3.6723	-3.60624	S	3	___1	downstream acidic motif 10;downstream basic motif 1;downstream basic motif 5;upstream acidic motif 12;upstream basic motif 15	0.999994	1.41314e-05	81.016	73.607	81.016	-0.31851	33350000	P36115	157	Increased rDNA silencing protein 4	IRS4	KVLETPNLNGLLGIHSRSSSRNGSNESLTPG
0.831587	2.19985	2.84325	2.45971	1.70383	1.17484	0.579602	0.444478	0.159144	-0.0640687	-0.309211	S	4	___1	downstream acidic motif 12;downstream acidic motif 9;downstream basic motif 13;downstream basic motif 14;downstream basic motif 3;downstream basic motif 4;upstream acidic motif 4;upstream acidic motif 6;upstream basic motif 14;upstream basic motif 9	0.999868	9.67695e-19	181.08	173.5	84.948	-0.71555	1159000000	P38250	704	Increased sodium tolerance protein 2	IST2	SKTGVVKAVDNDTAGSAGKKPLATESTEKRN
2.59174	3.12208	3.45574	3.37308	3.11236	2.87217	2.53783	2.46061	2.21167	2.02896	1.8634	S	4	___1	downstream acidic motif 3;downstream acidic motif 9;downstream basic motif 2;downstream basic motif 5;upstream acidic motif 3;upstream acidic motif 4;upstream acidic motif 5;upstream basic motif 1;upstream basic motif 12;upstream basic motif 7	1	5.7167e-09	118.4	95.929	64.675	-0.34951	1478500000	P38250	757	Increased sodium tolerance protein 2	IST2	PTSKNYYLRFDEDGKSIRDAKSSAESSNATN
-0.213377	0.186207	0.388578	0.239662	-0.0754878	-0.310101	-0.402541	-0.432108	-0.412158	-0.362459	-0.392649	S	3	___1	downstream acidic motif 12;downstream basic motif 14;upstream acidic motif 1;upstream acidic motif 13;upstream acidic motif 14;upstream acidic motif 15;upstream acidic motif 7;upstream basic motif 11;upstream basic motif 5;upstream basic motif 8	0.90293	5.22595e-20	162.72	154.12	162.72	-0.10584	434270000	P38250	767	Increased sodium tolerance protein 2	IST2	DEDGKSIRDAKSSAESSNATNNNTLGTESKL
0.220856	0.227421	0.318186	0.317192	0.0946593	-0.104586	0.037779	0.00421833	0.138256	0.298052	0.386991	S	3	___1	downstream acidic motif 10;upstream acidic motif 13;upstream basic motif 11;upstream basic motif 12;upstream basic motif 6	0.994964	1.95863e-09	99.423	90.239	98.7	-0.032998	629110000	P38250	729	Increased sodium tolerance protein 2	IST2	STEKRNSLVKVPTVGSYGVAGATLPETIPTS
-0.834598	-0.128022	0.235799	-0.189647	-0.445388	-0.796513	-1.03002	-1.32611	-1.74408	-1.73594	-1.74247	S	2	___1	Casein kinase motif;Casein kinase motif special 2;Casein kinase motif special 3;downstream acidic motif 1;downstream acidic motif 13;downstream acidic motif 14;downstream acidic motif 15;downstream acidic motif 2;downstream acidic motif 3;downstream acidic motif 4;downstream basic motif 5;downstream basic motif 9;upstream acidic motif 10;upstream acidic motif 7;upstream basic motif 14;upstream ba…	1	9.85412e-08	128.87	108.17	128.87	-0.19648	32394000	P30605	55	Myo-inositol transporter 1	ITR1	GKITLESHEIQRAPASDDEDRIQIKPVNDED
-2.42783	-2.56364	-2.79561	-3.10468	-3.1576	-3.17453	-2.03138	-1.92072	-1.87862	-1.94937	-1.87612	S	4	___1	downstream acidic motif 1;downstream acidic motif 4;downstream acidic motif 7;downstream acidic motif 8;downstream basic motif 13;upstream basic motif 8;upstream basic motif 9	0.972571	0.000635855	65.801	55.744	65.801	0.196	53137000	Q04934	59	Protein IVY1	IVY1	YPIVNSKRPVASSAGSENNDHLDDMNHLRSS
1.6351	1.53966	1.40869	1.47205	1.55144	1.70607	1.68265	1.74604	1.68524	1.54845	1.41003	S	2	___1	Aurora kinase motif special 2;Aurora kinase motifs;Casein kinase motif;Casein kinase motif special 2;Dbf2 kinase motifs;downstream acidic motif 1;downstream acidic motif 12;downstream acidic motif 2;downstream acidic motif 3;downstream basic motif 4;downstream basic motif 8;upstream acidic motif 1;upstream acidic motif 9;upstream basic motif 14;upstream basic motif 2;upstream basic motif 3;upstre…	1	7.23984e-13	157.35	136.29	76.143	-0.2406	551930000	Q07532	86	RNA polymerase II nuclear localization protein IWR1	IWR1	HRHFVLEQRKKSRRDSDDEKSQQRLAAEGST
-3.04795	-3.10761	-3.0511	-3.14478	-3.1783	-3.32823	-3.44882	-3.52362	-3.00028	-2.64059	-2.32471	S	4	___1	downstream acidic motif 10;downstream acidic motif 3;downstream acidic motif 6;downstream basic motif 15;downstream basic motif 8;upstream acidic motif 3;upstream acidic motif 5;upstream acidic motif 7;upstream acidic motif 8;upstream basic motif 14;upstream basic motif 15	0.82243	0.00280361	51.645	38.324	51.645	-0.37665	15121000	P36035	584	Carboxylic acid transporter protein homolog	JEN1	KKYINQVEEYEADGLSISDIVEQKTECASVK
-1.00641	-0.836534	-0.733586	-0.752371	-0.888515	-0.98399	-1.07005	-1.06076	-1.05157	-1.11212	-1.17891	T	2	___1	Cdk kinase full threonine motif;Cdk kinase minimal threonine motif;downstream acidic motif 10;downstream acidic motif 7;downstream basic motif 3;upstream basic motif 13;upstream basic motif 14;upstream basic motif 4	1	1.45229e-05	102.51	92.764	95.815	-0.071783	35203000	Q03361	672	Uncharacterized protein JIP4	JIP4	LKRVITGGAPPRHVATPQRSMLDVLDNPSSS
1.0642	1.44915	1.62578	1.5591	1.38992	1.28784	1.14394	1.17531	0.944567	0.797681	0.617376	S	2	___1	Cdk kinase minimal serine motif;Dbf2 kinase motifs;downstream basic motif 10;downstream basic motif 13;downstream basic motif 6;downstream basic motif 7;upstream acidic motif 10;upstream basic motif 11;upstream basic motif 12;upstream basic motif 3	0.997011	0.000508884	82.914	72.5	74.562	-0.23178	134160000	Q03361	145	Uncharacterized protein JIP4	JIP4	YSSRREGSASPGRYSSPPPASKRNIKIGKMF
-0.843865	-0.831001	-0.821999	-0.856219	-0.869383	-0.895644	-1.04238	-1.21502	-1.03816	-0.929317	-0.71309	S	2	___1	Cdk kinase minimal serine motif;Dbf2 kinase motifs;downstream acidic motif 13;downstream basic motif 10;downstream basic motif 4;upstream acidic motif 12;upstream basic motif 1;upstream basic motif 3	0.963326	0.011857	43.083	29.088	41.448	-0.14621	38836000	Q03361	726	Uncharacterized protein JIP4	JIP4	TATDINSSASASRSRSPQIKFASSVKNVDGN
-1.45398	-1.29837	-1.1472	-1.06571	-1.07769	-1.1163	-1.58684	-1.75367	-1.72359	-1.81622	-1.74708	S	3	___1	downstream acidic motif 15;downstream basic motif 1;downstream basic motif 12;downstream basic motif 6;upstream acidic motif 10;upstream basic motif 1	0.848949	0.00120554	77.192	61.652	56.916	-0.015773	19624000	Q03361	724	Uncharacterized protein JIP4	JIP4	SPTATDINSSASASRSRSPQIKFASSVKNVD
1.6509	1.68998	1.76922	1.74246	1.69755	1.60203	1.68018	1.72087	1.8507	1.89038	1.94908	S	2	___1	downstream acidic motif 1;upstream acidic motif 10;upstream acidic motif 12;upstream acidic motif 4;upstream acidic motif 5;upstream basic motif 8	1	3.9518e-05	104.22	90.787	104.22	0.2621	179910000	Q12494	1049	Inositol hexakisphosphate kinase 1	KCS1	LIFDAEPRYNDDAQVSD______________
-1.2711	-1.27989	-1.424	-1.48457	-1.62286	-1.58257	-1.40968	-1.59632	-1.6124	-1.59002	-1.46952	S	3	___1	Casein kinase motif;downstream acidic motif 14;downstream acidic motif 2;downstream acidic motif 7;downstream basic motif 1;downstream basic motif 12;downstream basic motif 3;upstream acidic motif 11;upstream acidic motif 12;upstream acidic motif 4;upstream acidic motif 8;upstream basic motif 14;upstream basic motif 7	0.990263	0.00296512	59.306	45.148	59.306	-0.27301	60272000	P38853	1003	Kelch repeat-containing protein 1	KEL1	NRLDDLLERSQELTISKEKLSSEYHALKMEH
-0.242479	-0.159392	-0.120066	-0.215564	-0.183489	-0.212982	-0.286175	-0.490277	-0.971187	-1.17519	-1.33539	S	3	___1	Aurora kinase full motif;Aurora kinase motif special 2;Aurora kinase motif special 3;Aurora kinase motifs;Cbk1 kinase motif;Dbf2 kinase motifs;downstream acidic motif 12;downstream acidic motif 3;downstream basic motif 10;downstream basic motif 4;upstream acidic motif 1;upstream basic motif 2;upstream basic motif 3;upstream basic motif 4	1	0.00493406	55.401	33.642	55.401	-0.36575	40386000	P20967	910	2-oxoglutarate dehydrogenase, mitochondrial	KGD1	LLSGQVYTALHKRRESLGDKTTAFLKIEQLH
-4.20337	-3.64841	-3.45429	-3.52612	-3.66785	-3.69127	-4.14615	-3.99348	-3.87669	-3.79406	-3.81842	S	2	___1	Aurora kinase motifs;downstream acidic motif 13;downstream basic motif 6;downstream basic motif 7;upstream acidic motif 12;upstream acidic motif 8;upstream basic motif 1;upstream basic motif 11;upstream basic motif 2;upstream basic motif 4	0.91091	2.67462e-05	101.65	76.871	101.65	-0.045779	23655000	P38692	901	Serine/threonine-protein kinase KIC1	KIC1	PISEKHIDFGGKIKRSQSISNRKNSSASEHP
0.997665	1.22216	1.2898	1.25798	1.04558	0.968093	0.895293	0.984188	1.18957	1.32589	1.35667	S	2	___1	Chk1 kinase substrate motif;Dbf2 kinase motifs;downstream acidic motif 11;downstream basic motif 4;downstream basic motif 5;upstream acidic motif 10;upstream acidic motif 14;upstream basic motif 13;upstream basic motif 3;upstream basic motif 4;upstream basic motif 6	0.99854	1.04916e-08	138.65	113.83	127.93	-0.096439	108600000	P38692	903	Serine/threonine-protein kinase KIC1	KIC1	SEKHIDFGGKIKRSQSISNRKNSSASEHPLN
2.47014	2.6636	2.85456	2.81649	2.59256	2.36733	2.33238	2.27214	2.53425	2.79784	3.05204	S	3	___1	Casein kinase motif;Casein kinase motif special 2;Casein kinase motif special 3;downstream acidic motif 1;downstream acidic motif 2;downstream acidic motif 3;downstream acidic motif 4;downstream basic motif 15;Plk kinase motif DE;Plk kinase motif DEN;upstream acidic motif 10;upstream acidic motif 2;upstream basic motif 11;upstream basic motif 15;upstream basic motif 4	1	2.63685e-30	172.52	158.92	159.67	-0.5632	843250000	P13185	764	Serine/threonine protein kinase KIN1	KIN1	KGSGREAYAAQKFEGSDDDENHPLPPLNVAK
-0.933496	0.0352153	0.59017	0.316421	0.000761753	-0.364542	-1.18678	-1.0273	-1.29783	-1.36085	-1.81375	S	3	___1	downstream basic motif 1;downstream basic motif 10;downstream basic motif 14;downstream basic motif 15;upstream acidic motif 11;upstream basic motif 12;upstream basic motif 14;upstream basic motif 7	0.999723	3.21497e-09	129.05	113.9	129.05	-0.15504	63444000	P13185	100	Serine/threonine protein kinase KIN1	KIN1	GKSRENAPKPNTTSQSRVSSSQGMPKQFHRK
0.393248	0.711397	0.949194	0.797191	0.635801	0.400381	0.321265	0.240285	0.36749	0.517702	0.7014	S	3	___1	Aurora kinase motifs;Casein kinase motif;downstream acidic motif 12;downstream acidic motif 2;downstream acidic motif 5;downstream acidic motif 9;downstream basic motif 15;downstream basic motif 6;upstream acidic motif 14;upstream basic motif 12;upstream basic motif 13;upstream basic motif 2;upstream basic motif 7;upstream basic motif 9	1	5.31746e-08	96.153	80.03	51.286	-0.47047	166830000	P13185	521	Serine/threonine protein kinase KIN1	KIN1	LDRKHAKIRNQQQRQSHENIEKLSEIPESVK
4.39064	4.67809	4.86178	4.77224	4.49539	4.27224	4.20773	4.08522	4.06002	4.07969	4.10797	S	2	___1	Dbf2 kinase motifs;downstream acidic motif 7;downstream basic motif 10;downstream basic motif 13;downstream basic motif 5;downstream basic motif 6;upstream basic motif 1;upstream basic motif 10;upstream basic motif 12;upstream basic motif 3;upstream basic motif 9	1	2.02885e-05	102.52	61.075	60.167	-0.19351	1190500000	P13185;P13186	791;818	Serine/threonine protein kinase KIN1;Serine/threonine-protein kinase KIN2	KIN1;KIN2	NVAKGRKLHPSARAKSVGHARRESLKYMRPP
0.548462	0.682299	0.776831	0.712089	0.53537	0.387026	0.275672	0.0935294	0.23655	0.327156	0.489717	S	2	___1	downstream acidic motif 1;downstream acidic motif 10;downstream acidic motif 12;downstream acidic motif 4;downstream basic motif 11;downstream basic motif 15;downstream basic motif 5;downstream basic motif 7;downstream basic motif 8;Plk kinase motif DEN;Plk kinase motif N;upstream acidic motif 1;upstream basic motif 11;upstream basic motif 3	1	0.000383282	86.114	70.971	84.821	0.082747	98085000	P13186	151	Serine/threonine-protein kinase KIN2	KIN2	AYLHKQHSLPSPKNESEILERQKRLEKEIAR
-0.344475	0.432951	0.864301	0.714157	0.320163	0.0054575	-0.185172	-0.0886861	-0.21343	-0.324623	-0.459426	S	2	___1	Cdk kinase minimal serine motif;Dbf2 kinase motifs;downstream acidic motif 5;downstream acidic motif 8;downstream basic motif 9;upstream acidic motif 7;upstream basic motif 3	0.999435	5.01459e-35	214.23	188.79	214.23	-0.18518	155420000	P13186	643	Serine/threonine-protein kinase KIN2	KIN2	STPVPVSGEYQQRSASPVVGEHQEKNTIGGI
0.134899	0.775383	1.02256	0.814754	0.547584	0.383165	0.193163	0.136898	0.0447623	0.0552323	0.0997963	S	3	___1	Cdk kinase minimal serine motif;Cdk special 4;downstream acidic motif 12;downstream acidic motif 8;downstream basic motif 4;downstream basic motif 5;upstream acidic motif 5;upstream basic motif 10	0.863526	2.53009e-15	155.79	130.29	89.982	-0.48538	187400000	P13186	609	Serine/threonine-protein kinase KIN2	KIN2	VMVPPKLTIPEQAHTSPTSRKSSDIHTELNG
-2.1246	-2.34704	-2.57208	-2.75926	-3.03968	-3.15966	-2.33769	-2.47499	-2.37866	-2.29366	-2.17224	T	4	___1	Cdk kinase minimal threonine motif;downstream basic motif 9;MAP kinase motif;upstream basic motif 14;upstream basic motif 15;upstream basic motif 8;upstream basic motif 9	0.993905	0.0054635	45.876	27.959	45.876	-0.15869	50740000	P13186	1031	Serine/threonine-protein kinase KIN2	KIN2	KRQGSYKRGQNNIPLTPLATNTHQRNSSIPM
-0.172552	-1.51787	-2.03995	-2.05377	-1.99905	-2.12917	-0.970594	-1.32686	-1.02215	-0.810081	-0.594446	S	3	___1	Chk1 kinase substrate motif;Dbf2 kinase motifs;downstream basic motif 2;downstream basic motif 3;downstream basic motif special 2;upstream basic motif 3;upstream basic motif 4;upstream basic motif 9	0.999967	0.00539232	55.908	39.277	55.908	0.70845	14975000	P13186	1020	Serine/threonine-protein kinase KIN2	KIN2	TASSASRNSSIKRQGSYKRGQNNIPLTPLAT
-2.88546	-1.78331	-1.34364	-1.58192	-2.02906	-2.26037	-2.48511	-2.33316	-2.60398	-2.87562	-3.09863	T	4	___1	downstream acidic motif 13;downstream acidic motif 9;downstream basic motif 5;downstream basic motif 6;upstream acidic motif 4;upstream basic motif 9	0.91327	9.25712e-27	180.88	148.7	180.88	0.24696	62687000	P13186	608	Serine/threonine-protein kinase KIN2	KIN2	HVMVPPKLTIPEQAHTSPTSRKSSDIHTELN
-0.635151	-0.368361	-0.175317	-0.17311	-0.277226	-0.38783	-0.984797	-1.10567	-0.966206	-0.967209	-0.951924	T	3	___1	downstream acidic motif 12;downstream basic motif 6;downstream basic motif 9;upstream acidic motif 15;upstream acidic motif 3;upstream basic motif 10	0.998293	6.34841e-16	159.8	143.91	159.8	-0.32958	372200000	P06242	162	Serine/threonine-protein kinase KIN28	KIN28	DFGLARAIPAPHEILTSNVVTRWYRAPELLF
-1.14393	-1.01531	-0.939716	-1.05254	-1.39978	-1.64109	-1.47137	-1.56364	-1.15491	-0.930149	-0.684849	S	3	___1	Aurora kinase motifs;downstream acidic motif 10;downstream basic motif 13;downstream basic motif 14;downstream basic motif 15;downstream basic motif 4;downstream basic motif 5;upstream basic motif 2	0.965751	0.0052718	51.454	33.237	51.454	0.24195	43723000	P28742	5	Kinesin-like protein KIP1	KIP1	___________MARSSLPNRRTAQFEANKRR
0.647099	0.906619	1.11697	1.18266	0.983933	0.836825	0.410839	0.331662	-0.00593033	-0.285979	-0.633752	S	2	___1	Cdk kinase full serine motif;Cdk kinase minimal serine motif;downstream acidic motif 10;downstream acidic motif 11;downstream acidic motif 13;downstream basic motif 3;downstream basic motif 5;upstream basic motif 9	0.999833	5.89141e-19	184.22	160.47	184.22	0.071444	56344000	P36004	105	Probable serine/threonine-protein kinase KKQ8	KKQ8	GLSHPFRQTGSGASNSPTRHRSISGEEQEIV
-0.741592	-0.981469	-1.06547	-0.93596	-0.888508	-0.83596	-0.30755	-0.131158	-0.383495	-0.609042	-0.807354	S	2	___1	Cdk kinase minimal serine motif;Dbf2 kinase motifs;downstream basic motif 10;downstream basic motif 6;Plk kinase motif DE;Plk kinase motif DEN;upstream acidic motif 15;upstream acidic motif 2;upstream basic motif 12;upstream basic motif 3;upstream basic motif 5;upstream basic motif 8	0.87243	0.0194865	40.533	28.37	40.533	-0.36994	27508000	P36004	37	Probable serine/threonine-protein kinase KKQ8	KKQ8	ESFKNLFRPPRSRDSSPINVTRIPYRSSSTS
-3.04827	-1.6474	-1.1659	-1.25004	-1.75076	-1.82427	-2.79452	-2.62722	-2.95319	-3.11385	-3.39759	S	2	___1	Aurora kinase motifs;downstream acidic motif 7;downstream basic motif 5;downstream basic motif 8;upstream acidic motif 10;upstream acidic motif 11;upstream acidic motif 6;upstream basic motif 14;upstream basic motif 2	1	0.0101105	50.607	50.607	50.607	-0.44592	31520000	P36004	274	Probable serine/threonine-protein kinase KKQ8	KKQ8	FKVYEDGSHEHNIKLSGVIAKLEKGNSLPAH
1.68283	1.47425	1.44162	1.36018	1.2197	1.03708	1.43174	1.28351	1.62878	2.00814	2.39314	T	2	___1	Cdk kinase minimal threonine motif;downstream acidic motif 5;downstream acidic motif 8;downstream basic motif 13;downstream basic motif 15;downstream basic motif 9;Plk kinase motif DEN;Plk kinase motif N;upstream acidic motif 11;upstream acidic motif 14;upstream basic motif 4	0.999933	3.10671e-13	154.6	100.12	92.939	-0.75959	73043000	P32350	562	Dual specificity protein kinase KNS1	KNS1	HENLEHMAMMQRINGTPFPTDIIDKMFYKSK
-2.97538	-2.30738	-1.86735	-1.84775	-2.12537	-2.3604	-3.34914	-3.49534	-3.45052	-3.39219	-3.38131	S	3	___1	Cdk kinase minimal serine motif;downstream basic motif 2;downstream basic motif 5;upstream acidic motif 1;upstream acidic motif 4;upstream acidic motif 8;upstream basic motif 11;upstream basic motif 5;upstream basic motif 6	1	0.00659623	52.344	37.654	52.344	-0.56645	11167000	P40026	151	DNA repair protein KRE29	KRE29	TTVAKLQDLKKEILDSPRSNKSIVITSNTVA
3.15663	2.41772	2.00175	2.16373	2.39162	2.63307	2.85963	2.68113	2.72922	2.93111	3.0861	S	3	___1	Casein kinase motif;Cdk kinase minimal serine motif;Dbf2 kinase motifs;downstream acidic motif 10;downstream acidic motif 15;downstream acidic motif 2;downstream basic motif 9;Plk kinase motif DE;Plk kinase motif DEN;upstream acidic motif 11;upstream acidic motif 12;upstream acidic motif 2;upstream acidic motif 9;upstream basic motif 13;upstream basic motif 15;upstream basic motif 3;upstream basi…	0.999983	1.18241e-48	253.46	226.62	229.93	-0.39526	975960000	P42846	486	Protein KRI1	KRI1	RTKEEQDLKFRYREVSPESFGLTAREIFAAD
1.02471	0.552845	0.179925	0.03087	-0.11134	-0.119985	0.59245	0.245241	0.0649255	0.0187423	0.0365725	S	2	___1	downstream acidic motif 10;downstream acidic motif 3;downstream basic motif 6	1	2.27517e-06	82.263	77.408	62.978	1.4496	35933000	P15180	2	Lysine--tRNA ligase, cytoplasmic	KRS1	______________MSQQDNVKAAAEGVANL
3.00464	3.31952	3.54395	3.45116	3.26858	3.06391	2.87866	2.85508	2.91608	3.01956	3.06239	S	2	___1	Cdk kinase minimal serine motif;downstream basic motif 12;downstream basic motif 4;upstream acidic motif 5;upstream basic motif 4;upstream basic motif 8	0.954093	2.92524e-18	183.27	86.957	183.27	0.26258	346780000	P38691	903	Serine/threonine-protein kinase KSP1	KSP1	SNPLHMNKALEKLSSSPGAKSSFVGFPKPLL
-0.0324783	0.280776	0.56506	0.413378	0.270486	-0.0044575	-0.456866	-0.636582	-0.748873	-0.785801	-0.89289	S	3	___1	Aurora kinase motif special 2;Aurora kinase motif special 3;Aurora kinase motifs;Dbf2 kinase motifs;downstream acidic motif 6;downstream acidic motif 9;downstream basic motif 4;upstream acidic motif 13;upstream basic motif 12;upstream basic motif 2;upstream basic motif 3;upstream basic motif 4;upstream basic motif 6	0.996438	0.000887005	74.376	55.646	68.893	-0.1781	47703000	P38703	23	Sphingosine N-acyltransferase LAG1	LAG1	SIDRLVVNAKTRRRNSSVGKIDLGDTVPGFA
-3.12257	-3.19438	-3.25177	-3.13236	-3.33578	-3.3563	-3.25925	-3.3195	-3.11696	-3.02074	-2.87944	S	3	___1	Chk1 kinase substrate motif;Dbf2 kinase motifs;downstream acidic motif 1;downstream acidic motif 3;downstream basic motif 11;downstream basic motif 12;downstream basic motif 15;downstream basic motif 8;Plk kinase motif DEN;Plk kinase motif N;upstream basic motif 3;upstream basic motif 4;upstream basic motif 6;upstream basic motif 8	1	0.00274135	59.709	40.232	59.709	-0.23822	66611000	P25587	241	Protein LDB16	LDB16	TLMSLSNRAKLRRNASDADIVNIKILRRNSR
0.226179	0.341435	0.463091	0.36145	0.266275	0.103839	0.285987	0.25086	0.329014	0.489456	0.673785	S	4	___1	downstream acidic motif 1;downstream acidic motif 3;downstream acidic motif 4;downstream acidic motif 5;downstream acidic motif 6;downstream basic motif 11;downstream basic motif 13;downstream basic motif 15;downstream basic motif 8;Plk kinase motif DE;Plk kinase motif DEN;upstream acidic motif 11;upstream acidic motif 2;upstream acidic motif 4;upstream acidic motif 5;upstream acidic motif 6;upst…	1	1.43228e-16	138.03	131.63	138.03	-1.1808	511650000	P42838	36	Alkylphosphocholine resistance protein LEM3	LEM3	IVSGDNPEEEEDVDASEFEEDEVKPVRTKNR
0.717619	1.11487	1.13163	0.831923	0.351595	0.143442	0.743154	0.80326	0.797267	0.709884	0.615857	S	3	___1	downstream acidic motif 1;downstream acidic motif 11;downstream acidic motif 12;downstream acidic motif 15;downstream acidic motif 3;downstream acidic motif 4;downstream basic motif 10;Plk kinase motif DEN;Plk kinase motif N;upstream acidic motif 5;upstream acidic motif 6;upstream basic motif 10;upstream basic motif 11	0.989955	0.000188967	68.567	53.313	66.12	-0.12444	652970000	P38439	132	RNA polymerase-associated protein LEO1	LEO1	AMYTRKFYGEDANNFSDQDETTHTFKEENVE
1.58932	0.847664	0.465159	0.602859	0.749176	0.902861	1.35801	1.27301	1.3284	1.29662	1.27776	S	3	___1	Cdk kinase minimal serine motif;downstream acidic motif 11;downstream acidic motif 13;downstream acidic motif 14;downstream acidic motif 15;downstream basic motif 8;downstream basic motif 9;upstream acidic motif 12;upstream acidic motif 15;upstream acidic motif 8;upstream basic motif 3;upstream basic motif 4	0.996739	8.56499e-13	152.99	133.23	152.17	0.058231	1268400000	P38439	372	RNA polymerase-associated protein LEO1	LEO1	ESPDAAFETGFRKQNSPTTYGASRRNEYEED
-1.02753	-2.17643	-2.77912	-2.53616	-1.98767	-1.56371	-1.47198	-1.9244	-1.93579	-2.01974	-1.83722	S	3	___1	downstream acidic motif 13;downstream acidic motif 14;downstream acidic motif 4;downstream acidic motif 5;downstream acidic motif 8;downstream acidic motif 9;downstream basic motif 10;downstream basic motif 3;upstream acidic motif 10;upstream acidic motif 15;upstream acidic motif 5;upstream basic motif 4;upstream basic motif 8	0.902147	4.61205e-08	106.57	89.492	106.57	-0.6757	41233000	P38439	200	RNA polymerase-associated protein LEO1	LEO1	DPPSFEAKVNERASNSASREDQLDDRLIDEN
-0.339468	-0.458164	-0.477521	-0.752103	-0.946693	-1.22127	-0.514705	-0.715999	-0.618006	-0.454915	-0.210698	S	3	___1	Aurora kinase motifs;downstream acidic motif 10;downstream acidic motif 4;downstream acidic motif 5;downstream acidic motif 6;downstream acidic motif 7;downstream acidic motif 9;upstream acidic motif 1;upstream acidic motif 11;upstream acidic motif 13;upstream acidic motif 14;upstream acidic motif 15;upstream basic motif 2;upstream basic motif 4;upstream basic motif 6	1	4.759e-15	138.78	123.69	138.78	-0.41097	285260000	P38439	105	RNA polymerase-associated protein LEO1	LEO1	DDEGENINHRSRHRESLGLDDDEAEEQAMYT
1.75735	2.49478	3.01851	2.5799	2.22894	1.67916	1.27689	1.00472	0.860013	0.475798	0.243287	S	2	___1	Cdk kinase minimal serine motif;downstream acidic motif 10;downstream acidic motif 12;downstream acidic motif 14;downstream acidic motif 4;downstream acidic motif 8;downstream acidic motif 9;downstream basic motif 11;downstream basic motif 2;upstream acidic motif 10;upstream acidic motif 13;upstream acidic motif 3;upstream acidic motif 5;upstream acidic motif 8;upstream basic motif 11;upstream ba…	0.93975	3.72092e-08	133.76	76.489	76.228	-0.96044	235550000	P07264	488	3-isopropylmalate dehydratase	LEU1	FVDIREFEYKDQDQSSPKVEVTSEDEKELES
0.230158	0.406992	0.479914	0.504852	0.698121	0.82272	-0.42028	-0.760673	-0.801898	-0.826563	-0.844335	T	2	___1	Cdk kinase full threonine motif;Cdk kinase minimal threonine motif;downstream basic motif 12;downstream basic motif 13;downstream basic motif 15;downstream basic motif 3;downstream basic motif 5;upstream basic motif 4	0.966371	1.40999e-05	102.95	90.458	102.95	-0.1042	65506000	Q02796	15	Transcriptional regulatory protein LGE1	LGE1	_MSGYTGNNYSRYSSTPPRQRGGYHHARRSR
-1.30606	-1.89342	-2.1197	-1.96521	-1.68368	-1.53307	-1.34461	-1.33791	-1.18717	-0.958912	-0.795388	S	3	___1	Cdk kinase minimal serine motif;downstream basic motif 15;downstream basic motif 2;upstream basic motif 15;upstream basic motif 7	0.999998	0.00158492	65.842	60.854	65.842	-0.25801	56944000	Q02796	92	Transcriptional regulatory protein LGE1	LGE1	RPYYSANSRHYQAQPSPRYNNGTNSYHLPQR
0.77656	0.711327	0.619747	0.687738	0.822015	0.982113	0.871468	0.89133	0.505215	0.206592	-0.108186	S	3	___1	Casein kinase motif;Casein kinase motif special 2;downstream acidic motif 2;downstream acidic motif 3;downstream acidic motif 5;downstream acidic motif 6;downstream basic motif 10;downstream basic motif 12;downstream basic motif 14;downstream basic motif 7;downstream basic motif 8;upstream acidic motif 9;upstream basic motif 14;upstream basic motif 5	0.943494	4.54901e-35	216.34	193.81	84.94	-0.3599	239170000	Q02796	121	Transcriptional regulatory protein LGE1	LGE1	QRGNSQDTNGRTTSASQEDNDEKRVKSRYRN
-1.46506	-1.15301	-1.24799	-1.19032	-1.09158	-0.762366	-1.0517	-0.838618	-1.23758	-1.55729	-1.92302	S	2	___1	Dbf2 kinase motifs;downstream acidic motif 4;downstream acidic motif 5;downstream acidic motif 7;downstream acidic motif 8;downstream basic motif 10;downstream basic motif 12;downstream basic motif 14;downstream basic motif 9;upstream acidic motif 7;upstream basic motif 12;upstream basic motif 3	0.930031	3.49819e-26	203.29	180.37	94.688	-0.32682	121890000	Q02796	119	Transcriptional regulatory protein LGE1	LGE1	LPQRGNSQDTNGRTTSASQEDNDEKRVKSRY
2.37606	2.2312	2.08609	2.03276	1.94328	1.94455	2.2103	2.15782	2.16715	2.30466	2.34769	S	2	___1	Aurora kinase motif special 2;Aurora kinase motifs;Dbf2 kinase motifs;downstream acidic motif 12;downstream acidic motif 5;downstream acidic motif 9;downstream basic motif 13;upstream acidic motif 10;upstream acidic motif 11;upstream acidic motif 8;upstream basic motif 15;upstream basic motif 2;upstream basic motif 3;upstream basic motif 7	1	3.91015e-38	225.57	214.1	190.24	-0.11526	3095800000	P33399	19	La protein homolog	LHP1	KPQQEEQEKPQSRRNSFAVIEFTPEVLDRCL
4.21296	3.69848	3.39629	3.39786	3.58567	3.7253	4.00237	4.00791	4.05388	4.08197	4.00816	S	4	___1	downstream acidic motif 13;downstream acidic motif 9;downstream basic motif 1;downstream basic motif 2;upstream acidic motif 12;upstream acidic motif 4;upstream acidic motif 6;upstream acidic motif 7;upstream basic motif 11;upstream basic motif 3	0.999999	1.02065e-28	104.45	88.221	61.648	-0.15057	4288600000	P33399	15	La protein homolog	LHP1	_MSEKPQQEEQEKPQSRRNSFAVIEFTPEVL
-2.56416	-2.64787	-2.77444	-2.8725	-2.77048	-2.68379	-2.29877	-2.06453	-1.89183	-1.93818	-1.97655	S	2	___1	Casein kinase motif;downstream acidic motif 2;downstream acidic motif 7;downstream basic motif 11;downstream basic motif 5;Plk kinase motif DEN;Plk kinase motif N;upstream acidic motif 1;upstream acidic motif 10;upstream acidic motif 13;upstream acidic motif 9;upstream basic motif 11;upstream basic motif 4;upstream basic motif 6	0.998261	0.00047964	83.617	65.457	83.617	-0.38978	34386000	P25579	474	Laminarase-resistance protein LRE1	LRE1	TPDGKEEMNRLKSNDSNEYSKSEGQIRTNSQ
1.45576	1.34522	1.24008	1.31928	1.4662	1.62913	-0.0873373	-0.861337	-0.947306	-0.967567	-1.01823	S	3	___1	Cdk kinase full serine motif;Cdk kinase minimal serine motif;downstream acidic motif 12;downstream basic motif 14;downstream basic motif 15;downstream basic motif 3;downstream basic motif 9;upstream acidic motif 10;upstream basic motif 1;upstream basic motif 12;upstream basic motif 5	0.986964	0.000578289	72.59	56.44	72.59	-0.19605	102620000	Q04087	220	Monopolin complex subunit LRS4	LRS4	AHIRNDTTSSKIAGKSPSRLSALQKSPELRK
-0.593035	-1.1515	-1.40197	-1.33687	-1.21077	-1.14392	-0.580763	-0.69438	-1.01768	-1.38804	-1.61511	T	3	___1	Cdk kinase minimal threonine motif;downstream acidic motif 6;downstream acidic motif 7;downstream basic motif 10;downstream basic motif 13;downstream basic motif 5;Plk kinase motif DE;Plk kinase motif DEN;upstream acidic motif 12;upstream acidic motif 2;upstream acidic motif 7;upstream basic motif 1;upstream basic motif 14;upstream basic motif 3;upstream basic motif 6	0.999921	1.36829e-06	103.01	83.218	101.08	-0.41608	427570000	Q04087	120	Monopolin complex subunit LRS4	LRS4	LKVEQISVDKHNKERTPSTGRDEQQRNSKAA
-0.951764	-1.55115	-1.92638	-1.94837	-1.83506	-1.71387	0.006444	0.668159	0.970761	1.04527	1.05121	S	3	___1	Dbf2 kinase motifs;downstream acidic motif 4;downstream acidic motif 5;downstream basic motif 11;downstream basic motif 3;downstream basic motif 8;upstream acidic motif 14;upstream acidic motif 4;upstream acidic motif 9;upstream basic motif 3;upstream basic motif 5;upstream basic motif 8	0.993965	6.38568e-19	165.89	136.31	165.89	0.28091	469450000	Q04087	122	Monopolin complex subunit LRS4	LRS4	VEQISVDKHNKERTPSTGRDEQQRNSKAAHT
-1.49304	-1.49595	-1.58415	-1.61393	-1.49532	-1.36416	-1.25417	-1.13532	-0.977358	-0.82637	-0.67131	S	2	___1	downstream acidic motif 15;downstream acidic motif 8;downstream basic motif 12;downstream basic motif 3;upstream basic motif 10;upstream basic motif 4;upstream basic motif 7;upstream basic motif 9	0.966249	0.000291021	85.676	17.452	85.676	-0.17896	55043000	Q04087	183	Monopolin complex subunit LRS4	LRS4	SPTSQRRSRGLRSLLSSGKNTIFDSISKNLD
-1.72574	-2.31363	-2.50934	-2.3901	-2.09597	-1.98752	-1.62358	-1.44788	-1.59074	-1.67483	-1.91292	T	3	___1	downstream acidic motif 9;downstream basic motif 1;downstream basic motif 6;upstream basic motif 14;upstream basic motif 4	1	8.2344e-06	88.551	68.712	88.551	-0.20493	54123000	P53281	112	LAS seventeen-binding protein 1	LSB1	NKIGIFPANYVKPAFTRSASPKSAEAASSST
-2.72352	-2.60203	-2.52813	-2.62822	-2.70312	-2.80376	-2.39487	-2.23078	-2.22738	-2.16723	-2.13521	T	2	___1	Cdk kinase minimal threonine motif;downstream basic motif 7;upstream acidic motif 15;upstream basic motif 11;upstream basic motif 6;upstream basic motif 8	0.957785	8.63193e-05	80.318	69.106	55.314	-0.22619	70561000	P43603	384	LAS seventeen-binding protein 3	LSB3	DLSNRFSKSRISSASTPQTSQGRFTAPTSPS
2.15059	3.37203	3.68416	3.37266	2.81472	2.6786	2.22604	2.27044	1.9638	1.80154	1.56041	S	2	___1	downstream acidic motif 8;downstream acidic motif 9;downstream basic motif 6;upstream basic motif 6;upstream basic motif 9	0.969077	2.11358e-13	162.67	142.67	162.67	-0.21463	449530000	P43603	300	LAS seventeen-binding protein 3	LSB3	YGTGYSRNSRLAPTNSGGSGGKLDDPSGASS
-2.02268	-2.18413	-2.25851	-2.27726	-2.21139	-2.19418	-1.81299	-1.64034	-1.41431	-1.01276	-0.76678	S	2	___1	downstream basic motif 8;upstream acidic motif 14;upstream acidic motif 15;upstream basic motif 10;upstream basic motif 5;upstream basic motif 7	0.890234	0.00518693	54.276	41.92	47.037	-0.71439	38456000	P43603	383	LAS seventeen-binding protein 3	LSB3	DDLSNRFSKSRISSASTPQTSQGRFTAPTSP
-1.64391	-1.39746	-1.20108	-1.26007	-1.4227	-1.60668	-1.51619	-1.47905	-1.58428	-1.4616	-1.42616	S	3	___1	downstream acidic motif 13;downstream acidic motif 14;downstream basic motif 3;upstream basic motif 10	0.753708	8.89756e-05	71.031	51.291	71.031	-0.21538	126490000	P43603	401	LAS seventeen-binding protein 3	LSB3	QTSQGRFTAPTSPSTSSPKAVALYSFAGEES
-0.672991	-0.806793	-0.794966	-0.626241	-0.729457	-0.775431	-0.932037	-0.959932	-0.930815	-0.843563	-0.887007	T	3	___1	downstream acidic motif 14;downstream acidic motif 15;downstream basic motif 4;upstream basic motif 9	0.77289	8.23651e-05	76.522	55.293	76.522	-0.090122	163890000	P43603	400	LAS seventeen-binding protein 3	LSB3	PQTSQGRFTAPTSPSTSSPKAVALYSFAGEE
0.288363	0.254458	0.370456	0.531205	0.635087	0.634452	0.30302	0.37821	0.36996	0.454416	0.424656	S	2	___1	downstream basic motif 10;downstream basic motif 12;downstream basic motif 15;downstream basic motif 3;downstream basic motif 4;downstream basic motif 7;downstream basic motif 8;Plk kinase motif DEN;Plk kinase motif N;upstream acidic motif 14;upstream basic motif 12;upstream basic motif 5	0.947201	0.000370323	85.154	45.305	77.192	0.074402	72076000	P53145	616	Large subunit GTPase 1	LSG1	VEGRLSTPFHKVQNSSAGKRHNKKNKSKNAK
-1.03563	-1.91943	-2.03423	-1.79731	-1.63699	-1.76547	-0.932303	-0.606138	0.000895433	0.43954	0.687876	S	3	___1	downstream acidic motif 12;downstream acidic motif 5;downstream basic motif 14;downstream basic motif 15;downstream basic motif 4;downstream basic motif 6	0.969604	7.94529e-11	55.354	38.67	55.354	-0.31265	44472000	P47017	2	Sm-like protein LSm1	LSM1	______________MSANSKDRNQSNQDAKR
3.47091	3.04964	2.77715	2.90826	3.07503	3.28584	3.53938	3.71113	3.76085	3.86955	3.81123	S	2	___1	Dbf2 kinase motifs;downstream basic motif 3;Ime2 kinase motif;upstream basic motif 13;upstream basic motif 14;upstream basic motif 3;upstream basic motif 4	1	1.20403e-11	132.74	116.43	100.98	0.001525	3270200000	P40070	138	U6 snRNA-associated Sm-like protein LSm4	LSM4	NRRNNNNGNSNRRPYSQNRQYNNSNSSNINN
4.58024	2.5414	1.36431	1.00027	0.798053	0.672599	2.87242	2.56906	4.11026	4.63677	5.12007	S	3	___1	Chk1 kinase substrate motif;Dbf2 kinase motifs;downstream acidic motif 11;downstream basic motif 2;downstream basic motif 5;upstream basic motif 3	0.99999	1.06504e-06	116.73	105.09	93.556	0.80755	805110000	Q12230	6	Sphingolipid long chain base-responsive protein LSP1	LSP1	__________MHRTYSLRNQRAPTAAELQAP
0.833694	0.921742	0.952165	1.05949	1.04824	1.10989	0.717076	0.602959	0.702778	0.699439	0.803487	S	3	___1	downstream basic motif 3;downstream basic motif 5;downstream basic motif 9;upstream acidic motif 9;upstream basic motif 15	0.79812	7.92499e-14	122.53	113.43	112.57	0.032951	310820000	Q12230	26	Sphingolipid long chain base-responsive protein LSP1	LSP1	RAPTAAELQAPPPPPSSTKSKFFGKASIASS
-1.42167	-1.45762	-1.56303	-1.59206	-1.71877	-1.70919	-1.45704	-1.38064	-1.13216	-0.923667	-0.789271	T	3	___1	Dbf2 kinase motifs;downstream acidic motif 3;downstream basic motif 15;upstream basic motif 11;upstream basic motif 3;upstream basic motif 6	0.999912	1.55925e-07	93.176	72.513	93.176	0.57897	16381000	Q12230	14	Sphingolipid long chain base-responsive protein LSP1	LSP1	__MHRTYSLRNQRAPTAAELQAPPPPPSSTK
1.9505	3.32508	3.72678	3.47857	2.73622	2.52651	1.48034	1.06756	0.937818	1.02836	1.18647	T	4	___1	Cdk kinase minimal threonine motif;downstream acidic motif 11;downstream acidic motif 12;downstream acidic motif 13;downstream basic motif 4;downstream basic motif 8;upstream acidic motif 12;upstream acidic motif 14;upstream acidic motif 15;upstream acidic motif 3;upstream acidic motif 7;upstream basic motif 8	0.914413	1.8757e-15	144.5	133.24	144.5	-0.34483	1305400000	Q12122	410	Homocitrate synthase, mitochondrial	LYS21	DDVDSIIKDFHAELSTPLLKPVNKGTDDDNI
-2.38033	-2.08205	-1.88488	-1.92809	-2.21793	-2.43248	-2.59218	-2.69216	-2.49411	-2.44983	-2.3346	S	2	___1	downstream acidic motif 12;downstream acidic motif 13;downstream acidic motif 14;downstream acidic motif 8;downstream basic motif 15;downstream basic motif 5;upstream acidic motif 3;upstream acidic motif 6;upstream basic motif 13;upstream basic motif 15;upstream basic motif 4	0.942544	0.00500926	58.172	44.664	58.172	-0.29784	23399000	P47074	488	Spindle assembly checkpoint component MAD3	MAD3	KPRQLTPILEMRESNSFSQSKNSEIISDDDK
-1.67566	-1.38073	-1.07299	-1.28054	-1.53739	-1.92986	-1.68518	-1.64786	-1.49035	-1.42783	-1.35989	S	4	___1	downstream acidic motif 1;downstream acidic motif 10;downstream acidic motif 15;downstream acidic motif 3;downstream acidic motif 4;downstream acidic motif 5;downstream acidic motif 8;downstream basic motif 12;downstream basic motif 13;downstream basic motif 14;downstream basic motif 9;upstream acidic motif 1;upstream acidic motif 3;upstream acidic motif 5;upstream basic motif 14	0.999994	1.13462e-30	181.97	168.03	181.97	-0.25785	69311000	Q12176	710	Ribosome biogenesis protein MAK21	MAK21	IKNLLTNTPVDYEYESDAEEEQGDKDIKRKE
-0.472803	-0.585861	-0.366013	-0.295983	-0.149772	-0.318028	-0.481004	-0.39847	-0.0418503	0.189374	0.396662	S	4	___1	Casein kinase motif;Casein kinase motif special 2;Casein kinase motif special 3;downstream acidic motif 1;downstream acidic motif 11;downstream acidic motif 2;downstream acidic motif 3;downstream acidic motif 4;downstream basic motif 7;upstream acidic motif 1;upstream acidic motif 3;upstream acidic motif 7;upstream acidic motif 8;upstream basic motif 11;upstream basic motif 12	0.999965	1.3392e-15	131.19	117.95	131.19	0.38929	145320000	P38112	678	ATP-dependent RNA helicase MAK5	MAK5	NWLKKAADELGIDVDSDEDDISKSNSDTFLL
-0.591276	0.00264553	0.333926	0.520765	0.252159	0.176955	-1.18312	-1.45114	-0.75557	-0.163002	0.453167	S	3	___1	Casein kinase motif;Cdk kinase full serine motif;Cdk kinase minimal serine motif;downstream acidic motif 11;downstream acidic motif 2;downstream basic motif 10;downstream basic motif 3;downstream basic motif 6;downstream basic motif 7;Plk kinase motif DEN;Plk kinase motif N;upstream basic motif 10;upstream basic motif 13;upstream basic motif 5;upstream basic motif 6	0.761832	0.00599761	46.797	28.659	46.797	-0.50631	101620000	P40065	36	Monopolin complex subunit MAM1	MAM1	LQRYSRFLSRKISNTSPEKQPKKNIKEHCLS
0.507601	1.14217	1.19279	0.969313	0.670697	0.676308	0.0901207	-0.138891	-0.795637	-1.06406	-1.50637	S	2	___1	downstream acidic motif 1;downstream acidic motif 4;downstream basic motif 11;downstream basic motif 12;downstream basic motif 13;downstream basic motif 14;downstream basic motif 15;downstream basic motif 6;downstream basic motif 7;downstream basic motif 8;downstream basic motif 9;Plk kinase motif DE;Plk kinase motif DEN;upstream acidic motif 1;upstream acidic motif 10;upstream acidic motif 13;up…	0.999975	3.17286e-25	193.62	173.19	193.62	-0.2259	186700000	P38174	35	Methionine aminopeptidase 2	MAP2	ENEGVEQQDQAKADESDPVESKKKKNKKKKK
3.39404	2.75195	2.4661	2.65226	2.98679	3.21193	3.71327	4.0426	4.42526	4.67369	4.81951	S	3	___1	downstream basic motif 8;downstream basic motif 9;upstream basic motif 1;upstream basic motif 13;upstream basic motif 15;upstream basic motif 6	1	5.09565e-12	155.47	130.7	111.12	0.48587	1148500000	O14467	28	Multiprotein-bridging factor 1	MBF1	RARAGGSGPRANVARSQGQINAARRQGLVVS
1.65855	-0.468427	-1.45053	-1.94471	-2.01679	-2.38131	1.57692	2.08403	4.26566	5.22567	6.24856	S	2	___1	downstream basic motif 3;downstream basic motif 8;upstream acidic motif 14;upstream basic motif 4;upstream basic motif 6	1	8.44535e-13	150.22	124.74	130.36	1.3454	1287400000	O14467	19	Multiprotein-bridging factor 1	MBF1	WDTNTIIGSRARAGGSGPRANVARSQGQINA
-2.61641	-3.09476	-3.51939	-3.44243	-3.34017	-3.0651	-2.71932	-2.65484	-2.39374	-2.2963	-2.23297	T	3	___1	downstream acidic motif 13;downstream acidic motif 15;downstream acidic motif 3;downstream acidic motif 5;downstream basic motif 1;downstream basic motif 11;downstream basic motif 14;downstream basic motif 8;upstream acidic motif 8;upstream basic motif 6;upstream basic motif 7	0.999892	1.40117e-20	167.28	145.98	167.28	0.30563	13698000	O14467	53	Multiprotein-bridging factor 1	MBF1	QGLVVSVDKKYGSTNTRGDNEGQRLTKVDRE
0.360237	-0.0462938	-0.196991	-0.257308	-0.181992	-0.22706	0.204042	0.133699	0.785549	1.25355	1.80573	S	2	___1	downstream acidic motif 11;downstream acidic motif 7;downstream basic motif 1;upstream acidic motif 11;upstream acidic motif 12;upstream acidic motif 4;upstream acidic motif 6;upstream basic motif 14	0.974662	5.419e-05	71.692	53.38	71.692	-0.63207	95111000	P23493	98	Mitochondrial biogenesis regulation protein 1	MBR1	CKIDEALPAESELAPSRNGSVSEANSDTNSI
-1.44039	-1.58136	-1.60163	-1.46394	-1.55121	-1.5762	-1.66316	-1.88005	-1.69589	-1.40977	-1.06914	S	3	___1	Cdk kinase minimal serine motif;downstream acidic motif 11;downstream acidic motif 4;downstream basic motif 12;downstream basic motif 5;Plk kinase motif DE;Plk kinase motif DEN;upstream acidic motif 14;upstream acidic motif 2;upstream acidic motif 4;upstream acidic motif 7;upstream acidic motif 8;upstream basic motif 10;upstream basic motif 11	0.973571	0.00630459	45.047	25.208	45.047	-0.22329	90739000	Q07376	255	Probable transporter MCH1	MCH1	QDNQKRLDDQTDVEQSPLLERSNHVQEKFTQ
0.724846	1.14443	1.29884	1.13844	0.954131	0.837161	0.786939	0.761233	0.726547	0.86418	0.972406	S	2	___1	downstream acidic motif 11;downstream basic motif 5;downstream basic motif 8;upstream acidic motif 15;upstream acidic motif 7;upstream basic motif 10;upstream basic motif 9	0.901065	2.21255e-28	205.45	168.38	132.84	-0.25069	280340000	P21965	198	Protein kinase MCK1	MCK1	DFGSAKKLEHNQPSISYICSRFYRAPELIIG
2.10116	2.53709	2.6458	2.46627	2.26083	2.1776	2.04233	2.04279	2.11693	2.31149	2.41597	Y	3	___1		0.98362	1.09119e-10	129.77	116.92	129.77	-0.12343	1301200000	P21965	199	Protein kinase MCK1	MCK1	FGSAKKLEHNQPSISYICSRFYRAPELIIGC
-2.77559	-2.74258	-2.81665	-2.82581	-2.91045	-2.86677	-2.66077	-2.59058	-2.57118	-2.51452	-2.48927	T	2	___1	Cdk kinase minimal threonine motif;downstream acidic motif 14;downstream acidic motif 9;downstream basic motif 10;downstream basic motif 11;downstream basic motif 12;downstream basic motif 8;Plk kinase motif DE;Plk kinase motif DE special 2;Plk kinase motif DEN;upstream acidic motif 2;upstream acidic motif 3;upstream acidic motif 5	0.979446	6.78569e-11	90.731	76.041	56.959	-0.26481	72182000	P11746	8	Pheromone receptor transcription factor	MCM1	________MSDIEEGTPTNNGQQKERRKIEI
2.96143	2.93365	2.89005	2.89462	2.87326	2.89459	2.99816	3.07619	3.20846	3.54157	3.7146	S	2	___1	downstream acidic motif 1;downstream acidic motif 15;downstream acidic motif 3;downstream acidic motif 4;downstream basic motif 14	1	1.4197e-48	224.64	211.61	163.99	0.063116	2023400000	P11746	2	Pheromone receptor transcription factor	MCM1	______________MSDIEEGTPTNNGQQKE
-2.26542	-2.47974	-2.51681	-2.58593	-2.70275	-2.86581	-2.38278	-2.40742	-2.22873	-2.02788	-1.87216	S	3	___1	downstream acidic motif 10;downstream acidic motif 11;downstream acidic motif 9;downstream basic motif 2;downstream basic motif 3;downstream basic motif 6;downstream basic motif special 2;upstream basic motif 12;upstream basic motif 13	0.952014	7.51047e-12	135.95	119	135.95	-0.082326	51428000	P24279	801	DNA replication licensing factor MCM3	MCM3	TPRRSTASSVNATPSSARRILRFQDDEQNAG
-2.02411	-1.82392	-1.70992	-1.67983	-1.71262	-1.72788	-2.06242	-2.03442	-1.9901	-1.96559	-1.97835	S	2	___1	downstream acidic motif 3;downstream basic motif 7;Plk kinase motif DEN;Plk kinase motif N;upstream acidic motif 11;upstream basic motif 7	0.999799	7.09782e-05	72.315	59.788	72.315	-0.25195	56832000	P30665	56	DNA replication licensing factor MCM4	MCM4	SSQGDIYGRNNSQNLSQGEGNIRAAIGSSPL
0.848082	0.882715	0.717421	0.670066	0.669822	0.828633	0.313521	-0.164665	-0.653472	-0.931169	-1.10352	S	2	___1	downstream acidic motif 10;downstream acidic motif 15;downstream basic motif 2;downstream basic motif 6;Plk kinase motif DE;Plk kinase motif DEN;upstream acidic motif 15;upstream acidic motif 2;upstream basic motif 14;upstream basic motif 3	0.98422	1.50364e-06	116.77	78.68	116.77	0.41344	193040000	P53885	297	Signal transduction protein MDG1	MDG1	EKVPVSSITSHAKETSVKPTGKVATETQTYE
-1.11857	0.0193857	0.127823	-0.48158	-1.45778	-1.79004	-1.11529	-1.17418	-1.55152	-1.76341	-1.99748	T	3	___1	downstream acidic motif 13;downstream acidic motif 3;downstream acidic motif 5;downstream acidic motif 8;downstream acidic motif 9;downstream basic motif 12;upstream acidic motif 10;upstream acidic motif 11;upstream acidic motif 12;upstream acidic motif 13;upstream acidic motif 14;upstream acidic motif 15;upstream acidic motif 3;upstream acidic motif 9;upstream basic motif 4;upstream basic motif 8	0.922348	3.06744e-137	360.75	339.46	360.75	0.1328	134690000	P53885	256	Signal transduction protein MDG1	MDG1	EEEEDEDKGGGKDTSTSADAEASEDQNKEPL
6.61204	5.28509	4.74194	4.88122	5.27543	5.42185	6.79484	7.06596	7.70448	8.02677	8.32745	S	4	___1	Casein kinase motif;Casein kinase motif special 2;downstream acidic motif 1;downstream acidic motif 15;downstream acidic motif 2;downstream acidic motif 3;downstream basic motif 12;downstream basic motif 9;upstream acidic motif 1;upstream acidic motif 14;upstream acidic motif 4;upstream acidic motif 7;upstream basic motif 13	0.999995	6.69436e-59	250.05	241.71	213.77	1.2297	26564000000	P53885	160	Signal transduction protein MDG1	MDG1	GERSIFSQEVVELPDSEDETQQVNKTGKNAD
2.53512	2.29113	2.18286	2.39422	2.76065	3.03582	3.20584	3.70753	3.81285	3.81302	3.69944	S	3	___1	downstream acidic motif 1;downstream acidic motif 15;downstream acidic motif 6;downstream basic motif 10;upstream acidic motif 10;upstream acidic motif 11;upstream basic motif 1;upstream basic motif 14;upstream basic motif 6	0.999974	2.14649e-21	173.77	151.3	134.9	0.51805	1116200000	P53885	211	Signal transduction protein MDG1	MDG1	IKPYEENHPKVNLVKSEGYVTDGLGKTQSSE
1.62804	1.35115	1.26758	1.36514	1.47264	1.52029	1.58833	1.61421	1.6867	1.69457	1.68902	S	2	___1	downstream acidic motif 13;downstream acidic motif 15;downstream basic motif 7;upstream acidic motif 1;upstream acidic motif 10;upstream basic motif 11;upstream basic motif 13	0.998571	5.37137e-09	102.58	85.552	102.58	0.22259	1007500000	P53885	106	Signal transduction protein MDG1	MDG1	VIKQRENGSSTLVPESAGLAVSKNAPLIEPE
3.26245	3.58083	3.91258	4.1551	4.09143	4.0083	3.16013	3.05557	2.55127	2.51033	2.29112	T	3	___1	Cdk kinase minimal threonine motif;downstream acidic motif 4;downstream acidic motif 6;downstream basic motif 9	0.998139	3.03622e-48	242.93	223.6	218.12	-0.0074358	1513300000	P22133	6	Malate dehydrogenase, cytoplasmic	MDH2	__________MPHSVTPSIEQDSLKIAILGA
0.530106	0.739336	0.909877	0.860596	0.733398	0.579232	0.55359	0.542434	0.684951	0.703212	0.806499	T	2	___1	Cdk kinase minimal threonine motif;downstream acidic motif 8;downstream basic motif 2;upstream acidic motif 4;upstream acidic motif 8;upstream basic motif 15;upstream basic motif 9	1	1.61855e-18	182.1	150.62	182.1	-0.12039	151570000	P22133	200	Malate dehydrogenase, cytoplasmic	MDH2	RASTFLREINIESGLTPRVNSMPDVPVIGGH
1.41813	1.06427	0.922908	1.11386	1.29536	1.44602	1.43221	1.54403	1.63553	1.63907	1.58181	S	2	___1	downstream basic motif 1;Plk kinase motif DE;Plk kinase motif DEN;upstream acidic motif 10;upstream acidic motif 2;upstream basic motif 13;upstream basic motif 14;upstream basic motif 7;upstream basic motif 9	0.930667	6.65834e-12	150.04	131.37	150.04	0.28994	164320000	P32419	341	Malate dehydrogenase, peroxisomal	MDH3	LRKNIEKGKSFILDSSKL_____________
0.861044	0.779768	0.979664	0.99215	0.99463	0.76158	0.674395	0.598709	0.725574	0.777279	0.848925	S	3	___1	Casein kinase motif;Casein kinase motif special 2;downstream acidic motif 1;downstream acidic motif 2;downstream acidic motif 3;downstream acidic motif 5;downstream acidic motif 6;downstream basic motif 11;downstream basic motif 13;downstream basic motif 7;downstream basic motif 8;Plk kinase motif DE;Plk kinase motif DEN;upstream acidic motif 11;upstream acidic motif 2;upstream acidic motif 7;ups…	1	6.26917e-30	184.06	166.41	140.09	0.88681	300070000	P53258	764	GTPase-activating protein GYP2	MDR1	AKAVDLAEEVNLIDLSDDEGEEKRTVKQKQL
-1.75661	-1.6844	-1.54292	-1.55872	-1.76636	-1.98346	-1.91451	-2.04206	-1.95441	-1.97961	-1.89979	S	3	___1	Cdk kinase minimal serine motif;downstream basic motif 12;downstream basic motif 15;downstream basic motif 2;downstream basic motif 6;MAP kinase motif;upstream acidic motif 3;upstream acidic motif 4;upstream acidic motif 5;upstream acidic motif 6;upstream acidic motif 7;upstream acidic motif 8;upstream acidic motif 9;upstream basic motif 12	1	1.28775e-06	92.147	79.593	71.091	-0.28027	236800000	P53094	693	Negative regulator of sporulation MDS3	MDS3	HYQRNNDEEDDEDPVSPKPVSKSNSIYRPIR
-3.45633	-3.23579	-3.12236	-3.17004	-3.3988	-3.54018	-3.73423	-3.84194	-3.87973	-3.76403	-3.75632	S	3	___1	Dbf2 kinase motifs;downstream acidic motif 13;downstream acidic motif 5;downstream basic motif 14;upstream acidic motif 10;upstream acidic motif 12;upstream basic motif 3;upstream basic motif 6;upstream basic motif 7	0.771904	5.70167e-09	97.57	82.883	90.464	0.01442	24784000	P53094	1141	Negative regulator of sporulation MDS3	MDS3	GYYDPDLLRKQSRAQSSSTQESSGSANGEKT
-2.42567	-2.10293	-1.97326	-2.22548	-2.33614	-2.48589	-2.6356	-2.67333	-2.37357	-2.24511	-2.09823	S	2	___1	Aurora kinase motifs;downstream basic motif 11;downstream basic motif 7;downstream basic motif 9;upstream basic motif 1;upstream basic motif 2	0.828652	0.00723546	54.539	42.584	54.539	0.5882	14389000	P53094	1202	Negative regulator of sporulation MDS3	MDS3	SIGFPNSMNIQGSRRSTSGFSPRVKMKSSLS
2.61647	4.10396	4.86518	4.72221	4.28887	3.98323	2.655	2.70416	2.1556	1.85044	1.3937	S	2	___1	downstream acidic motif 14;downstream basic motif 12;upstream acidic motif 10;upstream basic motif 1;upstream basic motif 14;upstream basic motif 9	0.852361	0.0045478	56.205	24.571	56.205	-1.2393	2808000000	Q02574	50	DNA damage checkpoint control protein MEC3	MEC3	LRFNSERLTIISTPKSSLNSSNNGTILRGDT
-2.71533	-2.91976	-3.07547	-3.37175	-3.36355	-3.45409	-3.1183	-3.27597	-3.24582	-3.18361	-3.18124	S	2	___1	Dbf2 kinase motifs;downstream acidic motif 3;downstream basic motif 14;downstream basic motif 6;downstream basic motif 7;downstream basic motif 8;downstream basic motif 9;upstream acidic motif 10;upstream basic motif 3;upstream basic motif 6	0.989807	0.0089496	46.844	36.43	46.844	0.398	7109400	Q12321	404	Mediator of RNA polymerase II transcription subunit 1	MED1	STSNTEPIPRSNRHGSVVEASRRRRSSTNKS
-1.64087	-2.72357	-2.96183	-2.86765	-2.79477	-3.01433	-1.86531	-1.94909	-1.79183	-1.73508	-1.65651	T	4	___1	Cdk kinase minimal threonine motif;downstream acidic motif 14;downstream acidic motif 4;downstream acidic motif 9;downstream basic motif 13;downstream basic motif 2;Plk kinase motif DE;Plk kinase motif DEN;upstream acidic motif 11;upstream acidic motif 12;upstream acidic motif 2;upstream basic motif 3;upstream basic motif 4;upstream basic motif 9	0.81645	0.00315928	56.54	46.882	56.54	0.18207	59825000	Q12343	237	Mediator of RNA polymerase II transcription subunit 4	MED4	SQSEEQKGQMAKKEGTPKTDSFIFDGTAKEV
1.00717	0.997332	0.917908	0.937453	0.965416	1.06368	1.05412	1.05074	1.17434	1.37366	1.56199	S	2	___1	downstream acidic motif 12;downstream acidic motif 13;downstream acidic motif 15;downstream acidic motif 4;downstream acidic motif 9;downstream basic motif 8;upstream acidic motif 1;upstream acidic motif 7;upstream basic motif 14;upstream basic motif 3;upstream basic motif 8;upstream basic motif 9	0.803711	3.00734e-12	144.57	120.97	144.57	-0.25823	64664000	Q12343	242	Mediator of RNA polymerase II transcription subunit 4	MED4	QKGQMAKKEGTPKTDSFIFDGTAKEVGDEAD
-2.48671	-2.3399	-2.31387	-2.46081	-2.61154	-2.713	-2.66063	-2.75677	-2.79008	-2.71125	-2.67931	S	3	___1	downstream basic motif 2;downstream basic motif 6	0.994923	1.23011e-14	117.57	107.82	117.57	-1.4575	46542000	P38782	225	Mediator of RNA polymerase II transcription subunit 6	MED6	TTATAATNGNNAGGGSNKSSVRPTGGANMAT
-0.245255	-0.309239	-0.40936	-0.689872	-0.962129	-1.17039	-0.67306	-0.926208	-0.839022	-0.847427	-0.76879	T	2	___1	Casein kinase motif;Dbf2 kinase motifs;downstream acidic motif 11;downstream acidic motif 2;downstream acidic motif 7;downstream basic motif 4;downstream basic motif 9;upstream basic motif 10;upstream basic motif 11;upstream basic motif 14;upstream basic motif 3	1	0.000609856	78.113	49.195	78.113	-0.49553	57925000	P24719	356	Meiosis-specific serine/threonine-protein kinase MEK1	MEK1	FRANRKAYQSFSRAATLEQRGYDSKCDLWSL
1.6046	0.944686	0.567674	0.612864	0.907921	1.1251	1.72417	1.84886	1.83415	1.84827	1.78306	S	2	___1	Aurora kinase motif special 2;Aurora kinase motifs;Dbf2 kinase motifs;downstream acidic motif 14;downstream acidic motif 3;downstream basic motif 10;downstream basic motif 4;downstream basic motif 5;downstream basic motif 7;upstream acidic motif 4;upstream basic motif 12;upstream basic motif 15;upstream basic motif 2;upstream basic motif 3;upstream basic motif 7;upstream basic motif 9	0.995781	5.70623e-06	109.44	90.659	102.55	-0.0081045	192380000	Q12041	92	Transcriptional regulator MET32	MET32	KPPKSSKSKPQDRRNSTGEKRFKCAKCSLEF
-1.69389	-1.30837	-1.09725	-0.858402	-0.6661	-0.468895	-1.37792	-1.29591	-1.80361	-2.06757	-2.37742	S	3	___1	Dbf2 kinase motifs;downstream acidic motif 11;downstream acidic motif 3;downstream acidic motif 9;downstream basic motif 1;downstream basic motif 5;downstream basic motif 8;upstream basic motif 11;upstream basic motif 14;upstream basic motif 3	1	0.00360506	59.04	31.711	59.04	-1.1796	22194000	P32389	487	Transcriptional activator of sulfur metabolism MET4	MET4	IKHPKSNNIHNQRQPSRNDHKISRESDGNNG
-1.00363	-1.47756	-1.68449	-1.60453	-1.45577	-1.37146	-1.16862	-1.29753	-1.38535	-1.46827	-1.50723	S	2	___1	Aurora kinase motifs;downstream acidic motif 13;downstream acidic motif 4;downstream basic motif 14;downstream basic motif 15;downstream basic motif 6;downstream basic motif 8;downstream basic motif 9;upstream acidic motif 6;upstream acidic motif 9;upstream basic motif 1;upstream basic motif 2;upstream basic motif 7	0.930995	0.000684166	74.376	51.305	74.376	-0.0074638	14786000	P32389	547	Transcriptional activator of sulfur metabolism MET4	MET4	LNASSSDHKENSLKRSHSGDLKNKKVPVDRK
2.03713	1.96297	1.8516	1.89301	1.94082	2.05971	2.04719	2.04731	1.93185	1.84634	1.75077	S	3	___1	Casein kinase motif;Chk1 kinase substrate motif;Dbf2 kinase motifs;downstream acidic motif 11;downstream acidic motif 2;downstream basic motif 12;downstream basic motif 13;downstream basic motif 4;downstream basic motif 6;downstream basic motif 7;upstream acidic motif 11;upstream acidic motif 8;upstream basic motif 3;upstream basic motif 4;upstream basic motif 9	0.999791	3.21496e-05	97.779	74.459	91.867	-0.35476	158910000	P32389	549	Transcriptional activator of sulfur metabolism MET4	MET4	ASSSDHKENSLKRSHSGDLKNKKVPVDRKYS
-3.49906	-3.91997	-4.10333	-4.22137	-4.12999	-4.17042	-3.61301	-4.00148	-3.91431	-3.7201	-3.2479	S	2	___1	Aurora kinase motif special 2;Aurora kinase motif special 3;Aurora kinase motifs;Dbf2 kinase motifs;downstream basic motif 5;upstream acidic motif 10;upstream acidic motif 14;upstream basic motif 15;upstream basic motif 2;upstream basic motif 3;upstream basic motif 4;upstream basic motif 5	0.961987	0.00558525	55.908	41.133	55.908	-0.95827	7229200	Q07684	417	Morphogenetic regulator of filamentous growth protein 1	MFG1	KDSGSEPLHAKRRRNSGISPRTTTLGPNGNS
-0.336521	-1.05463	-1.24089	-1.03819	-0.989798	-1.03706	-0.475654	-0.51116	-0.045948	0.130376	0.417083	S	3	___1	Dbf2 kinase motifs;downstream acidic motif 5;downstream basic motif 13;downstream basic motif 14;downstream basic motif 15;upstream acidic motif 7;upstream acidic motif 9;upstream basic motif 10;upstream basic motif 3	0.793838	0.00223702	57.482	40.404	57.482	-0.71892	133840000	P40578	467	Protein MGA2	MGA2	FNYHHRDNDNPVRTISLTNIEQQSQLNQRKR
-3.08483	-3.06439	-3.19769	-3.3099	-3.30569	-3.21617	-2.67303	-2.54852	-2.41249	-2.3707	-2.20041	S	2	___1	Cdk kinase minimal serine motif;downstream basic motif 11;downstream basic motif 13;downstream basic motif 2;upstream acidic motif 12;upstream acidic motif 15;upstream basic motif 10	0.995794	2.11041e-08	124.12	91.621	124.12	0.57256	35579000	P27705	264	Regulatory protein MIG1	MIG1	DGPEQKQLQQQQNSLSPRYSNTVILPRPRSL
-0.0164108	-0.479675	-0.672209	-0.663237	-0.531895	-0.500837	0.0705401	0.0734717	0.030828	-0.0774663	-0.112392	T	2	___1	Dbf2 kinase motifs;downstream basic motif 7;downstream basic motif 8;upstream basic motif 3	0.875721	5.32508e-06	114.76	92.678	114.76	0.41684	151720000	P27705	300	Regulatory protein MIG1	MIG1	LNNANPNNNGSLRAQTQSSVQLKRPSSVLSL
-0.827319	-0.99721	-1.17386	-1.17539	-1.11441	-0.992968	-0.979358	-1.0734	-1.10736	-1.13635	-1.1498	S	3	___1	Cdk kinase full serine motif;Cdk kinase minimal serine motif;downstream basic motif 11;downstream basic motif 15;downstream basic motif 3;downstream basic motif 9;MAP kinase motif;upstream acidic motif 10;upstream acidic motif 12;upstream basic motif 13;upstream basic motif 4;upstream basic motif 6	0.999464	0.00525274	50.145	33.767	50.145	-0.48022	50216000	P23748	144	M-phase inducer phosphatase	MIH1	NNRDNDLLSRIKYPGSPQRSSSFSRSRSLSR
0.543583	0.241446	0.0604338	-0.0055787	-0.0149841	-0.022749	0.570432	0.630989	0.841658	0.917958	1.01431	S	2	___1	downstream acidic motif 8;downstream basic motif 7;upstream basic motif 11;upstream basic motif 15;upstream basic motif 5;upstream basic motif 6	0.994274	6.83836e-13	157.03	135.63	138.42	-0.46034	144270000	P23748	417	M-phase inducer phosphatase	MIH1	RFATKNNSFRKLASPSNPNFFYRDSHQSSTT
-0.12392	-0.0526217	0.063401	0.22656	0.332198	0.386223	-0.0328997	0.0654653	0.336797	0.720001	0.994414	S	3	___1	downstream basic motif 13	1	8.53503e-12	134.86	122.88	128.01	0.34502	450290000	P38760	4	RNA-binding protein MIP6	MIP6	____________MPNSHGNVLNNISLNSKQN
3.84241	3.02236	2.5056	2.56839	2.85605	3.138	4.14896	4.43648	4.92175	5.18384	5.42328	S	2	___1	Dbf2 kinase motifs;downstream basic motif 1;downstream basic motif 3;downstream basic motif 8;Ime2 kinase motif;upstream basic motif 3;upstream basic motif 7;upstream basic motif 9	1	0.000203145	87.942	66.256	87.942	0.86226	2635900000	Q03667	12	Mitochondrial intermembrane space cysteine motif-containing protein MIX17	MIX17	____MARSRGSSRPISRSRPTQTRSASTMAA
0.45274	0.590196	0.613549	0.658777	0.78787	0.920405	0.656119	0.656311	0.117622	-0.259215	-0.615479	S	3	___1	Aurora kinase motif special 2;Aurora kinase motifs;Dbf2 kinase motifs;downstream acidic motif 5;downstream basic motif 10;downstream basic motif 12;downstream basic motif 15;downstream basic motif 4;upstream acidic motif 8;upstream basic motif 15;upstream basic motif 2;upstream basic motif 3	0.998626	1.31893e-05	99.013	59.14	99.013	-0.04834	47309000	P34072	251	Negative regulator of RAS-cAMP pathway	MKS1	KSTSPTLENMGSRKSSFPQKESLFGRPRSYK
0.480942	0.175353	0.017758	0.109754	0.314463	0.467617	0.356391	0.332701	0.196302	0.14155	0.007388	S	3	___1	Aurora kinase full motif;Aurora kinase motif special 2;Aurora kinase motifs;Casein kinase motif;Dbf2 kinase motifs;downstream acidic motif 2;downstream basic motif 14;downstream basic motif 6;downstream basic motif 8;upstream basic motif 2;upstream basic motif 3;upstream basic motif 6;upstream basic motif 8	1	1.44692e-07	118.76	86.701	118.76	-0.44833	112810000	P34072	518	Negative regulator of RAS-cAMP pathway	MKS1	IATGSNTRHRFSRRQSMDIPSKNRNTGFLKT
-2.29562	-2.47261	-2.49577	-2.50977	-2.32512	-2.30513	-2.31342	-2.3346	-2.55972	-2.81634	-3.04493	T	3	___1	Casein kinase motif;downstream acidic motif 1;downstream acidic motif 11;downstream acidic motif 13;downstream acidic motif 2;downstream basic motif 12;downstream basic motif 5;upstream acidic motif 11;upstream acidic motif 14;upstream acidic motif 7;upstream acidic motif 9;upstream basic motif 1;upstream basic motif 10;upstream basic motif 3	1	0.00849481	44.765	19.548	44.765	-0.19718	44040000	P53141	83	Myosin light chain 1	MLC1	IEVNEKELDATTKAKTEDFVKAFQVFDKEST
-1.15804	-1.36517	-1.37553	-1.25656	-1.02075	-0.936555	-0.97493	-0.911953	-0.816545	-0.795001	-0.707946	S	2	___1	downstream acidic motif 12;downstream acidic motif 7;downstream basic motif 8;Plk kinase motif DEN;Plk kinase motif N;upstream basic motif 6	0.966443	0.0056014	51.727	30.498	51.727	0.87602	51339000	P32047	11	Protein MLF3	MLF3	_____MCVYKSNSNNSNPSFIFERTVQEASS
1.12442	0.583397	0.416717	0.533743	0.80041	0.888426	1.12484	1.22663	1.58008	1.8824	2.1087	S	2	___1	downstream basic motif 6;downstream basic motif 7;upstream basic motif 5;upstream basic motif 9	0.999674	3.96054e-06	112.51	68.878	112.51	-0.085283	81111000	P32047	257	Protein MLF3	MLF3	NNTPTSRPPMKSQAYSCPFILKRSPPQAYSS
1.1467	1.08751	0.983992	1.01982	1.14314	1.29664	1.46104	1.66736	1.56595	1.39595	1.2111	S	2	___1	Chk1 kinase substrate motif;Dbf2 kinase motifs;downstream acidic motif 3;downstream acidic motif 7;downstream acidic motif 8;downstream basic motif 9;upstream acidic motif 10;upstream basic motif 3;upstream basic motif 6	1	1.06341e-18	180.28	146.5	180.28	0.19467	200280000	P32047	228	Protein MLF3	MLF3	TTSNGEPNSRILRFYSYVDMLNDEKLAQANN
-0.648912	-0.254398	-0.0876292	-0.207863	-0.471524	-0.632983	-1.02804	-1.13833	-1.49468	-1.64789	-1.98195	T	3	___1	Cdk kinase full threonine motif;Cdk kinase minimal threonine motif;downstream basic motif 2;downstream basic motif 3;downstream basic motif 6;downstream basic motif special 2;upstream acidic motif 1;upstream acidic motif 10;upstream acidic motif 3;upstream basic motif 7	1	0.0113223	43.761	31.615	43.761	0.017247	87471000	P30952	157	Malate synthase 1, glyoxysomal	MLS1	QVNLYDAIRNQIDFDTPRKSYKLNGNVANLP
-1.10238	-1.25154	-1.37352	-1.40729	-1.06831	-0.868305	-1.0356	-1.05753	-1.37812	-1.57827	-1.78331	S	2	___1	downstream acidic motif 12;downstream acidic motif 14;downstream acidic motif 15;downstream basic motif 3;Plk kinase motif DEN;Plk kinase motif N;upstream acidic motif 11;upstream acidic motif 6;upstream acidic motif 7;upstream acidic motif 8;upstream basic motif 14;upstream basic motif 4;upstream basic motif 9	1	0.0114069	47.96	17.642	43.185	-0.16958	14209000	P40577	166	Anaphase-promoting complex subunit MND2	MND2	FRQHDSREEDPRNNGSIGRVILPHILQENEE
-0.026926	-0.469845	-0.696157	-0.536587	-0.238598	-0.0049655	0.360294	0.677596	1.16029	1.43825	1.69489	S	3	___1	Chk1 kinase substrate motif;Dbf2 kinase motifs;downstream acidic motif 10;downstream acidic motif 11;downstream basic motif 3;Ime2 kinase motif;upstream acidic motif 13;upstream acidic motif 7;upstream acidic motif 8;upstream basic motif 12;upstream basic motif 14;upstream basic motif 3	0.856974	2.57322e-08	107.72	92.517	107.72	0.011867	329810000	P40577	269	Anaphase-promoting complex subunit MND2	MND2	QRERIVPDDLLMRPTSLSRSLQQFVEEAHHL
-2.4132	-2.61207	-2.64036	-2.39141	-1.96853	-1.70377	-2.21736	-2.01917	-2.18847	-2.27361	-2.5011	S	3	___1	downstream acidic motif 12;downstream acidic motif 6;downstream basic motif 11;downstream basic motif 14;downstream basic motif 4;downstream basic motif 7;upstream acidic motif 13;upstream acidic motif 3;upstream acidic motif 7;upstream basic motif 14;upstream basic motif 4;upstream basic motif 5	1	0.00543734	53.252	34.637	53.252	-0.19313	17831000	P40577	20	Anaphase-promoting complex subunit MND2	MND2	LRDISLFNDIRKDQNSAGAKHERYNMRDLRS
-1.36507	-1.52311	-1.54817	-1.60236	-1.54186	-1.59268	-1.36731	-1.36901	-1.1748	-1.2	-1.11492	S	3	___1	Cdk kinase minimal serine motif;Cdk special 4;downstream acidic motif 12;downstream acidic motif 3;downstream basic motif 4;downstream basic motif 5;downstream Cdk basic motif;Plk kinase motif DE;Plk kinase motif DE special 2;Plk kinase motif DEN;upstream acidic motif 2;upstream acidic motif 3;upstream basic motif 11;upstream basic motif 12;upstream basic motif 13;upstream basic motif 14;upstream…	0.988204	2.48818e-05	91.441	82.308	91.441	0.21479	20344000	P35724	175	Manganese resistance protein MNR2	MNR2	LKRRKSVHKSFVDENSPTDRRQSNANNDVVI
-1.30318	-1.23806	-1.13177	-1.22468	-1.32746	-1.49904	-1.59091	-1.69714	-1.48618	-1.26873	-1.09217	S	3	___1	Cdk kinase full serine motif;Cdk kinase minimal serine motif;downstream basic motif 3;upstream basic motif 14	0.836818	0.001405	61.692	39.218	57.293	-0.47665	85118000	P40484	36	DBF2 kinase activator protein MOB1	MOB1	FKWNTANAANNAGSVSPTKATPHNNTINGNN
0.715017	0.527206	0.32415	0.335903	0.377729	0.513669	1.10958	1.28777	1.06344	0.933907	0.776066	T	4	___1	Cdk kinase minimal threonine motif;downstream basic motif 11	0.852867	1.4216e-15	134.21	120.48	110.7	-0.32433	384860000	P34909	543	General negative regulator of transcription subunit 4	MOT2	LQTVSQQIQPPLNVSTPPPGIFGPQHKVPIQ
-2.0817	-2.15193	-2.20364	-2.10529	-1.81147	-1.59879	-1.62842	-1.21346	-0.819487	-0.510388	-0.347183	S	2	___1	downstream basic motif 7;upstream acidic motif 11;upstream basic motif 12;upstream basic motif 13;upstream basic motif 7	0.999462	1.85678e-21	187.16	163.41	187.16	0.4565	51531000	P34909	277	General negative regulator of transcription subunit 4	MOT2	FNKRELHNKQQAQQQSGGTAFTRSGIHNNIS
3.42824	3.68826	3.88479	4.14038	4.37273	4.55017	2.47537	2.01296	1.83778	1.77045	1.63517	S	3	___1	Cdk kinase minimal serine motif;Cdk special 4;downstream acidic motif 12;downstream acidic motif 14;downstream basic motif 2;downstream basic motif 4;downstream basic motif 5;downstream basic motif 8;upstream basic motif 1;upstream basic motif 5	0.999986	0.000117397	89.029	61.982	89.029	-0.31193	460340000	Q08550	85	Meiotic plaque component protein 54	MPC54	SSISTTITPNKSSLKSPRGKRASKNSFDNET
1.02777	0.938422	1.1594	1.35506	1.61323	1.57449	1.01219	1.04972	1.02642	1.06661	1.02973	S	2	___1	Cdk kinase minimal serine motif;downstream acidic motif 5;downstream acidic motif 7;downstream basic motif 2;downstream basic motif 4;upstream acidic motif 1;upstream basic motif 5;upstream basic motif 8;upstream basic motif 9	0.998594	3.66687e-06	113.26	85.038	113.26	0.083994	89840000	Q08550	453	Meiotic plaque component protein 54	MPC54	CYPIATKKCIKYVTDSPRLKENEHVTN____
-0.111696	-0.743472	-1.02793	-0.976116	-0.734704	-0.619514	0.0532343	0.218992	0.489894	0.608304	0.719666	S	2	___1	Casein kinase motif;downstream acidic motif 1;downstream acidic motif 11;downstream acidic motif 12;downstream acidic motif 14;downstream acidic motif 2;downstream basic motif 6;downstream basic motif 7;downstream basic motif 8;downstream basic motif 9;Plk kinase motif DE;Plk kinase motif DEN;upstream acidic motif 13;upstream acidic motif 2;upstream basic motif 15;upstream basic motif 6;upstream …	0.963656	6.58009e-13	157.33	141.75	144.09	0.41414	43462000	P53725	119	M-phase phosphoprotein 6 homolog	MPP6	KPEGVISGRKTFGDNSDDSGSRKRKFDEGEQ
1.38316	1.229	1.32271	1.27057	1.49884	1.41612	1.71109	1.61338	1.0608	0.881673	0.777489	S	4	___1	Casein kinase motif;Casein kinase motif special 2;downstream acidic motif 11;downstream acidic motif 2;downstream acidic motif 3;downstream acidic motif 5;downstream acidic motif 6;downstream acidic motif 7;downstream acidic motif 9;downstream basic motif 12;downstream basic motif 15;upstream acidic motif 12;upstream acidic motif 13;upstream acidic motif 14;upstream acidic motif 4;upstream acidic…	0.983051	2.22172e-29	166.23	155.42	134.69	0.33308	110430000	P53725	150	M-phase phosphoprotein 6 homolog	MPP6	NEDEKRDAKDKEFTGSQDDGEDEYDLDKLFK
-0.813757	-0.392136	-0.121227	-0.175869	-0.43567	-0.652991	-1.20008	-1.36177	-1.24337	-1.16347	-1.09578	T	2	___1	Cdk kinase full threonine motif;Cdk kinase minimal threonine motif;Cdk special 2;downstream acidic motif 7;downstream basic motif 11;downstream basic motif 15;downstream basic motif 2;downstream basic motif 3;downstream basic motif 4;downstream basic motif special 2;downstream basic motif special 3;upstream acidic motif 13;upstream acidic motif 6;upstream basic motif 11;upstream basic motif 9	0.989566	4.34038e-13	162.49	144.45	149.93	-0.79566	40293000	P53159	141	Monopolar spindle protein 2	MPS2	LVENKNKNTEGAGISTPRKKLTESPIKLLSR
-2.1319	-2.06327	-2.01706	-2.11582	-2.2035	-2.30862	-2.2474	-2.33982	-2.31051	-2.25678	-2.1806	S	2	___1	downstream acidic motif 11;downstream acidic motif 14;downstream basic motif 2;downstream basic motif 5;downstream basic motif 6;Plk kinase motif DE;Plk kinase motif DEN;upstream acidic motif 13;upstream acidic motif 2;upstream acidic motif 4;upstream acidic motif 9;upstream basic motif 10;upstream basic motif 5;upstream basic motif 8	1	0.0103124	50.194	14.926	50.194	0.12624	20569000	P47069	44	Spindle pole body assembly component MPS3	MPS3	YADVLKDKMNREQEISLRAIKKGIYTDGGET
-0.891331	-0.956007	-0.88211	-0.909784	-0.884195	-0.991472	-0.90188	-0.949893	-1.03251	-0.964086	-0.928443	S	2	___1	Dbf2 kinase motifs;downstream acidic motif 14;downstream basic motif 11;upstream acidic motif 1;upstream basic motif 3;upstream basic motif 9	0.966705	4.91791e-05	78.814	61.874	78.814	-0.50615	70956000	P25588	184	Mediator of replication checkpoint protein 1	MRC1	TPLTTGRPGATQRIDSSGATSQTQPIKSIEP
2.3616	2.23855	2.06101	1.98758	1.98136	2.05755	2.23566	2.19612	2.09711	2.13441	2.08014	S	3	___1	Casein kinase motif;Cdk kinase minimal serine motif;Dbf2 kinase motifs;downstream acidic motif 11;downstream acidic motif 2;downstream acidic motif 9;downstream basic motif 13;upstream acidic motif 13;upstream acidic motif 5;upstream basic motif 10;upstream basic motif 3;upstream basic motif 6	0.998162	1.09246e-92	326.51	298.66	326.51	0.3251	955790000	P32829	560	Double-strand break repair protein MRE11	MRE11	GLDSFRSSNREVRTGSPDITQSHVDNESRIT
-0.368162	0.215218	0.776222	0.393425	0.214834	-0.335175	-0.626944	-0.750572	-0.7272	-0.750447	-0.756147	S	2	___1	Cdk kinase minimal serine motif;downstream acidic motif 12;downstream basic motif 11;downstream basic motif 13;downstream basic motif 14;downstream basic motif 15;downstream basic motif 2;upstream acidic motif 11;upstream acidic motif 13;upstream basic motif 5	1	3.46916e-09	104.81	90.796	91.318	0.59772	670600000	Q12117	289	Protein MRH1	MRH1	PSDAEAVMAPKAPVASPRPAATPNLSKDKKK
-0.330322	-0.443661	-0.224161	-0.057413	-0.0715753	-0.271452	-0.49051	-0.576438	-0.617861	-0.535648	-0.509419	T	4	___1	Cdk kinase minimal threonine motif;downstream acidic motif 6;downstream basic motif 10;downstream basic motif 12;downstream basic motif 13;downstream basic motif 15;downstream basic motif 5;downstream basic motif 7;downstream basic motif 8;downstream basic motif 9;upstream basic motif 11;upstream basic motif 4	0.986475	3.46916e-09	104.81	90.796	104.81	0.052167	751490000	Q12117	295	Protein MRH1	MRH1	VMAPKAPVASPRPAATPNLSKDKKKKSKKSK
1.51863	0.82994	0.377241	0.287511	0.272425	0.328372	1.58535	1.67085	2.11368	2.32489	2.59978	S	2	___1	Cdk kinase minimal serine motif;downstream acidic motif 13;downstream basic motif 9;upstream acidic motif 1;upstream basic motif 13;upstream basic motif 15;upstream basic motif 5;upstream basic motif 9	0.999994	2.19475e-109	346.06	303.63	346.06	0.92033	378990000	Q05812	392	Meiotic sister-chromatid recombination protein 3	MSC3	KSRMGQKMTLRSSSDSPTATANLVKSNVEVQ
-0.793483	-1.56943	-1.99041	-2.06368	-1.88648	-1.80151	-0.647403	-0.53949	-0.485439	-0.509383	-0.529203	T	3	___1	Cdk kinase minimal threonine motif;downstream acidic motif 7;downstream acidic motif 8;downstream basic motif 4;Plk kinase motif DE;Plk kinase motif DEN;upstream acidic motif 14;upstream acidic motif 2;upstream acidic motif 5;upstream basic motif 6;upstream basic motif 7	0.998232	9.27761e-06	103.88	94.687	103.88	-0.88486	66756000	Q05812	573	Meiotic sister-chromatid recombination protein 3	MSC3	QENYGYQHKKEQGEQTPVTRNAEESFPAASI
-0.171984	-0.975305	-1.31613	-1.28976	-1.26849	-1.3055	-0.313274	-0.435467	-0.1733	-0.0219957	0.236289	S	3	___1	downstream acidic motif 1;downstream basic motif 11;downstream basic motif 13;downstream basic motif 14;upstream acidic motif 13;upstream acidic motif 3;upstream basic motif 10;upstream basic motif 9	0.999445	1.24192e-14	134.81	123.76	134.81	0.79673	164780000	Q05812	363	Meiotic sister-chromatid recombination protein 3	MSC3	ALEVAKRNVYHTDAASDNASAPLGSNKSRKS
0.513691	0.65273	0.545057	0.36504	0.172934	0.164064	0.303535	0.112555	-0.0369339	0.00312613	0.0343142	S	2	___1	Aurora kinase motif special 2;Aurora kinase motifs;Dbf2 kinase motifs;downstream basic motif 10;downstream basic motif 14;upstream basic motif 11;upstream basic motif 13;upstream basic motif 2;upstream basic motif 3;upstream basic motif 7	0.908648	2.86048e-06	94.673	79.999	94.673	0.74539	210390000	Q05812	80	Meiotic sister-chromatid recombination protein 3	MSC3	IPRQRSSVKSPGRRLSTSSAAPPTSRAAAKQ
3.81589	3.21038	2.83524	2.66542	2.7981	2.8519	3.8783	3.85417	3.5976	3.35922	3.16709	S	2	___1	Dbf2 kinase motifs;downstream acidic motif 10;downstream basic motif 14;downstream basic motif 4;upstream acidic motif 5;upstream basic motif 13;upstream basic motif 15;upstream basic motif 3	0.839763	2.76733e-08	122.44	61.853	107.9	0.14668	515070000	Q05812	155	Meiotic sister-chromatid recombination protein 3	MSC3	KNKSTAGNNNDSRANSITVKTTQVTDPSGRT
-2.52235	-2.19769	-1.96764	-2.44124	-2.5164	-2.85851	-2.44322	-2.33827	-2.05829	-1.61374	-1.31686	S	3	___1	Dbf2 kinase motifs;downstream basic motif 10;downstream basic motif 12;upstream acidic motif 9;upstream basic motif 3;upstream basic motif 8	0.864243	4.97315e-06	92.773	68.391	92.773	0.11293	28131000	Q05812	57	Meiotic sister-chromatid recombination protein 3	MSC3	ASAASPDRTNYSRSHSLVSHAPSIPRQRSSV
-2.01937	-1.92621	-2.0665	-2.23126	-2.31291	-2.24925	-1.63613	-1.55881	-1.87473	-2.06866	-2.2093	T	3	___1	downstream acidic motif 14;downstream acidic motif 4;downstream acidic motif 5;downstream basic motif 1;upstream acidic motif 5;upstream acidic motif 8;upstream basic motif 10;upstream basic motif 9	0.999743	7.69331e-06	106.19	92.986	106.19	-0.62793	13485000	Q05812	576	Meiotic sister-chromatid recombination protein 3	MSC3	YGYQHKKEQGEQTPVTRNAEESFPAASISEG
2.04076	1.09663	0.590753	0.550219	0.752922	0.867815	1.49541	1.38986	1.87626	2.00538	2.14602	S	3	___1	Aurora kinase motif special 2;Aurora kinase motifs;Dbf2 kinase motifs;downstream basic motif 10;downstream basic motif 11;downstream basic motif 2;downstream basic motif 3;downstream basic motif 4;downstream basic motif special 2;downstream basic motif special 3;upstream acidic motif 4;upstream basic motif 2;upstream basic motif 3;upstream basic motif 5	0.989806	0.000543446	72.275	50.768	72.275	0.84963	219890000	P33748	620	Zinc finger protein MSN2	MSN2	NSTGNGAGVTKERRPSYRRKSMTPSRRSSVV
-1.40313	-1.53412	-1.53271	-1.51271	-1.43755	-1.45688	-1.65151	-1.65988	-1.66348	-1.70389	-1.84171	S	3	___1	downstream acidic motif 3;downstream basic motif 2;downstream basic motif 5;upstream acidic motif 12;upstream basic motif 6	0.846036	0.00255167	60.401	52.833	60.401	-0.61817	6148900	P33748	194	Zinc finger protein MSN2	MSN2	NGNETLISPRAQQHTSIKDNRLSLPNGANSN
1.09896	1.04793	1.02312	1.08506	1.06997	1.09269	0.936236	0.818105	0.703226	0.625578	0.566083	S	3	___1	Casein kinase motif;Casein kinase motif special 2;downstream acidic motif 2;downstream acidic motif 3;downstream basic motif 12;upstream acidic motif 10;upstream acidic motif 3;upstream acidic motif 8;upstream acidic motif 9;upstream basic motif 11;upstream basic motif 13	0.999098	4.19376e-22	157.82	145.02	143.35	-0.010385	456970000	P38994	661	Probable phosphatidylinositol 4-phosphate 5-kinase MSS4	MSS4	INKAKEDDLQLADTASIEEQPQTQGPIRTGT
1.34309	1.86168	1.94488	1.87222	1.73855	1.81149	1.33173	1.24662	1.13835	1.1205	1.13688	S	2	___1	downstream acidic motif 14;downstream acidic motif 3;downstream acidic motif 8;downstream basic motif 10;downstream basic motif 4;downstream basic motif 5;downstream basic motif 9;Plk kinase motif DEN;Plk kinase motif N;upstream acidic motif 11;upstream acidic motif 14;upstream acidic motif 15;upstream acidic motif 5;upstream acidic motif 7;upstream acidic motif 8;upstream basic motif 4	0.965788	0.000291367	87.184	51.643	87.184	0.049857	308960000	P47018	75	Maintenance of telomere capping protein 1	MTC1	DDIFEFLEELEKSNLSLTDKKGVEKKAPSES
0.630884	1.25199	1.50919	1.5245	1.39239	1.38735	0.650488	0.583273	-0.121998	-0.534871	-1.01693	S	3	___1	Aurora kinase motifs;downstream acidic motif 10;downstream basic motif 7;upstream acidic motif 11;upstream acidic motif 3;upstream acidic motif 4;upstream acidic motif 5;upstream acidic motif 9;upstream basic motif 12;upstream basic motif 15;upstream basic motif 2	0.79626	3.85735e-65	270.74	257.62	193.11	-0.11217	520330000	P47018	337	Maintenance of telomere capping protein 1	MTC1	KQQKEADATPDDDRSSISSNSNKISDLFISI
-1.69347	-1.66988	-1.63467	-1.6591	-1.56866	-1.55909	-1.85238	-1.90394	-2.12014	-2.1728	-2.33512	S	2	___1	Casein kinase motif;downstream acidic motif 1;downstream acidic motif 14;downstream acidic motif 2;downstream acidic motif 8;downstream basic motif 10;downstream basic motif 11;downstream basic motif 13;downstream basic motif 3;downstream basic motif 5;upstream acidic motif 11;upstream acidic motif 7;upstream basic motif 6	0.99266	5.80242e-05	98.044	86.196	83.499	-0.24801	15009000	P47018	421	Maintenance of telomere capping protein 1	MTC1	VNWLEGSVEKTGSTASEERNKSYDQKKQKES
1.7507	1.40812	1.40493	1.3541	1.37565	1.1929	1.49646	1.18042	0.884191	0.948859	1.02201	S	4	___1	Aurora kinase motifs;Casein kinase motif;Casein kinase motif special 2;Casein kinase motif special 3;downstream acidic motif 1;downstream acidic motif 11;downstream acidic motif 14;downstream acidic motif 2;downstream acidic motif 3;downstream acidic motif 4;downstream acidic motif 5;downstream acidic motif 6;downstream acidic motif 7;downstream acidic motif 8;upstream acidic motif 1;upstream aci…	1	4.69932e-38	206.03	190.75	206.03	-0.25763	354620000	P47018	436	Maintenance of telomere capping protein 1	MTC1	SEERNKSYDQKKQKESEDEDEDDEIIDPSEW
1.52318	1.20059	1.06185	0.923896	0.709286	0.510439	1.34182	1.27195	1.46816	1.45449	1.52495	T	3	___1	Casein kinase motif;Cdk kinase minimal threonine motif;downstream acidic motif 12;downstream acidic motif 13;downstream acidic motif 14;downstream acidic motif 2;downstream acidic motif 6;downstream basic motif 15;downstream basic motif 7;downstream basic motif 8;upstream acidic motif 1;upstream acidic motif 10;upstream acidic motif 14;upstream acidic motif 6;upstream basic motif 9	0.999941	2.29173e-11	127.1	101.28	127.1	-0.54785	238120000	P47047	34	ATP-dependent RNA helicase DOB1	MTR4	TDSNGEKNADTNVGDTPDHTQDKKHGLEEEK
0.669092	0.779299	0.858338	0.695125	0.61848	0.474616	0.0411128	-0.270317	-0.29117	-0.132136	-0.0656063	S	2	___1	Casein kinase motif;Chk1 kinase substrate motif;Dbf2 kinase motifs;downstream acidic motif 2;downstream acidic motif 9;downstream basic motif 13;downstream basic motif 5;upstream acidic motif 6;upstream basic motif 3;upstream basic motif 8	0.89943	0.0103647	47.053	43.594	41.824	-0.043775	64118000	Q02866	475	Protein MUK1	MUK1	IVTPTIQRPDVTRSNSYDGFRTVFDSSLKNI
0.466488	0.936104	0.919146	0.765652	0.585252	0.670072	0.924359	1.24267	1.14433	1.05863	0.877233	S	4	___1	upstream basic motif 4	0.991569	0.00469108	44.816	28.51	44.816	-1.034	142450000	P38734	81	Low-affinity methionine permease	MUP3	GVFSTVVLFVSRIMGSGIFAVPSVILLNTGG
-0.19109	-0.0595094	0.197388	0.158322	0.0354993	-0.236552	-0.002123	0.069465	0.625433	0.983951	1.46409	S	3	___1	Aurora kinase full motif;Aurora kinase motif special 2;Aurora kinase motifs;downstream acidic motif 12;downstream basic motif 15;upstream acidic motif 13;upstream acidic motif 9;upstream basic motif 12;upstream basic motif 2;upstream basic motif 3	0.996747	1.48324e-05	77.053	66.568	77.053	-0.27766	512640000	Q04439	357	Myosin-5	MYO5	LVERIMETNHGMKRGSVYHVPLNIVQADAVR
0.67462	1.32696	1.75037	1.6311	1.27453	0.939358	0.412251	0.340459	0.336402	0.2705	0.176126	S	2	___1	Dbf2 kinase motifs;downstream acidic motif 10;downstream basic motif 5;upstream acidic motif 5;upstream basic motif 12;upstream basic motif 3;upstream basic motif 4;upstream basic motif 6;upstream basic motif 7	0.998376	8.83494e-18	171.46	156.02	125.82	-0.71993	345590000	Q04439;P36006	777;777	Myosin-5;Myosin-3	MYO5;MYO3	YGTKVLGGRKERRSMSLLGYRAFMGDYLSCN
-0.841102	-1.31365	-1.39226	-1.33794	-1.31618	-1.4358	-0.806403	-0.804823	-0.457472	-0.397128	-0.177512	S	2	___1	Casein kinase motif;downstream acidic motif 14;downstream acidic motif 2;downstream acidic motif 6;downstream basic motif 15;downstream basic motif 9	0.999998	9.09493e-14	109.21	86.573	109.21	0.97017	50656000	P32505	2	Nuclear polyadenylated RNA-binding protein NAB2	NAB2	______________MSQEQYTENLKVIVAEK
-4.07437	-4.29293	-4.4125	-4.40805	-4.16036	-4.024	-3.96166	-3.84659	-3.94831	-3.83736	-3.89146	S	2	___1	Dbf2 kinase motifs;downstream acidic motif 4;downstream basic motif 1;downstream basic motif 6;Plk kinase motif DEN;Plk kinase motif N;upstream acidic motif 15;upstream basic motif 3;upstream basic motif 6	0.991483	0.00794718	45.158	39.848	45.158	0.058876	7249600	P38996	557	Nuclear polyadenylated RNA-binding protein 3	NAB3	DAVAIFNNIKNNRNNSRPTDYRAMSHQQNIY
0.28454	0.528159	0.530554	0.397288	0.09356	-0.0055215	-0.136805	-0.297475	-0.313868	-0.299592	-0.350653	S	2	___1	Dbf2 kinase motifs;downstream acidic motif 13;downstream acidic motif 14;downstream acidic motif 15;downstream basic motif 11;downstream basic motif 7;downstream basic motif 8;upstream acidic motif 12;upstream acidic motif 14;upstream basic motif 3;upstream basic motif 8	0.961412	3.56303e-25	191.23	146.35	93.614	-0.34029	121940000	Q03735	1018	RNA-binding protein NAB6	NAB6	SDPEYALKSQTLRSSSQTVINSKRPVKIEDE
1.94453	2.85173	3.2472	3.26229	2.89123	2.77138	1.83855	1.74766	1.44909	1.30895	1.1275	S	4	___1	Casein kinase motif;Casein kinase motif special 2;downstream acidic motif 1;downstream acidic motif 2;downstream acidic motif 3;downstream basic motif 6;Plk kinase motif DEN;Plk kinase motif N;upstream acidic motif 1;upstream acidic motif 13;upstream acidic motif 15;upstream acidic motif 6;upstream acidic motif 7;upstream acidic motif 8;upstream acidic motif 9;upstream basic motif 5	1	3.48052e-147	377.11	357.38	377.11	-0.97038	815960000	P25293	177	Nucleosome assembly protein	NAP1	ETELLVDEEEKAQNDSEEEQVKGIPSFWLTA
1.50838	1.79644	2.09658	2.32388	2.3158	2.26931	1.40315	1.3766	1.50491	1.51927	1.56453	S	2	___1	downstream acidic motif 12;downstream basic motif 11;downstream basic motif 13;downstream basic motif 8;upstream acidic motif 1;upstream acidic motif 10;upstream basic motif 9	0.999946	1.00534e-24	180.62	149.79	180.62	0.42965	825710000	P25293	82	Nucleosome assembly protein	NAP1	LQSIQDRLGSLVGQDSGYVGGLPKNVKEKLL
-1.7155	-2.26173	-2.52045	-2.4142	-2.03014	-1.79939	-1.51262	-1.35627	-1.99481	-2.4265	-3.01654	S	2	___1	Casein kinase motif;Dbf2 kinase motifs;downstream acidic motif 2;downstream acidic motif 8;downstream basic motif 7;downstream basic motif 9;upstream acidic motif 15;upstream acidic motif 5;upstream basic motif 10;upstream basic motif 13;upstream basic motif 3;upstream basic motif 8	0.975153	2.98763e-05	90.653	82.787	90.653	-0.087174	20483000	P52919	157	NAP1-binding protein	NBP1	ELKYNKQRISELRSGSSDGSSGKDRNQSLYL
1.66579	0.823206	0.552142	0.682012	1.13955	1.28303	1.63282	1.6827	1.50892	1.25661	0.977191	S	2	___1	downstream acidic motif 1;Plk kinase motif DE;Plk kinase motif DEN;upstream acidic motif 10;upstream acidic motif 12;upstream acidic motif 15;upstream acidic motif 2;upstream acidic motif 8;upstream basic motif 4;upstream basic motif 6	0.999989	0.0038328	61.161	50.896	61.161	-0.18399	159330000	Q12163	235	NAP1-binding protein 2	NBP2	DVAEVEADMKTKLDISD______________
-1.99579	-2.1637	-2.16537	-2.1661	-2.19802	-2.29663	-2.12035	-2.13217	-2.02348	-1.9913	-1.97134	S	3	___1	downstream acidic motif 1;downstream acidic motif 3;downstream acidic motif 4;upstream acidic motif 12;upstream acidic motif 3;upstream acidic motif 6;upstream basic motif 13;upstream basic motif 15	0.999996	0.00228767	56.936	45.168	56.936	-0.070505	54955000	P53923	489	Cytoplasmic tRNA 2-thiolation protein 2	NCS2	KNKELSQILDQFEINSDGEE___________
4.75524	4.42283	4.16185	4.12153	4.22528	4.35177	5.09082	5.33878	5.24067	5.03019	4.79573	S	2	___1	Casein kinase motif;Casein kinase motif special 2;Casein kinase motif special 3;downstream acidic motif 1;downstream acidic motif 2;downstream acidic motif 3;downstream acidic motif 4;downstream acidic motif 5;downstream acidic motif 6;downstream acidic motif 9;downstream basic motif 10;Plk kinase motif DEN;Plk kinase motif N;upstream basic motif 15;upstream basic motif 6	1	1.83408e-173	408.27	381.73	396.42	0.10192	3929000000	P47035	231	Nucleolar protein NET1	NET1	RQIYPPPSSKIVSNNSDDEDEDIGERSFLPP
0.817253	0.831008	0.802939	0.885949	1.07763	1.24992	0.561621	0.404502	0.382092	0.418694	0.455094	S	2	___1	downstream acidic motif 15;downstream acidic motif 8;downstream basic motif 12;downstream basic motif 3;Plk kinase motif DEN;Plk kinase motif N;upstream acidic motif 8;upstream basic motif 5	0.879585	8.02279e-06	113.44	83.635	113.44	0.0049802	88070000	P47035	474	Nucleolar protein NET1	NET1	PHNVHLAELPKASNTSITKSSNGESWGKQQE
0.887045	0.783242	0.607391	0.619155	0.714585	0.892132	1.14148	1.20482	0.818423	0.670964	0.467921	S	2	___1	downstream acidic motif 13;downstream basic motif 12;downstream basic motif 15;downstream basic motif 5;Plk kinase motif DE;Plk kinase motif DEN;upstream acidic motif 2;upstream basic motif 13;upstream basic motif 14;upstream basic motif 15;upstream basic motif 3	0.999232	0.000313943	82.749	39.468	51.445	-0.57809	390510000	P47035	744	Nucleolar protein NET1	NET1	KRKNMSVPNNGPKDISLHSLKGSVVPVKDSK
-0.283154	-0.385781	-0.386824	-0.0030414	0.329246	0.637011	-1.35367	-1.87075	-1.71024	-1.57305	-1.44238	T	3	___1	Cdk kinase minimal threonine motif;downstream basic motif 2;downstream basic motif 6;downstream basic motif 7;upstream acidic motif 14;upstream acidic motif 9;upstream basic motif 1;upstream basic motif 11;upstream basic motif 7	1	8.94151e-05	91.961	62.488	89.403	-0.27479	90456000	P47035	676	Nucleolar protein NET1	NET1	IDNSKPDPRNILPQRTPRSAAKRAAQLLAGA
0.612198	0.549665	0.538475	0.5137	0.968923	1.16407	1.25533	1.64915	1.92585	2.28866	2.53616	T	2	___1	Cdk kinase minimal threonine motif;Dbf2 kinase motifs;downstream basic motif 13;downstream basic motif 4;upstream basic motif 11;upstream basic motif 3	0.972626	1.22783e-08	133.68	44.634	93.429	0.70932	171310000	P47035	212	Nucleolar protein NET1	NET1	TTTIRSATNGSMRVSTPLARQIYPPPSSKIV
-0.435532	-0.859098	-0.942185	-0.802736	-0.543081	-0.472224	-0.349569	-0.309925	-0.229707	-0.245614	-0.210122	S	3	___1	Cdk kinase minimal serine motif;downstream acidic motif 12;downstream basic motif 13;downstream basic motif 5;downstream basic motif 6;upstream acidic motif 12;upstream acidic motif 3;upstream basic motif 13;upstream basic motif 5;upstream basic motif 9	0.998772	0.000354282	75.695	64.544	75.695	-0.080245	128600000	P47035	1032	Nucleolar protein NET1	NET1	TPREPVRSSSKIEAPSPSVNKKINATPDKIP
0.979195	0.00289167	-0.318785	-0.0681784	0.432884	0.642243	1.32964	1.51991	1.47588	1.41168	1.34252	S	3	___1	Aurora kinase motifs;downstream acidic motif 14;downstream acidic motif 6;downstream basic motif 10;upstream acidic motif 8;upstream basic motif 2;upstream basic motif 4;upstream basic motif 5	0.99993	1.75733e-27	181.81	166.27	181.81	-0.033499	231470000	P47035	1082	Nucleolar protein NET1	NET1	NPSSILHDLPRKVRPSLSSLSDLVSRGIPDV
-2.97019	-3.76832	-4.01921	-3.72261	-3.3099	-3.10343	-2.77521	-2.45406	-2.04443	-1.79115	-1.68336	S	3	___1	Aurora kinase motifs;downstream basic motif 15;downstream basic motif 4;downstream basic motif 7;upstream acidic motif 13;upstream acidic motif 15;upstream basic motif 2;upstream basic motif 5;upstream basic motif 7	0.810582	0.00676287	45.257	19.138	42.809	0.73141	4381700	P47035	644	Nucleolar protein NET1	NET1	DTDLPQWFKGKNSRTSGNSKNSKPYTTVLNK
-0.691713	-1.12768	-1.25678	-0.876061	-0.155614	0.306079	0.180176	0.872277	1.34116	1.77884	1.97596	S	3	___1	Dbf2 kinase motifs;downstream acidic motif 1;downstream acidic motif 7;downstream basic motif 5;upstream basic motif 10;upstream basic motif 3	1	0.000386995	79.974	60.212	77.379	0.30189	124650000	P47035	317	Nucleolar protein NET1	NET1	TMTPNRVTLTGQRVVSEHAHKNELVFSASAS
0.427639	0.022635	-0.102754	0.158823	0.463221	0.669095	1.00451	1.47738	1.95527	2.35471	2.60895	T	3	___1	Dbf2 kinase motifs;downstream basic motif 9;Ime2 kinase motif;upstream basic motif 3;upstream basic motif 4;upstream basic motif 5;upstream basic motif 8	0.999608	2.7957e-21	185.25	170.05	185.25	0.75744	453540000	P47035	192	Nucleolar protein NET1	NET1	PSSSGVLRIAKKRPPTGTTTTTTIRSATNGS
-0.242218	-0.271886	-0.295612	-0.38006	-0.255222	-0.226135	0.072574	0.184471	0.0681348	-0.0337481	-0.0973588	S	2	___1	Aurora kinase motif special 2;Aurora kinase motifs;Casein kinase motif;Dbf2 kinase motifs;downstream acidic motif 12;downstream acidic motif 2;downstream acidic motif 6;downstream basic motif 7;downstream basic motif 8;upstream acidic motif 15;upstream acidic motif 8;upstream basic motif 11;upstream basic motif 2;upstream basic motif 3	0.873046	5.54206e-09	139.86	106.91	82.171	0.30872	177970000	P47035	497	Nucleolar protein NET1	NET1	ESWGKQQEHQPPRKSSLETIVEKKSQAEPSG
-0.477411	-0.649052	-0.674437	-0.564907	-0.354436	-0.254873	-0.184969	-0.0269189	0.0940614	0.140697	0.212676	S	2	___1	downstream acidic motif 1;downstream acidic motif 15;downstream acidic motif 9;downstream basic motif 12;downstream basic motif 7;upstream acidic motif 1;upstream acidic motif 10;upstream acidic motif 12;upstream acidic motif 13;upstream acidic motif 15;upstream basic motif 6	0.974053	1.66417e-06	106.32	83.603	106.32	0.13136	115410000	P47035	611	Nucleolar protein NET1	NET1	DNDEVDTTVRIVPQDSDSSSFPKSDLFKMIE
4.05256	4.54978	4.84661	4.7995	4.43793	4.18538	3.78737	3.69556	3.8112	3.88579	3.94012	T	2	___1	Casein kinase motif;Casein kinase motif special 2;Casein kinase motif special 3;downstream acidic motif 1;downstream acidic motif 2;downstream acidic motif 3;downstream acidic motif 4;downstream acidic motif 5;upstream acidic motif 1;upstream acidic motif 14;upstream basic motif 4;upstream basic motif 8	1	6.53296e-09	127.27	111.88	127.27	-0.31813	2149900000	Q08972	1191	[NU+] prion formation protein 1	NEW1	IEWLSSPKGTPKPVDTDDEED__________
3.27708	2.7036	2.52942	2.67461	2.87669	2.93778	3.15325	3.14689	3.295	3.42808	3.51311	S	3	___1	downstream acidic motif 3;downstream basic motif 9;Plk kinase motif DEN;Plk kinase motif N;upstream acidic motif 8;upstream basic motif 3;upstream basic motif 5	0.981903	7.11734e-15	149.35	118.66	82.449	-0.10723	785490000	P32831	524	Negative growth regulatory protein NGR1	NGR1	YYNYNNYDYHRNKNGSHSDLVNLQRSNVPYM
-0.442114	-0.463779	-0.567743	-0.632478	-0.756805	-0.758204	-0.288714	-0.262963	-0.164505	-0.1138	0.0117302	T	2	___1	Cdk kinase minimal threonine motif;Chk1 kinase substrate motif;Dbf2 kinase motifs;downstream acidic motif 12;downstream basic motif 13;downstream basic motif 15;downstream basic motif 6;upstream basic motif 3;upstream basic motif 4;upstream basic motif 6	0.923166	0.00355623	63.283	36.168	63.283	-0.0043584	68897000	Q99271	765	Na(+)/H(+) antiporter	NHA1	TNLSSSSGGRLKRILTPTSLGKIHSLVDKGK
1.52345	1.08163	0.951779	1.11261	1.34438	1.44962	1.51761	1.58412	1.84977	1.9227	2.02255	T	2	___1	downstream acidic motif 10;downstream basic motif 11;downstream basic motif 13;downstream basic motif 6;Plk kinase motif DE;Plk kinase motif DEN;upstream acidic motif 10;upstream acidic motif 13;upstream acidic motif 2;upstream acidic motif 5;upstream basic motif 11;upstream basic motif 7	1	3.51558e-14	163.99	142.6	163.99	-0.064273	634510000	P11633	53	Non-histone chromosomal protein 6B	NHP6B	ANENRDIVRSENPDVTFGQVGRILGERWKAL
-0.629671	-0.0367716	0.297461	0.215133	0.10295	-0.0320875	-0.780862	-0.944749	-1.28654	-1.40848	-1.55205	S	3	___1	downstream acidic motif 14;downstream acidic motif 15;downstream basic motif 1;downstream basic motif 10;upstream acidic motif 3;upstream acidic motif 5;upstream basic motif 10;upstream basic motif 11;upstream basic motif 13;upstream basic motif 7	1	7.03744e-08	120.27	95.418	109.79	-0.22804	62822000	P36003	85	Nitrogen network kinase 1	NNK1	YFRPKKIYKMEHEHPSRSTLVQLQTRSQPDD
-2.80715	-2.00717	-1.6734	-1.84756	-2.02065	-2.12805	-2.8041	-2.89692	-2.93237	-2.90676	-2.81733	S	2	___1	Casein kinase motif;Chk1 kinase substrate motif;downstream acidic motif 10;downstream acidic motif 14;downstream acidic motif 2;downstream acidic motif 6;downstream basic motif 13;downstream basic motif 7;Plk kinase motif DE;Plk kinase motif DEN;upstream acidic motif 2;upstream acidic motif 6;upstream acidic motif 7;upstream basic motif 11;upstream basic motif 12;upstream basic motif 3;upstream b…	0.999881	7.87346e-06	99.5	78.199	99.5	0.050554	28221000	P39744	70	Nucleolar complex protein 2	NOC2	QQLKKSAKEEVFKDMSVETFFEKGIEIPKEN
2.25077	2.21889	2.19886	2.21815	2.18443	2.1813	2.10092	1.97323	1.82544	1.80595	1.77507	S	3	___1	downstream acidic motif 13;downstream acidic motif 3;downstream acidic motif 5;downstream acidic motif 6;downstream acidic motif 7;downstream basic motif 10;downstream basic motif 11;downstream basic motif 4;Plk kinase motif DE;Plk kinase motif DEN;upstream acidic motif 1;upstream acidic motif 2;upstream acidic motif 4;upstream basic motif 13;upstream basic motif 14	0.999674	6.10225e-22	158.94	151.17	153.77	-0.23987	894320000	Q08208	184	Nucleolar protein 12	NOP12	FKKLFGTNPIAETEESGNEKEEESSKKSDNN
1.00071	0.863165	0.931028	0.956785	1.04424	0.964217	0.416328	0.0411073	0.093295	0.257172	0.448233	S	4	___1	Aurora kinase motif special 2;Aurora kinase motifs;Casein kinase motif;downstream acidic motif 2;downstream basic motif 3;upstream basic motif 10;upstream basic motif 11;upstream basic motif 2;upstream basic motif 3;upstream basic motif 5	1	0.000336254	81.017	60.115	81.017	-0.29309	129030000	P40991	615	25S rRNA (cytosine(2870)-C(5))-methyltransferase	NOP2	NNLLKKGVNPKAKRPSNEK____________
-0.379051	0.514767	0.566259	0.219121	-0.277544	-0.304029	-0.660754	-0.951803	-1.35312	-1.53819	-1.68119	S	2	___1	downstream acidic motif 14;downstream acidic motif 15;downstream acidic motif 3;downstream acidic motif 6;downstream basic motif 7;Plk kinase motif DE;Plk kinase motif DEN;upstream acidic motif 12;upstream acidic motif 2;upstream acidic motif 5;upstream basic motif 1;upstream basic motif 11;upstream basic motif 13;upstream basic motif 14;upstream basic motif 15;upstream basic motif 8;upstream bas…	0.99169	1.58037e-08	138.08	106.32	138.08	-0.12755	64426000	P37838	117	Nucleolar protein 4	NOP4	KRRDRSKKTSEVVEKSTPESSEKITGQNNED
0.338076	-1.17605	-1.59463	-1.25822	-0.480791	-0.262353	0.688503	0.970081	1.34947	1.55839	1.74618	S	3	___1	Casein kinase motif;Casein kinase motif special 2;downstream acidic motif 1;downstream acidic motif 2;downstream acidic motif 3;downstream basic motif 12;downstream basic motif 4;downstream basic motif 5;downstream basic motif 8;downstream basic motif 9	0.999985	0.000321454	78.486	67.852	78.486	0.48172	124860000	Q07623	3	Nucleolar protein 6	NOP6	_____________MGSEEDKKLTKKQLKAQQ
4.79795	4.3636	4.09539	4.16772	4.45443	4.68498	5.12086	5.33885	5.002	4.70341	4.32917	S	5	___1	Dbf2 kinase motifs;downstream acidic motif 5;downstream acidic motif 7;downstream acidic motif 8;downstream basic motif 11;downstream basic motif 12;downstream basic motif 13;downstream basic motif 14;downstream basic motif 15;Ime2 kinase motif;upstream acidic motif 10;upstream acidic motif 14;upstream acidic motif 6;upstream basic motif 11;upstream basic motif 12;upstream basic motif 15;upstream…	1	1.831e-61	262.8	245.55	80.236	-0.14518	6069200000	Q07623	45	Nucleolar protein 6	NOP6	KDVKKEQAPEGKRPNSAAGNDGEEPVKKKRK
1.26317	1.39604	1.45752	1.48226	1.49568	1.51972	1.43261	1.49267	1.36228	1.27769	1.19484	S	3	___1	downstream acidic motif 1;downstream acidic motif 11;downstream acidic motif 3;downstream acidic motif 5;downstream acidic motif 9;downstream basic motif 8;Plk kinase motif DE;Plk kinase motif DEN;upstream acidic motif 1;upstream acidic motif 11;upstream acidic motif 13;upstream acidic motif 2;upstream basic motif 5	1	1.48923e-30	179.74	169.76	46.319	-0.37169	377580000	Q08287	370	60S ribosome subunit biogenesis protein NOP8	NOP8	PNEAEPVSQFKLIEDSDNDIDHAKDVDVNQL
1.74372	2.38407	2.76122	2.82068	2.60794	2.47433	1.54796	1.50115	1.50547	1.55421	1.52967	S	3	___1	Cdk kinase minimal serine motif;downstream acidic motif 6;downstream basic motif 14;downstream basic motif 2;upstream acidic motif 8;upstream acidic motif 9;upstream basic motif 1;upstream basic motif 11;upstream basic motif 5	0.999999	0.000117397	89.029	71.798	89.029	-0.088191	371540000	P06102	344	General negative regulator of transcription subunit 3	NOT3	HNATKPEEAVKTSIKSPRSSADNLLPSLQKS
-1.72587	-2.22094	-2.41579	-2.40399	-2.39317	-2.43456	-2.05345	-2.1345	-2.01788	-1.87643	-1.83014	S	3	___1	Cdk kinase minimal serine motif;downstream acidic motif 8;downstream basic motif 2;Plk kinase motif DE;Plk kinase motif DEN;upstream acidic motif 13;upstream acidic motif 2;upstream basic motif 10;upstream basic motif 11	0.999998	0.000262994	69.108	55.202	69.108	-0.25784	63852000	Q12514	377	General negative regulator of transcription subunit 5	NOT5	WLDSKRYLMQPLQEMSPKMVSQLESSLLNCP
-0.1966	0.00772793	0.294415	0.610752	0.921024	1.04981	-0.370779	-0.510282	-0.698443	-0.658549	-0.68027	S	2	___1	downstream acidic motif 1;downstream acidic motif 12;downstream basic motif 2;upstream acidic motif 15;upstream acidic motif 4;upstream basic motif 10;upstream basic motif 11;upstream basic motif 14;upstream basic motif 5;upstream basic motif 9	0.820266	2.02966e-08	127.46	92.106	127.46	-1.0836	81878000	Q12514	258	General negative regulator of transcription subunit 5	NOT5	ERSPKKKAPQRDVSISDRATTPIAPGVESAS
4.6105	0.681661	-0.899632	-1.408	-1.14919	-1.6571	3.94441	3.93723	5.83329	6.53919	7.51429	S	3	___1	Cdk kinase full serine motif;Cdk kinase minimal serine motif;Dbf2 kinase motifs;downstream basic motif 3;Plk kinase motif DE;Plk kinase motif DEN;upstream acidic motif 12;upstream acidic motif 2;upstream acidic motif 6;upstream basic motif 1;upstream basic motif 13;upstream basic motif 3;upstream basic motif 7;upstream basic motif 9	0.998696	0.000151542	87.241	73.277	87.241	1.2564	10024000000	Q01560	411	Nucleolar protein 3	NPL3	PPRDAYRTRDAPRERSPTR____________
-1.77356	-2.01065	-2.13944	-2.10114	-2.10611	-2.07919	-1.75949	-1.73105	-1.5417	-1.42125	-1.28775	S	2	___1	Casein kinase motif;Chk1 kinase substrate motif;Dbf2 kinase motifs;downstream acidic motif 12;downstream acidic motif 14;downstream acidic motif 2;downstream basic motif 11;Plk kinase motif DE;Plk kinase motif DEN;upstream acidic motif 15;upstream acidic motif 2;upstream acidic motif 6;upstream acidic motif 9;upstream basic motif 3;upstream basic motif 7	0.942233	0.00708032	46.964	34.917	46.964	-0.61127	136620000	Q01560	224	Nucleolar protein 3	NPL3	EGCSWQDLKDLARENSLETTFSSVNTRDFDG
-1.64918	-2.09019	-2.40647	-2.51316	-2.42609	-2.34013	-1.89885	-2.01457	-1.80037	-1.61838	-1.42939	S	2	___1	Cdk kinase minimal serine motif;downstream acidic motif 6;downstream basic motif 14;downstream basic motif 2;downstream basic motif 9;upstream acidic motif 1;upstream basic motif 12;upstream basic motif 5	0.99936	0.0115956	47.574	42.227	47.574	-0.053429	6319300	Q01560	349	Nucleolar protein 3	NPL3	GYSRGGYGGSRGGYDSPRGGYDSPRGGYSRG
2.74633	-1.37364	-3.08638	-3.80745	-5.15644	-6.53872	1.70362	1.70849	4.00922	4.72745	5.7107	T	3	___1	Dbf2 kinase motifs;downstream basic motif 1;upstream acidic motif 14;upstream acidic motif 4;upstream acidic motif 8;upstream basic motif 11;upstream basic motif 15;upstream basic motif 3;upstream basic motif 5;upstream basic motif 9	0.998663	1.24753e-08	137.88	110.74	137.88	1.2668	5239400000	Q01560	413	Nucleolar protein 3	NPL3	RDAYRTRDAPRERSPTR______________
1.33951	1.34667	1.27605	1.26198	1.2649	1.33353	1.38824	1.42678	1.67423	1.78805	1.9545	S	3	___1	Casein kinase motif;downstream acidic motif 1;downstream acidic motif 2;downstream basic motif 11;downstream basic motif 13;downstream basic motif 15;downstream basic motif 3;downstream basic motif 7;downstream basic motif 9;Plk kinase motif DE;Plk kinase motif DE special 2;Plk kinase motif DE special 3;Plk kinase motif DEN;upstream acidic motif 2;upstream acidic motif 3;upstream acidic motif 4;u…	0.995946	2.81964e-11	120.11	107.26	100.67	0.1749	433600000	P32832	86	Chromatin structure-remodeling complex subunit RSC7	NPL6	SGRNKRRHVDEEEDLSEDKGVTRSRNRSKFK
-0.608885	-0.297521	-0.176692	-0.434859	-0.678802	-0.895004	-0.915026	-1.01523	-1.10053	-1.1269	-1.23561	S	2	___1	downstream basic motif 1;downstream basic motif 5;upstream acidic motif 9;upstream basic motif 13	0.994826	1.18931e-07	93.909	90.022	91.812	-0.48809	46898000	P22211	249	Nitrogen permease reactivator protein	NPR1	LQKASMDSNNANATQSRSISRSGSFSSQLGN
-2.19175	-2.18252	-2.14336	-2.15691	-2.32314	-2.44757	-2.51328	-2.58058	-2.43877	-2.47912	-2.52185	S	3	___1	downstream acidic motif 6;downstream basic motif 9;upstream acidic motif 12;upstream acidic motif 13;upstream basic motif 11;upstream basic motif 14;upstream basic motif 3	0.819599	0.00508923	48.899	31.573	48.899	0.20121	55523000	P38742	76	Nitrogen permease regulator 3	NPR3	NKEEKLFNSGSTKTASQIALNESAKSYNTAI
-1.25986	-0.956483	-0.875733	-0.993699	-1.02975	-1.03582	-1.11202	-0.909395	-0.770966	-0.56177	-0.516658	S	3	___1	Dbf2 kinase motifs;downstream basic motif 1;downstream basic motif 14;downstream basic motif 15;Plk kinase motif DEN;Plk kinase motif N;upstream acidic motif 11;upstream acidic motif 13;upstream acidic motif 15;upstream acidic motif 9;upstream basic motif 1;upstream basic motif 10;upstream basic motif 12;upstream basic motif 14;upstream basic motif 3;upstream basic motif 4;upstream basic motif 8	1	2.08281e-21	176.09	162.04	176.09	0.29084	1478200000	P53617	263	Protein NRD1	NRD1	ERERERERYNSRRNRSRSPPAPFSQPSTGRK
1.20291	1.03087	0.969694	1.09873	1.23821	1.34763	1.39767	1.61365	1.89815	2.0687	2.17762	S	3	___1	Cdk kinase minimal serine motif;Dbf2 kinase motifs;downstream acidic motif 14;downstream basic motif 12;downstream basic motif 13;downstream basic motif 15;upstream acidic motif 11;upstream acidic motif 13;upstream acidic motif 15;upstream basic motif 1;upstream basic motif 10;upstream basic motif 12;upstream basic motif 14;upstream basic motif 3;upstream basic motif 5;upstream basic motif 6	1	2.08281e-21	176.09	162.04	176.09	0.29084	1676500000	P53617	265	Protein NRD1	NRD1	ERERERYNSRRNRSRSPPAPFSQPSTGRKDR
1.04356	0.32328	0.045906	0.0450843	0.175617	0.157707	0.996118	0.996398	1.13029	1.0968	1.12301	S	2	___1	Casein kinase motif;Casein kinase motif special 2;Casein kinase motif special 3;downstream acidic motif 1;downstream acidic motif 2;downstream acidic motif 3;downstream acidic motif 4;downstream acidic motif 6;downstream basic motif 10;downstream basic motif 14;downstream basic motif 8;downstream basic motif 9;upstream acidic motif 6;upstream basic motif 10;upstream basic motif 11;upstream basic …	0.998286	1.17768e-19	188.13	163.84	188.13	-0.084138	142530000	Q03125	163	Transcriptional regulator NRG1	NRG1	SLKTRKQRTDPRNTLSDEEDLEQRRKYICKI
-2.49231	-2.72544	-2.77171	-2.79807	-2.84895	-2.95787	-2.83104	-3.015	-2.85679	-2.80167	-2.6804	S	3	___1	Aurora kinase motif special 2;Aurora kinase motif special 3;Aurora kinase motifs;Dbf2 kinase motifs;downstream acidic motif 10;downstream acidic motif 4;downstream acidic motif 6;downstream basic motif 12;downstream basic motif 13;downstream basic motif 15;upstream basic motif 2;upstream basic motif 3;upstream basic motif 4;upstream basic motif 5	0.961982	1.23944e-08	107.41	95.049	103.73	-0.39473	33963000	P43124	13	Non-structural maintenance of chromosome element 4	NSE4	___MSSTVISRKRRNSTVTEPDSSGETRKQK
3.44878	3.57653	3.70037	3.55125	3.2158	2.91353	2.91542	2.63767	2.66837	2.64605	2.66131	S	2	___1	downstream acidic motif 15;downstream acidic motif 5;downstream basic motif 6;upstream basic motif 11;upstream basic motif 4	0.921875	9.36493e-26	207.3	164.47	207.3	-0.077353	725920000	P53898	81	Protein NSG2	NSG2	YLAHKVGGSLPRNTVSSNNLERILSASSIHE
-0.479847	-0.0460343	0.0406107	0.02732	0.0707447	0.216073	-0.0295092	0.304026	0.152155	0.12109	-0.0787438	S	4	___1	Aurora kinase motif special 2;Aurora kinase motif special 3;Aurora kinase motifs;Casein kinase motif;downstream acidic motif 1;downstream acidic motif 10;downstream acidic motif 2;downstream acidic motif 4;downstream acidic motif 5;downstream acidic motif 6;downstream acidic motif 7;downstream acidic motif 8;downstream acidic motif 9;downstream basic motif 14;downstream basic motif 15;upstream ac…	0.998424	0.00113602	62.765	47.085	45.696	-0.3856	110300000	P27476	143	Nuclear localization sequence-binding protein	NSR1	DSESEKEESNDKKRKSEDAEEEEDEESSNKK
2.1521	1.78452	1.64258	1.69362	1.82852	1.87963	2.25522	2.37407	2.73785	2.93901	3.15419	S	2	___1	Plk kinase motif DE;Plk kinase motif DEN;upstream acidic motif 1;upstream acidic motif 2;upstream acidic motif 4;upstream acidic motif 6;upstream acidic motif 8;upstream basic motif 12;upstream basic motif 13;upstream basic motif 14;upstream basic motif 5	1	3.14749e-13	149.96	141.43	123.95	-0.42056	603920000	P38302	139	Pre-mRNA-splicing factor NTC20	NTC20	IRKRVLQEPDRDNDDSG______________
-2.14501	-1.81971	-1.55404	-1.78704	-2.0686	-2.4289	-2.88039	-3.16101	-2.9892	-2.96741	-2.9577	S	3	___1	Aurora kinase motif special 2;Aurora kinase motifs;Casein kinase motif;Casein kinase motif special 2;Dbf2 kinase motifs;downstream acidic motif 1;downstream acidic motif 2;downstream acidic motif 3;downstream basic motif 12;downstream basic motif 13;upstream basic motif 13;upstream basic motif 14;upstream basic motif 2;upstream basic motif 3;upstream basic motif 8	0.999998	2.0575e-15	145.17	135.89	145.17	-0.013513	148610000	P32356	83	Neutral trehalase	NTH1	FKKTGFGKLQQTRRGSEDDTYSSSQGNRRFF
0.312025	0.0959415	0.0957608	0.166772	0.0204663	-0.125042	-0.166278	-0.363019	-0.388874	-0.382035	-0.433954	S	3	___1	downstream acidic motif 15;downstream acidic motif 8;downstream basic motif 14;downstream basic motif 5;Plk kinase motif DE;Plk kinase motif DEN;upstream acidic motif 12;upstream acidic motif 2;upstream basic motif 1;upstream basic motif 11;upstream basic motif 7	1	2.72339e-06	108.71	73.363	60.401	0.12551	145120000	Q00402	2197	Nuclear migration protein NUM1	NUM1	NSAEKLGYKLVPFEKSNINLKNIEAPLFSKD
-2.86522	-3.14765	-3.15995	-3.06275	-2.9083	-2.91137	-2.65495	-2.45021	-2.30196	-2.09748	-2.02072	S	4	___1	Casein kinase motif;downstream acidic motif 1;downstream acidic motif 10;downstream acidic motif 2;downstream basic motif 13;downstream basic motif 6;upstream acidic motif 10;upstream acidic motif 12;upstream acidic motif 13;upstream acidic motif 14;upstream basic motif 4;upstream basic motif 5;upstream basic motif 6;upstream basic motif 7;upstream basic motif 8	0.761479	0.00292736	52.169	44.272	52.169	0.8968	40390000	P20676	475	Nucleoporin NUP1	NUP1	GDDENEPKRKRRLPVSEDTNTKPLFDFGKTG
-1.26789	-1.45316	-1.53591	-1.47379	-1.275	-1.15443	-0.818269	-0.494085	-0.647573	-0.734952	-0.954759	T	2	___1	downstream acidic motif 10;downstream acidic motif 12;downstream acidic motif 6;downstream basic motif 11;downstream basic motif 2;downstream basic motif 3;downstream basic motif 8;downstream basic motif 9;downstream basic motif special 2;upstream acidic motif 13;upstream acidic motif 6;upstream basic motif 5	0.772657	0.000985321	69.423	28.394	69.423	0.13032	63061000	P20676	315	Nucleoporin NUP1	NUP1	IQESFVPNSERSGTPTLKKNIEPKKDKESIV
1.02669	0.71557	0.551024	0.616005	0.937383	1.13955	1.49086	1.68285	1.0484	0.663629	0.194113	S	4	___1	downstream acidic motif 3;downstream basic motif 7;Plk kinase motif DE;Plk kinase motif DEN;upstream acidic motif 1;upstream acidic motif 2;upstream acidic motif 4;upstream acidic motif 5;upstream acidic motif 8;upstream basic motif 15;upstream basic motif 6	0.910419	1.23647e-29	177.22	153.33	177.22	-0.19081	336530000	Q02629	775	Nucleoporin NUP100/NSP100	NUP100	KAHSPQTDLKDDHDESTPDPQSKSPNGSTSI
-0.573227	-0.584219	-0.553611	-0.543417	-0.703266	-0.814197	-0.731779	-0.690613	-0.379127	-0.146564	0.005019	S	3	___1	downstream acidic motif 1;downstream acidic motif 14;downstream acidic motif 3;downstream acidic motif 5;downstream acidic motif 8;downstream basic motif 12;Plk kinase motif DE;Plk kinase motif DEN;upstream acidic motif 13;upstream acidic motif 14;upstream acidic motif 2;upstream acidic motif 4;upstream acidic motif 8;upstream acidic motif 9;upstream basic motif 15;upstream basic motif 7	1	2.76451e-09	103.95	78.081	103.95	0.24723	80062000	P49687	679	Nucleoporin NUP145;Nucleoporin NUP145N;Nucleoporin NUP145C	NUP145	KDDSIVEEKAYEPDLSDADFEGIEASPKLDV
-0.943073	0.151275	0.3293	-4.9e-05	-0.828589	-1.03838	-1.09508	-1.20557	-1.22198	-1.17364	-1.1232	S	2	___1	Casein kinase motif;downstream acidic motif 11;downstream acidic motif 12;downstream acidic motif 2;downstream acidic motif 7;downstream basic motif 14;downstream basic motif 5;Plk kinase motif DEN;Plk kinase motif N;upstream acidic motif 1;upstream acidic motif 10;upstream acidic motif 11;upstream acidic motif 14;upstream acidic motif 6;upstream basic motif 12	0.999633	7.8129e-22	150.59	129.91	144.68	-0.13421	338790000	P32499	581	Nucleoporin NUP2	NUP2	NDSKEESTTEATGNESQDATKVDATPEESKP
4.35875	3.885	3.62067	3.71123	3.91918	4.09589	4.5675	4.71694	4.73289	4.64414	4.56268	S	2	___1	Casein kinase motif;Casein kinase motif special 2;downstream acidic motif 1;downstream acidic motif 2;downstream acidic motif 3;downstream basic motif 9;Plk kinase motif DEN;Plk kinase motif N;upstream acidic motif 1;upstream acidic motif 13;upstream acidic motif 4;upstream acidic motif 7;upstream basic motif 8	0.999991	4.04755e-95	316.58	302.35	316.58	-0.10113	5118400000	P32499	20	Nucleoporin NUP2	NUP2	VADAQIQRETYDSNESDDDVTPSTKVASSAV
-0.259058	-0.412669	-0.556786	-0.486456	-0.296208	-0.098607	-0.149892	-0.137076	-0.120569	-0.196976	-0.18516	S	2	___1	downstream acidic motif 10;downstream basic motif 15;downstream basic motif 6;Plk kinase motif DE;Plk kinase motif DEN;upstream acidic motif 15;upstream acidic motif 2;upstream acidic motif 8;upstream basic motif 12;upstream basic motif 4	0.973058	1.99477e-05	106.49	88.76	106.49	0.60798	117340000	P32499	284	Nucleoporin NUP2	NUP2	EATKTNVDNNSKAEASFTFGTKHAADSQNNK
-2.08373	-2.33532	-2.44836	-2.41463	-2.34308	-2.3032	-2.00072	-2.01191	-1.97274	-1.96335	-1.88637	S	3	___1	Cdk kinase minimal serine motif;downstream acidic motif 4;downstream basic motif 10;downstream basic motif 8;Plk kinase motif DE;Plk kinase motif DEN;upstream acidic motif 10;upstream acidic motif 2;upstream acidic motif 6;upstream basic motif 12	0.998303	1.57546e-19	141.36	136.08	141.36	-0.14221	209860000	P32499	84	Nucleoporin NUP2	NUP2	FLNRADGTGEAQVDNSPTTESNSRLKALNLQ
-1.03084	-1.14145	-1.2492	-1.39741	-1.50059	-1.57384	-1.34715	-1.45422	-1.23964	-1.15762	-1.06041	S	3	___1	Cdk kinase minimal serine motif;downstream basic motif 11;upstream basic motif 12	0.774153	1.41404e-09	100.76	89.816	100.76	0.11662	135970000	P32499	540	Nucleoporin NUP2	NUP2	SFGKTTANLPANSSTSPAPSIPSTGFKFSLP
0.0836411	-0.527216	-0.757362	-0.647674	-0.12446	0.116708	0.311882	0.417657	0.0181797	-0.288331	-0.632978	S	3	___1	downstream acidic motif 3;downstream acidic motif 4;downstream acidic motif 5;downstream acidic motif 9;downstream basic motif 12;downstream basic motif 7;upstream acidic motif 1;upstream acidic motif 15;upstream acidic motif 7;upstream acidic motif 8;upstream basic motif 10;upstream basic motif 13;upstream basic motif 4	0.873179	3.14526e-29	205.68	193.02	205.68	0.050789	106200000	P32499	163	Nucleoporin NUP2	NUP2	DAKPAKVEDVQKSSDSSSEDEVKVEGPKFTI
-1.43997	-1.20311	-1.14112	-0.945133	-0.692263	-0.411404	-0.976928	-0.732948	-1.01943	-1.17093	-1.40238	S	4	___1	Chk1 kinase substrate motif;downstream acidic motif 13;downstream acidic motif 15;downstream basic motif 1;downstream basic motif 14;upstream acidic motif 10;upstream acidic motif 11;upstream acidic motif 15;upstream acidic motif 4;upstream acidic motif 9;upstream basic motif 3	0.837938	2.35819e-16	138.03	118.91	138.03	-0.21683	157790000	P32499	412	Nucleoporin NUP2	NUP2	EASQEDDNNNVEKPSSKPAFNLISNAGTEKE
1.82129	1.13433	0.922571	1.05298	1.35893	1.44539	1.53403	1.27566	1.26141	1.39832	1.57439	S	3	___1	Casein kinase motif;Cdk kinase full serine motif;Cdk kinase minimal serine motif;Cdk special 2;downstream acidic motif 2;downstream acidic motif 5;downstream acidic motif 8;downstream basic motif 3;downstream basic motif 4;downstream basic motif 9;Plk kinase motif DE;Plk kinase motif DEN;upstream acidic motif 2;upstream basic motif 14;upstream basic motif 9	0.866628	2.41751e-06	97.502	81.379	97.502	-0.084364	574720000	P39705	382	Nucleoporin NUP60	NUP60	ARSSSLRSNVVVAETSPEKKDGGDKPPSSAF
-2.38716	-2.01615	-1.89447	-2.08424	-2.10583	-2.14769	-1.95408	-1.81066	-1.93351	-2.10891	-2.18491	S	2	___1	Casein kinase motif;downstream acidic motif 15;downstream acidic motif 2;downstream acidic motif 4;downstream acidic motif 6;downstream basic motif 8;Plk kinase motif DEN;Plk kinase motif N;upstream basic motif 4;upstream basic motif 6;upstream basic motif 7	0.964131	2.44486e-06	112.15	94.422	112.15	-0.15248	71078000	P39705	483	Nucleoporin NUP60	NUP60	GFVFNSVQKKSRSNLSQENDNEGKHISASID
-0.607069	-0.879199	-0.94795	-0.777343	-0.498383	-0.340913	-0.536926	-0.524474	-0.362221	-0.221558	-0.0474805	S	2	___1	Dbf2 kinase motifs;downstream basic motif 3;downstream basic motif 4;Plk kinase motif DEN;Plk kinase motif N;upstream acidic motif 1;upstream basic motif 12;upstream basic motif 3;upstream basic motif 6	1	0.000235609	85.67	73.094	45.368	0.1237	41083000	P39705	63	Nucleoporin NUP60	NUP60	VSPRNNVANKQPRNESFNRRISSMPGGYFHS
1.14213	1.10846	1.00653	1.0085	1.03617	1.13609	1.24309	1.23891	1.19029	1.07961	1.05463	S	2	___1	downstream acidic motif 5;downstream basic motif 4;Plk kinase motif DE;Plk kinase motif DEN;upstream acidic motif 12;upstream acidic motif 14;upstream acidic motif 2;upstream acidic motif 7;upstream basic motif 10	1	2.25187e-11	138.77	105.36	138.77	-0.27448	340460000	P39705	171	Nucleoporin NUP60	NUP60	SEGEQKSAEGNNIDQSLILKESGSTPISISN
-2.65153	-3.42128	-3.78682	-3.68078	-3.35057	-3.15177	-2.8531	-2.93054	-2.23241	-1.82688	-1.29839	S	2	___1	Aurora kinase motifs;Cdk kinase minimal serine motif;downstream acidic motif 13;downstream basic motif 11;downstream basic motif 2;downstream basic motif 8;upstream acidic motif 5;upstream basic motif 12;upstream basic motif 14;upstream basic motif 2;upstream basic motif 6	0.989703	0.00507062	56.209	25.523	56.209	0.040525	4862600	P39705	49	Nucleoporin NUP60	NUP60	SKIKTFFTQKDSARVSPRNNVANKQPRNESF
-1.62905	-1.79996	-1.84026	-1.68521	-1.60145	-1.52719	-1.57904	-1.38376	-1.04537	-0.720296	-0.558844	S	3	___1	Casein kinase motif;Cdk kinase minimal serine motif;downstream acidic motif 2;downstream basic motif 7;Plk kinase motif DE;Plk kinase motif DEN;upstream acidic motif 2;upstream basic motif 14;upstream basic motif 15	0.959595	2.45906e-09	99.387	85.282	99.387	1.2763	94889000	P39705	81	Nucleoporin NUP60	NUP60	RRISSMPGGYFHSEISPDSTVNRSVVVSAVG
1.62304	1.33997	1.06991	1.00288	1.09434	1.23508	1.79065	1.78833	1.40981	1.05362	0.772379	S	3	___1	Aurora kinase motif special 2;Aurora kinase motifs;Cdk kinase minimal serine motif;downstream acidic motif 11;downstream acidic motif 12;downstream acidic motif 13;downstream acidic motif 8;downstream basic motif 6;upstream basic motif 2;upstream basic motif 3;upstream basic motif 5;upstream basic motif 6	1	5.05651e-06	115.33	98.551	101.72	-0.17311	327120000	P39705	312	Nucleoporin NUP60	NUP60	PYSSYVSQIRKHKRVSPNAAPRQEISEEETT
0.577301	0.532504	0.486118	0.543136	0.554766	0.613077	0.968275	1.04623	0.66597	0.491782	0.33209	S	3	___1	Casein kinase motif;downstream acidic motif 14;downstream acidic motif 2;downstream acidic motif 7;downstream basic motif 13;upstream acidic motif 3;upstream acidic motif 5;upstream basic motif 1;upstream basic motif 11;upstream basic motif 14	0.999983	0.000832241	65.808	49.176	61.87	-0.20161	119900000	P39705	162	Nucleoporin NUP60	NUP60	QKSSKSMITSEGEQKSAEGNNIDQSLILKES
0.0094223	-0.355217	-0.486623	-0.387852	-0.250222	-0.182936	-0.0773938	-0.191999	-0.105858	-0.139444	-0.0419703	S	2	___1	downstream acidic motif 12;downstream acidic motif 14;downstream basic motif 3;downstream basic motif 4;downstream basic motif 6;upstream basic motif 10;upstream basic motif 6	1	2.39478e-05	109.42	89.806	109.42	-0.17784	54468000	P39705	473	Nucleoporin NUP60	NUP60	SVTPQKSSSKGFVFNSVQKKSRSNLSQENDN
-1.11573	-1.10487	-1.31004	-2.11855	-1.81311	-1.85404	-0.983029	-1.28064	-1.78212	-1.45452	-1.1775	S	5	___1	downstream acidic motif 1;downstream acidic motif 13;downstream acidic motif 3;downstream acidic motif 4;downstream basic motif 11;downstream basic motif 12;upstream acidic motif 7;upstream basic motif 9	0.988624	1.6718e-33	207.22	195.45	151.82	0.28194	33472000	P38325	15	Mitochondrial outer membrane protein OM14	OM14	_MSATAKHDSNASPNSDSEDGHHHNNKKECA
0.0213375	-0.431715	-0.606677	-0.688614	-0.670707	-0.754287	0.113026	0.221603	0.485149	0.535701	0.630016	S	4	___1	downstream acidic motif 1;downstream acidic motif 11;downstream acidic motif 12;downstream acidic motif 15;downstream acidic motif 3;downstream acidic motif 6;downstream acidic motif 8;downstream basic motif 2;Plk kinase motif DE;Plk kinase motif DE special 2;Plk kinase motif DEN;upstream acidic motif 1;upstream acidic motif 2;upstream acidic motif 3;upstream basic motif 11;upstream basic motif 1…	1	4.36931e-55	235.18	226.56	235.18	-0.51071	234610000	Q06810	285	Protein OPY2	OPY2	AIRAKPKLVQIAEEESDKEIQDLDVIEEQTE
1.21846	2.28058	2.96062	2.86135	2.42538	2.00879	0.919197	0.696301	0.123031	-0.397419	-0.871014	S	3	___1	Cdk kinase full serine motif;Cdk kinase minimal serine motif;Cdk special 2;downstream acidic motif 13;downstream acidic motif 14;downstream basic motif 12;downstream basic motif 2;downstream basic motif 3;downstream basic motif 4;downstream basic motif 6;downstream basic motif 7;downstream basic motif 9;downstream basic motif special 2;downstream basic motif special 3;upstream acidic motif 10;ups…	0.999986	2.64316e-06	113.71	80.444	97.431	-0.14634	149600000	P54784	304	Origin recognition complex subunit 1	ORC1	EEDEDEEEKEARHTNSPRKRGRKIKLGKDDI
-0.942575	-0.456761	-0.148073	-0.179426	-0.282023	-0.414778	-0.930415	-1.04163	-1.20597	-1.22822	-1.20423	S	2	___1	downstream acidic motif 1;downstream acidic motif 11;downstream acidic motif 13;downstream acidic motif 14;downstream acidic motif 3;downstream acidic motif 8;downstream basic motif 5;upstream acidic motif 9;upstream basic motif 10;upstream basic motif 11;upstream basic motif 15;upstream basic motif 8	0.975265	0.0039005	58.159	45.776	58.159	-1.4006	78384000	P54784	237	Origin recognition complex subunit 1	ORC1	RGPQKKDKATQTAQISDAETRATDITDNEDG
-2.263	-1.73419	-1.38886	-1.43176	-1.72695	-1.97692	-2.30113	-2.3128	-2.45235	-2.40967	-2.4655	S	3	___1	downstream acidic motif 11;downstream acidic motif 15;downstream acidic motif 5;downstream acidic motif 6;downstream basic motif 7;downstream basic motif 9;Plk kinase motif DEN;Plk kinase motif N;upstream acidic motif 1;upstream acidic motif 3;upstream acidic motif 5;upstream basic motif 14	0.999986	1.8837e-21	157.9	148.44	157.9	-0.015671	61786000	Q12451	787	Oxysterol-binding protein homolog 2	OSH2	PKHAPPPVPNETDNDSQYVQDEKSKIESNVE
-1.33066	-1.3665	-1.3034	-1.32855	-1.50825	-1.6917	-1.6692	-1.86023	-1.82034	-1.87764	-1.86457	S	3	___1	downstream acidic motif 3;downstream acidic motif 4;downstream basic motif 10;downstream basic motif 14;Plk full kinase substrate motif;Plk kinase motif DE;Plk kinase motif DE special 2;Plk kinase motif DEN;upstream acidic motif 2;upstream acidic motif 3;upstream basic motif 4	1	7.86049e-20	106.94	80.94	100.62	0.24803	315400000	Q12451	7	Oxysterol-binding protein homolog 2	OSH2	_________MSREDLSIAEDLNQVSKPLLKV
1.6871	1.95054	2.1504	2.10735	1.79276	1.5458	1.44845	1.39596	1.4532	1.44297	1.39965	S	3	___1	Casein kinase motif;Casein kinase motif special 2;downstream acidic motif 2;downstream acidic motif 3;downstream acidic motif 8;downstream acidic motif 9;downstream basic motif 1;downstream basic motif 15	1	2.84878e-66	113.54	86.788	100.62	0.24803	621990000	Q12451	2	Oxysterol-binding protein homolog 2	OSH2	______________MSREDLSIAEDLNQVSK
0.772396	0.727152	0.815223	0.80434	0.645896	0.450539	0.314282	0.125027	0.0755775	0.0554798	-0.0190964	S	3	___1	Chk1 kinase substrate motif;Dbf2 kinase motifs;downstream basic motif 5;downstream basic motif 8;upstream basic motif 1;upstream basic motif 3	0.905527	2.40019e-06	115.65	85.588	115.65	-0.35002	60710000	Q12451	503	Oxysterol-binding protein homolog 2	OSH2	TPVGVHTGSALQRVRSSNTLKSNRSMQSGSG
-0.446819	-0.173201	0.115456	0.25038	0.239508	0.149686	-0.366045	-0.301436	-0.115353	-0.0215468	0.0941753	S	3	___1	downstream acidic motif 10;downstream basic motif 15;downstream basic motif 7;upstream acidic motif 3;upstream acidic motif 7;upstream acidic motif 8;upstream acidic motif 9;upstream basic motif 13	0.995218	1.18529e-32	190.24	180.81	119.02	-0.20332	329260000	P40219	125	Outer spore wall protein 5	OSW5	PSKFVTEEDVIFEPVSAQSAIARSLETTANK
-2.09708	-1.19768	-1.20121	-2.01528	-2.90742	-3.30729	-2.59952	-2.9495	-3.14994	-3.22945	-3.27067	S	2	___1	downstream acidic motif 1;downstream acidic motif 10;downstream acidic motif 11;downstream acidic motif 15;downstream acidic motif 3;downstream acidic motif 5;downstream acidic motif 7;downstream acidic motif 9;downstream basic motif 13;downstream basic motif 8;Plk kinase motif DE;Plk kinase motif DEN;upstream acidic motif 10;upstream acidic motif 14;upstream acidic motif 15;upstream acidic motif…	0.999864	9.73946e-06	96.464	76.001	96.464	-0.19725	34837000	P38351	388	RNA polymerase II-associated protein 1	PAF1	EDVKKESEGDSKTEGSEQEGENEKDEEIKQE
-0.720892	-0.741147	-0.954883	-1.15958	-1.18063	-1.08989	-0.46827	-0.414873	-1.02775	-1.34364	-1.7351	T	4	___1	Casein kinase motif;Cdk kinase minimal threonine motif;downstream acidic motif 10;downstream acidic motif 14;downstream acidic motif 15;downstream acidic motif 2;downstream acidic motif 5;downstream basic motif 12;upstream acidic motif 1;upstream acidic motif 11;upstream acidic motif 12;upstream acidic motif 13;upstream acidic motif 15;upstream acidic motif 6;upstream acidic motif 7;upstream basi…	0.99823	9.77851e-125	338.35	329.94	338.35	-0.20104	1173200000	P38351	422	RNA polymerase II-associated protein 1	PAF1	EQDEENKQDENRAADTPETSDAVHTEQKPEE
1.84988	1.58256	1.41392	1.42111	1.4943	1.56947	1.9106	1.97436	2.1042	2.1241	2.16558	S	3	___1	Casein kinase motif;Casein kinase motif special 2;downstream acidic motif 1;downstream acidic motif 15;downstream acidic motif 2;downstream acidic motif 3;downstream acidic motif 6;downstream basic motif 13;upstream acidic motif 1;upstream acidic motif 15;upstream acidic motif 3;upstream acidic motif 4;upstream basic motif 10;upstream basic motif 6;upstream basic motif 7;upstream basic motif 8;up…	1	6.12886e-33	198.47	187.83	198.47	-0.015571	1777700000	P38351	147	RNA polymerase II-associated protein 1	PAF1	DNTSLKRKRRLDDGDSDDENLDVNHIISRVE
1.81858	1.40427	1.23172	1.34842	1.72501	1.93703	0.733026	0.121056	-0.00614173	-0.0391884	-0.0501174	T	2	___1	Cdk kinase full threonine motif;Cdk kinase minimal threonine motif;Cdk special 2;downstream basic motif 10;downstream basic motif 15;downstream basic motif 3;downstream basic motif 4;downstream basic motif 6;downstream basic motif 7;downstream basic motif 8;upstream acidic motif 6;upstream basic motif 14;upstream basic motif 15;upstream basic motif 7	0.979514	1.0391e-12	162.26	140.8	97.813	0.16201	245000000	Q05518	218	Protein PAL1	PAL1	RRSSSHHHREASSSSTPSKKGKRKSKVIVPK
2.73172	1.63856	0.897451	0.785806	0.967642	1.19727	2.46715	2.37396	2.60495	2.76801	2.92593	S	2	___1	Chk1 kinase substrate motif;Dbf2 kinase motifs;downstream acidic motif 12;downstream basic motif 4;Plk kinase motif DEN;Plk kinase motif N;upstream basic motif 1;upstream basic motif 3;upstream basic motif 9	0.992445	0.000224639	85.716	63.672	69.276	0.82042	262810000	Q05518	391	Protein PAL1	PAL1	AHSYHNRNGGLQRNKSLSQRLGLGGSGDSNA
2.11234	0.852681	0.462051	1.24261	2.11272	2.69886	2.51317	2.52329	2.08617	1.90581	1.78736	S	2	___1	Aurora kinase motifs;Cdk kinase minimal serine motif;downstream acidic motif 15;downstream basic motif 14;downstream basic motif 6;downstream basic motif 8;upstream acidic motif 10;upstream acidic motif 11;upstream acidic motif 4;upstream basic motif 1;upstream basic motif 2	0.999999	0.000796725	71.141	66.546	71.141	0.19862	341630000	Q05518	121	Protein PAL1	PAL1	NPFLDDVSSATDFRRSPPPVSRNKNHPTAKE
-0.0252113	-0.413481	-0.653243	-0.639147	-0.497505	-0.374009	0.130151	0.204603	0.490077	0.61739	0.827012	S	2	___1	Casein kinase motif;downstream acidic motif 2;downstream basic motif 11;downstream basic motif 12;upstream basic motif 11;upstream basic motif 13;upstream basic motif 6	0.976957	1.09512e-05	84.195	62.638	84.195	-0.053009	269520000	Q05518	401	Protein PAL1	PAL1	LQRNKSLSQRLGLGGSGDSNAPMTGVRRNLS
-1.66613	-2.37863	-2.91403	-2.91776	-2.70405	-2.41991	-1.63375	-1.66092	-1.78566	-1.83288	-1.8755	S	2	___1	downstream basic motif 11;downstream basic motif 4;downstream basic motif 5;downstream basic motif 7;downstream basic motif 8;downstream basic motif 9;upstream acidic motif 5;upstream basic motif 13;upstream basic motif 14;upstream basic motif 6	0.931831	4.04514e-12	152.64	135.41	152.64	0.029058	83276000	Q05518	217	Protein PAL1	PAL1	SRRSSSHHHREASSSSTPSKKGKRKSKVIVP
2.69969	1.58188	0.85852	0.783099	0.992554	1.22402	2.47732	2.38668	2.60761	2.75614	2.92033	S	3	___1	downstream acidic motif 10;downstream basic motif 2;upstream basic motif 11;upstream basic motif 3;upstream basic motif 5	0.929661	0.000239871	83.801	64.844	83.801	0.51445	135100000	Q05518	393	Protein PAL1	PAL1	SYHNRNGGLQRNKSLSQRLGLGGSGDSNAPM
-0.422716	-0.193719	-0.129468	-0.375191	-0.689985	-0.919995	-0.753412	-0.926757	-0.842311	-0.676158	-0.542862	S	3	___1	Casein kinase motif;Casein kinase motif special 2;Casein kinase motif special 3;downstream acidic motif 1;downstream acidic motif 2;downstream acidic motif 3;downstream acidic motif 4;downstream acidic motif 9;downstream basic motif 8;Plk kinase motif DEN;Plk kinase motif N;upstream acidic motif 1;upstream acidic motif 5;upstream acidic motif 6;upstream basic motif 10;upstream basic motif 15;upst…	0.999629	3.69845e-07	92.977	86.945	92.977	-0.28935	235620000	P32521	1180	Actin cytoskeleton-regulatory complex protein PAN1	PAN1	RLAALRKQIEDAQNESDEEETNGKDNFGGHV
-0.144384	-0.396225	-0.681733	-0.662174	-0.628457	-0.44223	-0.20266	-0.19202	-0.217069	-0.212645	-0.262734	S	3	___1	Cdk kinase minimal serine motif;Dbf2 kinase motifs;downstream acidic motif 10;downstream acidic motif 11;downstream basic motif 12;downstream basic motif 7;upstream acidic motif 4;upstream acidic motif 5;upstream basic motif 3	0.874963	3.6562e-09	111.5	45.802	111.5	-0.11606	1038800000	P32521	1003	Actin cytoskeleton-regulatory complex protein PAN1	PAN1	FVPSSTPTPVDDRSSSPSYSQFKTAEERAAY
2.42884	2.38898	2.32833	2.33459	2.32486	2.36384	2.78258	2.96116	3.0555	3.12552	3.206	T	4	___1	Cdk kinase minimal threonine motif;upstream basic motif 13	0.95907	2.98674e-16	137.91	130.25	112.34	0.030968	991200000	P32521	1321	Actin cytoskeleton-regulatory complex protein PAN1	PAN1	HARAPPVTAAPLPSVTPVPPAVPVPQANTSN
-2.94036	-3.17098	-3.37544	-3.32265	-3.17244	-2.98179	-2.65969	-2.45647	-1.7711	-1.19036	-0.620192	S	2	___1	downstream acidic motif 11;downstream acidic motif 7;downstream basic motif 10;downstream basic motif 2;upstream acidic motif 15;upstream acidic motif 9;upstream basic motif 11;upstream basic motif 14;upstream basic motif 5;upstream basic motif 6;upstream basic motif 8	0.912084	0.0108191	49.16	27.632	49.16	0.32564	6870900	P32521	1044	Actin cytoskeleton-regulatory complex protein PAN1	PAN1	EKLAKFDKNRRNVTQSSRSISSENSREQPQQ
1.847	2.38189	2.46897	2.45549	2.41894	2.57429	2.04508	2.10049	1.74237	1.52627	1.28279	S	4	___1	Casein kinase motif;Casein kinase motif special 2;Casein kinase motif special 3;downstream acidic motif 1;downstream acidic motif 14;downstream acidic motif 15;downstream acidic motif 2;downstream acidic motif 3;downstream acidic motif 4;downstream acidic motif 5;downstream acidic motif 6;downstream acidic motif 7;downstream acidic motif 8;downstream acidic motif 9;downstream basic motif 10;downs…	1	1.348e-26	201.24	183.13	172.66	-0.18149	863580000	P32521	1135	Actin cytoskeleton-regulatory complex protein PAN1	PAN1	QPTQPVQNVYNAKQESDDEDEDDEEKRLQEE
3.75945	3.14755	2.83048	2.89303	3.03777	3.15254	3.62149	3.56845	3.41478	3.26295	3.09427	S	2	___1	downstream acidic motif 10;downstream acidic motif 5;downstream basic motif 13;downstream basic motif 14;downstream basic motif 7;upstream acidic motif 5;upstream basic motif 6	0.98901	3.97474e-59	268.08	247.24	268.08	-0.51205	1570900000	P32521	1253	Actin cytoskeleton-regulatory complex protein PAN1	PAN1	TTMGHNPYFKDASASSTSTFDARAAEMQRRI
1.78774	1.64017	1.44672	1.49968	1.7009	1.94765	1.84645	1.82843	1.67569	1.64145	1.59533	S	2	___1	Casein kinase motif;Dbf2 kinase motifs;downstream acidic motif 2;downstream acidic motif 6;downstream basic motif 5;upstream acidic motif 14;upstream basic motif 10;upstream basic motif 11;upstream basic motif 13;upstream basic motif 3	0.889666	1.80254e-06	116.52	102.1	116.52	-0.16651	147340000	P32521	1049	Actin cytoskeleton-regulatory complex protein PAN1	PAN1	FDKNRRNVTQSSRSISSENSREQPQQIAGSS
4.57557	4.94937	5.12544	5.1657	5.4125	5.56686	5.53165	6.16958	6.40324	6.51886	6.53361	S	3	___1	Cdk kinase minimal serine motif;downstream acidic motif 14;downstream acidic motif 15;downstream basic motif 2;downstream basic motif 5;upstream acidic motif 14;upstream basic motif 13;upstream basic motif 8	1	7.0297e-08	126.76	112.77	62.089	-0.10139	3205100000	Q12515	246	Protein PAR32	PAR32	PEKFAIGRGGAGNIISPKSSRNTINHNLNDD
1.14506	0.613113	0.380713	0.591533	0.951678	1.20359	1.43303	1.7307	2.09274	2.25192	2.35884	S	3	___1	Aurora kinase motifs;Cdk kinase minimal serine motif;downstream basic motif 11;downstream basic motif 7;upstream basic motif 14;upstream basic motif 2;upstream basic motif 6	0.992928	7.61877e-07	109.87	92.366	62.203	-0.19727	1236200000	Q12515	39	Protein PAR32	PAR32	GRGGAGNIHKSMSKPSPVLLPLKSNSKTVAN
0.557816	1.12084	1.32484	1.3622	1.61105	1.83167	1.69813	2.44662	2.80602	2.83294	2.84776	S	2	___1	Aurora kinase motifs;downstream basic motif 3;upstream acidic motif 14;upstream acidic motif 15;upstream basic motif 2;upstream basic motif 4	0.995612	0.000337737	81.525	44.815	81.525	1.3435	657700000	Q12515	134	Protein PAR32	PAR32	DEGGSNPVTNTRSRISATRSHQSLHATTSSP
-0.170685	0.305033	0.541283	0.388904	0.16482	-0.021803	-0.0626628	0.0470555	0.298981	0.522889	0.705099	S	3	___1	Casein kinase motif;Casein kinase motif special 2;Cdk kinase minimal serine motif;Dbf2 kinase motifs;downstream acidic motif 15;downstream acidic motif 2;downstream acidic motif 3;downstream basic motif 10;downstream basic motif 13;downstream basic motif 5;downstream basic motif 6;downstream Cdk basic motif;Plk kinase motif DE;Plk kinase motif DEN;upstream acidic motif 2;upstream basic motif 14;u…	1	1.17442e-09	141.1	106.84	103.46	-0.30024	177100000	P25644	255	DNA topoisomerase 2-associated protein PAT1	PAT1	TKMPLQSGRRSKRDLSPEEQRRLQIRHAKVE
2.03271	2.39847	2.67759	2.78146	2.68314	2.58968	1.79799	1.69088	1.30558	1.08368	0.769846	S	2	___1	downstream acidic motif 10;downstream acidic motif 15;downstream acidic motif 9;downstream basic motif 3;upstream acidic motif 15;upstream basic motif 13;upstream basic motif 7	0.910054	4.73031e-18	179.19	148.57	179.19	-0.5298	456710000	Q05778	88	Proteasome chaperone 1	PBA1	EIKTTLTVKSPSLPQSSGKHSWNYDENFPNE
4.07609	3.97019	3.86977	3.96197	4.22848	4.45529	4.6675	4.94592	4.24878	3.79757	3.24067	T	4	___1	upstream acidic motif 10;upstream acidic motif 13;upstream acidic motif 3;upstream acidic motif 5;upstream acidic motif 6;upstream acidic motif 7;upstream basic motif 4	1	4.47148e-41	213.23	203.03	146.25	-0.38891	5077600000	P0CT04	74	Protease B inhibitor 2	PBI2	HNDVIENVEEDKEVHTN______________
-1.35431	-1.85114	-2.15949	-1.9327	-1.72372	-1.4459	-1.59905	-1.83255	-2.20878	-2.70861	-3.0355	T	2	___1	Cdk kinase full threonine motif;Cdk kinase minimal threonine motif;downstream acidic motif 14;downstream acidic motif 7;downstream acidic motif 9;downstream basic motif 10;downstream basic motif 3;downstream basic motif 8;Plk kinase motif DE;Plk kinase motif DEN;upstream acidic motif 11;upstream acidic motif 12;upstream acidic motif 2;upstream acidic motif 8;upstream basic motif 10;upstream basic…	0.9905	0.000859142	74.6	69.642	74.6	0.04754	18776000	P53297	150	PAB1-binding protein 1	PBP1	LSLDEKWENSKAQETTPARTNIEKERVNGES
1.82831	2.36921	2.52991	2.47025	2.34274	2.35891	1.87839	1.8254	1.62516	1.5223	1.44878	T	4	___1	Aurora kinase motifs;Casein kinase motif;Casein kinase motif special 2;Cdk kinase minimal threonine motif;downstream acidic motif 2;downstream acidic motif 3;downstream acidic motif 6;downstream acidic motif 9;downstream basic motif 12;downstream basic motif 14;downstream Cdk basic motif;upstream acidic motif 10;upstream acidic motif 3;upstream acidic motif 7;upstream basic motif 11;upstream basi…	1	2.04031e-18	165.17	147.68	165.17	-0.19352	588600000	P53297	193	PAB1-binding protein 1	PBP1	SGSGREIKERKLEKWTPEEGAEHFDINKGKA
2.46951	2.08948	2.05423	2.29151	2.64769	2.78965	2.70868	2.97682	3.50578	3.81236	4.08156	S	2	___1	downstream acidic motif 5;downstream basic motif 3;downstream basic motif 7;downstream basic motif 8;upstream basic motif 14;upstream basic motif 9	0.999437	1.49351e-24	169.19	139.81	149.69	-0.024182	2068800000	P53297	442	PAB1-binding protein 1	PBP1	SKTPSAKTVSPTTQISAGKSESRRSGSNISQ
3.88291	3.49987	3.28595	3.34871	3.49364	3.6199	3.92342	4.01782	4.00186	3.94964	3.84141	S	2	___1	Casein kinase motif;Casein kinase motif special 2;downstream acidic motif 10;downstream acidic motif 2;downstream acidic motif 3;downstream basic motif 6;upstream acidic motif 1;upstream acidic motif 6;upstream basic motif 12;upstream basic motif 9	0.992739	1.70481e-48	246.96	220.84	169.04	-0.038092	1248200000	P53297	106	PAB1-binding protein 1	PBP1	VVLRFPRVADSGVSDSVDDLAKTLGETLLIH
1.42006	1.25168	1.09862	1.1284	1.14239	1.23314	1.33336	1.3215	0.994206	0.691003	0.344259	S	3	___1	Chk1 kinase substrate motif;Dbf2 kinase motifs;downstream basic motif 11;downstream basic motif 15;downstream basic motif 3;upstream acidic motif 10;upstream acidic motif 14;upstream acidic motif 7;upstream basic motif 11;upstream basic motif 3;upstream basic motif 4	0.988745	1.25079e-05	100.57	35.095	92.201	-0.2263	218480000	P53297	413	PAB1-binding protein 1	PBP1	YDIPKDMLEVLKRSSSTLKSNSSLPPKPISK
-1.12119	-1.19317	-1.38573	-1.50445	-1.42088	-1.28188	-0.755061	-0.584453	-0.538151	-0.438118	-0.352494	S	4	___1	upstream acidic motif 12;upstream basic motif 10;upstream basic motif 4	0.82672	1.02733e-05	69.619	55.005	62.237	0.36721	379740000	Q07362	22	Protein PBP4	PBP4	TSVDGRTSSTLKATLSASGPNSNGPTPAVLP
-1.18379	-1.28865	-1.32459	-1.37988	-1.44203	-1.51724	-1.30699	-1.26059	-0.822894	-0.497785	-0.224377	S	3	___1	downstream acidic motif 13;downstream acidic motif 4;downstream basic motif 7;Plk kinase motif DE;Plk kinase motif DEN;upstream acidic motif 1;upstream acidic motif 10;upstream acidic motif 11;upstream acidic motif 2;upstream acidic motif 4;upstream basic motif 9	0.949836	1.78198e-15	150.76	144.23	146.81	-0.17732	92680000	P10963	329	Phosphoenolpyruvate carboxykinase [ATP]	PCK1	NVIYDEKSHVVDYDDSSITENTRCAYPIDYI
2.30589	2.56369	2.72583	2.73334	2.64203	2.56689	2.34308	2.42696	2.51734	2.67376	2.73189	S	2	___1	downstream acidic motif 12;downstream acidic motif 3;downstream basic motif 6;Plk full kinase substrate motif;Plk kinase motif DE;Plk kinase motif DE special 2;Plk kinase motif DEN;upstream acidic motif 11;upstream acidic motif 12;upstream acidic motif 2;upstream acidic motif 3;upstream acidic motif 5;upstream basic motif 10	0.858347	6.23467e-49	246.96	228.82	200.55	-0.15442	2353100000	P10963	330	Phosphoenolpyruvate carboxykinase [ATP]	PCK1	VIYDEKSHVVDYDDSSITENTRCAYPIDYIP
-0.028511	-0.552581	-0.563053	-0.368904	-0.346534	-0.489837	-0.328567	-0.408626	-0.351867	-0.347186	-0.386435	S	3	___1	Cdk kinase minimal serine motif;Cdk special 4;downstream acidic motif 14;downstream acidic motif 15;downstream acidic motif 3;downstream acidic motif 8;downstream acidic motif 9;downstream basic motif 13;downstream basic motif 2;downstream basic motif 4;downstream basic motif 5;downstream Cdk basic motif;upstream basic motif 1;upstream basic motif 4	0.935254	0.0124116	42.425	18.671	42.425	0.89876	92412000	P10963	71	Phosphoenolpyruvate carboxykinase [ATP]	PCK1	SSGALIAYSGVKTGRSPKDKRIVEEPTSKDE
3.87454	3.56112	3.49451	3.4147	3.36303	3.20719	3.59479	3.52027	3.64487	3.75269	3.80355	S	2	___1	Dbf2 kinase motifs;downstream acidic motif 14;downstream acidic motif 4;downstream acidic motif 8;downstream basic motif 11;downstream basic motif 13;downstream basic motif 3;downstream basic motif 5;upstream acidic motif 4;upstream basic motif 3;upstream basic motif 8	0.999907	1.23975e-05	108.31	75.983	70.363	0.79389	564060000	P10963	102	Phosphoenolpyruvate carboxykinase [ATP]	PCK1	IWWGPVNKPCSERTWSINRERAADYLRTRDH
-3.11941	-3.10888	-3.05956	-3.15146	-3.21314	-3.33399	-3.39832	-3.51639	-3.44714	-3.33769	-3.26972	S	3	___1	Casein kinase motif;Casein kinase motif special 2;downstream acidic motif 1;downstream acidic motif 10;downstream acidic motif 2;downstream acidic motif 3;downstream basic motif 12;downstream basic motif 9;Plk kinase motif DE;Plk kinase motif DEN;upstream acidic motif 1;upstream acidic motif 2;upstream acidic motif 4;upstream acidic motif 7;upstream basic motif 15	0.99987	1.78305e-21	148.1	135.3	148.1	-0.27229	118000000	P40038	312	PHO85 cyclin-6	PCL6	KMSACNSNENNENDDSDDENTGVQRDSRAHP
-2.00003	-2.47154	-2.6438	-2.60956	-2.5428	-2.55579	-2.15616	-2.21698	-2.16285	-2.14138	-2.12083	S	2	___1	downstream acidic motif 15;downstream basic motif 11;downstream basic motif 12;downstream basic motif 14;downstream basic motif 6;downstream basic motif 7;downstream basic motif 9;Plk kinase motif DEN;Plk kinase motif N;upstream basic motif 11;upstream basic motif 5;upstream basic motif 7	0.834905	0.000277332	75.479	52.6	75.479	0.02776	17409000	P13259	19	Choline-phosphate cytidylyltransferase	PCT1	PTTGKSSIRAKLSNSSLSNLFKKNKNKRQRE
2.51174	2.42165	2.2583	2.28063	2.39601	2.58317	2.58941	2.60048	2.56055	2.54844	2.55019	S	3	___1	Cdk kinase minimal serine motif;Chk1 kinase substrate motif;Dbf2 kinase motifs;downstream acidic motif 12;downstream acidic motif 4;downstream acidic motif 8;Plk kinase motif DE;Plk kinase motif DEN;upstream acidic motif 11;upstream acidic motif 12;upstream acidic motif 2;upstream basic motif 3;upstream basic motif 6;upstream basic motif 7	0.937291	1.25881e-53	256.81	233.94	256.81	-0.33633	1408300000	P13259	346	Choline-phosphate cytidylyltransferase	PCT1	NFLDDPFTRKLIREASPATEFANEFTGENST
1.04895	1.26291	1.14301	1.07286	0.925169	1.04313	0.978092	0.926394	0.682833	0.495167	0.295822	S	3	___1	Aurora kinase motifs;downstream basic motif 10;downstream basic motif 12;downstream basic motif 14;downstream basic motif 15;downstream basic motif 9;upstream basic motif 2;upstream basic motif 4;upstream basic motif 8	0.992374	1.99918e-26	209.83	165.07	94.09	-0.36339	104730000	P13259	16	Choline-phosphate cytidylyltransferase	PCT1	MANPTTGKSSIRAKLSNSSLSNLFKKNKNKR
-0.301039	-0.0780182	-0.156027	-0.204415	-0.38685	-0.312743	-0.406438	-0.465014	-0.587258	-0.703185	-0.816394	S	2	___1	downstream basic motif 10;downstream basic motif 12;downstream basic motif 13;downstream basic motif 15;downstream basic motif 7;downstream basic motif 8;upstream basic motif 10;upstream basic motif 4;upstream basic motif 6	0.8602	5.91353e-35	221.56	172	169.57	-0.2467	71670000	P13259	18	Choline-phosphate cytidylyltransferase	PCT1	NPTTGKSSIRAKLSNSSLSNLFKKNKNKRQR
[truncated: 744 more rows]

## Sheet: 4. Repeat B - cdk-as
control 60min after prophase I release	control 65min after prophase I release	control 70min after prophase I release	control 75min after prophase I release	control 80min after prophase I release	control 85min after prophase I release	3MBPP1 65min after prophase I release	3MBPP1 70min after prophase I release	3MBPP1 75min after prophase I release	3MBPP1 80min after prophase I release	3MBPP1 85min after prophase I release	Amino acid	Charge	Multiplicity	Motifs	Localization prob	PEP	Score	Delta score	Score for localization	Mass error [ppm]	Intensity	Proteins	Positions within proteins	Protein names	Gene names	Sequence window
[truncated: 1,452 more rows]

[truncated: 2 more sheets: 5. Repeat C - cdk-as, 6. Normalization Repeats A-B-C]
