# Supplementary material for: Qualitative rather than quantitative phosphoregulation shapes the end of meiosis I in budding yeast
Source: EMBO J. 2024 Feb 6;43(7):10. doi: 10.1038/s44318-024-00032-5 (PMC10987528; doi:10.1038/s44318-024-00032-5)
Supplement: Supplementary file 8 — Source Data Fig. 6 [file 44318_2024_32_MOESM8_ESM.zip]

Archive with 5 entries (4 files):
- Figure 6/
- Figure 6/Figure 6 Numerical data.xlsx
- __MACOSX/Figure 6/._Figure 6 Numerical data.xlsx
- Figure 6/.DS_Store
- __MACOSX/Figure 6/._.DS_Store
